# Supplementary material for: A unified catalog of 204,938 reference genomes from the human gut microbiome
Source: Nat Biotechnol. 2020 Jul 20;39(1):105–14. doi: 10.1038/s41587-020-0603-3 (PMC7801254; doi:10.1038/s41587-020-0603-3)
Supplement: Supplementary file 2 — Assembly statistics and metadata of the 286,997 human gut microbial genomes used to generate the UHGG collection. [file 41587_2020_603_MOESM2_ESM.xlsx]

## Sheet: Supplementary Table 1
Supplementary Table 1. Assembly statistics and metadata of the 286,997 human gut microbial genomes used to generate the Unified Human Gastrointestinal Genome (UHGG) collection.
Genome	Original name1	Study set	Genome type	Length (bp)	Number of contigs	N50	GC content %	Completeness %	Contamination%	CMseq2	% 5S rRNA3	% 16S rRNA4	% 23S rRNA5	tRNA	Genome accession	Species representative	MGnify accession	Genome Taxonomy Database lineage	Sample accession	Study accession	Country	Continent
GUT_GENOME000001	11861_6_55	HBC	Isolate	3219614	137	47258	28.26	98.59	0.7	NA	88.24	99.74	99.83	20	NA	GUT_GENOME000001	MGYG-HGUT-00001	d__Bacteria;p__Firmicutes_A;c__Clostridia;o__Peptostreptococcales;f__Peptostreptococcaceae;g__GCA-900066495;s__	ERS370061	ERP105624	United Kingdom	Europe
GUT_GENOME000002	11861_6_56	HBC	Isolate	3295906	82	96078	38.19	99.33	1.34	NA	83.19	98.76	99.83	20	NA	GUT_GENOME001689	MGYG-HGUT-00262	d__Bacteria;p__Firmicutes_A;c__Clostridia;o__Lachnospirales;f__Lachnospiraceae;g__Eubacterium_E;s__Eubacterium_E hallii	ERS370062	ERP105624	United Kingdom	Europe
GUT_GENOME000003	11861_6_57	HBC	Isolate	4193964	120	81111	41.36	98.52	0	NA	0	90.41	77.81	20	NA	GUT_GENOME096067	MGYG-HGUT-01338	d__Bacteria;p__Firmicutes_A;c__Clostridia;o__Lachnospirales;f__Lachnospiraceae;g__Blautia_A;s__Blautia_A wexlerae	ERS370063	ERP105624	United Kingdom	Europe
GUT_GENOME000004	11861_6_58	HBC	Isolate	4433090	100	109266	42.6	99.37	0	NA	82.35	95.37	86.19	19	NA	GUT_GENOME000004	MGYG-HGUT-00002	d__Bacteria;p__Firmicutes_A;c__Clostridia;o__Lachnospirales;f__Lachnospiraceae;g__Blautia_A;s__Blautia_A sp900066165	ERS370064	ERP105624	United Kingdom	Europe
GUT_GENOME000005	11861_6_59	HBC	Isolate	3011630	45	172321	40.46	99.12	0.58	NA	0	99.67	99.62	20	NA	GUT_GENOME001575	MGYG-HGUT-00249	d__Bacteria;p__Firmicutes_A;c__Clostridia;o__Lachnospirales;f__Lachnospiraceae;g__Faecalicatena;s__Faecalicatena faecis	ERS370065	ERP105624	United Kingdom	Europe
GUT_GENOME000006	11861_6_61	HBC	Isolate	2376443	14	408285	55.95	99.04	0	NA	94.12	99.67	99.66	20	NA	GUT_GENOME142390	MGYG-HGUT-02371	d__Bacteria;p__Bacteroidota;c__Bacteroidia;o__Bacteroidales;f__Rikenellaceae;g__Tidjanibacter;s__Tidjanibacter inops	ERS370067	ERP105624	United Kingdom	Europe
GUT_GENOME000007	11861_6_62	HBC	Isolate	3409480	51	103318	57.85	98.8	0.48	NA	94.96	99.67	99.66	20	NA	GUT_GENOME000285	MGYG-HGUT-00074	d__Bacteria;p__Bacteroidota;c__Bacteroidia;o__Bacteroidales;f__Rikenellaceae;g__Alistipes;s__Alistipes onderdonkii	ERS370068	ERP105624	United Kingdom	Europe
GUT_GENOME000008	11861_6_63	HBC	Isolate	3229507	35	158570	58.52	100	0	NA	94.96	99.67	99.66	20	NA	GUT_GENOME000008	MGYG-HGUT-00003	d__Bacteria;p__Bacteroidota;c__Bacteroidia;o__Bacteroidales;f__Rikenellaceae;g__Alistipes;s__Alistipes shahii	ERS370070	ERP105624	United Kingdom	Europe
GUT_GENOME000009	11861_6_64	HBC	Isolate	3419452	22	323407	44.2	99.33	4.03	NA	82.35	99.61	99.69	20	NA	GUT_GENOME000327	MGYG-HGUT-00080	d__Bacteria;p__Firmicutes_A;c__Clostridia;o__Lachnospirales;f__Lachnospiraceae;g__Anaerostipes;s__Anaerostipes caccae	ERS370071	ERP105624	United Kingdom	Europe
GUT_GENOME000010	11861_6_65	HBC	Isolate	3698872	105	90296	54.19	98.66	0.22	NA	93.28	99.67	99.83	20	NA	GUT_GENOME000010	MGYG-HGUT-00004	d__Bacteria;p__Firmicutes_A;c__Clostridia;o__Oscillospirales;f__Ruminococcaceae;g__Anaerotruncus;s__Anaerotruncus colihominis	ERS370072	ERP105624	United Kingdom	Europe
GUT_GENOME000011	11861_6_66	HBC	Isolate	4275517	21	555891	45.88	99.59	0.02	NA	94.96	85.58	99.83	19	NA	GUT_GENOME000711	MGYG-HGUT-00147	d__Bacteria;p__Firmicutes;c__Bacilli;o__Bacillales;f__Bacillaceae;g__Bacillus;s__Bacillus paralicheniformis	ERS370073	ERP105624	United Kingdom	Europe
GUT_GENOME000012	11861_6_67	HBC	Isolate	5194776	36	440921	42.3	99.17	0.41	NA	94.96	99.67	99.45	20	NA	GUT_GENOME147854	MGYG-HGUT-02549	d__Bacteria;p__Bacteroidota;c__Bacteroidia;o__Bacteroidales;f__Bacteroidaceae;g__Bacteroides;s__Bacteroides caccae	ERS370074	ERP105624	United Kingdom	Europe
GUT_GENOME000013	11861_6_68	HBC	Isolate	6908769	108	113677	43.01	99.26	0.56	NA	94.96	99.67	99.59	20	NA	GUT_GENOME143232	MGYG-HGUT-02455	d__Bacteria;p__Bacteroidota;c__Bacteroidia;o__Bacteroidales;f__Bacteroidaceae;g__Bacteroides;s__Bacteroides cellulosilyticus	ERS370075	ERP105624	United Kingdom	Europe
GUT_GENOME000014	11861_6_91	HBC	Isolate	6960711	53	310932	47.9	98.13	1.63	NA	82.35	99.61	99.76	20	NA	GUT_GENOME239673	MGYG-HGUT-03684	d__Bacteria;p__Firmicutes_A;c__Clostridia;o__Lachnospirales;f__Lachnospiraceae;g__Eisenbergiella;s__Eisenbergiella massiliensis	ERS372688	ERP105624	United Kingdom	Europe
GUT_GENOME000015	11861_6_92	HBC	Isolate	2524541	38	215035	55.4	98.56	0.48	NA	94.12	99.67	99.66	20	NA	GUT_GENOME142390	MGYG-HGUT-02371	d__Bacteria;p__Bacteroidota;c__Bacteroidia;o__Bacteroidales;f__Rikenellaceae;g__Tidjanibacter;s__Tidjanibacter inops	ERS372689	ERP105624	United Kingdom	Europe
GUT_GENOME000016	11861_6_93	HBC	Isolate	5574374	167	79390	49.03	99.32	0	NA	82.35	99.61	99.76	20	NA	GUT_GENOME096228	MGYG-HGUT-01386	d__Bacteria;p__Firmicutes_A;c__Clostridia;o__Lachnospirales;f__Lachnospiraceae;g__Clostridium_M;s__Clostridium_M clostridioforme	ERS370057	ERP105624	United Kingdom	Europe
GUT_GENOME000017	12718_7_10	HBC	Isolate	3930422	32	350032	28.59	99.3	0	NA	89.08	99.67	99.83	20	NA	GUT_GENOME000017	MGYG-HGUT-00005	d__Bacteria;p__Firmicutes_A;c__Clostridia;o__Peptostreptococcales;f__Peptostreptococcaceae;g__Terrisporobacter;s__Terrisporobacter glycolicus_A	ERS417217	ERP105624	United Kingdom	Europe
GUT_GENOME000018	12718_7_11	HBC	Isolate	3945138	52	189202	39	99.64	0	NA	94.96	99.67	99.86	20	NA	GUT_GENOME145982	MGYG-HGUT-02514	d__Bacteria;p__Proteobacteria;c__Gammaproteobacteria;o__Enterobacterales;f__Enterobacteriaceae;g__Proteus;s__Proteus mirabilis	ERS417218	ERP105624	United Kingdom	Europe
GUT_GENOME000019	12718_7_12	HBC	Isolate	5589946	92	115307	57.13	99.25	0.3	NA	95.8	99.67	99.86	19	NA	GUT_GENOME147598	MGYG-HGUT-02538	d__Bacteria;p__Proteobacteria;c__Gammaproteobacteria;o__Enterobacterales;f__Enterobacteriaceae;g__Klebsiella;s__Klebsiella pneumoniae	ERS417219	ERP105624	United Kingdom	Europe
GUT_GENOME000020	12718_7_13	HBC	Isolate	2822523	36	121380	32.65	99.26	1.39	NA	94.96	99.74	99.76	20	NA	GUT_GENOME000020	MGYG-HGUT-00006	d__Bacteria;p__Firmicutes;c__Bacilli;o__Staphylococcales;f__Staphylococcaceae;g__Staphylococcus;s__Staphylococcus xylosus	ERS417220	ERP105624	United Kingdom	Europe
GUT_GENOME000021	12718_7_14	HBC	Isolate	2016163	24	124464	35.52	98.94	0	NA	94.12	99.67	99.83	20	NA	GUT_GENOME000021	MGYG-HGUT-00007	d__Bacteria;p__Firmicutes;c__Bacilli;o__Lactobacillales;f__Lactobacillaceae;g__Lactobacillus;s__Lactobacillus intestinalis	ERS417221	ERP105624	United Kingdom	Europe
GUT_GENOME000022	12718_7_15	HBC	Isolate	1971706	40	87745	34.34	99.22	0.78	NA	94.96	99.67	99.76	20	NA	GUT_GENOME000022	MGYG-HGUT-00008	d__Bacteria;p__Firmicutes;c__Bacilli;o__Lactobacillales;f__Lactobacillaceae;g__Lactobacillus;s__Lactobacillus johnsonii	ERS417222	ERP105624	United Kingdom	Europe
GUT_GENOME000023	12718_7_16	HBC	Isolate	2250907	125	40558	39.81	99.48	0.52	NA	94.12	99.74	99.83	19	NA	GUT_GENOME000024	MGYG-HGUT-00009	d__Bacteria;p__Firmicutes;c__Bacilli;o__Lactobacillales;f__Lactobacillaceae;g__Lactobacillus_B;s__Lactobacillus_B murinus	ERS417223	ERP105624	United Kingdom	Europe
GUT_GENOME000024	12718_7_17	HBC	Isolate	2219785	153	31439	39.8	99.21	0	NA	94.12	80.82	98.29	20	NA	GUT_GENOME000024	MGYG-HGUT-00009	d__Bacteria;p__Firmicutes;c__Bacilli;o__Lactobacillales;f__Lactobacillaceae;g__Lactobacillus_B;s__Lactobacillus_B murinus	ERS417224	ERP105624	United Kingdom	Europe
GUT_GENOME000025	12718_7_18	HBC	Isolate	2146223	80	47338	38.48	99.46	0	NA	0	99.67	99.83	19	NA	GUT_GENOME096057	MGYG-HGUT-01336	d__Bacteria;p__Firmicutes;c__Bacilli;o__Lactobacillales;f__Lactobacillaceae;g__Lactobacillus_H;s__	ERS417225	ERP105624	United Kingdom	Europe
GUT_GENOME000026	12718_7_19	HBC	Isolate	5095388	44	245104	50.56	99.72	0.08	NA	95.8	99.67	99.86	19	NA	GUT_GENOME144544	MGYG-HGUT-02506	d__Bacteria;p__Proteobacteria;c__Gammaproteobacteria;o__Enterobacterales;f__Enterobacteriaceae;g__Escherichia;s__Escherichia coli_D	ERS417226	ERP105624	United Kingdom	Europe
GUT_GENOME000027	12718_7_1	HBC	Isolate	4998207	106	103519	50.65	99.03	0.3	NA	95.8	99.67	99.86	20	NA	GUT_GENOME144544	MGYG-HGUT-02506	d__Bacteria;p__Proteobacteria;c__Gammaproteobacteria;o__Enterobacterales;f__Enterobacteriaceae;g__Escherichia;s__Escherichia coli_D	ERS417208	ERP105624	United Kingdom	Europe
GUT_GENOME000028	12718_7_20	HBC	Isolate	5317947	91	124564	44.93	99.42	0.64	NA	94.12	99.67	51.25	20	NA	GUT_GENOME143131	MGYG-HGUT-02438	d__Bacteria;p__Bacteroidota;c__Bacteroidia;o__Bacteroidales;f__Tannerellaceae;g__Parabacteroides;s__Parabacteroides distasonis	ERS417227	ERP105624	United Kingdom	Europe
GUT_GENOME000029	12718_7_21	HBC	Isolate	2726398	58	74967	31.83	99.45	1.66	NA	95.8	99.74	99.76	20	NA	GUT_GENOME000029	MGYG-HGUT-00010	d__Bacteria;p__Firmicutes;c__Bacilli;o__Staphylococcales;f__Staphylococcaceae;g__Staphylococcus_A;s__Staphylococcus_A lentus	ERS417228	ERP105624	United Kingdom	Europe
GUT_GENOME000030	12718_7_23	HBC	Isolate	2927352	14	523819	32.39	99.44	1.39	NA	0	99.74	99.76	20	NA	GUT_GENOME000030	MGYG-HGUT-00011	d__Bacteria;p__Firmicutes;c__Bacilli;o__Staphylococcales;f__Staphylococcaceae;g__Staphylococcus;s__Staphylococcus xylosus_B	ERS417230	ERP105624	United Kingdom	Europe
GUT_GENOME000031	12718_7_24	HBC	Isolate	4053578	22	610128	43.87	99.81	0.2	NA	94.96	99.67	99.79	19	NA	GUT_GENOME000031	MGYG-HGUT-00012	d__Bacteria;p__Firmicutes;c__Bacilli;o__Bacillales;f__Bacillaceae;g__Bacillus;s__Bacillus subtilis	ERS417231	ERP105624	United Kingdom	Europe
GUT_GENOME000032	12718_7_26	HBC	Isolate	5830559	80	148283	42.35	98.49	0.32	NA	94.96	99.67	99.49	20	NA	GUT_GENOME140240	MGYG-HGUT-02281	d__Bacteria;p__Bacteroidota;c__Bacteroidia;o__Bacteroidales;f__Bacteroidaceae;g__Bacteroides;s__Bacteroides faecis	ERS417233	ERP105624	United Kingdom	Europe
GUT_GENOME000033	12718_7_27	HBC	Isolate	4853791	45	165325	43.4	99.26	0	NA	94.96	99.67	99.62	20	NA	GUT_GENOME096063	MGYG-HGUT-01337	d__Bacteria;p__Bacteroidota;c__Bacteroidia;o__Bacteroidales;f__Bacteroidaceae;g__Bacteroides;s__Bacteroides fragilis	ERS417234	ERP105624	United Kingdom	Europe
GUT_GENOME000034	12718_7_28	HBC	Isolate	5630051	84	111766	40.39	99.26	1.02	NA	94.96	99.67	99.59	20	NA	GUT_GENOME001745	MGYG-HGUT-00265	d__Bacteria;p__Bacteroidota;c__Bacteroidia;o__Bacteroidales;f__Bacteroidaceae;g__Bacteroides;s__Bacteroides nordii	ERS417235	ERP105624	United Kingdom	Europe
GUT_GENOME000035	12718_7_29	HBC	Isolate	6368131	56	251050	42.15	99.08	0.08	NA	94.96	69.41	88.14	20	NA	GUT_GENOME000035	MGYG-HGUT-00013	d__Bacteria;p__Bacteroidota;c__Bacteroidia;o__Bacteroidales;f__Bacteroidaceae;g__Bacteroides;s__	ERS417236	ERP105624	United Kingdom	Europe
GUT_GENOME000036	12718_7_2	HBC	Isolate	4978086	124	99332	50.65	99.27	0.35	NA	95.8	99.67	99.86	20	NA	GUT_GENOME144544	MGYG-HGUT-02506	d__Bacteria;p__Proteobacteria;c__Gammaproteobacteria;o__Enterobacterales;f__Enterobacteriaceae;g__Escherichia;s__Escherichia coli_D	ERS417209	ERP105624	United Kingdom	Europe
GUT_GENOME000037	12718_7_30	HBC	Isolate	4838434	159	85452	39.34	98.88	0	NA	94.12	99.67	99.52	20	NA	GUT_GENOME000513	MGYG-HGUT-00098	d__Bacteria;p__Bacteroidota;c__Bacteroidia;o__Bacteroidales;f__Bacteroidaceae;g__Bacteroides;s__Bacteroides bouchesdurhonensis	ERS417237	ERP105624	United Kingdom	Europe
GUT_GENOME000038	12718_7_31	HBC	Isolate	4836880	42	261077	46.3	98.51	0	NA	0	99.67	99.59	20	NA	GUT_GENOME096083	MGYG-HGUT-01346	d__Bacteria;p__Bacteroidota;c__Bacteroidia;o__Bacteroidales;f__Bacteroidaceae;g__Bacteroides;s__Bacteroides uniformis	ERS417238	ERP105624	United Kingdom	Europe
GUT_GENOME000039	12718_7_32	HBC	Isolate	6029817	71	146355	42.1	98.92	0.49	NA	94.96	99.67	99.56	20	NA	GUT_GENOME096080	MGYG-HGUT-01345	d__Bacteria;p__Bacteroidota;c__Bacteroidia;o__Bacteroidales;f__Bacteroidaceae;g__Bacteroides;s__Bacteroides xylanisolvens	ERS417239	ERP105624	United Kingdom	Europe
GUT_GENOME000040	12718_7_33	HBC	Isolate	3492937	29	230376	43.79	98.68	0	NA	0	99.67	99.45	20	NA	GUT_GENOME000682	MGYG-HGUT-00144	d__Bacteria;p__Bacteroidota;c__Bacteroidia;o__Bacteroidales;f__Barnesiellaceae;g__Barnesiella;s__Barnesiella intestinihominis	ERS417240	ERP105624	United Kingdom	Europe
GUT_GENOME000041	12718_7_34	HBC	Isolate	2303142	28	160398	59.94	99.45	0	NA	0	99.67	99.35	20	NA	GUT_GENOME095938	MGYG-HGUT-01292	d__Bacteria;p__Actinobacteriota;c__Actinobacteria;o__Actinomycetales;f__Bifidobacteriaceae;g__Bifidobacterium;s__Bifidobacterium infantis	ERS417241	ERP105624	United Kingdom	Europe
GUT_GENOME000042	12718_7_35	HBC	Isolate	2223616	27	165397	56.3	99.05	0.23	NA	0	99.67	99.11	20	NA	GUT_GENOME239670	MGYG-HGUT-03683	d__Bacteria;p__Actinobacteriota;c__Actinobacteria;o__Actinomycetales;f__Bifidobacteriaceae;g__Bifidobacterium;s__Bifidobacterium pseudocatenulatum	ERS417242	ERP105624	United Kingdom	Europe
GUT_GENOME000043	12718_7_36	HBC	Isolate	3312932	41	195949	43.42	99.37	0	NA	0	99.67	79.42	20	NA	GUT_GENOME000623	MGYG-HGUT-00133	d__Bacteria;p__Firmicutes_A;c__Clostridia;o__Lachnospirales;f__Lachnospiraceae;g__Blautia_A;s__Blautia_A sp000433815	ERS417243	ERP105624	United Kingdom	Europe
GUT_GENOME000044	12718_7_37	HBC	Isolate	4614617	99	81741	42.54	98.92	0	NA	92.44	95.69	99.42	20	NA	GUT_GENOME001189	MGYG-HGUT-00203	d__Bacteria;p__Bacteroidota;c__Bacteroidia;o__Bacteroidales;f__Marinifilaceae;g__Butyricimonas;s__Butyricimonas virosa	ERS417244	ERP105624	United Kingdom	Europe
GUT_GENOME000045	12718_7_38	HBC	Isolate	6401888	105	126598	49.4	98.95	0.95	NA	83.19	99.67	71.56	20	NA	GUT_GENOME000980	MGYG-HGUT-00179	d__Bacteria;p__Firmicutes_A;c__Clostridia;o__Lachnospirales;f__Lachnospiraceae;g__Clostridium_M;s__	ERS417245	ERP105624	United Kingdom	Europe
GUT_GENOME000046	12718_7_39	HBC	Isolate	4564490	77	140666	28.52	99.19	0	NA	94.96	99.74	99.83	20	NA	GUT_GENOME000046	MGYG-HGUT-00014	d__Bacteria;p__Firmicutes_A;c__Clostridia;o__Clostridiales;f__Clostridiaceae;g__Clostridium;s__Clostridium butyricum	ERS417246	ERP105624	United Kingdom	Europe
GUT_GENOME000047	12718_7_3	HBC	Isolate	4878624	76	102700	55.32	98.78	0.1	NA	95.8	99.67	99.86	20	NA	GUT_GENOME000047	MGYG-HGUT-00015	d__Bacteria;p__Proteobacteria;c__Gammaproteobacteria;o__Enterobacterales;f__Enterobacteriaceae;g__Enterobacter;s__Enterobacter mori	ERS417210	ERP105624	United Kingdom	Europe
GUT_GENOME000048	12718_7_40	HBC	Isolate	3790063	34	553777	28.34	100	0	NA	89.08	99.74	99.83	20	NA	GUT_GENOME000534	MGYG-HGUT-00102	d__Bacteria;p__Firmicutes_A;c__Clostridia;o__Peptostreptococcales;f__Peptostreptococcaceae;g__Terrisporobacter;s__	ERS417247	ERP105624	United Kingdom	Europe
GUT_GENOME000049	12718_7_41	HBC	Isolate	2568483	48	108113	45.3	97.32	0	NA	0	99.61	99.86	20	NA	GUT_GENOME000049	MGYG-HGUT-00016	d__Bacteria;p__Firmicutes_A;c__Clostridia;o__Lachnospirales;f__Anaerotignaceae;g__Anaerotignum;s__Anaerotignum sp001304995	ERS417248	ERP105624	United Kingdom	Europe
GUT_GENOME000050	12718_7_42	HBC	Isolate	2786420	36	155302	39.5	97.99	0	NA	85.71	99.74	99.83	20	NA	GUT_GENOME096571	MGYG-HGUT-01560	d__Bacteria;p__Firmicutes_A;c__Clostridia;o__Oscillospirales;f__Ruminococcaceae;g__Massilioclostridium;s__Massilioclostridium coli	ERS417249	ERP105624	United Kingdom	Europe
GUT_GENOME000051	12718_7_43	HBC	Isolate	3681060	44	152708	31.39	100	0.94	NA	70.59	99.67	99.79	20	NA	GUT_GENOME096257	MGYG-HGUT-01400	d__Bacteria;p__Firmicutes;c__Bacilli;o__Erysipelotrichales;f__Erysipelatoclostridiaceae;g__Erysipelatoclostridium;s__Erysipelatoclostridium ramosum	ERS417250	ERP105624	United Kingdom	Europe
GUT_GENOME000052	12718_7_44	HBC	Isolate	5684222	250	48761	47.58	98.52	0	NA	0	99.61	99.83	20	NA	GUT_GENOME096178	MGYG-HGUT-01367	d__Bacteria;p__Firmicutes_A;c__Clostridia;o__Lachnospirales;f__Lachnospiraceae;g__Clostridium_Q;s__Clostridium_Q symbiosum	ERS417251	ERP105624	United Kingdom	Europe
GUT_GENOME000053	12718_7_45	HBC	Isolate	3896275	37	433029	27.77	99.19	0	NA	94.96	99.74	99.83	20	NA	GUT_GENOME096036	MGYG-HGUT-01328	d__Bacteria;p__Firmicutes_A;c__Clostridia;o__Clostridiales;f__Clostridiaceae;g__Clostridium;s__Clostridium tertium	ERS417252	ERP105624	United Kingdom	Europe
GUT_GENOME000054	12718_7_46	HBC	Isolate	2173077	62	71741	59.71	100	0.81	NA	94.12	99.61	99.45	20	NA	GUT_GENOME000054	MGYG-HGUT-00017	d__Bacteria;p__Actinobacteriota;c__Coriobacteriia;o__Coriobacteriales;f__Coriobacteriaceae;g__Collinsella;s__	ERS417253	ERP105624	United Kingdom	Europe
GUT_GENOME000055	12718_7_47	HBC	Isolate	3280206	34	193753	43.2	99.33	0	NA	0	99.74	99.79	20	NA	GUT_GENOME000055	MGYG-HGUT-00018	d__Bacteria;p__Firmicutes_A;c__Clostridia;o__Lachnospirales;f__Lachnospiraceae;g__Coprococcus;s__Coprococcus eutactus	ERS417254	ERP105624	United Kingdom	Europe
GUT_GENOME000056	12718_7_48	HBC	Isolate	3664322	187	35950	66.22	95.21	0.81	NA	92.44	99.67	99.42	20	NA	GUT_GENOME143632	MGYG-HGUT-02487	d__Bacteria;p__Actinobacteriota;c__Coriobacteriia;o__Coriobacteriales;f__Eggerthellaceae;g__Gordonibacter;s__Gordonibacter pamelaeae	ERS417255	ERP105624	United Kingdom	Europe
GUT_GENOME000057	12718_7_49	HBC	Isolate	4947645	86	130315	56.16	99.22	0.18	NA	95.8	99.67	87.9	19	NA	GUT_GENOME000057	MGYG-HGUT-00019	d__Bacteria;p__Proteobacteria;c__Gammaproteobacteria;o__Enterobacterales;f__Enterobacteriaceae;g__Enterobacter;s__	ERS417256	ERP105624	United Kingdom	Europe
GUT_GENOME000058	12718_7_50	HBC	Isolate	4830536	44	190689	54.51	99.81	0.44	NA	95.8	99.67	99.86	19	NA	GUT_GENOME143752	MGYG-HGUT-02503	d__Bacteria;p__Proteobacteria;c__Gammaproteobacteria;o__Enterobacterales;f__Enterobacteriaceae;g__Enterobacter;s__Enterobacter ludwigii	ERS417257	ERP105624	United Kingdom	Europe
GUT_GENOME000059	12718_7_51	HBC	Isolate	5319784	123	79341	45.75	98.64	0	NA	82.35	99.67	99.62	20	NA	GUT_GENOME000962	MGYG-HGUT-00175	d__Bacteria;p__Firmicutes_A;c__Clostridia;o__Lachnospirales;f__Lachnospiraceae;g__Faecalicatena;s__Faecalicatena sp000509105	ERS417258	ERP105624	United Kingdom	Europe
GUT_GENOME000060	12718_7_52	HBC	Isolate	5238872	132	80427	45.42	98.73	0	NA	0	99.67	99.62	20	NA	GUT_GENOME096179	MGYG-HGUT-01368	d__Bacteria;p__Firmicutes_A;c__Clostridia;o__Lachnospirales;f__Lachnospiraceae;g__Faecalicatena;s__Faecalicatena fissicatena	ERS417259	ERP105624	United Kingdom	Europe
GUT_GENOME000061	12718_7_53	HBC	Isolate	3752295	160	73088	40.72	99.03	0.24	NA	0	99.61	88.79	19	NA	GUT_GENOME143712	MGYG-HGUT-02492	d__Bacteria;p__Firmicutes_A;c__Clostridia;o__Lachnospirales;f__Lachnospiraceae;g__Agathobacter;s__Agathobacter rectalis	ERS417260	ERP105624	United Kingdom	Europe
GUT_GENOME000062	12718_7_54	HBC	Isolate	2832052	20	280213	33.26	100	1.01	NA	84.03	99.67	99.83	20	NA	GUT_GENOME000658	MGYG-HGUT-00139	d__Bacteria;p__Firmicutes_A;c__Clostridia;o__Lachnospirales;f__Lachnospiraceae;g__Eubacterium_G;s__Eubacterium_G sp000434315	ERS417261	ERP105624	United Kingdom	Europe
GUT_GENOME000063	12718_7_55	HBC	Isolate	4805609	85	107190	52.87	98.53	0.33	NA	95.8	99.67	93.88	20	NA	GUT_GENOME000565	MGYG-HGUT-00110	d__Bacteria;p__Proteobacteria;c__Gammaproteobacteria;o__Enterobacterales;f__Enterobacteriaceae;g__Kluyvera;s__	ERS417262	ERP105624	United Kingdom	Europe
GUT_GENOME000064	12718_7_56	HBC	Isolate	1923676	101	39114	41.82	99.18	0	NA	94.12	99.74	99.83	20	NA	GUT_GENOME000064	MGYG-HGUT-00020	d__Bacteria;p__Firmicutes;c__Bacilli;o__Lactobacillales;f__Lactobacillaceae;g__Lactobacillus_D;s__Lactobacillus_D curvatus	ERS417263	ERP105624	United Kingdom	Europe
GUT_GENOME000065	12718_7_57	HBC	Isolate	1934509	9	310784	34.74	99.22	0	NA	94.96	99.67	99.76	20	NA	GUT_GENOME142482	MGYG-HGUT-02387	d__Bacteria;p__Firmicutes;c__Bacilli;o__Lactobacillales;f__Lactobacillaceae;g__Lactobacillus;s__Lactobacillus gasseri_A	ERS417264	ERP105624	United Kingdom	Europe
GUT_GENOME000066	12718_7_58	HBC	Isolate	2134689	68	58647	43.8	98.95	0	NA	94.96	99.74	99.83	20	NA	GUT_GENOME096055	MGYG-HGUT-01334	d__Bacteria;p__Firmicutes;c__Bacilli;o__Lactobacillales;f__Lactobacillaceae;g__Lactobacillus_B;s__Lactobacillus_B ruminis	ERS417265	ERP105624	United Kingdom	Europe
GUT_GENOME000067	12718_7_59	HBC	Isolate	1945991	42	80261	40.13	99.46	0.54	NA	0	99.67	99.83	20	NA	GUT_GENOME000067	MGYG-HGUT-00021	d__Bacteria;p__Firmicutes;c__Bacilli;o__Lactobacillales;f__Lactobacillaceae;g__Lactobacillus_H;s__Lactobacillus_H vaginalis_A	ERS417266	ERP105624	United Kingdom	Europe
GUT_GENOME000068	12718_7_5	HBC	Isolate	5452029	96	102143	57.19	98.96	0.19	NA	95.8	99.67	90.43	20	NA	GUT_GENOME147598	MGYG-HGUT-02538	d__Bacteria;p__Proteobacteria;c__Gammaproteobacteria;o__Enterobacterales;f__Enterobacteriaceae;g__Klebsiella;s__Klebsiella pneumoniae	ERS417212	ERP105624	United Kingdom	Europe
GUT_GENOME000069	12718_7_60	HBC	Isolate	2055148	18	378354	37.57	100	0	NA	91.6	99.67	99.83	20	NA	GUT_GENOME096071	MGYG-HGUT-01341	d__Bacteria;p__Firmicutes;c__Bacilli;o__Lactobacillales;f__Lactobacillaceae;g__Leuconostoc;s__Leuconostoc mesenteroides	ERS417267	ERP105624	United Kingdom	Europe
GUT_GENOME000070	12718_7_61	HBC	Isolate	5135304	88	115829	44.96	98.65	0	NA	94.12	99.67	86.53	20	NA	GUT_GENOME143131	MGYG-HGUT-02438	d__Bacteria;p__Bacteroidota;c__Bacteroidia;o__Bacteroidales;f__Tannerellaceae;g__Parabacteroides;s__Parabacteroides distasonis	ERS417268	ERP105624	United Kingdom	Europe
GUT_GENOME000071	12718_7_62	HBC	Isolate	1871203	16	247663	42.05	99.38	0	NA	94.96	99.67	99.83	20	NA	GUT_GENOME095943	MGYG-HGUT-01296	d__Bacteria;p__Firmicutes;c__Bacilli;o__Lactobacillales;f__Lactobacillaceae;g__Pediococcus;s__Pediococcus acidilactici	ERS417279	ERP105624	United Kingdom	Europe
GUT_GENOME000072	12718_7_63	HBC	Isolate	3314516	37	201958	43.42	98.73	0	NA	0	99.67	77.03	20	NA	GUT_GENOME000623	MGYG-HGUT-00133	d__Bacteria;p__Firmicutes_A;c__Clostridia;o__Lachnospirales;f__Lachnospiraceae;g__Blautia_A;s__Blautia_A sp000433815	ERS417280	ERP105624	United Kingdom	Europe
GUT_GENOME000073	12718_7_64	HBC	Isolate	4374505	103	118273	42.21	98.07	1.81	NA	0	99.61	86.22	19	NA	GUT_GENOME000295	MGYG-HGUT-00076	d__Bacteria;p__Firmicutes_A;c__Clostridia;o__Lachnospirales;f__Lachnospiraceae;g__Roseburia;s__Roseburia intestinalis	ERS417281	ERP105624	United Kingdom	Europe
GUT_GENOME000074	12718_7_65	HBC	Isolate	2951179	83	106077	42.59	98.63	0	NA	0	99.74	99.83	20	NA	GUT_GENOME140786	MGYG-HGUT-02321	d__Bacteria;p__Firmicutes_A;c__Clostridia;o__Oscillospirales;f__Ruminococcaceae;g__Ruminococcus_D;s__Ruminococcus_D bicirculans	ERS417282	ERP105624	United Kingdom	Europe
GUT_GENOME000075	12718_7_66	HBC	Isolate	2183862	14	398890	35.31	100	0.18	NA	92.44	99.74	99.76	20	NA	GUT_GENOME141414	MGYG-HGUT-02349	d__Bacteria;p__Firmicutes;c__Bacilli;o__Lactobacillales;f__Streptococcaceae;g__Streptococcus;s__Streptococcus agalactiae	ERS417283	ERP105624	United Kingdom	Europe
GUT_GENOME000076	12718_7_68	HBC	Isolate	2034850	24	177196	36.73	100	0	NA	93.28	99.74	99.76	20	NA	GUT_GENOME001806	MGYG-HGUT-00277	d__Bacteria;p__Firmicutes;c__Bacilli;o__Lactobacillales;f__Streptococcaceae;g__Streptococcus;s__Streptococcus mutans	ERS417285	ERP105624	United Kingdom	Europe
GUT_GENOME000077	12718_7_6	HBC	Isolate	5100806	61	164253	57.68	99.52	0.48	NA	95.8	99.67	94.8	19	NA	GUT_GENOME147598	MGYG-HGUT-02538	d__Bacteria;p__Proteobacteria;c__Gammaproteobacteria;o__Enterobacterales;f__Enterobacteriaceae;g__Klebsiella;s__Klebsiella pneumoniae	ERS417213	ERP105624	United Kingdom	Europe
GUT_GENOME000078	12718_7_70	HBC	Isolate	2004039	30	131829	42.22	99.15	0	NA	94.12	99.74	99.76	20	NA	GUT_GENOME001139	MGYG-HGUT-00199	d__Bacteria;p__Firmicutes;c__Bacilli;o__Lactobacillales;f__Streptococcaceae;g__Streptococcus;s__Streptococcus parasanguinis_B	ERS417287	ERP105624	United Kingdom	Europe
GUT_GENOME000079	12718_7_71	HBC	Isolate	4427545	103	80498	54.97	97.64	2.13	NA	94.96	99.74	99.73	20	NA	GUT_GENOME000537	MGYG-HGUT-00103	d__Bacteria;p__Firmicutes_A;c__Clostridia;o__Peptostreptococcales;f__Anaerovoracaceae;g__;s__	ERS417288	ERP105624	United Kingdom	Europe
GUT_GENOME000080	12718_7_72	HBC	Isolate	2951602	79	87385	54.38	98.66	0.67	NA	0	83.76	98.8	20	NA	GUT_GENOME001016	MGYG-HGUT-00185	d__Bacteria;p__Firmicutes_A;c__Clostridia;o__Oscillospirales;f__Butyricicoccaceae;g__Agathobaculum;s__Agathobaculum butyriciproducens	ERS417289	ERP105624	United Kingdom	Europe
GUT_GENOME000081	12718_7_73	HBC	Isolate	6954442	76	158223	47.9	98.13	1.63	NA	82.35	99.61	99.76	20	NA	GUT_GENOME239673	MGYG-HGUT-03684	d__Bacteria;p__Firmicutes_A;c__Clostridia;o__Lachnospirales;f__Lachnospiraceae;g__Eisenbergiella;s__Eisenbergiella massiliensis	ERS417290	ERP105624	United Kingdom	Europe
GUT_GENOME000082	12718_7_74	HBC	Isolate	2889699	21	260134	35.72	100	0.94	NA	0	99.67	99.69	20	NA	GUT_GENOME000614	MGYG-HGUT-00132	d__Bacteria;p__Firmicutes;c__Bacilli;o__Erysipelotrichales;f__Erysipelatoclostridiaceae;g__Beduini;s__	ERS417291	ERP105624	United Kingdom	Europe
GUT_GENOME000083	12718_7_75	HBC	Isolate	2760017	38	220092	37.33	97.76	0.34	NA	94.12	99.74	99.86	20	NA	GUT_GENOME143094	MGYG-HGUT-02424	d__Bacteria;p__Firmicutes_A;c__Clostridia;o__Monoglobales;f__Monoglobaceae;g__Monoglobus;s__Monoglobus pectinilyticus	ERS417292	ERP105624	United Kingdom	Europe
GUT_GENOME000084	12718_7_76	HBC	Isolate	3297169	91	79311	38.19	99.33	1.34	NA	83.19	99.74	99.83	20	NA	GUT_GENOME001689	MGYG-HGUT-00262	d__Bacteria;p__Firmicutes_A;c__Clostridia;o__Lachnospirales;f__Lachnospiraceae;g__Eubacterium_E;s__Eubacterium_E hallii	ERS417293	ERP105624	United Kingdom	Europe
GUT_GENOME000085	12718_7_78	HBC	Isolate	3271653	37	197142	54.12	97.99	0	NA	0	99.74	99.86	20	NA	GUT_GENOME096368	MGYG-HGUT-01434	d__Bacteria;p__Firmicutes_A;c__Clostridia;o__Oscillospirales;f__Butyricicoccaceae;g__Butyricicoccus;s__Butyricicoccus pullicaecorum	ERS417295	ERP105624	United Kingdom	Europe
GUT_GENOME000086	12718_7_79	HBC	Isolate	5431291	292	41462	48.96	98.76	1.13	NA	83.19	99.61	99.76	20	NA	GUT_GENOME096228	MGYG-HGUT-01386	d__Bacteria;p__Firmicutes_A;c__Clostridia;o__Lachnospirales;f__Lachnospiraceae;g__Clostridium_M;s__Clostridium_M clostridioforme	ERS417296	ERP105624	United Kingdom	Europe
GUT_GENOME000087	12718_7_7	HBC	Isolate	4624554	55	170133	55.45	99.45	0.14	NA	95.8	99.67	99.86	20	NA	GUT_GENOME143760	MGYG-HGUT-02504	d__Bacteria;p__Proteobacteria;c__Gammaproteobacteria;o__Enterobacterales;f__Enterobacteriaceae;g__Enterobacter;s__Enterobacter himalayensis	ERS417214	ERP105624	United Kingdom	Europe
GUT_GENOME000088	12718_7_80	HBC	Isolate	3193647	68	149202	50.01	99.33	0	NA	92.44	99.67	99.86	20	NA	GUT_GENOME000268	MGYG-HGUT-00069	d__Bacteria;p__Firmicutes_A;c__Clostridia;o__Oscillospirales;f__Acutalibacteraceae;g__Clostridium_A;s__Clostridium_A leptum	ERS417297	ERP105624	United Kingdom	Europe
GUT_GENOME000089	12718_7_81	HBC	Isolate	3197656	130	48687	30.21	99.53	0	NA	71.43	99.67	99.79	20	NA	GUT_GENOME103741	MGYG-HGUT-01697	d__Bacteria;p__Firmicutes;c__Bacilli;o__Erysipelotrichales;f__Erysipelatoclostridiaceae;g__Erysipelatoclostridium;s__Erysipelatoclostridium saccharogumia	ERS417298	ERP105624	United Kingdom	Europe
GUT_GENOME000090	12718_7_82	HBC	Isolate	2882078	33	160912	41.43	98.25	0	NA	0	99.67	77.78	20	NA	GUT_GENOME000149	MGYG-HGUT-00038	d__Bacteria;p__Firmicutes_A;c__Clostridia;o__Lachnospirales;f__Lachnospiraceae;g__Dorea;s__Dorea longicatena	ERS417299	ERP105624	United Kingdom	Europe
GUT_GENOME000091	12718_7_83	HBC	Isolate	3331364	131	48354	38.19	98.66	1.34	NA	0	99.74	87.11	20	NA	GUT_GENOME001689	MGYG-HGUT-00262	d__Bacteria;p__Firmicutes_A;c__Clostridia;o__Lachnospirales;f__Lachnospiraceae;g__Eubacterium_E;s__Eubacterium_E hallii	ERS417300	ERP105624	United Kingdom	Europe
GUT_GENOME000092	12718_7_84	HBC	Isolate	3052215	70	117809	56.44	100	0	NA	94.12	81.87	99.83	20	NA	GUT_GENOME000092	MGYG-HGUT-00022	d__Bacteria;p__Firmicutes_A;c__Clostridia;o__Oscillospirales;f__Ruminococcaceae;g__Faecalibacterium;s__Faecalibacterium prausnitzii_C	ERS417301	ERP105624	United Kingdom	Europe
GUT_GENOME000093	12718_7_86	HBC	Isolate	2681836	48	89531	41.77	98.25	0	NA	0	99.67	99.62	20	NA	GUT_GENOME096193	MGYG-HGUT-01374	d__Bacteria;p__Firmicutes_A;c__Clostridia;o__Lachnospirales;f__Lachnospiraceae;g__Faecalicatena;s__Faecalicatena torques	ERS417303	ERP105624	United Kingdom	Europe
GUT_GENOME000094	12718_7_87	HBC	Isolate	2130721	26	135306	41.65	98.81	0.17	NA	93.28	99.74	99.76	20	NA	GUT_GENOME000094	MGYG-HGUT-00023	d__Bacteria;p__Firmicutes;c__Bacilli;o__Lactobacillales;f__Streptococcaceae;g__Streptococcus;s__Streptococcus parasanguinis	ERS417304	ERP105624	United Kingdom	Europe
GUT_GENOME000095	12718_7_88	HBC	Isolate	3244970	81	58114	57.89	96.94	0	NA	94.96	99.74	97.91	19	NA	GUT_GENOME096020	MGYG-HGUT-01322	d__Bacteria;p__Firmicutes_A;c__Clostridia;o__Oscillospirales;f__Ruminococcaceae;g__Gemmiger;s__Gemmiger variabile	ERS417305	ERP105624	United Kingdom	Europe
GUT_GENOME000096	12718_7_89	HBC	Isolate	2878721	59	111508	63.14	99.6	0.2	NA	0	99.67	99.45	20	NA	GUT_GENOME143514	MGYG-HGUT-02480	d__Bacteria;p__Actinobacteriota;c__Coriobacteriia;o__Coriobacteriales;f__Eggerthellaceae;g__Adlercreutzia;s__Adlercreutzia equolifaciens	ERS417306	ERP105624	United Kingdom	Europe
GUT_GENOME000097	12718_7_8	HBC	Isolate	5715695	117	86689	57.04	98.95	0.76	NA	95.8	99.67	99.86	20	NA	GUT_GENOME147598	MGYG-HGUT-02538	d__Bacteria;p__Proteobacteria;c__Gammaproteobacteria;o__Enterobacterales;f__Enterobacteriaceae;g__Klebsiella;s__Klebsiella pneumoniae	ERS417215	ERP105624	United Kingdom	Europe
GUT_GENOME000098	12718_7_90	HBC	Isolate	4885016	55	178382	46.16	98.51	0.37	NA	0	99.67	99.49	20	NA	GUT_GENOME096083	MGYG-HGUT-01346	d__Bacteria;p__Bacteroidota;c__Bacteroidia;o__Bacteroidales;f__Bacteroidaceae;g__Bacteroides;s__Bacteroides uniformis	ERS417307	ERP012217	United Kingdom	Europe
GUT_GENOME000099	12718_7_91	HBC	Isolate	2318341	75	104631	59.26	99.02	0.45	NA	0	99.67	99.83	20	NA	GUT_GENOME142522	MGYG-HGUT-02395	d__Bacteria;p__Actinobacteriota;c__Actinobacteria;o__Actinomycetales;f__Bifidobacteriaceae;g__Bifidobacterium;s__Bifidobacterium adolescentis	ERS417308	ERP105624	United Kingdom	Europe
GUT_GENOME000100	12718_7_92	HBC	Isolate	3544599	67	126771	47.82	99.37	0	NA	81.51	86.11	99.76	20	NA	GUT_GENOME001636	MGYG-HGUT-00255	d__Bacteria;p__Firmicutes_A;c__Clostridia;o__Lachnospirales;f__Lachnospiraceae;g__CAG-81;s__CAG-81 sp900066055	ERS417309	ERP012217	United Kingdom	Europe
GUT_GENOME000101	12718_7_93	HBC	Isolate	3403260	88	63051	43.68	100	0.63	NA	82.35	99.67	99.83	20	NA	GUT_GENOME000659	MGYG-HGUT-00140	d__Bacteria;p__Firmicutes_A;c__Clostridia;o__Lachnospirales;f__Lachnospiraceae;g__CAG-56;s__CAG-56 sp900066615	ERS417310	ERP012217	United Kingdom	Europe
GUT_GENOME000102	12718_7_94	HBC	Isolate	3268027	63	92030	43.07	99.37	1.27	NA	0	99.67	88.62	19	NA	GUT_GENOME140106	MGYG-HGUT-02277	d__Bacteria;p__Firmicutes_A;c__Clostridia;o__Lachnospirales;f__Lachnospiraceae;g__Marvinbryantia;s__Marvinbryantia sp900066075	ERS417311	ERP012217	United Kingdom	Europe
GUT_GENOME000103	12718_7_95	HBC	Isolate	3932802	101	102229	43.72	99.37	0.32	NA	0	99.67	89.68	20	NA	GUT_GENOME000131	MGYG-HGUT-00031	d__Bacteria;p__Firmicutes_A;c__Clostridia;o__Lachnospirales;f__Lachnospiraceae;g__Blautia_A;s__Blautia_A sp900066205	ERS417312	ERP012217	United Kingdom	Europe
GUT_GENOME000104	12718_7_9	HBC	Isolate	3641596	33	215844	28.16	99.3	0.7	NA	89.08	99.74	99.83	20	NA	GUT_GENOME000104	MGYG-HGUT-00024	d__Bacteria;p__Firmicutes_A;c__Clostridia;o__Peptostreptococcales;f__Peptostreptococcaceae;g__Paraclostridium;s__Paraclostridium massiliensis	ERS417216	ERP105624	United Kingdom	Europe
GUT_GENOME000105	13154_4_42	HBC	Isolate	4812094	71	162178	55.39	99.47	0.17	NA	95.8	99.67	99.86	19	NA	GUT_GENOME143760	MGYG-HGUT-02504	d__Bacteria;p__Proteobacteria;c__Gammaproteobacteria;o__Enterobacterales;f__Enterobacteriaceae;g__Enterobacter;s__Enterobacter himalayensis	ERS417211	ERP105624	United Kingdom	Europe
GUT_GENOME000106	13154_4_43	HBC	Isolate	2822365	39	300583	33.06	99.45	1.1	NA	94.96	99.74	99.76	20	NA	GUT_GENOME000106	MGYG-HGUT-00025	d__Bacteria;p__Firmicutes;c__Bacilli;o__Staphylococcales;f__Staphylococcaceae;g__Staphylococcus;s__Staphylococcus nepalensis	ERS417229	ERP105624	United Kingdom	Europe
GUT_GENOME000107	13154_4_44	HBC	Isolate	3955352	28	356619	45.46	99.26	0	NA	94.96	99.67	99.59	20	NA	GUT_GENOME000554	MGYG-HGUT-00105	d__Bacteria;p__Bacteroidota;c__Bacteroidia;o__Bacteroidales;f__Bacteroidaceae;g__Bacteroides;s__Bacteroides clarus	ERS417232	ERP105624	United Kingdom	Europe
GUT_GENOME000108	13154_4_45	HBC	Isolate	2726575	33	119582	37.13	99.33	2.01	NA	0	99.61	99.69	20	NA	GUT_GENOME147149	MGYG-HGUT-02528	d__Bacteria;p__Firmicutes_A;c__Clostridia;o__Lachnospirales;f__Lachnospiraceae;g__Anaerostipes;s__Anaerostipes hadrus	ERS417294	ERP105624	United Kingdom	Europe
GUT_GENOME000109	13414_6_10	HBC	Isolate	2527394	196	27326	34.16	100	0	NA	74.79	99.61	99.83	20	NA	GUT_GENOME000109	MGYG-HGUT-00026	d__Bacteria;p__Firmicutes;c__Bacilli;o__Erysipelotrichales;f__Erysipelatoclostridiaceae;g__Catenibacterium;s__Catenibacterium mitsuokai	ERS2046316	ERP105624	United Kingdom	Europe
GUT_GENOME000110	13414_6_11	HBC	Isolate	3738497	116	81593	27.93	99.19	2.42	NA	94.96	99.67	90.19	20	NA	GUT_GENOME000724	MGYG-HGUT-00149	d__Bacteria;p__Firmicutes_A;c__Clostridia;o__Clostridiales;f__Clostridiaceae;g__Clostridium;s__Clostridium saudiense	ERS852384	ERP012217	United Kingdom	Europe
GUT_GENOME000111	13414_6_12	HBC	Isolate	2393568	52	109196	58.19	99.81	0.55	NA	94.12	99.74	86.8	20	NA	GUT_GENOME000111	MGYG-HGUT-00027	d__Bacteria;p__Firmicutes_C;c__Negativicutes;o__Selenomonadales;f__Selenomonadaceae;g__Mitsuokella;s__Mitsuokella jalaludinii	ERS852385	ERP012217	United Kingdom	Europe
GUT_GENOME000112	13414_6_13	HBC	Isolate	3174779	22	406660	43.76	99.33	0	NA	0	99.74	99.79	20	NA	GUT_GENOME001379	MGYG-HGUT-00231	d__Bacteria;p__Firmicutes_A;c__Clostridia;o__Lachnospirales;f__Lachnospiraceae;g__Coprococcus;s__Coprococcus eutactus_A	ERS852386	ERP012217	United Kingdom	Europe
GUT_GENOME000113	13414_6_14	HBC	Isolate	2458424	26	229861	36.66	99.33	2.01	NA	0	99.61	99.69	20	NA	GUT_GENOME000113	MGYG-HGUT-00028	d__Bacteria;p__Firmicutes_A;c__Clostridia;o__Lachnospirales;f__Lachnospiraceae;g__Anaerostipes;s__Anaerostipes hadrus_A	ERS852387	ERP012217	United Kingdom	Europe
GUT_GENOME000114	13414_6_15	HBC	Isolate	3990199	111	139139	45.68	99.37	0.12	NA	0	99.74	86.19	20	NA	GUT_GENOME140065	MGYG-HGUT-02271	d__Bacteria;p__Firmicutes_A;c__Clostridia;o__Lachnospirales;f__Lachnospiraceae;g__GCA-900066135;s__GCA-900066135 sp900066135	ERS852388	ERP012217	United Kingdom	Europe
GUT_GENOME000115	13414_6_16	HBC	Isolate	3219015	57	131809	42.16	99.22	0.12	NA	91.6	99.67	99.62	20	NA	GUT_GENOME095993	MGYG-HGUT-01315	d__Bacteria;p__Firmicutes_A;c__Clostridia;o__Lachnospirales;f__Lachnospiraceae;g__Coprococcus_B;s__Coprococcus_B comes	ERS852389	ERP012217	United Kingdom	Europe
GUT_GENOME000116	13414_6_17	HBC	Isolate	3322723	39	158146	40.84	99.12	0	NA	0	94	99.62	20	NA	GUT_GENOME001575	MGYG-HGUT-00249	d__Bacteria;p__Firmicutes_A;c__Clostridia;o__Lachnospirales;f__Lachnospiraceae;g__Faecalicatena;s__Faecalicatena faecis	ERS852390	ERP012217	United Kingdom	Europe
GUT_GENOME000117	13414_6_19	HBC	Isolate	3695587	85	93759	41.2	98.55	0.24	NA	0	99.61	99.83	20	NA	GUT_GENOME001770	MGYG-HGUT-00271	d__Bacteria;p__Firmicutes_A;c__Clostridia;o__Lachnospirales;f__Lachnospiraceae;g__Roseburia;s__Roseburia inulinivorans	ERS852392	ERP012217	United Kingdom	Europe
GUT_GENOME000118	13414_6_1	HBC	Isolate	3000399	32	185019	43.16	99.12	1.87	NA	0	99.61	99.62	20	NA	GUT_GENOME001213	MGYG-HGUT-00206	d__Bacteria;p__Firmicutes_A;c__Clostridia;o__Lachnospirales;f__Lachnospiraceae;g__Dorea;s__Dorea sp900066555	ERS852375	ERP012217	United Kingdom	Europe
GUT_GENOME000119	13414_6_20	HBC	Isolate	4018316	67	117429	44.42	99.37	0.32	NA	0	99.67	84.27	20	NA	GUT_GENOME001159	MGYG-HGUT-00201	d__Bacteria;p__Firmicutes_A;c__Clostridia;o__Lachnospirales;f__Lachnospiraceae;g__Blautia_A;s__Blautia_A sp900066145	ERS852393	ERP012217	United Kingdom	Europe
GUT_GENOME000120	13414_6_21	HBC	Isolate	3355208	53	179357	41.61	99.37	0	NA	83.19	99.67	94.8	20	NA	GUT_GENOME001261	MGYG-HGUT-00212	d__Bacteria;p__Firmicutes_A;c__Clostridia;o__Lachnospirales;f__Lachnospiraceae;g__Blautia_A;s__Blautia_A obeum	ERS852394	ERP012217	United Kingdom	Europe
GUT_GENOME000121	13414_6_22	HBC	Isolate	3727064	76	117397	41.17	99.37	0	NA	0	83.76	72.58	19	NA	GUT_GENOME096067	MGYG-HGUT-01338	d__Bacteria;p__Firmicutes_A;c__Clostridia;o__Lachnospirales;f__Lachnospiraceae;g__Blautia_A;s__Blautia_A wexlerae	ERS852395	ERP012217	United Kingdom	Europe
GUT_GENOME000122	13414_6_24	HBC	Isolate	4415867	50	139653	42.18	93.87	0	NA	94.96	99.67	99.56	20	NA	GUT_GENOME000122	MGYG-HGUT-00029	d__Bacteria;p__Bacteroidota;c__Bacteroidia;o__Bacteroidales;f__Bacteroidaceae;g__Bacteroides;s__Bacteroides finegoldii	ERS852397	ERP012217	United Kingdom	Europe
GUT_GENOME000123	13414_6_25	HBC	Isolate	2750894	21	285522	47.06	98.66	0.13	NA	94.12	99.61	99.83	20	NA	GUT_GENOME000137	MGYG-HGUT-00034	d__Bacteria;p__Firmicutes_A;c__Clostridia;o__Oscillospirales;f__Ruminococcaceae;g__Massilimaliae;s__Massilimaliae timonensis	ERS852398	ERP012217	United Kingdom	Europe
GUT_GENOME000124	13414_6_26	HBC	Isolate	2132954	62	80278	60.01	100	0.81	NA	94.12	99.61	99.45	20	NA	GUT_GENOME000396	MGYG-HGUT-00085	d__Bacteria;p__Actinobacteriota;c__Coriobacteriia;o__Coriobacteriales;f__Coriobacteriaceae;g__Collinsella;s__Collinsella aerofaciens_F	ERS852399	ERP012217	United Kingdom	Europe
GUT_GENOME000125	13414_6_27	HBC	Isolate	3233928	30	198296	43.74	99.33	0	NA	0	99.74	99.79	20	NA	GUT_GENOME001379	MGYG-HGUT-00231	d__Bacteria;p__Firmicutes_A;c__Clostridia;o__Lachnospirales;f__Lachnospiraceae;g__Coprococcus;s__Coprococcus eutactus_A	ERS852400	ERP012217	United Kingdom	Europe
GUT_GENOME000126	13414_6_28	HBC	Isolate	4244511	109	82737	42.82	99.37	0	NA	82.35	99.67	76.27	20	NA	GUT_GENOME000004	MGYG-HGUT-00002	d__Bacteria;p__Firmicutes_A;c__Clostridia;o__Lachnospirales;f__Lachnospiraceae;g__Blautia_A;s__Blautia_A sp900066165	ERS852401	ERP012217	United Kingdom	Europe
GUT_GENOME000127	13414_6_29	HBC	Isolate	3413803	71	103019	38.47	98.66	1.34	NA	0	99.74	82.8	20	NA	GUT_GENOME001689	MGYG-HGUT-00262	d__Bacteria;p__Firmicutes_A;c__Clostridia;o__Lachnospirales;f__Lachnospiraceae;g__Eubacterium_E;s__Eubacterium_E hallii	ERS852402	ERP012217	United Kingdom	Europe
GUT_GENOME000128	13414_6_2	HBC	Isolate	3025028	36	183902	34.03	99.33	0	NA	0	99.67	99.76	20	NA	GUT_GENOME000128	MGYG-HGUT-00030	d__Bacteria;p__Firmicutes_A;c__Clostridia;o__Lachnospirales;f__Lachnospiraceae;g__CAG-603;s__CAG-603 sp900066105	ERS852376	ERP012217	United Kingdom	Europe
GUT_GENOME000129	13414_6_30	HBC	Isolate	3015626	86	72513	41.88	99.42	0	NA	0	99.67	99.62	20	NA	GUT_GENOME096193	MGYG-HGUT-01374	d__Bacteria;p__Firmicutes_A;c__Clostridia;o__Lachnospirales;f__Lachnospiraceae;g__Faecalicatena;s__Faecalicatena torques	ERS852403	ERP012217	United Kingdom	Europe
GUT_GENOME000130	13414_6_31	HBC	Isolate	2950170	47	98835	42.38	99.42	0.15	NA	0	99.67	99.62	20	NA	GUT_GENOME096535	MGYG-HGUT-01528	d__Bacteria;p__Firmicutes_A;c__Clostridia;o__Lachnospirales;f__Lachnospiraceae;g__Faecalicatena;s__Faecalicatena sp001487105	ERS852404	ERP012217	United Kingdom	Europe
GUT_GENOME000131	13414_6_32	HBC	Isolate	3671861	41	160784	43.93	99.37	0.32	NA	82.35	99.67	88.79	20	NA	GUT_GENOME000131	MGYG-HGUT-00031	d__Bacteria;p__Firmicutes_A;c__Clostridia;o__Lachnospirales;f__Lachnospiraceae;g__Blautia_A;s__Blautia_A sp900066205	ERS852405	ERP012217	United Kingdom	Europe
GUT_GENOME000132	13414_6_33	HBC	Isolate	3644600	72	98028	47.12	98.31	0.63	NA	0	99.67	99.66	20	NA	GUT_GENOME001587	MGYG-HGUT-00251	d__Bacteria;p__Firmicutes_A;c__Clostridia;o__Lachnospirales;f__Lachnospiraceae;g__Fusicatenibacter;s__Fusicatenibacter saccharivorans	ERS852406	ERP012217	United Kingdom	Europe
GUT_GENOME000133	13414_6_34	HBC	Isolate	6969460	95	157466	48.94	99.37	1.58	NA	92.44	99.61	89.2	20	NA	GUT_GENOME000133	MGYG-HGUT-00032	d__Bacteria;p__Firmicutes_A;c__Clostridia;o__Lachnospirales;f__Lachnospiraceae;g__Hungatella;s__Hungatella effluvii	ERS852407	ERP012217	United Kingdom	Europe
GUT_GENOME000134	13414_6_35	HBC	Isolate	3031078	58	138924	41.46	99.42	0	NA	0	99.67	87.35	20	NA	GUT_GENOME000149	MGYG-HGUT-00038	d__Bacteria;p__Firmicutes_A;c__Clostridia;o__Lachnospirales;f__Lachnospiraceae;g__Dorea;s__Dorea longicatena	ERS852408	ERP012217	United Kingdom	Europe
GUT_GENOME000135	13414_6_36	HBC	Isolate	3108880	53	189792	42.91	99.42	0	NA	0	99.67	99.62	20	NA	GUT_GENOME096210	MGYG-HGUT-01380	d__Bacteria;p__Firmicutes_A;c__Clostridia;o__Lachnospirales;f__Lachnospiraceae;g__Faecalicatena;s__Faecalicatena gnavus	ERS852409	ERP012217	United Kingdom	Europe
GUT_GENOME000136	13414_6_37	HBC	Isolate	3010183	70	91380	38.23	97.99	1.01	NA	94.96	99.67	99.83	20	NA	GUT_GENOME000136	MGYG-HGUT-00033	d__Bacteria;p__Firmicutes_A;c__Clostridia;o__Monoglobales;f__UBA1381;g__CAG-41;s__CAG-41 sp900066215	ERS852410	ERP012217	United Kingdom	Europe
GUT_GENOME000137	13414_6_39	HBC	Isolate	2753524	27	287274	47.05	98.66	0.13	NA	94.12	99.61	99.83	20	NA	GUT_GENOME000137	MGYG-HGUT-00034	d__Bacteria;p__Firmicutes_A;c__Clostridia;o__Oscillospirales;f__Ruminococcaceae;g__Massilimaliae;s__Massilimaliae timonensis	ERS852412	ERP012217	United Kingdom	Europe
GUT_GENOME000138	13414_6_3	HBC	Isolate	2912037	12	388232	40.98	99.33	0	NA	0	99.74	99.79	20	NA	GUT_GENOME001027	MGYG-HGUT-00189	d__Bacteria;p__Firmicutes_A;c__Clostridia;o__Lachnospirales;f__Lachnospiraceae;g__Coprococcus;s__Coprococcus sp900066115	ERS852377	ERP012217	United Kingdom	Europe
GUT_GENOME000139	13414_6_41	HBC	Isolate	3529520	23	286467	44.91	99.37	1.74	NA	0	99.61	99.66	20	NA	GUT_GENOME000139	MGYG-HGUT-00035	d__Bacteria;p__Firmicutes_A;c__Clostridia;o__Lachnospirales;f__Lachnospiraceae;g__Blautia_A;s__Blautia_A hydrogenotrophica	ERS852414	ERP012217	United Kingdom	Europe
GUT_GENOME000140	13414_6_42	HBC	Isolate	3847002	109	77291	27.9	98.3	1.86	NA	94.96	99.67	96.44	20	NA	GUT_GENOME000724	MGYG-HGUT-00149	d__Bacteria;p__Firmicutes_A;c__Clostridia;o__Clostridiales;f__Clostridiaceae;g__Clostridium;s__Clostridium saudiense	ERS852415	ERP012217	United Kingdom	Europe
GUT_GENOME000141	13414_6_43	HBC	Isolate	2411069	29	209319	37.71	99.33	0.34	NA	91.6	99.74	99.86	20	NA	GUT_GENOME000141	MGYG-HGUT-00036	d__Bacteria;p__Firmicutes_A;c__Clostridia;o__Oscillospirales;f__Acutalibacteraceae;g__GCA-900066995;s__GCA-900066995 sp900291955	ERS852416	ERP012217	United Kingdom	Europe
GUT_GENOME000142	13414_6_44	HBC	Isolate	3269709	108	100325	41.01	98.55	0	NA	0	99.61	88.65	20	NA	GUT_GENOME143712	MGYG-HGUT-02492	d__Bacteria;p__Firmicutes_A;c__Clostridia;o__Lachnospirales;f__Lachnospiraceae;g__Agathobacter;s__Agathobacter rectalis	ERS852417	ERP012217	United Kingdom	Europe
GUT_GENOME000143	13414_6_45	HBC	Isolate	5292811	84	167137	42.03	94.28	0.32	NA	94.96	99.67	99.45	20	NA	GUT_GENOME000122	MGYG-HGUT-00029	d__Bacteria;p__Bacteroidota;c__Bacteroidia;o__Bacteroidales;f__Bacteroidaceae;g__Bacteroides;s__Bacteroides finegoldii	ERS852418	ERP012217	United Kingdom	Europe
GUT_GENOME000144	13414_6_46	HBC	Isolate	2247645	64	56876	59.31	98.72	0	NA	0	99.67	99.04	20	NA	GUT_GENOME142522	MGYG-HGUT-02395	d__Bacteria;p__Actinobacteriota;c__Actinobacteria;o__Actinomycetales;f__Bifidobacteriaceae;g__Bifidobacterium;s__Bifidobacterium adolescentis	ERS852419	ERP012217	United Kingdom	Europe
GUT_GENOME000145	13414_6_47	HBC	Isolate	3564140	52	154458	42.96	99.21	2	NA	0	99.61	99.76	20	NA	GUT_GENOME239728	MGYG-HGUT-03694	d__Bacteria;p__Firmicutes_A;c__Clostridia;o__Lachnospirales;f__Lachnospiraceae;g__Agathobacter;s__Agathobacter faecis	ERS852420	ERP012217	United Kingdom	Europe
GUT_GENOME000146	13414_6_48	HBC	Isolate	4728952	56	225708	46.45	97.77	0.09	NA	0	99.67	99.49	20	NA	GUT_GENOME096083	MGYG-HGUT-01346	d__Bacteria;p__Bacteroidota;c__Bacteroidia;o__Bacteroidales;f__Bacteroidaceae;g__Bacteroides;s__Bacteroides uniformis	ERS852421	ERP012217	United Kingdom	Europe
GUT_GENOME000147	13414_6_49	HBC	Isolate	2730778	111	53020	34.23	91.6	1.84	NA	72.27	99.74	99.83	20	NA	GUT_GENOME000147	MGYG-HGUT-00037	d__Bacteria;p__Firmicutes;c__Bacilli;o__Haloplasmatales;f__Turicibacteraceae;g__Turicibacter;s__Turicibacter sp001543345	ERS852422	ERP012217	United Kingdom	Europe
GUT_GENOME000148	13414_6_4	HBC	Isolate	2930218	134	68981	56.14	96.71	0	NA	94.12	93.8	96.24	20	NA	GUT_GENOME000092	MGYG-HGUT-00022	d__Bacteria;p__Firmicutes_A;c__Clostridia;o__Oscillospirales;f__Ruminococcaceae;g__Faecalibacterium;s__Faecalibacterium prausnitzii_C	ERS852378	ERP012217	United Kingdom	Europe
GUT_GENOME000149	13414_6_50	HBC	Isolate	3124251	51	145632	41.46	99.42	0	NA	0	94.72	87.35	20	NA	GUT_GENOME000149	MGYG-HGUT-00038	d__Bacteria;p__Firmicutes_A;c__Clostridia;o__Lachnospirales;f__Lachnospiraceae;g__Dorea;s__Dorea longicatena	ERS852423	ERP012217	United Kingdom	Europe
GUT_GENOME000150	13414_6_51	HBC	Isolate	2754209	30	220926	41.2	98.54	0	NA	0	99.67	99.62	20	NA	GUT_GENOME001575	MGYG-HGUT-00249	d__Bacteria;p__Firmicutes_A;c__Clostridia;o__Lachnospirales;f__Lachnospiraceae;g__Faecalicatena;s__Faecalicatena faecis	ERS852424	ERP012217	United Kingdom	Europe
GUT_GENOME000151	13414_6_52	HBC	Isolate	3279785	74	98151	36.87	99.33	2.01	NA	0	99.61	99.69	20	NA	GUT_GENOME147149	MGYG-HGUT-02528	d__Bacteria;p__Firmicutes_A;c__Clostridia;o__Lachnospirales;f__Lachnospiraceae;g__Anaerostipes;s__Anaerostipes hadrus	ERS852425	ERP012217	United Kingdom	Europe
GUT_GENOME000152	13414_6_53	HBC	Isolate	2848015	65	96457	57.73	99.32	0	NA	94.12	81.6	96.85	20	NA	GUT_GENOME000152	MGYG-HGUT-00039	d__Bacteria;p__Firmicutes_A;c__Clostridia;o__Oscillospirales;f__Ruminococcaceae;g__Faecalibacterium;s__Faecalibacterium prausnitzii_H	ERS852426	ERP012217	United Kingdom	Europe
GUT_GENOME000153	13414_6_54	HBC	Isolate	2658086	171	37308	56.08	95.8	0.34	NA	94.12	82.84	94.6	20	NA	GUT_GENOME140074	MGYG-HGUT-02272	d__Bacteria;p__Firmicutes_A;c__Clostridia;o__Oscillospirales;f__Ruminococcaceae;g__Faecalibacterium;s__Faecalibacterium prausnitzii_D	ERS852427	ERP012217	United Kingdom	Europe
GUT_GENOME000154	13414_6_55	HBC	Isolate	5451888	31	237162	41.89	99.26	0	NA	94.96	99.67	99.62	20	NA	GUT_GENOME096366	MGYG-HGUT-01433	d__Bacteria;p__Bacteroidota;c__Bacteroidia;o__Bacteroidales;f__Bacteroidaceae;g__Bacteroides;s__Bacteroides salyersiae	ERS852428	ERP012217	United Kingdom	Europe
GUT_GENOME000155	13414_6_57	HBC	Isolate	6238106	56	208405	42.66	99.41	0.08	NA	94.96	99.67	99.59	20	NA	GUT_GENOME001120	MGYG-HGUT-00196	d__Bacteria;p__Bacteroidota;c__Bacteroidia;o__Bacteroidales;f__Bacteroidaceae;g__Bacteroides;s__Bacteroides thetaiotaomicron	ERS852430	ERP012217	United Kingdom	Europe
GUT_GENOME000156	13414_6_58	HBC	Isolate	2505910	68	76042	29.98	99.06	0	NA	71.43	99.67	99.79	20	NA	GUT_GENOME143156	MGYG-HGUT-02444	d__Bacteria;p__Firmicutes;c__Bacilli;o__Erysipelotrichales;f__Erysipelatoclostridiaceae;g__Erysipelatoclostridium;s__Erysipelatoclostridium sp003024675	ERS852431	ERP012217	United Kingdom	Europe
GUT_GENOME000157	13414_6_59	HBC	Isolate	2815585	64	88509	29.37	99.06	0	NA	68.07	99.67	99.79	20	NA	GUT_GENOME000196	MGYG-HGUT-00045	d__Bacteria;p__Firmicutes;c__Bacilli;o__Erysipelotrichales;f__Erysipelatoclostridiaceae;g__Erysipelatoclostridium;s__Erysipelatoclostridium sp000752095	ERS852432	ERP012217	United Kingdom	Europe
GUT_GENOME000158	13414_6_5	HBC	Isolate	3116987	63	137149	34.16	98.19	0.2	NA	72.27	99.74	99.79	19	NA	GUT_GENOME000677	MGYG-HGUT-00143	d__Bacteria;p__Firmicutes;c__Bacilli;o__Haloplasmatales;f__Turicibacteraceae;g__Turicibacter;s__Turicibacter sanguinis	ERS852379	ERP012217	United Kingdom	Europe
GUT_GENOME000159	13414_6_60	HBC	Isolate	2646768	35	135012	47.78	98.58	2.13	NA	94.12	99.74	99.86	20	NA	GUT_GENOME000159	MGYG-HGUT-00040	d__Bacteria;p__Firmicutes_A;c__Clostridia;o__Peptostreptococcales;f__Anaerovoracaceae;g__UBA1191;s__UBA1191 sp900066305	ERS852433	ERP012217	United Kingdom	Europe
GUT_GENOME000160	13414_6_61	HBC	Isolate	2150303	45	88903	62.87	98.77	0	NA	0	99.67	99.38	20	NA	GUT_GENOME142525	MGYG-HGUT-02396	d__Bacteria;p__Actinobacteriota;c__Actinobacteria;o__Actinomycetales;f__Bifidobacteriaceae;g__Bifidobacterium;s__Bifidobacterium bifidum	ERS852434	ERP012217	United Kingdom	Europe
GUT_GENOME000161	13414_6_62	HBC	Isolate	2712680	124	58882	56.07	97.99	0	NA	0	99.74	99.86	19	NA	GUT_GENOME000236	MGYG-HGUT-00059	d__Bacteria;p__Firmicutes_A;c__Clostridia;o__Oscillospirales;f__Oscillospiraceae;g__Lawsonibacter;s__Lawsonibacter sp900066645	ERS852435	ERP012217	United Kingdom	Europe
GUT_GENOME000162	13414_6_63	HBC	Isolate	3364711	30	205529	44.43	99.37	0.32	NA	0	58.45	99.66	20	NA	GUT_GENOME000676	MGYG-HGUT-00142	d__Bacteria;p__Firmicutes_A;c__Clostridia;o__Lachnospirales;f__Lachnospiraceae;g__Blautia_A;s__Blautia_A massiliensis	ERS852436	ERP012217	United Kingdom	Europe
GUT_GENOME000163	13414_6_64	HBC	Isolate	3554770	53	117064	44.05	99.37	0.32	NA	82.35	99.67	99.66	20	NA	GUT_GENOME001709	MGYG-HGUT-00263	d__Bacteria;p__Firmicutes_A;c__Clostridia;o__Lachnospirales;f__Lachnospiraceae;g__Blautia_A;s__Blautia_A sp900066335	ERS852437	ERP012217	United Kingdom	Europe
GUT_GENOME000164	13414_6_65	HBC	Isolate	3611619	41	185701	41.55	99.37	0	NA	83.19	99.67	99.59	20	NA	GUT_GENOME001261	MGYG-HGUT-00212	d__Bacteria;p__Firmicutes_A;c__Clostridia;o__Lachnospirales;f__Lachnospiraceae;g__Blautia_A;s__Blautia_A obeum	ERS852438	ERP012217	United Kingdom	Europe
GUT_GENOME000165	13414_6_66	HBC	Isolate	3627172	43	157848	42.51	99.37	0.63	NA	83.19	99.67	99.59	20	NA	GUT_GENOME001598	MGYG-HGUT-00252	d__Bacteria;p__Firmicutes_A;c__Clostridia;o__Lachnospirales;f__Lachnospiraceae;g__Blautia_A;s__Blautia_A obeum_B	ERS852439	ERP012217	United Kingdom	Europe
GUT_GENOME000166	13414_6_67	HBC	Isolate	3646129	83	101294	45.85	99.52	1.45	NA	0	99.61	99.83	20	NA	GUT_GENOME000166	MGYG-HGUT-00041	d__Bacteria;p__Firmicutes_A;c__Clostridia;o__Lachnospirales;f__Lachnospiraceae;g__Acetatifactor;s__Acetatifactor sp900066365	ERS852440	ERP012217	United Kingdom	Europe
GUT_GENOME000167	13414_6_68	HBC	Isolate	3330300	55	240273	44.43	98.39	2.19	NA	0	99.74	99.76	20	NA	GUT_GENOME140264	MGYG-HGUT-02285	d__Bacteria;p__Firmicutes_A;c__Clostridia;o__Lachnospirales;f__Lachnospiraceae;g__CAG-95;s__CAG-95 sp900066375	ERS852441	ERP012217	United Kingdom	Europe
GUT_GENOME000168	13414_6_69	HBC	Isolate	3323758	78	123086	50.13	99.05	0.63	NA	84.03	99.61	99.83	20	NA	GUT_GENOME000215	MGYG-HGUT-00051	d__Bacteria;p__Firmicutes_A;c__Clostridia;o__Lachnospirales;f__Lachnospiraceae;g__GCA-900066575;s__GCA-900066575 sp900066385	ERS852442	ERP012217	United Kingdom	Europe
GUT_GENOME000169	13414_6_6	HBC	Isolate	5021223	59	157773	45.03	99.04	0	NA	94.12	99.67	99.45	20	NA	GUT_GENOME143131	MGYG-HGUT-02438	d__Bacteria;p__Bacteroidota;c__Bacteroidia;o__Bacteroidales;f__Tannerellaceae;g__Parabacteroides;s__Parabacteroides distasonis	ERS852380	ERP012217	United Kingdom	Europe
GUT_GENOME000170	13414_6_70	HBC	Isolate	2868013	53	105461	40.78	99.52	1.22	NA	0	99.61	99.83	18	NA	GUT_GENOME000735	MGYG-HGUT-00154	d__Bacteria;p__Firmicutes_A;c__Clostridia;o__Lachnospirales;f__Lachnospiraceae;g__CAG-45;s__CAG-45 sp900066395	ERS852443	ERP012217	United Kingdom	Europe
GUT_GENOME000171	13414_6_71	HBC	Isolate	3822819	111	75972	41.63	99.28	0.48	NA	0	79.45	86.22	20	NA	GUT_GENOME001770	MGYG-HGUT-00271	d__Bacteria;p__Firmicutes_A;c__Clostridia;o__Lachnospirales;f__Lachnospiraceae;g__Roseburia;s__Roseburia inulinivorans	ERS852444	ERP012217	United Kingdom	Europe
GUT_GENOME000172	13414_6_72	HBC	Isolate	3146131	36	263531	43.94	99.27	0	NA	0	99.74	99.79	20	NA	GUT_GENOME001379	MGYG-HGUT-00231	d__Bacteria;p__Firmicutes_A;c__Clostridia;o__Lachnospirales;f__Lachnospiraceae;g__Coprococcus;s__Coprococcus eutactus_A	ERS852445	ERP012217	United Kingdom	Europe
GUT_GENOME000173	13414_6_73	HBC	Isolate	3320534	50	903119	28.09	100	0	NA	0	99.74	99.83	20	NA	GUT_GENOME142391	MGYG-HGUT-02372	d__Bacteria;p__Firmicutes_A;c__Clostridia;o__Clostridiales;f__Clostridiaceae;g__Clostridium_P;s__Clostridium_P perfringens	ERS852446	ERP012217	United Kingdom	Europe
GUT_GENOME000174	13414_6_74	HBC	Isolate	3347891	131	50793	57.82	94.71	0.48	NA	94.96	99.67	99.66	20	NA	GUT_GENOME000285	MGYG-HGUT-00074	d__Bacteria;p__Bacteroidota;c__Bacteroidia;o__Bacteroidales;f__Rikenellaceae;g__Alistipes;s__Alistipes onderdonkii	ERS852447	ERP012217	United Kingdom	Europe
GUT_GENOME000175	13414_6_75	HBC	Isolate	3302679	75	107558	42.99	98.28	0.39	NA	82.35	99.67	99.83	20	NA	GUT_GENOME096402	MGYG-HGUT-01456	d__Bacteria;p__Firmicutes_A;c__Clostridia;o__Lachnospirales;f__Lachnospiraceae;g__Eubacterium_I;s__Eubacterium_I ramulus	ERS852448	ERP012217	United Kingdom	Europe
GUT_GENOME000176	13414_6_76	HBC	Isolate	2989895	46	132190	42.35	98.63	0	NA	0	99.74	99.76	20	NA	GUT_GENOME140786	MGYG-HGUT-02321	d__Bacteria;p__Firmicutes_A;c__Clostridia;o__Oscillospirales;f__Ruminococcaceae;g__Ruminococcus_D;s__Ruminococcus_D bicirculans	ERS852449	ERP012217	United Kingdom	Europe
GUT_GENOME000177	13414_6_7	HBC	Isolate	2227690	71	76966	59.67	100	0.81	NA	94.12	99.61	99.45	20	NA	GUT_GENOME000396	MGYG-HGUT-00085	d__Bacteria;p__Actinobacteriota;c__Coriobacteriia;o__Coriobacteriales;f__Coriobacteriaceae;g__Collinsella;s__Collinsella aerofaciens_F	ERS852381	ERP012217	United Kingdom	Europe
GUT_GENOME000178	13414_6_8	HBC	Isolate	2308997	28	130970	59.37	98.85	0.45	NA	0	99.67	99.01	20	NA	GUT_GENOME142522	MGYG-HGUT-02395	d__Bacteria;p__Actinobacteriota;c__Actinobacteria;o__Actinomycetales;f__Bifidobacteriaceae;g__Bifidobacterium;s__Bifidobacterium adolescentis	ERS852382	ERP012217	United Kingdom	Europe
GUT_GENOME000179	13470_2_54	HBC	Isolate	3703274	82	84894	38.2	99.33	0.83	NA	0	99.74	99.83	19	NA	GUT_GENOME001689	MGYG-HGUT-00262	d__Bacteria;p__Firmicutes_A;c__Clostridia;o__Lachnospirales;f__Lachnospiraceae;g__Eubacterium_E;s__Eubacterium_E hallii	ERS852450	ERP012217	United Kingdom	Europe
GUT_GENOME000180	13470_2_55	HBC	Isolate	2780833	14	338572	35.95	98.43	0	NA	0	99.67	99.79	20	NA	GUT_GENOME000308	MGYG-HGUT-00078	d__Bacteria;p__Firmicutes_A;c__Clostridia;o__Lachnospirales;f__Lachnospiraceae;g__Lachnospira;s__Lachnospira rogosae	ERS852451	ERP012217	United Kingdom	Europe
GUT_GENOME000181	13470_2_56	HBC	Isolate	6199506	47	242389	49.6	98.58	0	NA	82.35	99.67	99.83	20	NA	GUT_GENOME001135	MGYG-HGUT-00198	d__Bacteria;p__Firmicutes_A;c__Clostridia;o__Lachnospirales;f__Lachnospiraceae;g__Clostridium_M;s__Clostridium_M citroniae	ERS852452	ERP012217	United Kingdom	Europe
GUT_GENOME000182	13470_2_57	HBC	Isolate	3430916	42	165501	42.35	99.42	0	NA	91.6	99.67	99.62	20	NA	GUT_GENOME095993	MGYG-HGUT-01315	d__Bacteria;p__Firmicutes_A;c__Clostridia;o__Lachnospirales;f__Lachnospiraceae;g__Coprococcus_B;s__Coprococcus_B comes	ERS852453	ERP012217	United Kingdom	Europe
GUT_GENOME000183	13470_2_58	HBC	Isolate	3014410	38	122542	59.96	97.99	0	NA	0	99.74	99.86	20	NA	GUT_GENOME141047	MGYG-HGUT-02327	d__Bacteria;p__Firmicutes_A;c__Clostridia;o__Oscillospirales;f__Oscillospiraceae;g__Oscillibacter;s__Oscillibacter sp900066435	ERS852454	ERP012217	United Kingdom	Europe
GUT_GENOME000184	13470_2_59	HBC	Isolate	2301417	19	562880	56.49	100	0.45	NA	0	99.67	99.11	20	NA	GUT_GENOME239670	MGYG-HGUT-03683	d__Bacteria;p__Actinobacteriota;c__Actinobacteria;o__Actinomycetales;f__Bifidobacteriaceae;g__Bifidobacterium;s__Bifidobacterium pseudocatenulatum	ERS852455	ERP012217	United Kingdom	Europe
GUT_GENOME000185	13470_2_60	HBC	Isolate	3001549	93	60575	41.97	99.42	0	NA	0	99.67	99.62	20	NA	GUT_GENOME096193	MGYG-HGUT-01374	d__Bacteria;p__Firmicutes_A;c__Clostridia;o__Lachnospirales;f__Lachnospiraceae;g__Faecalicatena;s__Faecalicatena torques	ERS852456	ERP012217	United Kingdom	Europe
GUT_GENOME000186	13470_2_61	HBC	Isolate	5044958	102	115370	42.2	99.25	0	NA	94.96	99.67	98.09	20	NA	GUT_GENOME143505	MGYG-HGUT-02478	d__Bacteria;p__Bacteroidota;c__Bacteroidia;o__Bacteroidales;f__Bacteroidaceae;g__Bacteroides_B;s__Bacteroides_B dorei	ERS852457	ERP012217	United Kingdom	Europe
GUT_GENOME000187	13470_2_62	HBC	Isolate	3613213	51	163040	40.19	97.01	0.12	NA	94.96	99.67	99.59	20	NA	GUT_GENOME000187	MGYG-HGUT-00042	d__Bacteria;p__Bacteroidota;c__Bacteroidia;o__Bacteroidales;f__Bacteroidaceae;g__Bacteroides_A;s__Bacteroides_A sp900066445	ERS852458	ERP012217	United Kingdom	Europe
GUT_GENOME000188	13470_2_63	HBC	Isolate	4568474	100	102409	46.44	98.88	0.12	NA	0	99.67	99.59	20	NA	GUT_GENOME096083	MGYG-HGUT-01346	d__Bacteria;p__Bacteroidota;c__Bacteroidia;o__Bacteroidales;f__Bacteroidaceae;g__Bacteroides;s__Bacteroides uniformis	ERS852459	ERP012217	United Kingdom	Europe
GUT_GENOME000189	13470_2_64	HBC	Isolate	4183526	127	66737	46.41	98.88	0.56	NA	0	99.67	74.63	20	NA	GUT_GENOME000189	MGYG-HGUT-00043	d__Bacteria;p__Bacteroidota;c__Bacteroidia;o__Bacteroidales;f__Bacteroidaceae;g__Bacteroides_A;s__Bacteroides_A sp900066455	ERS852460	ERP012217	United Kingdom	Europe
GUT_GENOME000190	13470_2_65	HBC	Isolate	6196196	92	133380	42.36	99.07	0.05	NA	94.96	99.67	99.49	20	NA	GUT_GENOME140240	MGYG-HGUT-02281	d__Bacteria;p__Bacteroidota;c__Bacteroidia;o__Bacteroidales;f__Bacteroidaceae;g__Bacteroides;s__Bacteroides faecis	ERS852461	ERP012217	United Kingdom	Europe
GUT_GENOME000191	13470_2_66	HBC	Isolate	4881400	30	368271	46.54	99.26	0.12	NA	0	99.67	99.49	20	NA	GUT_GENOME096083	MGYG-HGUT-01346	d__Bacteria;p__Bacteroidota;c__Bacteroidia;o__Bacteroidales;f__Bacteroidaceae;g__Bacteroides;s__Bacteroides uniformis	ERS852462	ERP012217	United Kingdom	Europe
GUT_GENOME000192	13470_2_67	HBC	Isolate	4300419	39	240621	45.3	99.62	0	NA	0	99.67	99.56	20	NA	GUT_GENOME000192	MGYG-HGUT-00044	d__Bacteria;p__Bacteroidota;c__Bacteroidia;o__Bacteroidales;f__Tannerellaceae;g__Parabacteroides;s__Parabacteroides merdae	ERS852463	ERP012217	United Kingdom	Europe
GUT_GENOME000193	13470_2_68	HBC	Isolate	2238704	33	119779	62.1	98.39	0.81	NA	94.12	99.61	99.42	20	NA	GUT_GENOME096284	MGYG-HGUT-01413	d__Bacteria;p__Actinobacteriota;c__Coriobacteriia;o__Coriobacteriales;f__Coriobacteriaceae;g__Enorma;s__Enorma massiliensis	ERS852464	ERP012217	United Kingdom	Europe
GUT_GENOME000194	13470_2_69	HBC	Isolate	2232819	15	361470	59.39	100	0.09	NA	0	99.67	99.04	20	NA	GUT_GENOME142522	MGYG-HGUT-02395	d__Bacteria;p__Actinobacteriota;c__Actinobacteria;o__Actinomycetales;f__Bifidobacteriaceae;g__Bifidobacterium;s__Bifidobacterium adolescentis	ERS852465	ERP012217	United Kingdom	Europe
GUT_GENOME000195	13470_2_70	HBC	Isolate	2611475	62	87965	34.3	91.6	2.12	NA	72.27	99.74	99.79	16	NA	GUT_GENOME000147	MGYG-HGUT-00037	d__Bacteria;p__Firmicutes;c__Bacilli;o__Haloplasmatales;f__Turicibacteraceae;g__Turicibacter;s__Turicibacter sp001543345	ERS852466	ERP012217	United Kingdom	Europe
GUT_GENOME000196	13470_2_71	HBC	Isolate	2722755	46	118377	29.27	99.06	0	NA	68.07	99.67	99.79	20	NA	GUT_GENOME000196	MGYG-HGUT-00045	d__Bacteria;p__Firmicutes;c__Bacilli;o__Erysipelotrichales;f__Erysipelatoclostridiaceae;g__Erysipelatoclostridium;s__Erysipelatoclostridium sp000752095	ERS852467	ERP012217	United Kingdom	Europe
GUT_GENOME000197	13470_2_72	HBC	Isolate	4280183	57	168729	44	100	0	NA	0	99.67	99.73	20	NA	GUT_GENOME096250	MGYG-HGUT-01396	d__Bacteria;p__Firmicutes;c__Bacilli;o__Erysipelotrichales;f__Erysipelotrichaceae;g__Absiella;s__Absiella innocuum	ERS852468	ERP012217	United Kingdom	Europe
GUT_GENOME000198	13470_2_73	HBC	Isolate	2558115	69	75738	52.7	99.4	1.2	NA	92.44	99.67	99.79	19	NA	GUT_GENOME000198	MGYG-HGUT-00046	d__Bacteria;p__Firmicutes_C;c__Negativicutes;o__Veillonellales;f__Megasphaeraceae;g__Megasphaera;s__Megasphaera sp900066485	ERS852469	ERP012217	United Kingdom	Europe
GUT_GENOME000199	13470_2_74	HBC	Isolate	3804252	123	78184	27.87	99.19	2.42	NA	94.96	99.67	99.83	16	NA	GUT_GENOME000724	MGYG-HGUT-00149	d__Bacteria;p__Firmicutes_A;c__Clostridia;o__Clostridiales;f__Clostridiaceae;g__Clostridium;s__Clostridium saudiense	ERS852470	ERP012217	United Kingdom	Europe
GUT_GENOME000200	13470_2_75	HBC	Isolate	3448644	61	142689	28.83	96.77	3.41	NA	95.8	94.26	92.27	20	NA	GUT_GENOME000200	MGYG-HGUT-00047	d__Bacteria;p__Firmicutes_A;c__Clostridia;o__Clostridiales;f__Clostridiaceae;g__Clostridium;s__Clostridium disporicum	ERS852471	ERP012217	United Kingdom	Europe
GUT_GENOME000201	13470_2_76	HBC	Isolate	3596657	28	223965	29.67	99.19	0	NA	94.96	99.74	99.83	20	NA	GUT_GENOME000727	MGYG-HGUT-00151	d__Bacteria;p__Firmicutes_A;c__Clostridia;o__Clostridiales;f__Clostridiaceae;g__Clostridium;s__Clostridium paraputrificum	ERS852472	ERP012217	United Kingdom	Europe
GUT_GENOME000202	13470_2_77	HBC	Isolate	2457223	32	342082	27.23	98.39	1.29	NA	82.35	99.67	99.83	20	NA	GUT_GENOME000202	MGYG-HGUT-00048	d__Bacteria;p__Firmicutes_A;c__Clostridia;o__Clostridiales;f__Clostridiaceae;g__Clostridium_P;s__Clostridium_P ventriculi	ERS852473	ERP012217	United Kingdom	Europe
GUT_GENOME000203	13470_2_78	HBC	Isolate	3389399	43	262905	27.61	98.59	0.7	NA	87.39	99.74	99.83	19	NA	GUT_GENOME000203	MGYG-HGUT-00049	d__Bacteria;p__Firmicutes_A;c__Clostridia;o__Peptostreptococcales;f__Peptostreptococcaceae;g__GCA-900066495;s__GCA-900066495 sp900066495	ERS852474	ERP012217	United Kingdom	Europe
GUT_GENOME000204	13470_2_80	HBC	Isolate	4139879	130	67325	41.25	98.73	0	NA	82.35	83.76	77.81	20	NA	GUT_GENOME096067	MGYG-HGUT-01338	d__Bacteria;p__Firmicutes_A;c__Clostridia;o__Lachnospirales;f__Lachnospiraceae;g__Blautia_A;s__Blautia_A wexlerae	ERS852476	ERP012217	United Kingdom	Europe
GUT_GENOME000205	13470_2_81	HBC	Isolate	3884358	122	70783	43.13	98.73	1.27	NA	0	99.67	99.66	20	NA	GUT_GENOME000205	MGYG-HGUT-00050	d__Bacteria;p__Firmicutes_A;c__Clostridia;o__Lachnospirales;f__Lachnospiraceae;g__Blautia_A;s__Blautia_A sp900066505	ERS852477	ERP012217	United Kingdom	Europe
GUT_GENOME000206	13470_2_82	HBC	Isolate	4104486	93	94805	41.62	99.37	0.32	NA	0	84.87	64.31	20	NA	GUT_GENOME096067	MGYG-HGUT-01338	d__Bacteria;p__Firmicutes_A;c__Clostridia;o__Lachnospirales;f__Lachnospiraceae;g__Blautia_A;s__Blautia_A wexlerae	ERS852478	ERP012217	United Kingdom	Europe
GUT_GENOME000207	13470_2_83	HBC	Isolate	4724067	208	41538	47.94	99.37	0	NA	0	99.61	99.83	20	NA	GUT_GENOME096178	MGYG-HGUT-01367	d__Bacteria;p__Firmicutes_A;c__Clostridia;o__Lachnospirales;f__Lachnospiraceae;g__Clostridium_Q;s__Clostridium_Q symbiosum	ERS852479	ERP012217	United Kingdom	Europe
GUT_GENOME000208	13470_2_84	HBC	Isolate	5501701	252	50807	49.25	99.21	0.56	NA	83.19	99.61	99.76	19	NA	GUT_GENOME096228	MGYG-HGUT-01386	d__Bacteria;p__Firmicutes_A;c__Clostridia;o__Lachnospirales;f__Lachnospiraceae;g__Clostridium_M;s__Clostridium_M clostridioforme	ERS852480	ERP012217	United Kingdom	Europe
GUT_GENOME000209	13470_2_85	HBC	Isolate	3283691	58	99879	42.35	99.42	0	NA	91.6	99.67	99.62	20	NA	GUT_GENOME095993	MGYG-HGUT-01315	d__Bacteria;p__Firmicutes_A;c__Clostridia;o__Lachnospirales;f__Lachnospiraceae;g__Coprococcus_B;s__Coprococcus_B comes	ERS852481	ERP012217	United Kingdom	Europe
GUT_GENOME000210	13470_2_87	HBC	Isolate	3016058	61	115116	40.76	99.42	0.19	NA	0	99.67	99.62	20	NA	GUT_GENOME000706	MGYG-HGUT-00146	d__Bacteria;p__Firmicutes_A;c__Clostridia;o__Lachnospirales;f__Lachnospiraceae;g__Dorea;s__Dorea formicigenerans	ERS852483	ERP012217	United Kingdom	Europe
GUT_GENOME000211	13470_2_89	HBC	Isolate	3714954	111	91768	48.15	99.37	0	NA	81.51	99.61	99.76	20	NA	GUT_GENOME001208	MGYG-HGUT-00205	d__Bacteria;p__Firmicutes_A;c__Clostridia;o__Lachnospirales;f__Lachnospiraceae;g__CAG-81;s__CAG-81 sp900066535	ERS852485	ERP012217	United Kingdom	Europe
GUT_GENOME000212	13470_2_90	HBC	Isolate	3037573	66	111755	38.4	98.54	0	NA	0	86.11	99.62	20	NA	GUT_GENOME001757	MGYG-HGUT-00268	d__Bacteria;p__Firmicutes_A;c__Clostridia;o__Lachnospirales;f__Lachnospiraceae;g__Faecalicatena;s__Faecalicatena sp900066545	ERS852486	ERP012217	United Kingdom	Europe
GUT_GENOME000213	13470_2_91	HBC	Isolate	2692825	42	152439	43.31	99.22	1.75	NA	0	99.61	99.62	20	NA	GUT_GENOME001213	MGYG-HGUT-00206	d__Bacteria;p__Firmicutes_A;c__Clostridia;o__Lachnospirales;f__Lachnospiraceae;g__Dorea;s__Dorea sp900066555	ERS852487	ERP012217	United Kingdom	Europe
GUT_GENOME000214	13470_2_92	HBC	Isolate	4162856	124	85439	46.24	99.03	1.93	NA	0	99.61	99.83	20	NA	GUT_GENOME001297	MGYG-HGUT-00217	d__Bacteria;p__Firmicutes_A;c__Clostridia;o__Lachnospirales;f__Lachnospiraceae;g__Acetatifactor;s__Acetatifactor sp900066565	ERS852488	ERP012217	United Kingdom	Europe
GUT_GENOME000215	13470_2_93	HBC	Isolate	3553289	97	93756	49.95	99.37	0.63	NA	84.03	99.61	99.83	20	NA	GUT_GENOME000215	MGYG-HGUT-00051	d__Bacteria;p__Firmicutes_A;c__Clostridia;o__Lachnospirales;f__Lachnospiraceae;g__GCA-900066575;s__GCA-900066575 sp900066385	ERS852489	ERP012217	United Kingdom	Europe
GUT_GENOME000216	13470_2_94	HBC	Isolate	3220394	27	242098	37.7	98.66	0.13	NA	0	93.93	85.16	20	NA	GUT_GENOME000237	MGYG-HGUT-00060	d__Bacteria;p__Firmicutes_A;c__Clostridia;o__Lachnospirales;f__Lachnospiraceae;g__Lachnospira;s__Lachnospira eligens_B	ERS852490	ERP012217	United Kingdom	Europe
GUT_GENOME000217	13470_2_95	HBC	Isolate	5541434	155	67005	45.89	99.42	0	NA	82.35	99.67	99.62	20	NA	GUT_GENOME096495	MGYG-HGUT-01499	d__Bacteria;p__Firmicutes_A;c__Clostridia;o__Lachnospirales;f__Lachnospiraceae;g__Faecalicatena;s__Faecalicatena contorta_B	ERS852491	ERP012217	United Kingdom	Europe
GUT_GENOME000218	13670_3_12	HBC	Isolate	3238634	53	100120	37.14	99.33	2.01	NA	0	99.61	99.69	20	NA	GUT_GENOME147149	MGYG-HGUT-02528	d__Bacteria;p__Firmicutes_A;c__Clostridia;o__Lachnospirales;f__Lachnospiraceae;g__Anaerostipes;s__Anaerostipes hadrus	ERS370059	ERP105624	United Kingdom	Europe
GUT_GENOME000219	14207_6_11	HBC	Isolate	3273900	86	90843	43.79	99.33	3.36	NA	82.35	99.61	99.69	20	NA	GUT_GENOME000219	MGYG-HGUT-00052	d__Bacteria;p__Firmicutes_A;c__Clostridia;o__Lachnospirales;f__Lachnospiraceae;g__Anaerostipes;s__Anaerostipes sp000508985	ERS2046326	ERP105624	United Kingdom	Europe
GUT_GENOME000220	14207_6_12	HBC	Isolate	2181706	53	125149	64.75	99.52	0.48	NA	94.96	99.67	99.66	20	NA	GUT_GENOME000220	MGYG-HGUT-00053	d__Bacteria;p__Bacteroidota;c__Bacteroidia;o__Bacteroidales;f__Rikenellaceae;g__Alistipes;s__Alistipes sp002358415	ERS2046327	ERP105624	United Kingdom	Europe
GUT_GENOME000221	14207_6_13	HBC	Isolate	5213724	199	61670	43.32	98.88	0.09	NA	94.96	99.67	99.59	20	NA	GUT_GENOME000221	MGYG-HGUT-00054	d__Bacteria;p__Bacteroidota;c__Bacteroidia;o__Bacteroidales;f__Bacteroidaceae;g__Bacteroides;s__Bacteroides acidifaciens	ERS2046328	ERP105624	United Kingdom	Europe
GUT_GENOME000222	14207_6_14	HBC	Isolate	6917562	436	44952	48.15	99.32	2.4	NA	83.19	99.61	99.76	20	NA	GUT_GENOME096228	MGYG-HGUT-01386	d__Bacteria;p__Firmicutes_A;c__Clostridia;o__Lachnospirales;f__Lachnospiraceae;g__Clostridium_M;s__Clostridium_M clostridioforme	ERS2046329	ERP105624	United Kingdom	Europe
GUT_GENOME000223	14207_6_15	HBC	Isolate	4005145	183	38931	60.68	96.64	0.13	NA	92.44	99.74	99.86	20	NA	GUT_GENOME000518	MGYG-HGUT-00099	d__Bacteria;p__Firmicutes_A;c__Clostridia;o__Oscillospirales;f__Oscillospiraceae;g__Flavonifractor;s__Flavonifractor plautii	ERS2046330	ERP105624	United Kingdom	Europe
GUT_GENOME000224	14207_6_2	HBC	Isolate	3235237	113	72364	49.91	97.92	0.38	NA	89.92	99.67	94.7	20	NA	GUT_GENOME000224	MGYG-HGUT-00055	d__Bacteria;p__Bacteroidota;c__Bacteroidia;o__Bacteroidales;f__Muribaculaceae;g__Muribaculum;s__Muribaculum intestinale	ERS2046317	ERP105624	United Kingdom	Europe
GUT_GENOME000225	14207_6_3	HBC	Isolate	3324928	81	106893	47.72	99.43	0.75	NA	91.6	99.67	99.42	20	NA	GUT_GENOME000225	MGYG-HGUT-00056	d__Bacteria;p__Bacteroidota;c__Bacteroidia;o__Bacteroidales;f__Muribaculaceae;g__Muribaculum;s__Muribaculum sp002358615	ERS2046318	ERP105624	United Kingdom	Europe
GUT_GENOME000226	14207_6_4	HBC	Isolate	3316905	94	79458	47.72	99.43	0.75	NA	91.6	99.67	99.45	20	NA	GUT_GENOME000225	MGYG-HGUT-00056	d__Bacteria;p__Bacteroidota;c__Bacteroidia;o__Bacteroidales;f__Muribaculaceae;g__Muribaculum;s__Muribaculum sp002358615	ERS2046319	ERP105624	United Kingdom	Europe
GUT_GENOME000227	14207_6_5	HBC	Isolate	2927408	17	297424	37.29	99.25	0.07	NA	94.96	99.67	99.83	20	NA	GUT_GENOME103721	MGYG-HGUT-01694	d__Bacteria;p__Firmicutes;c__Bacilli;o__Lactobacillales;f__Enterococcaceae;g__Enterococcus;s__Enterococcus faecalis	ERS2046320	ERP105624	United Kingdom	Europe
GUT_GENOME000228	14207_6_6	HBC	Isolate	2080406	62	63401	38.43	99.46	0	NA	0	99.67	99.83	19	NA	GUT_GENOME096057	MGYG-HGUT-01336	d__Bacteria;p__Firmicutes;c__Bacilli;o__Lactobacillales;f__Lactobacillaceae;g__Lactobacillus_H;s__	ERS2046321	ERP105624	United Kingdom	Europe
GUT_GENOME000229	14207_6_7	HBC	Isolate	1969825	43	69585	34.34	99.22	0.78	NA	94.96	99.67	99.76	20	NA	GUT_GENOME000022	MGYG-HGUT-00008	d__Bacteria;p__Firmicutes;c__Bacilli;o__Lactobacillales;f__Lactobacillaceae;g__Lactobacillus;s__Lactobacillus johnsonii	ERS2046322	ERP105624	United Kingdom	Europe
GUT_GENOME000230	14207_6_8	HBC	Isolate	5018847	164	61092	42.24	99.25	0.19	NA	94.96	99.67	99.59	20	NA	GUT_GENOME143505	MGYG-HGUT-02478	d__Bacteria;p__Bacteroidota;c__Bacteroidia;o__Bacteroidales;f__Bacteroidaceae;g__Bacteroides_B;s__Bacteroides_B dorei	ERS2046323	ERP105624	United Kingdom	Europe
GUT_GENOME000231	14207_6_9	HBC	Isolate	4370344	131	81097	45.93	98.51	0.37	NA	0	99.67	99.49	20	NA	GUT_GENOME000231	MGYG-HGUT-00057	d__Bacteria;p__Bacteroidota;c__Bacteroidia;o__Bacteroidales;f__Bacteroidaceae;g__Bacteroides;s__Bacteroides sp002491635	ERS2046324	ERP105624	United Kingdom	Europe
GUT_GENOME000232	14207_7_10	HBC	Isolate	3448177	31	187346	42.48	97.91	2.11	NA	82.35	99.74	99.83	20	NA	GUT_GENOME000232	MGYG-HGUT-00058	d__Bacteria;p__Firmicutes_A;c__Clostridia;o__Lachnospirales;f__Lachnospiraceae;g__Eubacterium_I;s__Eubacterium_I sp900066595	ERS852500	ERP012217	United Kingdom	Europe
GUT_GENOME000233	14207_7_13	HBC	Isolate	3339649	65	106892	43.98	99.37	0.63	NA	82.35	99.67	99.83	20	NA	GUT_GENOME000659	MGYG-HGUT-00140	d__Bacteria;p__Firmicutes_A;c__Clostridia;o__Lachnospirales;f__Lachnospiraceae;g__CAG-56;s__CAG-56 sp900066615	ERS852503	ERP012217	United Kingdom	Europe
GUT_GENOME000234	14207_7_16	HBC	Isolate	3334040	64	102382	59.39	97.85	0	NA	90.76	99.74	99.86	20	NA	GUT_GENOME141047	MGYG-HGUT-02327	d__Bacteria;p__Firmicutes_A;c__Clostridia;o__Oscillospirales;f__Oscillospiraceae;g__Oscillibacter;s__Oscillibacter sp900066435	ERS852505	ERP012217	United Kingdom	Europe
GUT_GENOME000235	14207_7_17	HBC	Isolate	2963838	39	163472	42.35	98.63	0	NA	0	99.74	99.83	20	NA	GUT_GENOME140786	MGYG-HGUT-02321	d__Bacteria;p__Firmicutes_A;c__Clostridia;o__Oscillospirales;f__Ruminococcaceae;g__Ruminococcus_D;s__Ruminococcus_D bicirculans	ERS852506	ERP012217	United Kingdom	Europe
GUT_GENOME000236	14207_7_18	HBC	Isolate	2886876	33	164783	56.38	99.33	0	NA	0	99.74	99.86	20	NA	GUT_GENOME000236	MGYG-HGUT-00059	d__Bacteria;p__Firmicutes_A;c__Clostridia;o__Oscillospirales;f__Oscillospiraceae;g__Lawsonibacter;s__Lawsonibacter sp900066645	ERS852507	ERP012217	United Kingdom	Europe
GUT_GENOME000237	14207_7_1	HBC	Isolate	3236506	50	437259	37.95	98.66	0	NA	0	99.67	99.83	20	NA	GUT_GENOME000237	MGYG-HGUT-00060	d__Bacteria;p__Firmicutes_A;c__Clostridia;o__Lachnospirales;f__Lachnospiraceae;g__Lachnospira;s__Lachnospira eligens_B	ERS852492	ERP012217	United Kingdom	Europe
GUT_GENOME000238	14207_7_20	HBC	Isolate	5186248	134	96155	42.74	99.25	0.19	NA	94.96	99.67	92.89	20	NA	GUT_GENOME143505	MGYG-HGUT-02478	d__Bacteria;p__Bacteroidota;c__Bacteroidia;o__Bacteroidales;f__Bacteroidaceae;g__Bacteroides_B;s__Bacteroides_B dorei	ERS852509	ERP012217	United Kingdom	Europe
GUT_GENOME000239	14207_7_21	HBC	Isolate	4937874	86	163369	46.27	98.88	1.24	NA	0	99.67	99.49	20	NA	GUT_GENOME096083	MGYG-HGUT-01346	d__Bacteria;p__Bacteroidota;c__Bacteroidia;o__Bacteroidales;f__Bacteroidaceae;g__Bacteroides;s__Bacteroides uniformis	ERS852510	ERP012217	United Kingdom	Europe
GUT_GENOME000240	14207_7_22	HBC	Isolate	6397501	62	165447	43.07	99.09	0.3	NA	94.96	99.67	99.56	20	NA	GUT_GENOME001120	MGYG-HGUT-00196	d__Bacteria;p__Bacteroidota;c__Bacteroidia;o__Bacteroidales;f__Bacteroidaceae;g__Bacteroides;s__Bacteroides thetaiotaomicron	ERS852511	ERP012217	United Kingdom	Europe
GUT_GENOME000241	14207_7_23	HBC	Isolate	7292834	111	139129	43.27	99.26	0.37	NA	94.96	99.67	99.59	20	NA	GUT_GENOME143232	MGYG-HGUT-02455	d__Bacteria;p__Bacteroidota;c__Bacteroidia;o__Bacteroidales;f__Bacteroidaceae;g__Bacteroides;s__Bacteroides cellulosilyticus	ERS852512	ERP012217	United Kingdom	Europe
GUT_GENOME000242	14207_7_24	HBC	Isolate	5515276	101	138267	45.08	99.04	0.58	NA	94.12	99.67	82.74	20	NA	GUT_GENOME143131	MGYG-HGUT-02438	d__Bacteria;p__Bacteroidota;c__Bacteroidia;o__Bacteroidales;f__Tannerellaceae;g__Parabacteroides;s__Parabacteroides distasonis	ERS852513	ERP012217	United Kingdom	Europe
GUT_GENOME000243	14207_7_25	HBC	Isolate	2183776	93	43584	60.12	99.19	0.81	NA	94.12	99.61	99.45	20	NA	GUT_GENOME000243	MGYG-HGUT-00061	d__Bacteria;p__Actinobacteriota;c__Coriobacteriia;o__Coriobacteriales;f__Coriobacteriaceae;g__Collinsella;s__Collinsella aerofaciens_E	ERS852514	ERP012217	United Kingdom	Europe
GUT_GENOME000244	14207_7_26	HBC	Isolate	3462148	51	192619	39.13	100	0.13	NA	0	99.67	99.73	20	NA	GUT_GENOME096253	MGYG-HGUT-01398	d__Bacteria;p__Firmicutes;c__Bacilli;o__Erysipelotrichales;f__Erysipelotrichaceae;g__Absiella;s__Absiella sp000163515	ERS852515	ERP012217	United Kingdom	Europe
GUT_GENOME000245	14207_7_27	HBC	Isolate	3140383	25	445289	28.6	100	0	NA	89.08	99.74	99.83	19	NA	GUT_GENOME000245	MGYG-HGUT-00062	d__Bacteria;p__Firmicutes_A;c__Clostridia;o__Peptostreptococcales;f__Peptostreptococcaceae;g__Intestinibacter;s__Intestinibacter bartlettii	ERS852516	ERP012217	United Kingdom	Europe
GUT_GENOME000246	14207_7_28	HBC	Isolate	4293327	28	393000	45.12	100	0.71	NA	94.96	99.67	99.76	20	NA	GUT_GENOME000246	MGYG-HGUT-00063	d__Bacteria;p__Firmicutes_A;c__Clostridia;o__Peptostreptococcales;f__Anaerovoracaceae;g__Emergencia;s__Emergencia sp900066695	ERS852517	ERP012217	United Kingdom	Europe
GUT_GENOME000247	14207_7_2	HBC	Isolate	3005888	26	622470	28.56	100	0	NA	87.39	99.74	99.83	20	NA	GUT_GENOME000245	MGYG-HGUT-00062	d__Bacteria;p__Firmicutes_A;c__Clostridia;o__Peptostreptococcales;f__Peptostreptococcaceae;g__Intestinibacter;s__Intestinibacter bartlettii	ERS852493	ERP012217	United Kingdom	Europe
GUT_GENOME000248	14207_7_30	HBC	Isolate	3139906	58	382368	28.1	99.19	1.61	NA	94.96	79	86.12	20	NA	GUT_GENOME000248	MGYG-HGUT-00064	d__Bacteria;p__Firmicutes_A;c__Clostridia;o__Clostridiales;f__Clostridiaceae;g__Clostridium;s__Clostridium baratii	ERS852519	ERP012217	United Kingdom	Europe
GUT_GENOME000249	14207_7_31	HBC	Isolate	3560582	88	68802	36.8	99.33	3.38	NA	0	99.61	99.69	20	NA	GUT_GENOME147149	MGYG-HGUT-02528	d__Bacteria;p__Firmicutes_A;c__Clostridia;o__Lachnospirales;f__Lachnospiraceae;g__Anaerostipes;s__Anaerostipes hadrus	ERS852520	ERP012217	United Kingdom	Europe
GUT_GENOME000250	14207_7_32	HBC	Isolate	3036060	98	90384	37.68	99.33	2.68	NA	0	82.45	99.69	19	NA	GUT_GENOME000250	MGYG-HGUT-00065	d__Bacteria;p__Firmicutes_A;c__Clostridia;o__Lachnospirales;f__Lachnospiraceae;g__Anaerostipes;s__Anaerostipes sp900066705	ERS852521	ERP012217	United Kingdom	Europe
GUT_GENOME000251	14207_7_33	HBC	Isolate	4541835	86	120220	42.69	98.73	0.63	NA	82.35	79.39	99.66	20	NA	GUT_GENOME000004	MGYG-HGUT-00002	d__Bacteria;p__Firmicutes_A;c__Clostridia;o__Lachnospirales;f__Lachnospiraceae;g__Blautia_A;s__Blautia_A sp900066165	ERS852522	ERP012217	United Kingdom	Europe
GUT_GENOME000252	14207_7_35	HBC	Isolate	3774963	56	146003	44.23	99.05	0.32	NA	0	99.67	99.66	20	NA	GUT_GENOME000676	MGYG-HGUT-00142	d__Bacteria;p__Firmicutes_A;c__Clostridia;o__Lachnospirales;f__Lachnospiraceae;g__Blautia_A;s__Blautia_A massiliensis	ERS852524	ERP012217	United Kingdom	Europe
GUT_GENOME000253	14207_7_36	HBC	Isolate	3422612	48	152931	42.04	99.42	0	NA	90.76	99.67	99.62	20	NA	GUT_GENOME095993	MGYG-HGUT-01315	d__Bacteria;p__Firmicutes_A;c__Clostridia;o__Lachnospirales;f__Lachnospiraceae;g__Coprococcus_B;s__Coprococcus_B comes	ERS852525	ERP012217	United Kingdom	Europe
GUT_GENOME000254	14207_7_37	HBC	Isolate	3408890	59	95193	41.26	99.42	0	NA	0	81.87	99.73	20	NA	GUT_GENOME140235	MGYG-HGUT-02279	d__Bacteria;p__Firmicutes_A;c__Clostridia;o__Lachnospirales;f__Lachnospiraceae;g__Dorea;s__Dorea longicatena_B	ERS852526	ERP012217	United Kingdom	Europe
GUT_GENOME000255	14207_7_38	HBC	Isolate	5183933	175	53601	47.99	99.37	0.63	NA	0	93.93	99.83	20	NA	GUT_GENOME096178	MGYG-HGUT-01367	d__Bacteria;p__Firmicutes_A;c__Clostridia;o__Lachnospirales;f__Lachnospiraceae;g__Clostridium_Q;s__Clostridium_Q symbiosum	ERS852527	ERP012217	United Kingdom	Europe
GUT_GENOME000256	14207_7_39	HBC	Isolate	6754960	111	145458	48.01	99.37	2.22	NA	82.35	83.63	76	19	NA	GUT_GENOME000725	MGYG-HGUT-00150	d__Bacteria;p__Firmicutes_A;c__Clostridia;o__Lachnospirales;f__Lachnospiraceae;g__Hungatella;s__Hungatella hathewayi	ERS852528	ERP012217	United Kingdom	Europe
GUT_GENOME000257	14207_7_3	HBC	Isolate	5333089	48	304317	42.42	99.29	1.11	NA	94.96	99.67	99.45	20	NA	GUT_GENOME147854	MGYG-HGUT-02549	d__Bacteria;p__Bacteroidota;c__Bacteroidia;o__Bacteroidales;f__Bacteroidaceae;g__Bacteroides;s__Bacteroides caccae	ERS852494	ERP012217	United Kingdom	Europe
GUT_GENOME000258	14207_7_40	HBC	Isolate	3925480	83	97796	43.81	99.37	1.27	NA	0	99.67	99.76	20	NA	GUT_GENOME239737	MGYG-HGUT-03695	d__Bacteria;p__Firmicutes_A;c__Clostridia;o__Lachnospirales;f__Lachnospiraceae;g__Ruminococcus_A;s__Ruminococcus_A sp003011855	ERS852529	ERP012217	United Kingdom	Europe
GUT_GENOME000259	14207_7_42	HBC	Isolate	5871584	158	63820	48.78	100	3.64	NA	0	99.61	99.83	20	NA	GUT_GENOME000259	MGYG-HGUT-00066	d__Bacteria;p__Firmicutes_A;c__Clostridia;o__Lachnospirales;f__Lachnospiraceae;g__GCA-900066755;s__GCA-900066755 sp900066755	ERS852531	ERP012217	United Kingdom	Europe
GUT_GENOME000260	14207_7_43	HBC	Isolate	3710127	83	93953	43.66	95.32	0.58	NA	0	99.61	99.62	20	NA	GUT_GENOME000260	MGYG-HGUT-00067	d__Bacteria;p__Firmicutes_A;c__Clostridia;o__Lachnospirales;f__Lachnospiraceae;g__Dorea;s__Dorea sp900066765	ERS852532	ERP012217	United Kingdom	Europe
GUT_GENOME000261	14207_7_44	HBC	Isolate	3900367	74	106953	41.65	99.37	0	NA	83.19	99.67	99.59	20	NA	GUT_GENOME001261	MGYG-HGUT-00212	d__Bacteria;p__Firmicutes_A;c__Clostridia;o__Lachnospirales;f__Lachnospiraceae;g__Blautia_A;s__Blautia_A obeum	ERS852533	ERP012217	United Kingdom	Europe
GUT_GENOME000262	14207_7_45	HBC	Isolate	3785081	103	86757	47.54	98.08	0.19	NA	0	99.61	99.76	20	NA	GUT_GENOME239799	MGYG-HGUT-03702	d__Bacteria;p__Firmicutes_A;c__Clostridia;o__Lachnospirales;f__Lachnospiraceae;g__Eisenbergiella;s__Eisenbergiella sp900066775	ERS852534	ERP012217	United Kingdom	Europe
GUT_GENOME000263	14207_7_46	HBC	Isolate	3793633	80	118215	46.9	98.95	0.95	NA	0	99.67	99.66	20	NA	GUT_GENOME001587	MGYG-HGUT-00251	d__Bacteria;p__Firmicutes_A;c__Clostridia;o__Lachnospirales;f__Lachnospiraceae;g__Fusicatenibacter;s__Fusicatenibacter saccharivorans	ERS852535	ERP012217	United Kingdom	Europe
GUT_GENOME000264	14207_7_48	HBC	Isolate	7919809	113	124258	46.56	97.7	4.31	NA	0	99.61	86.26	20	NA	GUT_GENOME141068	MGYG-HGUT-02330	d__Bacteria;p__Firmicutes_A;c__Clostridia;o__Lachnospirales;f__Lachnospiraceae;g__Eisenbergiella;s__Eisenbergiella tayi	ERS852537	ERP012217	United Kingdom	Europe
GUT_GENOME000265	14207_7_49	HBC	Isolate	2943590	91	59309	53.84	97.65	0.67	NA	0	72.6	86.12	20	NA	GUT_GENOME001016	MGYG-HGUT-00185	d__Bacteria;p__Firmicutes_A;c__Clostridia;o__Oscillospirales;f__Butyricicoccaceae;g__Agathobaculum;s__Agathobaculum butyriciproducens	ERS852538	ERP012217	United Kingdom	Europe
GUT_GENOME000266	14207_7_50	HBC	Isolate	2991480	79	87344	57.1	99.33	0.34	NA	0	99.74	99.83	20	NA	GUT_GENOME000266	MGYG-HGUT-00068	d__Bacteria;p__Firmicutes_A;c__Clostridia;o__Oscillospirales;f__Butyricicoccaceae;g__Agathobaculum;s__Agathobaculum sp900291975	ERS852539	ERP012217	United Kingdom	Europe
GUT_GENOME000267	14207_7_51	HBC	Isolate	2860940	58	90927	45.37	98.99	0.67	NA	92.44	99.67	99.73	20	NA	GUT_GENOME147164	MGYG-HGUT-02530	d__Bacteria;p__Firmicutes_A;c__Clostridia;o__Oscillospirales;f__Ruminococcaceae;g__Ruminiclostridium_E;s__Ruminiclostridium_E siraeum	ERS852540	ERP012217	United Kingdom	Europe
GUT_GENOME000268	14207_7_52	HBC	Isolate	3099119	57	237914	50.04	99.33	0	NA	92.44	99.67	99.86	20	NA	GUT_GENOME000268	MGYG-HGUT-00069	d__Bacteria;p__Firmicutes_A;c__Clostridia;o__Oscillospirales;f__Acutalibacteraceae;g__Clostridium_A;s__Clostridium_A leptum	ERS852541	ERP012217	United Kingdom	Europe
GUT_GENOME000269	14207_7_54	HBC	Isolate	3806758	87	101351	57.2	97.99	0.13	NA	0	99.74	99.86	20	NA	GUT_GENOME000269	MGYG-HGUT-00070	d__Bacteria;p__Firmicutes_A;c__Clostridia;o__Oscillospirales;f__Oscillospiraceae;g__Lawsonibacter;s__Lawsonibacter sp900066825	ERS852543	ERP012217	United Kingdom	Europe
GUT_GENOME000270	14207_7_55	HBC	Isolate	4096767	119	64715	60.32	97.99	0.13	NA	93.28	99.74	99.86	20	NA	GUT_GENOME000518	MGYG-HGUT-00099	d__Bacteria;p__Firmicutes_A;c__Clostridia;o__Oscillospirales;f__Oscillospiraceae;g__Flavonifractor;s__Flavonifractor plautii	ERS852544	ERP012217	United Kingdom	Europe
GUT_GENOME000271	14207_7_56	HBC	Isolate	3913693	111	78897	59.52	96.31	0	NA	94.12	99.74	99.86	20	NA	GUT_GENOME000271	MGYG-HGUT-00071	d__Bacteria;p__Firmicutes_A;c__Clostridia;o__Oscillospirales;f__Oscillospiraceae;g__Pseudoflavonifractor;s__Pseudoflavonifractor capillosus	ERS852545	ERP012217	United Kingdom	Europe
GUT_GENOME000272	14207_7_57	HBC	Isolate	2648819	158	100166	37.01	98.66	0	NA	0	99.74	99.73	20	NA	GUT_GENOME000272	MGYG-HGUT-00072	d__Bacteria;p__Firmicutes_A;c__Clostridia;o__Oscillospirales;f__Ruminococcaceae;g__UBA1394;s__UBA1394 sp900066845	ERS852546	ERP012217	United Kingdom	Europe
GUT_GENOME000273	14207_7_58	HBC	Isolate	3241098	62	87110	37.62	97.99	1.68	NA	94.96	99.67	98.56	20	NA	GUT_GENOME000136	MGYG-HGUT-00033	d__Bacteria;p__Firmicutes_A;c__Clostridia;o__Monoglobales;f__UBA1381;g__CAG-41;s__CAG-41 sp900066215	ERS852547	ERP012217	United Kingdom	Europe
GUT_GENOME000274	14207_7_59	HBC	Isolate	3637346	84	89030	58.39	95.3	0	NA	94.12	99.74	99.86	20	NA	GUT_GENOME141226	MGYG-HGUT-02340	d__Bacteria;p__Firmicutes_A;c__Clostridia;o__Oscillospirales;f__Oscillospiraceae;g__Intestinimonas;s__Intestinimonas butyriciproducens	ERS852548	ERP012217	United Kingdom	Europe
GUT_GENOME000275	14207_7_60	HBC	Isolate	3061642	68	87034	55.98	99.33	0	NA	0	99.74	99.86	19	NA	GUT_GENOME000236	MGYG-HGUT-00059	d__Bacteria;p__Firmicutes_A;c__Clostridia;o__Oscillospirales;f__Oscillospiraceae;g__Lawsonibacter;s__Lawsonibacter sp900066645	ERS852549	ERP012217	United Kingdom	Europe
GUT_GENOME000276	14207_7_61	HBC	Isolate	3007742	51	108540	46.54	97.99	0	NA	89.92	99.61	99.86	20	NA	GUT_GENOME000448	MGYG-HGUT-00089	d__Bacteria;p__Firmicutes_A;c__Clostridia;o__Oscillospirales;f__Ruminococcaceae;g__CAG-353;s__CAG-353 sp900066885	ERS852550	ERP012217	United Kingdom	Europe
GUT_GENOME000277	14207_7_62	HBC	Isolate	3774784	131	66997	54.23	97.99	0.36	NA	93.28	99.67	99.83	20	NA	GUT_GENOME000010	MGYG-HGUT-00004	d__Bacteria;p__Firmicutes_A;c__Clostridia;o__Oscillospirales;f__Ruminococcaceae;g__Anaerotruncus;s__Anaerotruncus colihominis	ERS852551	ERP012217	United Kingdom	Europe
GUT_GENOME000278	14207_7_63	HBC	Isolate	3409517	104	53024	59.85	97.99	0.13	NA	93.28	99.74	99.86	19	NA	GUT_GENOME096498	MGYG-HGUT-01502	d__Bacteria;p__Firmicutes_A;c__Clostridia;o__Oscillospirales;f__Oscillospiraceae;g__Intestinimonas;s__Intestinimonas massiliensis	ERS852552	ERP012217	United Kingdom	Europe
GUT_GENOME000279	14207_7_64	HBC	Isolate	2615708	20	268821	56.68	99.19	0.81	NA	94.96	99.67	99.79	20	NA	GUT_GENOME000279	MGYG-HGUT-00073	d__Bacteria;p__Firmicutes_A;c__Clostridia;o__Christensenellales;f__GCA-900066905;g__GCA-900066905;s__GCA-900066905 sp900066905	ERS852553	ERP012217	United Kingdom	Europe
GUT_GENOME000280	14207_7_65	HBC	Isolate	4781117	30	292996	46.52	98.51	0.68	NA	0	99.67	96.48	20	NA	GUT_GENOME096083	MGYG-HGUT-01346	d__Bacteria;p__Bacteroidota;c__Bacteroidia;o__Bacteroidales;f__Bacteroidaceae;g__Bacteroides;s__Bacteroides uniformis	ERS852554	ERP012217	United Kingdom	Europe
GUT_GENOME000281	14207_7_66	HBC	Isolate	6634213	76	183495	41.96	99.08	0.16	NA	94.96	99.67	92.41	20	NA	GUT_GENOME096203	MGYG-HGUT-01378	d__Bacteria;p__Bacteroidota;c__Bacteroidia;o__Bacteroidales;f__Bacteroidaceae;g__Bacteroides;s__Bacteroides ovatus	ERS852555	ERP012217	United Kingdom	Europe
GUT_GENOME000282	14207_7_67	HBC	Isolate	4968146	83	137873	42.17	99.25	0	NA	94.96	99.67	97.33	20	NA	GUT_GENOME143505	MGYG-HGUT-02478	d__Bacteria;p__Bacteroidota;c__Bacteroidia;o__Bacteroidales;f__Bacteroidaceae;g__Bacteroides_B;s__Bacteroides_B dorei	ERS852556	ERP012217	United Kingdom	Europe
GUT_GENOME000283	14207_7_69	HBC	Isolate	5282769	78	138033	42.57	98.84	0.62	NA	94.96	99.67	99.45	20	NA	GUT_GENOME147854	MGYG-HGUT-02549	d__Bacteria;p__Bacteroidota;c__Bacteroidia;o__Bacteroidales;f__Bacteroidaceae;g__Bacteroides;s__Bacteroides caccae	ERS852558	ERP012217	United Kingdom	Europe
GUT_GENOME000284	14207_7_6	HBC	Isolate	3513081	63	110161	37.96	98.66	1.34	NA	94.12	99.74	85.23	20	NA	GUT_GENOME001689	MGYG-HGUT-00262	d__Bacteria;p__Firmicutes_A;c__Clostridia;o__Lachnospirales;f__Lachnospiraceae;g__Eubacterium_E;s__Eubacterium_E hallii	ERS852496	ERP012217	United Kingdom	Europe
GUT_GENOME000285	14207_7_70	HBC	Isolate	3211677	23	196596	58.21	99.28	0.48	NA	94.96	99.67	99.66	20	NA	GUT_GENOME000285	MGYG-HGUT-00074	d__Bacteria;p__Bacteroidota;c__Bacteroidia;o__Bacteroidales;f__Rikenellaceae;g__Alistipes;s__Alistipes onderdonkii	ERS852559	ERP012217	United Kingdom	Europe
GUT_GENOME000286	14207_7_71	HBC	Isolate	5070183	57	187630	44.94	99.42	0.9	NA	94.12	77.04	79.97	20	NA	GUT_GENOME143131	MGYG-HGUT-02438	d__Bacteria;p__Bacteroidota;c__Bacteroidia;o__Bacteroidales;f__Tannerellaceae;g__Parabacteroides;s__Parabacteroides distasonis	ERS852560	ERP012217	United Kingdom	Europe
GUT_GENOME000287	14207_7_72	HBC	Isolate	2655307	152	35920	34.16	90.77	1.84	NA	72.27	99.74	99.79	11	NA	GUT_GENOME000147	MGYG-HGUT-00037	d__Bacteria;p__Firmicutes;c__Bacilli;o__Haloplasmatales;f__Turicibacteraceae;g__Turicibacter;s__Turicibacter sp001543345	ERS852561	ERP012217	United Kingdom	Europe
GUT_GENOME000288	14207_7_73	HBC	Isolate	2844093	82	73709	29.54	99.06	0	NA	68.07	99.67	99.79	20	NA	GUT_GENOME000196	MGYG-HGUT-00045	d__Bacteria;p__Firmicutes;c__Bacilli;o__Erysipelotrichales;f__Erysipelatoclostridiaceae;g__Erysipelatoclostridium;s__Erysipelatoclostridium sp000752095	ERS852562	ERP012217	United Kingdom	Europe
GUT_GENOME000289	14207_7_74	HBC	Isolate	3150164	39	286024	27	99.3	0.23	NA	89.92	99.74	99.83	20	NA	GUT_GENOME000290	MGYG-HGUT-00075	d__Bacteria;p__Firmicutes_A;c__Clostridia;o__Peptostreptococcales;f__Peptostreptococcaceae;g__GCA-900066935;s__GCA-900066935 sp900066925	ERS852563	ERP012217	United Kingdom	Europe
GUT_GENOME000290	14207_7_75	HBC	Isolate	3140667	70	369043	27	99.3	0.23	NA	89.92	99.74	94.97	20	NA	GUT_GENOME000290	MGYG-HGUT-00075	d__Bacteria;p__Firmicutes_A;c__Clostridia;o__Peptostreptococcales;f__Peptostreptococcaceae;g__GCA-900066935;s__GCA-900066935 sp900066925	ERS852564	ERP012217	United Kingdom	Europe
GUT_GENOME000291	14207_7_77	HBC	Isolate	3844368	102	113139	27.91	98.87	2.18	NA	94.96	99.67	99.83	20	NA	GUT_GENOME000724	MGYG-HGUT-00149	d__Bacteria;p__Firmicutes_A;c__Clostridia;o__Clostridiales;f__Clostridiaceae;g__Clostridium;s__Clostridium saudiense	ERS852566	ERP012217	United Kingdom	Europe
GUT_GENOME000292	14207_7_7	HBC	Isolate	3055109	84	92227	41.59	97.83	0.72	NA	0	99.61	99.76	20	NA	GUT_GENOME143712	MGYG-HGUT-02492	d__Bacteria;p__Firmicutes_A;c__Clostridia;o__Lachnospirales;f__Lachnospiraceae;g__Agathobacter;s__Agathobacter rectalis	ERS852497	ERP012217	United Kingdom	Europe
GUT_GENOME000293	14207_7_80	HBC	Isolate	4284779	123	72535	41.46	98.73	0.36	NA	82.35	86.76	79.45	20	NA	GUT_GENOME096067	MGYG-HGUT-01338	d__Bacteria;p__Firmicutes_A;c__Clostridia;o__Lachnospirales;f__Lachnospiraceae;g__Blautia_A;s__Blautia_A wexlerae	ERS852569	ERP012217	United Kingdom	Europe
GUT_GENOME000294	14207_7_82	HBC	Isolate	3156602	45	166838	36.75	98.66	2.68	NA	0	99.61	93.47	20	NA	GUT_GENOME147149	MGYG-HGUT-02528	d__Bacteria;p__Firmicutes_A;c__Clostridia;o__Lachnospirales;f__Lachnospiraceae;g__Anaerostipes;s__Anaerostipes hadrus	ERS852571	ERP012217	United Kingdom	Europe
GUT_GENOME000295	14207_7_83	HBC	Isolate	4318254	115	95257	42.41	98.55	0.41	NA	0	99.61	99.83	20	NA	GUT_GENOME000295	MGYG-HGUT-00076	d__Bacteria;p__Firmicutes_A;c__Clostridia;o__Lachnospirales;f__Lachnospiraceae;g__Roseburia;s__Roseburia intestinalis	ERS852572	ERP012217	United Kingdom	Europe
GUT_GENOME000296	14207_7_84	HBC	Isolate	3231451	57	105571	41.91	99.42	0	NA	0	99.67	99.73	19	NA	GUT_GENOME000149	MGYG-HGUT-00038	d__Bacteria;p__Firmicutes_A;c__Clostridia;o__Lachnospirales;f__Lachnospiraceae;g__Dorea;s__Dorea longicatena	ERS852573	ERP012217	United Kingdom	Europe
GUT_GENOME000297	14207_7_85	HBC	Isolate	3337371	75	127480	42.5	99.42	0.39	NA	91.6	86.95	99.62	20	NA	GUT_GENOME095993	MGYG-HGUT-01315	d__Bacteria;p__Firmicutes_A;c__Clostridia;o__Lachnospirales;f__Lachnospiraceae;g__Coprococcus_B;s__Coprococcus_B comes	ERS852574	ERP012217	United Kingdom	Europe
GUT_GENOME000298	14207_7_86	HBC	Isolate	3087177	19	619054	43.83	99.33	0	NA	0	99.74	99.79	20	NA	GUT_GENOME001379	MGYG-HGUT-00231	d__Bacteria;p__Firmicutes_A;c__Clostridia;o__Lachnospirales;f__Lachnospiraceae;g__Coprococcus;s__Coprococcus eutactus_A	ERS852575	ERP012217	United Kingdom	Europe
GUT_GENOME000299	14207_7_87	HBC	Isolate	3184580	61	102284	37.92	100	1.34	NA	82.35	99.74	78.26	19	NA	GUT_GENOME000299	MGYG-HGUT-00077	d__Bacteria;p__Firmicutes_A;c__Clostridia;o__Lachnospirales;f__Lachnospiraceae;g__Eubacterium_E;s__Eubacterium_E hallii_A	ERS852576	ERP012217	United Kingdom	Europe
GUT_GENOME000300	14207_7_89	HBC	Isolate	3330116	116	60741	38.43	99.33	0.67	NA	83.19	99.74	97.3	20	NA	GUT_GENOME001689	MGYG-HGUT-00262	d__Bacteria;p__Firmicutes_A;c__Clostridia;o__Lachnospirales;f__Lachnospiraceae;g__Eubacterium_E;s__Eubacterium_E hallii	ERS852578	ERP012217	United Kingdom	Europe
GUT_GENOME000301	14207_7_8	HBC	Isolate	3875560	87	159765	47	98.31	0.63	NA	0	99.67	99.62	20	NA	GUT_GENOME001587	MGYG-HGUT-00251	d__Bacteria;p__Firmicutes_A;c__Clostridia;o__Lachnospirales;f__Lachnospiraceae;g__Fusicatenibacter;s__Fusicatenibacter saccharivorans	ERS852498	ERP012217	United Kingdom	Europe
GUT_GENOME000302	14207_7_90	HBC	Isolate	3816508	107	105213	41.33	98.1	2.22	NA	82.35	99.61	99.83	19	NA	GUT_GENOME001056	MGYG-HGUT-00193	d__Bacteria;p__Firmicutes_A;c__Clostridia;o__Lachnospirales;f__Lachnospiraceae;g__KLE1615;s__KLE1615 sp900066985	ERS852579	ERP012217	United Kingdom	Europe
GUT_GENOME000303	14207_7_91	HBC	Isolate	3703787	88	143814	41.35	99.52	0.72	NA	0	99.61	99.76	19	NA	GUT_GENOME143712	MGYG-HGUT-02492	d__Bacteria;p__Firmicutes_A;c__Clostridia;o__Lachnospirales;f__Lachnospiraceae;g__Agathobacter;s__Agathobacter rectalis	ERS852580	ERP012217	United Kingdom	Europe
GUT_GENOME000304	14207_7_92	HBC	Isolate	2631481	27	217444	37.51	99.33	0.34	NA	91.6	99.74	99.86	20	NA	GUT_GENOME000141	MGYG-HGUT-00036	d__Bacteria;p__Firmicutes_A;c__Clostridia;o__Oscillospirales;f__Acutalibacteraceae;g__GCA-900066995;s__GCA-900066995 sp900291955	ERS852581	ERP012217	United Kingdom	Europe
GUT_GENOME000305	14207_7_93	HBC	Isolate	3052116	94	92275	56.01	98.64	0	NA	94.12	86.82	99.83	20	NA	GUT_GENOME095967	MGYG-HGUT-01300	d__Bacteria;p__Firmicutes_A;c__Clostridia;o__Oscillospirales;f__Ruminococcaceae;g__Faecalibacterium;s__Faecalibacterium prausnitzii_K	ERS852582	ERP012217	United Kingdom	Europe
GUT_GENOME000306	14207_7_94	HBC	Isolate	2959097	79	107220	42.59	98.63	0	NA	0	99.74	99.83	19	NA	GUT_GENOME140786	MGYG-HGUT-02321	d__Bacteria;p__Firmicutes_A;c__Clostridia;o__Oscillospirales;f__Ruminococcaceae;g__Ruminococcus_D;s__Ruminococcus_D bicirculans	ERS852583	ERP012217	United Kingdom	Europe
GUT_GENOME000307	14207_7_95	HBC	Isolate	2270452	30	221254	40.45	99.33	1.01	NA	92.44	99.67	99.83	20	NA	GUT_GENOME001659	MGYG-HGUT-00258	d__Bacteria;p__Firmicutes_A;c__Clostridia;o__Oscillospirales;f__Acutalibacteraceae;g__Ruminococcus_E;s__Ruminococcus_E bromii_B	ERS852584	ERP012217	United Kingdom	Europe
GUT_GENOME000308	14207_7_9	HBC	Isolate	3032540	30	267346	36.51	98.66	0	NA	0	99.67	99.79	20	NA	GUT_GENOME000308	MGYG-HGUT-00078	d__Bacteria;p__Firmicutes_A;c__Clostridia;o__Lachnospirales;f__Lachnospiraceae;g__Lachnospira;s__Lachnospira rogosae	ERS852499	ERP012217	United Kingdom	Europe
GUT_GENOME000309	14637_1_53	HBC	Isolate	4682102	42	653581	50.65	99.97	0.93	NA	95.8	99.67	92.55	20	NA	GUT_GENOME144544	MGYG-HGUT-02506	d__Bacteria;p__Proteobacteria;c__Gammaproteobacteria;o__Enterobacterales;f__Enterobacteriaceae;g__Escherichia;s__Escherichia coli_D	ERS2046808	ERP105624	Canada	North America
GUT_GENOME000310	14637_1_58	HBC	Isolate	2008884	50	126356	32.56	99.48	0	NA	94.12	65.3	77.95	19	NA	GUT_GENOME141003	MGYG-HGUT-02324	d__Bacteria;p__Firmicutes;c__Bacilli;o__Lactobacillales;f__Lactobacillaceae;g__Lactobacillus_B;s__Lactobacillus_B salivarius	ERS2046809	ERP105624	Canada	North America
GUT_GENOME000311	14670_1_60	HBC	Isolate	2853122	50	128247	38.09	99.62	0	NA	94.96	99.67	99.83	20	NA	GUT_GENOME140713	MGYG-HGUT-02320	d__Bacteria;p__Firmicutes;c__Bacilli;o__Lactobacillales;f__Enterococcaceae;g__Enterococcus_B;s__Enterococcus_B faecium_B	ERS2046810	ERP105624	Canada	North America
GUT_GENOME000312	14670_1_61	HBC	Isolate	3593861	40	297794	42.06	99.25	3.03	NA	94.96	99.67	77.03	20	NA	GUT_GENOME001422	MGYG-HGUT-00238	d__Bacteria;p__Firmicutes;c__Bacilli;o__Lactobacillales;f__Enterococcaceae;g__Enterococcus_D;s__Enterococcus_D casseliflavus	ERS2046807	ERP105624	Canada	North America
GUT_GENOME000313	14670_1_62	HBC	Isolate	3476449	18	886601	40.4	98.87	0.38	NA	94.96	99.67	99.79	20	NA	GUT_GENOME000558	MGYG-HGUT-00106	d__Bacteria;p__Firmicutes;c__Bacilli;o__Lactobacillales;f__Enterococcaceae;g__Enterococcus_D;s__Enterococcus_D gallinarum	ERS2046812	ERP105624	Canada	North America
GUT_GENOME000314	14670_1_64	HBC	Isolate	3670102	44	2128014	28.22	99.3	0.7	NA	89.92	99.74	95.08	20	NA	GUT_GENOME000104	MGYG-HGUT-00024	d__Bacteria;p__Firmicutes_A;c__Clostridia;o__Peptostreptococcales;f__Peptostreptococcaceae;g__Paraclostridium;s__Paraclostridium massiliensis	ERS2046811	ERP105624	Canada	North America
GUT_GENOME000315	14670_1_66	HBC	Isolate	2276856	33	201658	40.44	99.33	1.01	NA	92.44	99.74	99.83	20	NA	GUT_GENOME001659	MGYG-HGUT-00258	d__Bacteria;p__Firmicutes_A;c__Clostridia;o__Oscillospirales;f__Acutalibacteraceae;g__Ruminococcus_E;s__Ruminococcus_E bromii_B	ERS2046813	ERP105624	United Kingdom	Europe
GUT_GENOME000316	14672_4_1	HBC	Isolate	5046484	66	244235	50.51	99.67	0.04	NA	95.8	99.67	99.86	20	NA	GUT_GENOME144544	MGYG-HGUT-02506	d__Bacteria;p__Proteobacteria;c__Gammaproteobacteria;o__Enterobacterales;f__Enterobacteriaceae;g__Escherichia;s__Escherichia coli_D	ERS2046331	ERP105624	United Kingdom	Europe
GUT_GENOME000317	14672_4_2	HBC	Isolate	5123827	118	207692	50.63	99.67	0.14	NA	95.8	99.67	99.86	20	NA	GUT_GENOME144544	MGYG-HGUT-02506	d__Bacteria;p__Proteobacteria;c__Gammaproteobacteria;o__Enterobacterales;f__Enterobacteriaceae;g__Escherichia;s__Escherichia coli_D	ERS2046332	ERP105624	United Kingdom	Europe
GUT_GENOME000318	14672_4_3	HBC	Isolate	2941961	22	243039	37.31	99.25	0	NA	94.96	99.67	96.85	20	NA	GUT_GENOME103721	MGYG-HGUT-01694	d__Bacteria;p__Firmicutes;c__Bacilli;o__Lactobacillales;f__Enterococcaceae;g__Enterococcus;s__Enterococcus faecalis	ERS2046333	ERP105624	United Kingdom	Europe
GUT_GENOME000319	14672_4_4	HBC	Isolate	2825536	127	51434	47.85	99.34	0	NA	94.96	99.67	99.73	20	NA	GUT_GENOME000319	MGYG-HGUT-00079	d__Bacteria;p__Firmicutes;c__Bacilli;o__Exiguobacterales;f__Exiguobacteraceae;g__Exiguobacterium;s__	ERS2046334	ERP105624	United Kingdom	Europe
GUT_GENOME000320	15841_8_64	HBC	Isolate	4076517	32	253532	28.28	99.51	0.37	NA	89.08	99.74	99.83	19	NA	GUT_GENOME142330	MGYG-HGUT-02369	d__Bacteria;p__Firmicutes_A;c__Clostridia;o__Peptostreptococcales;f__Peptostreptococcaceae;g__Clostridioides;s__Clostridioides difficile	ERS2046341	ERP105624	Canada	North America
GUT_GENOME000321	15841_8_79	HBC	Isolate	2968238	21	241892	46.65	99.33	0	NA	94.12	99.67	99.83	20	NA	GUT_GENOME095939	MGYG-HGUT-01293	d__Bacteria;p__Firmicutes;c__Bacilli;o__Lactobacillales;f__Lactobacillaceae;g__Lactobacillus_C;s__Lactobacillus_C rhamnosus	ERS2046343	ERP105624	United Kingdom	Europe
GUT_GENOME000322	15841_8_80	HBC	Isolate	4972040	91	140688	50.46	99.48	0.07	NA	95.8	82.19	94.8	20	NA	GUT_GENOME144544	MGYG-HGUT-02506	d__Bacteria;p__Proteobacteria;c__Gammaproteobacteria;o__Enterobacterales;f__Enterobacteriaceae;g__Escherichia;s__Escherichia coli_D	ERS2046344	ERP105624	United Kingdom	Europe
GUT_GENOME000323	15841_8_81	HBC	Isolate	2965780	27	209459	37.47	99.63	0	NA	94.96	99.67	99.83	20	NA	GUT_GENOME103721	MGYG-HGUT-01694	d__Bacteria;p__Firmicutes;c__Bacilli;o__Lactobacillales;f__Enterococcaceae;g__Enterococcus;s__Enterococcus faecalis	ERS2046345	ERP105624	United Kingdom	Europe
GUT_GENOME000324	15841_8_82	HBC	Isolate	3408797	30	324869	28.03	99.19	0	NA	81.51	99.74	99.83	16	NA	GUT_GENOME142391	MGYG-HGUT-02372	d__Bacteria;p__Firmicutes_A;c__Clostridia;o__Clostridiales;f__Clostridiaceae;g__Clostridium_P;s__Clostridium_P perfringens	ERS2046346	ERP105624	United Kingdom	Europe
GUT_GENOME000325	15841_8_83	HBC	Isolate	4091658	59	169071	43.81	100	0	NA	0	99.67	94.53	20	NA	GUT_GENOME096250	MGYG-HGUT-01396	d__Bacteria;p__Firmicutes;c__Bacilli;o__Erysipelotrichales;f__Erysipelotrichaceae;g__Absiella;s__Absiella innocuum	ERS2046347	ERP105624	United Kingdom	Europe
GUT_GENOME000326	15841_8_84	HBC	Isolate	3523303	46	137007	31.51	100	0	NA	70.59	99.67	99.79	20	NA	GUT_GENOME096257	MGYG-HGUT-01400	d__Bacteria;p__Firmicutes;c__Bacilli;o__Erysipelotrichales;f__Erysipelatoclostridiaceae;g__Erysipelatoclostridium;s__Erysipelatoclostridium ramosum	ERS2046348	ERP105624	United Kingdom	Europe
GUT_GENOME000327	15841_8_85	HBC	Isolate	3256203	17	407399	44.35	99.33	4.03	NA	82.35	99.61	99.69	20	NA	GUT_GENOME000327	MGYG-HGUT-00080	d__Bacteria;p__Firmicutes_A;c__Clostridia;o__Lachnospirales;f__Lachnospiraceae;g__Anaerostipes;s__Anaerostipes caccae	ERS2046349	ERP105624	United Kingdom	Europe
GUT_GENOME000328	15841_8_86	HBC	Isolate	3264089	78	114156	42.59	99.42	0	NA	0	99.67	88.68	20	NA	GUT_GENOME096210	MGYG-HGUT-01380	d__Bacteria;p__Firmicutes_A;c__Clostridia;o__Lachnospirales;f__Lachnospiraceae;g__Faecalicatena;s__Faecalicatena gnavus	ERS2046350	ERP105624	United Kingdom	Europe
GUT_GENOME000329	15841_8_87	HBC	Isolate	2837812	38	191777	37.56	99.63	0	NA	94.96	99.67	99.83	20	NA	GUT_GENOME103721	MGYG-HGUT-01694	d__Bacteria;p__Firmicutes;c__Bacilli;o__Lactobacillales;f__Enterococcaceae;g__Enterococcus;s__Enterococcus faecalis	ERS2046351	ERP105624	United Kingdom	Europe
GUT_GENOME000330	15841_8_88	HBC	Isolate	2502899	24	215262	56.53	99.67	0	NA	91.6	99.74	99.28	20	NA	GUT_GENOME000330	MGYG-HGUT-00081	d__Bacteria;p__Actinobacteriota;c__Actinobacteria;o__Mycobacteriales;f__Mycobacteriaceae;g__Corynebacterium;s__Corynebacterium propinquum	ERS2046352	ERP105624	United Kingdom	Europe
GUT_GENOME000331	15841_8_90	HBC	Isolate	2785032	24	240276	37.53	99.63	0	NA	94.96	99.67	99.83	20	NA	GUT_GENOME103721	MGYG-HGUT-01694	d__Bacteria;p__Firmicutes;c__Bacilli;o__Lactobacillales;f__Enterococcaceae;g__Enterococcus;s__Enterococcus faecalis	ERS2046354	ERP105624	United Kingdom	Europe
GUT_GENOME000332	15841_8_91	HBC	Isolate	3017060	33	159037	46.16	99.4	0	NA	94.12	99.67	99.83	20	NA	GUT_GENOME142483	MGYG-HGUT-02388	d__Bacteria;p__Firmicutes;c__Bacilli;o__Lactobacillales;f__Lactobacillaceae;g__Lactobacillus_C;s__Lactobacillus_C paracasei	ERS2046355	ERP105624	United Kingdom	Europe
GUT_GENOME000333	15841_8_92	HBC	Isolate	3957559	145	54350	27.81	99.93	3.24	NA	94.96	99.67	99.83	17	NA	GUT_GENOME000545	MGYG-HGUT-00104	d__Bacteria;p__Firmicutes_A;c__Clostridia;o__Clostridiales;f__Clostridiaceae;g__Clostridium;s__	ERS2046356	ERP105624	United Kingdom	Europe
GUT_GENOME000334	15841_8_93	HBC	Isolate	3448737	41	179767	31.3	100	0	NA	70.59	99.67	99.79	20	NA	GUT_GENOME096257	MGYG-HGUT-01400	d__Bacteria;p__Firmicutes;c__Bacilli;o__Erysipelotrichales;f__Erysipelatoclostridiaceae;g__Erysipelatoclostridium;s__Erysipelatoclostridium ramosum	ERS2046357	ERP105624	United Kingdom	Europe
GUT_GENOME000335	15841_8_94	HBC	Isolate	2589593	83	70951	28.71	100	0	NA	70.59	99.67	99.76	20	NA	GUT_GENOME095977	MGYG-HGUT-01304	d__Bacteria;p__Firmicutes;c__Bacilli;o__Erysipelotrichales;f__Erysipelatoclostridiaceae;g__Erysipelatoclostridium;s__Erysipelatoclostridium spiroforme	ERS2046358	ERP105624	United Kingdom	Europe
GUT_GENOME000336	17138_5_73	HBC	Isolate	3268773	16	2109067	28.19	100	0.18	NA	82.35	99.74	99.83	20	NA	GUT_GENOME142391	MGYG-HGUT-02372	d__Bacteria;p__Firmicutes_A;c__Clostridia;o__Clostridiales;f__Clostridiaceae;g__Clostridium_P;s__Clostridium_P perfringens	ERS2046342	ERP105624	United Kingdom	Europe
GUT_GENOME000337	17138_5_74	HBC	Isolate	3378582	129	80144	42.69	99.93	0.13	NA	94.96	99.67	99.83	20	NA	GUT_GENOME000337	MGYG-HGUT-00082	d__Bacteria;p__Proteobacteria;c__Gammaproteobacteria;o__Pseudomonadales;f__Moraxellaceae;g__Acinetobacter;s__Acinetobacter fasciculus	ERS2046353	ERP105624	United Kingdom	Europe
GUT_GENOME000338	17138_5_75	HBC	Isolate	5860216	44	632220	39.6	98.63	3.81	NA	95.8	99.67	99.83	20	NA	GUT_GENOME000338	MGYG-HGUT-00083	d__Bacteria;p__Firmicutes;c__Bacilli;o__Bacillales;f__Bacillaceae_A;g__Bacillus_X;s__Bacillus_X simplex	ERS2046359	ERP105624	United Kingdom	Europe
GUT_GENOME000339	18048_1_36	HBC	Isolate	2970033	20	355200	46.66	98.91	0	NA	94.12	99.67	99.83	20	NA	GUT_GENOME095939	MGYG-HGUT-01293	d__Bacteria;p__Firmicutes;c__Bacilli;o__Lactobacillales;f__Lactobacillaceae;g__Lactobacillus_C;s__Lactobacillus_C rhamnosus	ERS846579	ERP105624	United Kingdom	Europe
GUT_GENOME000340	18048_1_37	HBC	Isolate	4972304	99	147378	50.46	99.81	0.07	NA	95.8	99.67	94.91	20	NA	GUT_GENOME144544	MGYG-HGUT-02506	d__Bacteria;p__Proteobacteria;c__Gammaproteobacteria;o__Enterobacterales;f__Enterobacteriaceae;g__Escherichia;s__Escherichia coli_D	ERS846580	ERP105624	United Kingdom	Europe
GUT_GENOME000341	18048_1_38	HBC	Isolate	2965583	36	210071	37.47	99.25	0	NA	94.96	99.67	99.83	20	NA	GUT_GENOME103721	MGYG-HGUT-01694	d__Bacteria;p__Firmicutes;c__Bacilli;o__Lactobacillales;f__Enterococcaceae;g__Enterococcus;s__Enterococcus faecalis	ERS846581	ERP105624	United Kingdom	Europe
GUT_GENOME000342	18048_1_39	HBC	Isolate	3412601	35	214098	28.05	100	0	NA	82.35	99.74	99.83	20	NA	GUT_GENOME142391	MGYG-HGUT-02372	d__Bacteria;p__Firmicutes_A;c__Clostridia;o__Clostridiales;f__Clostridiaceae;g__Clostridium_P;s__Clostridium_P perfringens	ERS846582	ERP105624	United Kingdom	Europe
GUT_GENOME000343	18048_1_40	HBC	Isolate	4093659	67	157860	43.81	99.06	0	NA	0	99.67	99.73	20	NA	GUT_GENOME096250	MGYG-HGUT-01396	d__Bacteria;p__Firmicutes;c__Bacilli;o__Erysipelotrichales;f__Erysipelotrichaceae;g__Absiella;s__Absiella innocuum	ERS846583	ERP105624	United Kingdom	Europe
GUT_GENOME000344	18048_1_41	HBC	Isolate	3523654	43	301828	31.51	100	0	NA	70.59	99.67	99.79	19	NA	GUT_GENOME096257	MGYG-HGUT-01400	d__Bacteria;p__Firmicutes;c__Bacilli;o__Erysipelotrichales;f__Erysipelatoclostridiaceae;g__Erysipelatoclostridium;s__Erysipelatoclostridium ramosum	ERS846584	ERP105624	United Kingdom	Europe
GUT_GENOME000345	18048_1_42	HBC	Isolate	3256437	18	273766	44.35	99.33	4.03	NA	82.35	99.61	99.69	20	NA	GUT_GENOME000327	MGYG-HGUT-00080	d__Bacteria;p__Firmicutes_A;c__Clostridia;o__Lachnospirales;f__Lachnospiraceae;g__Anaerostipes;s__Anaerostipes caccae	ERS846585	ERP105624	United Kingdom	Europe
GUT_GENOME000346	18048_1_43	HBC	Isolate	3265901	81	116355	42.59	99.42	0	NA	0	99.67	99.62	20	NA	GUT_GENOME096210	MGYG-HGUT-01380	d__Bacteria;p__Firmicutes_A;c__Clostridia;o__Lachnospirales;f__Lachnospiraceae;g__Faecalicatena;s__Faecalicatena gnavus	ERS846586	ERP105624	United Kingdom	Europe
GUT_GENOME000347	18048_1_44	HBC	Isolate	2838285	38	157980	37.56	99.25	0	NA	94.96	99.67	99.83	20	NA	GUT_GENOME103721	MGYG-HGUT-01694	d__Bacteria;p__Firmicutes;c__Bacilli;o__Lactobacillales;f__Enterococcaceae;g__Enterococcus;s__Enterococcus faecalis	ERS846587	ERP105624	United Kingdom	Europe
GUT_GENOME000348	18048_1_45	HBC	Isolate	2863353	25	271185	37.49	99.63	0	NA	94.96	99.67	99.83	20	NA	GUT_GENOME103721	MGYG-HGUT-01694	d__Bacteria;p__Firmicutes;c__Bacilli;o__Lactobacillales;f__Enterococcaceae;g__Enterococcus;s__Enterococcus faecalis	ERS846588	ERP105624	United Kingdom	Europe
GUT_GENOME000349	18048_1_46	HBC	Isolate	3241336	52	146285	28.11	99.73	0	NA	82.35	99.74	99.83	20	NA	GUT_GENOME142391	MGYG-HGUT-02372	d__Bacteria;p__Firmicutes_A;c__Clostridia;o__Clostridiales;f__Clostridiaceae;g__Clostridium_P;s__Clostridium_P perfringens	ERS846589	ERP105624	United Kingdom	Europe
GUT_GENOME000350	18048_1_47	HBC	Isolate	2035650	20	511680	34.93	99.22	0.1	NA	94.96	99.67	99.76	20	NA	GUT_GENOME142482	MGYG-HGUT-02387	d__Bacteria;p__Firmicutes;c__Bacilli;o__Lactobacillales;f__Lactobacillaceae;g__Lactobacillus;s__Lactobacillus gasseri_A	ERS846590	ERP105624	United Kingdom	Europe
GUT_GENOME000351	18048_1_48	HBC	Isolate	3147756	35	233011	37.12	99.63	0.37	NA	94.96	99.67	99.83	20	NA	GUT_GENOME103721	MGYG-HGUT-01694	d__Bacteria;p__Firmicutes;c__Bacilli;o__Lactobacillales;f__Enterococcaceae;g__Enterococcus;s__Enterococcus faecalis	ERS846591	ERP105624	United Kingdom	Europe
GUT_GENOME000352	18048_1_49	HBC	Isolate	3235217	21	2043274	28.13	100	0.09	NA	81.51	99.74	99.83	20	NA	GUT_GENOME142391	MGYG-HGUT-02372	d__Bacteria;p__Firmicutes_A;c__Clostridia;o__Clostridiales;f__Clostridiaceae;g__Clostridium_P;s__Clostridium_P perfringens	ERS846592	ERP105624	United Kingdom	Europe
GUT_GENOME000353	18048_1_56	HBC	Isolate	4055277	25	291830	47.4	98.83	0	NA	0	99.67	99.73	20	NA	GUT_GENOME095973	MGYG-HGUT-01303	d__Bacteria;p__Firmicutes_A;c__Clostridia;o__Lachnospirales;f__Lachnospiraceae;g__Dorea;s__Dorea scindens	ERS846599	ERP105624	United Kingdom	Europe
GUT_GENOME000354	18048_1_57	HBC	Isolate	2097200	50	102305	59.94	100	0.81	NA	94.12	99.61	99.45	20	NA	GUT_GENOME000396	MGYG-HGUT-00085	d__Bacteria;p__Actinobacteriota;c__Coriobacteriia;o__Coriobacteriales;f__Coriobacteriaceae;g__Collinsella;s__Collinsella aerofaciens_F	ERS846600	ERP105624	United Kingdom	Europe
GUT_GENOME000355	18048_1_58	HBC	Isolate	3819587	106	87227	41.17	99.03	1.37	NA	0	99.54	61.5	20	NA	GUT_GENOME001770	MGYG-HGUT-00271	d__Bacteria;p__Firmicutes_A;c__Clostridia;o__Lachnospirales;f__Lachnospiraceae;g__Roseburia;s__Roseburia inulinivorans	ERS846601	ERP105624	United Kingdom	Europe
GUT_GENOME000356	18048_1_59	HBC	Isolate	3842187	75	119065	41.25	99.37	0	NA	0	79.65	93.03	20	NA	GUT_GENOME096067	MGYG-HGUT-01338	d__Bacteria;p__Firmicutes_A;c__Clostridia;o__Lachnospirales;f__Lachnospiraceae;g__Blautia_A;s__Blautia_A wexlerae	ERS846602	ERP105624	United Kingdom	Europe
GUT_GENOME000357	18048_1_60	HBC	Isolate	3002885	33	172515	40.86	99.12	0.29	NA	0	93.93	99.62	20	NA	GUT_GENOME001575	MGYG-HGUT-00249	d__Bacteria;p__Firmicutes_A;c__Clostridia;o__Lachnospirales;f__Lachnospiraceae;g__Faecalicatena;s__Faecalicatena faecis	ERS846603	ERP105624	United Kingdom	Europe
GUT_GENOME000358	18048_1_61	HBC	Isolate	4683117	69	190679	46.22	99.26	0.12	NA	0	99.67	99.59	20	NA	GUT_GENOME096083	MGYG-HGUT-01346	d__Bacteria;p__Bacteroidota;c__Bacteroidia;o__Bacteroidales;f__Bacteroidaceae;g__Bacteroides;s__Bacteroides uniformis	ERS846604	ERP105624	United Kingdom	Europe
GUT_GENOME000359	18048_1_62	HBC	Isolate	3880256	45	237717	45.81	99.26	0.68	NA	94.96	99.67	99.59	20	NA	GUT_GENOME239662	MGYG-HGUT-03681	d__Bacteria;p__Bacteroidota;c__Bacteroidia;o__Bacteroidales;f__Bacteroidaceae;g__Bacteroides;s__Bacteroides stercoris	ERS846605	ERP105624	United Kingdom	Europe
GUT_GENOME000360	18048_1_63	HBC	Isolate	3235972	37	229938	43.74	99.16	0	NA	0	99.74	99.79	20	NA	GUT_GENOME001379	MGYG-HGUT-00231	d__Bacteria;p__Firmicutes_A;c__Clostridia;o__Lachnospirales;f__Lachnospiraceae;g__Coprococcus;s__Coprococcus eutactus_A	ERS846606	ERP105624	United Kingdom	Europe
GUT_GENOME000361	18048_1_64	HBC	Isolate	3514634	96	180712	57.29	99.28	0.72	NA	94.96	99.67	99.66	20	NA	GUT_GENOME000285	MGYG-HGUT-00074	d__Bacteria;p__Bacteroidota;c__Bacteroidia;o__Bacteroidales;f__Rikenellaceae;g__Alistipes;s__Alistipes onderdonkii	ERS846607	ERP105624	United Kingdom	Europe
GUT_GENOME000362	18048_1_65	HBC	Isolate	3245337	39	173573	42.46	99.42	0	NA	91.6	99.67	99.62	20	NA	GUT_GENOME095993	MGYG-HGUT-01315	d__Bacteria;p__Firmicutes_A;c__Clostridia;o__Lachnospirales;f__Lachnospiraceae;g__Coprococcus_B;s__Coprococcus_B comes	ERS846608	ERP105624	United Kingdom	Europe
GUT_GENOME000363	18048_1_66	HBC	Isolate	6225662	157	92292	42.49	98.81	0.38	NA	94.96	99.67	99.56	20	NA	GUT_GENOME140240	MGYG-HGUT-02281	d__Bacteria;p__Bacteroidota;c__Bacteroidia;o__Bacteroidales;f__Bacteroidaceae;g__Bacteroides;s__Bacteroides faecis	ERS846609	ERP105624	United Kingdom	Europe
GUT_GENOME000364	18048_1_67	HBC	Isolate	3484816	61	122744	43.97	99.21	1.27	NA	0	99.67	99.76	20	NA	GUT_GENOME239737	MGYG-HGUT-03695	d__Bacteria;p__Firmicutes_A;c__Clostridia;o__Lachnospirales;f__Lachnospiraceae;g__Ruminococcus_A;s__Ruminococcus_A sp003011855	ERS846610	ERP105624	United Kingdom	Europe
GUT_GENOME000365	18048_1_68	HBC	Isolate	5510317	155	75988	42.22	99.06	0.38	NA	0	99.67	98.02	20	NA	GUT_GENOME143505	MGYG-HGUT-02478	d__Bacteria;p__Bacteroidota;c__Bacteroidia;o__Bacteroidales;f__Bacteroidaceae;g__Bacteroides_B;s__Bacteroides_B dorei	ERS846611	ERP105624	United Kingdom	Europe
GUT_GENOME000366	18048_1_69	HBC	Isolate	3615925	131	63688	47.79	98.47	0.19	NA	0	99.61	99.76	20	NA	GUT_GENOME239799	MGYG-HGUT-03702	d__Bacteria;p__Firmicutes_A;c__Clostridia;o__Lachnospirales;f__Lachnospiraceae;g__Eisenbergiella;s__Eisenbergiella sp900066775	ERS846612	ERP105624	United Kingdom	Europe
GUT_GENOME000367	18048_1_70	HBC	Isolate	3006478	45	98955	58.23	97.28	0	NA	94.96	99.74	99.83	19	NA	GUT_GENOME000367	MGYG-HGUT-00084	d__Bacteria;p__Firmicutes_A;c__Clostridia;o__Oscillospirales;f__Ruminococcaceae;g__Gemmiger;s__Gemmiger formicilis	ERS846613	ERP105624	United Kingdom	Europe
GUT_GENOME000368	18048_1_71	HBC	Isolate	5403799	78	169382	44.89	99.42	1.09	NA	94.12	99.67	99.45	20	NA	GUT_GENOME143131	MGYG-HGUT-02438	d__Bacteria;p__Bacteroidota;c__Bacteroidia;o__Bacteroidales;f__Tannerellaceae;g__Parabacteroides;s__Parabacteroides distasonis	ERS846614	ERP105624	United Kingdom	Europe
GUT_GENOME000369	18048_1_72	HBC	Isolate	3414274	45	211291	41.74	99.37	0	NA	0	99.67	99.59	20	NA	GUT_GENOME001261	MGYG-HGUT-00212	d__Bacteria;p__Firmicutes_A;c__Clostridia;o__Lachnospirales;f__Lachnospiraceae;g__Blautia_A;s__Blautia_A obeum	ERS846615	ERP105624	United Kingdom	Europe
GUT_GENOME000370	18048_1_74	HBC	Isolate	3297277	38	186384	43.5	99.25	0	NA	0	99.67	76.03	20	NA	GUT_GENOME000682	MGYG-HGUT-00144	d__Bacteria;p__Bacteroidota;c__Bacteroidia;o__Bacteroidales;f__Barnesiellaceae;g__Barnesiella;s__Barnesiella intestinihominis	ERS846618	ERP105624	United Kingdom	Europe
GUT_GENOME000371	18048_1_75	HBC	Isolate	3563953	114	100293	41	99.52	0.48	NA	0	99.61	89.26	20	NA	GUT_GENOME143712	MGYG-HGUT-02492	d__Bacteria;p__Firmicutes_A;c__Clostridia;o__Lachnospirales;f__Lachnospiraceae;g__Agathobacter;s__Agathobacter rectalis	ERS846619	ERP105624	United Kingdom	Europe
GUT_GENOME000372	18048_1_76	HBC	Isolate	6511267	79	182141	41.85	99.23	0.11	NA	94.96	99.67	99.52	20	NA	GUT_GENOME096203	MGYG-HGUT-01378	d__Bacteria;p__Bacteroidota;c__Bacteroidia;o__Bacteroidales;f__Bacteroidaceae;g__Bacteroides;s__Bacteroides ovatus	ERS846620	ERP105624	United Kingdom	Europe
GUT_GENOME000373	18048_1_77	HBC	Isolate	2227627	18	1248322	59.28	99.55	0	NA	0	96.93	99.04	20	NA	GUT_GENOME142522	MGYG-HGUT-02395	d__Bacteria;p__Actinobacteriota;c__Actinobacteria;o__Actinomycetales;f__Bifidobacteriaceae;g__Bifidobacterium;s__Bifidobacterium adolescentis	ERS846621	ERP105624	United Kingdom	Europe
GUT_GENOME000374	18048_1_78	HBC	Isolate	2826085	56	130522	55.22	99.84	0.62	NA	0	99.61	99.79	20	NA	GUT_GENOME096170	MGYG-HGUT-01361	d__Bacteria;p__Proteobacteria;c__Gammaproteobacteria;o__Burkholderiales;f__Burkholderiaceae;g__Sutterella;s__Sutterella wadsworthensis_B	ERS846622	ERP105624	United Kingdom	Europe
GUT_GENOME000375	18048_1_79	HBC	Isolate	5194511	105	313634	43.29	99.26	0	NA	94.96	93.8	99.62	20	NA	GUT_GENOME096063	MGYG-HGUT-01337	d__Bacteria;p__Bacteroidota;c__Bacteroidia;o__Bacteroidales;f__Bacteroidaceae;g__Bacteroides;s__Bacteroides fragilis	ERS846623	ERP105624	United Kingdom	Europe
GUT_GENOME000376	18048_1_80	HBC	Isolate	2799652	53	122615	29.16	99.06	0	NA	68.07	99.67	99.79	20	NA	GUT_GENOME000196	MGYG-HGUT-00045	d__Bacteria;p__Firmicutes;c__Bacilli;o__Erysipelotrichales;f__Erysipelatoclostridiaceae;g__Erysipelatoclostridium;s__Erysipelatoclostridium sp000752095	ERS846624	ERP105624	United Kingdom	Europe
GUT_GENOME000377	18048_1_81	HBC	Isolate	4086477	96	103070	46.11	98.55	2.17	NA	0	99.61	99.83	20	NA	GUT_GENOME001297	MGYG-HGUT-00217	d__Bacteria;p__Firmicutes_A;c__Clostridia;o__Lachnospirales;f__Lachnospiraceae;g__Acetatifactor;s__Acetatifactor sp900066565	ERS846625	ERP105624	United Kingdom	Europe
GUT_GENOME000378	18048_1_82	HBC	Isolate	3339961	165	50109	59.06	98.32	0.67	NA	0	99.74	99.86	20	NA	GUT_GENOME000420	MGYG-HGUT-00086	d__Bacteria;p__Firmicutes_A;c__Clostridia;o__Oscillospirales;f__Oscillospiraceae;g__Lawsonibacter;s__	ERS846626	ERP105624	United Kingdom	Europe
GUT_GENOME000379	18048_1_83	HBC	Isolate	3014971	99	70203	41.92	98.83	0	NA	0	99.67	99.62	20	NA	GUT_GENOME096193	MGYG-HGUT-01374	d__Bacteria;p__Firmicutes_A;c__Clostridia;o__Lachnospirales;f__Lachnospiraceae;g__Faecalicatena;s__Faecalicatena torques	ERS846627	ERP105624	United Kingdom	Europe
GUT_GENOME000380	18048_1_84	HBC	Isolate	3345563	80	109210	45.3	99.37	0	NA	82.35	99.74	99.83	20	NA	GUT_GENOME000662	MGYG-HGUT-00141	d__Bacteria;p__Firmicutes_A;c__Clostridia;o__Lachnospirales;f__Lachnospiraceae;g__;s__	ERS846628	ERP105624	United Kingdom	Europe
GUT_GENOME000381	18048_1_85	HBC	Isolate	3393600	121	70690	51.89	98.73	0	NA	81.51	97.72	99.76	20	NA	GUT_GENOME000423	MGYG-HGUT-00087	d__Bacteria;p__Firmicutes_A;c__Clostridia;o__Lachnospirales;f__Lachnospiraceae;g__CAG-81;s__CAG-81 sp000435795	ERS846629	ERP105624	United Kingdom	Europe
GUT_GENOME000382	18048_1_86	HBC	Isolate	2971367	55	142899	41.5	99.42	0	NA	0	99.67	99.73	20	NA	GUT_GENOME000149	MGYG-HGUT-00038	d__Bacteria;p__Firmicutes_A;c__Clostridia;o__Lachnospirales;f__Lachnospiraceae;g__Dorea;s__Dorea longicatena	ERS846630	ERP105624	United Kingdom	Europe
GUT_GENOME000383	18048_1_87	HBC	Isolate	4084967	97	99190	46.11	99.46	2.17	NA	0	99.61	99.83	20	NA	GUT_GENOME001297	MGYG-HGUT-00217	d__Bacteria;p__Firmicutes_A;c__Clostridia;o__Lachnospirales;f__Lachnospiraceae;g__Acetatifactor;s__Acetatifactor sp900066565	ERS846631	ERP105624	United Kingdom	Europe
GUT_GENOME000384	18048_1_89	HBC	Isolate	2832807	41	182442	35.22	99.33	1.68	NA	0	99.67	99.79	20	NA	GUT_GENOME001239	MGYG-HGUT-00208	d__Bacteria;p__Firmicutes_A;c__Clostridia;o__Lachnospirales;f__Lachnospiraceae;g__Eubacterium_G;s__Eubacterium_G ventriosum	ERS846633	ERP105624	United Kingdom	Europe
GUT_GENOME000385	18048_1_90	HBC	Isolate	4495065	67	139232	43.56	98.92	0	NA	0	99.67	99.52	20	NA	GUT_GENOME001635	MGYG-HGUT-00254	d__Bacteria;p__Bacteroidota;c__Bacteroidia;o__Bacteroidales;f__Marinifilaceae;g__Odoribacter;s__Odoribacter splanchnicus	ERS846634	ERP105624	United Kingdom	Europe
GUT_GENOME000386	18048_1_92	HBC	Isolate	3090439	35	264407	40.79	99.42	0.19	NA	0	94.13	99.62	19	NA	GUT_GENOME000706	MGYG-HGUT-00146	d__Bacteria;p__Firmicutes_A;c__Clostridia;o__Lachnospirales;f__Lachnospiraceae;g__Dorea;s__Dorea formicigenerans	ERS846636	ERP105624	United Kingdom	Europe
GUT_GENOME000387	18048_1_93	HBC	Isolate	2188909	8	549130	56.35	100	0.23	NA	0	99.67	99.11	20	NA	GUT_GENOME239670	MGYG-HGUT-03683	d__Bacteria;p__Actinobacteriota;c__Actinobacteria;o__Actinomycetales;f__Bifidobacteriaceae;g__Bifidobacterium;s__Bifidobacterium pseudocatenulatum	ERS846637	ERP105624	United Kingdom	Europe
GUT_GENOME000388	18048_1_94	HBC	Isolate	3035906	47	251032	37.49	97.99	0.67	NA	0	94.19	99.83	20	NA	GUT_GENOME000237	MGYG-HGUT-00060	d__Bacteria;p__Firmicutes_A;c__Clostridia;o__Lachnospirales;f__Lachnospiraceae;g__Lachnospira;s__Lachnospira eligens_B	ERS846638	ERP105624	United Kingdom	Europe
GUT_GENOME000389	18048_2_45	HBC	Isolate	2862501	26	255231	37.49	99.63	0	NA	94.96	99.67	99.83	20	NA	GUT_GENOME103721	MGYG-HGUT-01694	d__Bacteria;p__Firmicutes;c__Bacilli;o__Lactobacillales;f__Enterococcaceae;g__Enterococcus;s__Enterococcus faecalis	ERS846588	ERP105624	United Kingdom	Europe
GUT_GENOME000390	18048_2_46	HBC	Isolate	3245241	51	145900	28.12	100	0	NA	82.35	99.74	99.83	20	NA	GUT_GENOME142391	MGYG-HGUT-02372	d__Bacteria;p__Firmicutes_A;c__Clostridia;o__Clostridiales;f__Clostridiaceae;g__Clostridium_P;s__Clostridium_P perfringens	ERS846589	ERP105624	United Kingdom	Europe
GUT_GENOME000391	18048_2_47	HBC	Isolate	2035513	17	611921	34.92	99.22	0.1	NA	94.96	99.67	99.76	20	NA	GUT_GENOME142482	MGYG-HGUT-02387	d__Bacteria;p__Firmicutes;c__Bacilli;o__Lactobacillales;f__Lactobacillaceae;g__Lactobacillus;s__Lactobacillus gasseri_A	ERS846590	ERP105624	United Kingdom	Europe
GUT_GENOME000392	18048_2_48	HBC	Isolate	3149649	39	232325	37.12	99.63	0.37	NA	94.96	99.67	99.83	20	NA	GUT_GENOME103721	MGYG-HGUT-01694	d__Bacteria;p__Firmicutes;c__Bacilli;o__Lactobacillales;f__Enterococcaceae;g__Enterococcus;s__Enterococcus faecalis	ERS846591	ERP105624	United Kingdom	Europe
GUT_GENOME000393	18048_2_49	HBC	Isolate	3235671	30	696911	28.13	100	0.09	NA	81.51	99.74	99.83	20	NA	GUT_GENOME142391	MGYG-HGUT-02372	d__Bacteria;p__Firmicutes_A;c__Clostridia;o__Clostridiales;f__Clostridiaceae;g__Clostridium_P;s__Clostridium_P perfringens	ERS846592	ERP105624	United Kingdom	Europe
GUT_GENOME000394	18048_2_55	HBC	Isolate	4120256	43	265391	28.39	99.35	0.37	NA	89.08	99.74	99.83	20	NA	GUT_GENOME142330	MGYG-HGUT-02369	d__Bacteria;p__Firmicutes_A;c__Clostridia;o__Peptostreptococcales;f__Peptostreptococcaceae;g__Clostridioides;s__Clostridioides difficile	ERS846598	ERP105624	United Kingdom	Europe
GUT_GENOME000395	18048_2_56	HBC	Isolate	4056828	31	265229	47.4	98.71	0	NA	0	99.67	99.56	20	NA	GUT_GENOME095973	MGYG-HGUT-01303	d__Bacteria;p__Firmicutes_A;c__Clostridia;o__Lachnospirales;f__Lachnospiraceae;g__Dorea;s__Dorea scindens	ERS846599	ERP105624	United Kingdom	Europe
GUT_GENOME000396	18048_2_57	HBC	Isolate	2097125	50	106906	59.94	100	0.81	NA	94.12	99.61	99.45	20	NA	GUT_GENOME000396	MGYG-HGUT-00085	d__Bacteria;p__Actinobacteriota;c__Coriobacteriia;o__Coriobacteriales;f__Coriobacteriaceae;g__Collinsella;s__Collinsella aerofaciens_F	ERS846600	ERP105624	United Kingdom	Europe
GUT_GENOME000397	18048_2_58	HBC	Isolate	3815873	105	86100	41.17	99.03	1.37	NA	0	99.48	75.97	20	NA	GUT_GENOME001770	MGYG-HGUT-00271	d__Bacteria;p__Firmicutes_A;c__Clostridia;o__Lachnospirales;f__Lachnospiraceae;g__Roseburia;s__Roseburia inulinivorans	ERS846601	ERP105624	United Kingdom	Europe
GUT_GENOME000398	18048_2_59	HBC	Isolate	3839653	87	130371	41.25	99.37	0	NA	0	83.37	96.03	20	NA	GUT_GENOME096067	MGYG-HGUT-01338	d__Bacteria;p__Firmicutes_A;c__Clostridia;o__Lachnospirales;f__Lachnospiraceae;g__Blautia_A;s__Blautia_A wexlerae	ERS846602	ERP105624	United Kingdom	Europe
GUT_GENOME000399	18048_2_60	HBC	Isolate	2998616	49	105419	40.85	98.44	0.29	NA	0	99.67	99.62	20	NA	GUT_GENOME001575	MGYG-HGUT-00249	d__Bacteria;p__Firmicutes_A;c__Clostridia;o__Lachnospirales;f__Lachnospiraceae;g__Faecalicatena;s__Faecalicatena faecis	ERS846603	ERP105624	United Kingdom	Europe
GUT_GENOME000400	18048_2_61	HBC	Isolate	4685505	61	208834	46.22	99.21	0.12	NA	0	99.67	99.49	20	NA	GUT_GENOME096083	MGYG-HGUT-01346	d__Bacteria;p__Bacteroidota;c__Bacteroidia;o__Bacteroidales;f__Bacteroidaceae;g__Bacteroides;s__Bacteroides uniformis	ERS846604	ERP105624	United Kingdom	Europe
GUT_GENOME000401	18048_2_62	HBC	Isolate	3880609	41	237090	45.81	98.88	0.68	NA	94.96	99.67	99.59	20	NA	GUT_GENOME239662	MGYG-HGUT-03681	d__Bacteria;p__Bacteroidota;c__Bacteroidia;o__Bacteroidales;f__Bacteroidaceae;g__Bacteroides;s__Bacteroides stercoris	ERS846605	ERP105624	United Kingdom	Europe
GUT_GENOME000402	18048_2_63	HBC	Isolate	3234541	44	195288	43.74	99.11	0	NA	0	99.74	99.79	20	NA	GUT_GENOME001379	MGYG-HGUT-00231	d__Bacteria;p__Firmicutes_A;c__Clostridia;o__Lachnospirales;f__Lachnospiraceae;g__Coprococcus;s__Coprococcus eutactus_A	ERS846606	ERP105624	United Kingdom	Europe
GUT_GENOME000403	18048_2_64	HBC	Isolate	3514996	90	180653	57.3	98.8	0.96	NA	94.96	99.67	99.66	20	NA	GUT_GENOME000285	MGYG-HGUT-00074	d__Bacteria;p__Bacteroidota;c__Bacteroidia;o__Bacteroidales;f__Rikenellaceae;g__Alistipes;s__Alistipes onderdonkii	ERS846607	ERP105624	United Kingdom	Europe
GUT_GENOME000404	18048_2_65	HBC	Isolate	3244353	45	159842	42.45	99.42	0	NA	90.76	99.67	99.62	20	NA	GUT_GENOME095993	MGYG-HGUT-01315	d__Bacteria;p__Firmicutes_A;c__Clostridia;o__Lachnospirales;f__Lachnospiraceae;g__Coprococcus_B;s__Coprococcus_B comes	ERS846608	ERP105624	United Kingdom	Europe
GUT_GENOME000405	18048_2_66	HBC	Isolate	6226283	146	109765	42.49	99.14	0.38	NA	94.96	99.67	99.56	20	NA	GUT_GENOME140240	MGYG-HGUT-02281	d__Bacteria;p__Bacteroidota;c__Bacteroidia;o__Bacteroidales;f__Bacteroidaceae;g__Bacteroides;s__Bacteroides faecis	ERS846609	ERP105624	United Kingdom	Europe
GUT_GENOME000406	18048_2_67	HBC	Isolate	3482158	52	167648	43.97	99.21	1.27	NA	0	99.67	99.76	20	NA	GUT_GENOME239737	MGYG-HGUT-03695	d__Bacteria;p__Firmicutes_A;c__Clostridia;o__Lachnospirales;f__Lachnospiraceae;g__Ruminococcus_A;s__Ruminococcus_A sp003011855	ERS846610	ERP105624	United Kingdom	Europe
GUT_GENOME000407	18048_2_68	HBC	Isolate	5508491	140	81187	42.21	99.25	0.38	NA	0	99.67	98.02	20	NA	GUT_GENOME143505	MGYG-HGUT-02478	d__Bacteria;p__Bacteroidota;c__Bacteroidia;o__Bacteroidales;f__Bacteroidaceae;g__Bacteroides_B;s__Bacteroides_B dorei	ERS846611	ERP105624	United Kingdom	Europe
GUT_GENOME000408	18048_2_69	HBC	Isolate	3610954	141	56633	47.79	98.08	0.19	NA	0	99.61	99.76	20	NA	GUT_GENOME239799	MGYG-HGUT-03702	d__Bacteria;p__Firmicutes_A;c__Clostridia;o__Lachnospirales;f__Lachnospiraceae;g__Eisenbergiella;s__Eisenbergiella sp900066775	ERS846612	ERP105624	United Kingdom	Europe
GUT_GENOME000409	18048_2_70	HBC	Isolate	3008015	47	111697	58.23	97.28	0	NA	94.96	99.74	99.83	20	NA	GUT_GENOME000367	MGYG-HGUT-00084	d__Bacteria;p__Firmicutes_A;c__Clostridia;o__Oscillospirales;f__Ruminococcaceae;g__Gemmiger;s__Gemmiger formicilis	ERS846613	ERP105624	United Kingdom	Europe
GUT_GENOME000410	18048_2_71	HBC	Isolate	5404159	85	187677	44.9	99.33	1.09	NA	94.12	99.67	99.15	20	NA	GUT_GENOME143131	MGYG-HGUT-02438	d__Bacteria;p__Bacteroidota;c__Bacteroidia;o__Bacteroidales;f__Tannerellaceae;g__Parabacteroides;s__Parabacteroides distasonis	ERS846614	ERP105624	United Kingdom	Europe
GUT_GENOME000411	18048_2_72	HBC	Isolate	3413039	39	238918	41.74	99.37	0	NA	0	99.67	99.59	20	NA	GUT_GENOME001261	MGYG-HGUT-00212	d__Bacteria;p__Firmicutes_A;c__Clostridia;o__Lachnospirales;f__Lachnospiraceae;g__Blautia_A;s__Blautia_A obeum	ERS846615	ERP105624	United Kingdom	Europe
GUT_GENOME000412	18048_2_74	HBC	Isolate	3300308	27	281541	43.5	99.62	0	NA	0	99.67	76.03	20	NA	GUT_GENOME000682	MGYG-HGUT-00144	d__Bacteria;p__Bacteroidota;c__Bacteroidia;o__Bacteroidales;f__Barnesiellaceae;g__Barnesiella;s__Barnesiella intestinihominis	ERS846618	ERP105624	United Kingdom	Europe
GUT_GENOME000413	18048_2_75	HBC	Isolate	3564011	121	103853	40.99	99.52	0.48	NA	0	99.61	99.76	20	NA	GUT_GENOME143712	MGYG-HGUT-02492	d__Bacteria;p__Firmicutes_A;c__Clostridia;o__Lachnospirales;f__Lachnospiraceae;g__Agathobacter;s__Agathobacter rectalis	ERS846619	ERP105624	United Kingdom	Europe
GUT_GENOME000414	18048_2_76	HBC	Isolate	6509832	80	166920	41.84	98.77	0.11	NA	94.96	99.67	99.56	20	NA	GUT_GENOME096203	MGYG-HGUT-01378	d__Bacteria;p__Bacteroidota;c__Bacteroidia;o__Bacteroidales;f__Bacteroidaceae;g__Bacteroides;s__Bacteroides ovatus	ERS846620	ERP105624	United Kingdom	Europe
GUT_GENOME000415	18048_2_77	HBC	Isolate	2225722	28	170624	59.28	99.09	0	NA	0	99.67	99.04	20	NA	GUT_GENOME142522	MGYG-HGUT-02395	d__Bacteria;p__Actinobacteriota;c__Actinobacteria;o__Actinomycetales;f__Bifidobacteriaceae;g__Bifidobacterium;s__Bifidobacterium adolescentis	ERS846621	ERP105624	United Kingdom	Europe
GUT_GENOME000416	18048_2_78	HBC	Isolate	2830452	55	130119	55.22	99.22	0.62	NA	0	99.61	99.79	20	NA	GUT_GENOME096170	MGYG-HGUT-01361	d__Bacteria;p__Proteobacteria;c__Gammaproteobacteria;o__Burkholderiales;f__Burkholderiaceae;g__Sutterella;s__Sutterella wadsworthensis_B	ERS846622	ERP105624	United Kingdom	Europe
GUT_GENOME000417	18048_2_79	HBC	Isolate	5195535	103	226094	43.29	99.26	0	NA	94.96	93.8	99.62	20	NA	GUT_GENOME096063	MGYG-HGUT-01337	d__Bacteria;p__Bacteroidota;c__Bacteroidia;o__Bacteroidales;f__Bacteroidaceae;g__Bacteroides;s__Bacteroides fragilis	ERS846623	ERP105624	United Kingdom	Europe
GUT_GENOME000418	18048_2_80	HBC	Isolate	2800472	56	107038	29.16	99.06	0	NA	68.07	99.67	99.79	20	NA	GUT_GENOME000196	MGYG-HGUT-00045	d__Bacteria;p__Firmicutes;c__Bacilli;o__Erysipelotrichales;f__Erysipelatoclostridiaceae;g__Erysipelatoclostridium;s__Erysipelatoclostridium sp000752095	ERS846624	ERP105624	United Kingdom	Europe
GUT_GENOME000419	18048_2_81	HBC	Isolate	4086352	91	103080	46.11	98.55	2.17	NA	0	99.61	99.83	20	NA	GUT_GENOME001297	MGYG-HGUT-00217	d__Bacteria;p__Firmicutes_A;c__Clostridia;o__Lachnospirales;f__Lachnospiraceae;g__Acetatifactor;s__Acetatifactor sp900066565	ERS846625	ERP105624	United Kingdom	Europe
GUT_GENOME000420	18048_2_82	HBC	Isolate	3340121	155	59382	59.05	98.66	0.67	NA	0	99.74	99.86	20	NA	GUT_GENOME000420	MGYG-HGUT-00086	d__Bacteria;p__Firmicutes_A;c__Clostridia;o__Oscillospirales;f__Oscillospiraceae;g__Lawsonibacter;s__	ERS846626	ERP105624	United Kingdom	Europe
GUT_GENOME000421	18048_2_83	HBC	Isolate	3013545	90	69332	41.92	99.42	0	NA	0	99.67	99.62	20	NA	GUT_GENOME096193	MGYG-HGUT-01374	d__Bacteria;p__Firmicutes_A;c__Clostridia;o__Lachnospirales;f__Lachnospiraceae;g__Faecalicatena;s__Faecalicatena torques	ERS846627	ERP105624	United Kingdom	Europe
GUT_GENOME000422	18048_2_84	HBC	Isolate	3344439	86	109206	45.3	99.37	0	NA	82.35	99.74	99.83	19	NA	GUT_GENOME000662	MGYG-HGUT-00141	d__Bacteria;p__Firmicutes_A;c__Clostridia;o__Lachnospirales;f__Lachnospiraceae;g__;s__	ERS846628	ERP105624	United Kingdom	Europe
GUT_GENOME000423	18048_2_85	HBC	Isolate	3392090	124	70303	51.89	98.73	0	NA	81.51	97.72	99.76	20	NA	GUT_GENOME000423	MGYG-HGUT-00087	d__Bacteria;p__Firmicutes_A;c__Clostridia;o__Lachnospirales;f__Lachnospiraceae;g__CAG-81;s__CAG-81 sp000435795	ERS846629	ERP105624	United Kingdom	Europe
GUT_GENOME000424	18048_2_86	HBC	Isolate	2972286	50	147915	41.51	99.42	0	NA	0	99.67	99.73	20	NA	GUT_GENOME000149	MGYG-HGUT-00038	d__Bacteria;p__Firmicutes_A;c__Clostridia;o__Lachnospirales;f__Lachnospiraceae;g__Dorea;s__Dorea longicatena	ERS846630	ERP105624	United Kingdom	Europe
GUT_GENOME000425	18048_2_87	HBC	Isolate	4082234	86	121476	46.11	99.03	2.17	NA	0	99.61	99.83	20	NA	GUT_GENOME001297	MGYG-HGUT-00217	d__Bacteria;p__Firmicutes_A;c__Clostridia;o__Lachnospirales;f__Lachnospiraceae;g__Acetatifactor;s__Acetatifactor sp900066565	ERS846631	ERP105624	United Kingdom	Europe
GUT_GENOME000426	18048_2_88	HBC	Isolate	3645776	32	217321	44	99.37	0.32	NA	0	99.67	99.66	20	NA	GUT_GENOME000131	MGYG-HGUT-00031	d__Bacteria;p__Firmicutes_A;c__Clostridia;o__Lachnospirales;f__Lachnospiraceae;g__Blautia_A;s__Blautia_A sp900066205	ERS846632	ERP105624	United Kingdom	Europe
GUT_GENOME000427	18048_2_89	HBC	Isolate	2829924	44	125342	35.21	99.33	1.68	NA	0	99.67	99.79	20	NA	GUT_GENOME001239	MGYG-HGUT-00208	d__Bacteria;p__Firmicutes_A;c__Clostridia;o__Lachnospirales;f__Lachnospiraceae;g__Eubacterium_G;s__Eubacterium_G ventriosum	ERS846633	ERP105624	United Kingdom	Europe
GUT_GENOME000428	18048_2_90	HBC	Isolate	4494772	69	125700	43.57	99.46	0	NA	0	99.67	99.52	20	NA	GUT_GENOME001635	MGYG-HGUT-00254	d__Bacteria;p__Bacteroidota;c__Bacteroidia;o__Bacteroidales;f__Marinifilaceae;g__Odoribacter;s__Odoribacter splanchnicus	ERS846634	ERP105624	United Kingdom	Europe
GUT_GENOME000429	18048_2_92	HBC	Isolate	3088996	33	257357	40.79	99.42	0.19	NA	0	99.67	99.62	20	NA	GUT_GENOME000706	MGYG-HGUT-00146	d__Bacteria;p__Firmicutes_A;c__Clostridia;o__Lachnospirales;f__Lachnospiraceae;g__Dorea;s__Dorea formicigenerans	ERS846636	ERP105624	United Kingdom	Europe
GUT_GENOME000430	18048_2_93	HBC	Isolate	2188063	10	549007	56.35	100	0.23	NA	0	99.67	99.11	20	NA	GUT_GENOME239670	MGYG-HGUT-03683	d__Bacteria;p__Actinobacteriota;c__Actinobacteria;o__Actinomycetales;f__Bifidobacteriaceae;g__Bifidobacterium;s__Bifidobacterium pseudocatenulatum	ERS846637	ERP105624	United Kingdom	Europe
GUT_GENOME000431	18048_2_94	HBC	Isolate	3036512	48	236852	37.48	98.66	0.67	NA	0	99.67	85.16	20	NA	GUT_GENOME000237	MGYG-HGUT-00060	d__Bacteria;p__Firmicutes_A;c__Clostridia;o__Lachnospirales;f__Lachnospiraceae;g__Lachnospira;s__Lachnospira eligens_B	ERS846638	ERP105624	United Kingdom	Europe
GUT_GENOME000432	18391_1_11	HBC	Isolate	1947459	51	87267	37.53	100	0	NA	94.12	99.67	91.08	20	NA	GUT_GENOME000432	MGYG-HGUT-00088	d__Bacteria;p__Firmicutes;c__Bacilli;o__Lactobacillales;f__Streptococcaceae;g__Streptococcus;s__Streptococcus lutetiensis	ERS2046340	ERP105624	United Kingdom	Europe
GUT_GENOME000433	18391_1_1	HBC	Isolate	4102201	118	198855	41.64	99.37	0	NA	82.35	99.67	99.66	20	NA	GUT_GENOME096067	MGYG-HGUT-01338	d__Bacteria;p__Firmicutes_A;c__Clostridia;o__Lachnospirales;f__Lachnospiraceae;g__Blautia_A;s__Blautia_A wexlerae	ERS2046335	ERP105624	Canada	North America
GUT_GENOME000434	18391_1_2	HBC	Isolate	5617566	336	59624	48.69	99.32	0.56	NA	83.19	99.61	99.76	20	NA	GUT_GENOME096228	MGYG-HGUT-01386	d__Bacteria;p__Firmicutes_A;c__Clostridia;o__Lachnospirales;f__Lachnospiraceae;g__Clostridium_M;s__Clostridium_M clostridioforme	ERS2046336	ERP105624	Canada	North America
GUT_GENOME000435	18391_1_5	HBC	Isolate	2300631	19	446060	58.98	100	0	NA	0	99.67	99.21	20	NA	GUT_GENOME143483	MGYG-HGUT-02469	d__Bacteria;p__Actinobacteriota;c__Actinobacteria;o__Actinomycetales;f__Bifidobacteriaceae;g__Bifidobacterium;s__Bifidobacterium breve	ERS2046337	ERP105624	United Kingdom	Europe
GUT_GENOME000436	18391_1_6	HBC	Isolate	2171643	25	383321	59.96	100	0	NA	0	99.67	99.35	20	NA	GUT_GENOME095938	MGYG-HGUT-01292	d__Bacteria;p__Actinobacteriota;c__Actinobacteria;o__Actinomycetales;f__Bifidobacteriaceae;g__Bifidobacterium;s__Bifidobacterium infantis	ERS2046338	ERP105624	United Kingdom	Europe
GUT_GENOME000437	18391_1_7	HBC	Isolate	2151773	23	1618393	59.47	100	0	NA	0	99.67	98.43	20	NA	GUT_GENOME142522	MGYG-HGUT-02395	d__Bacteria;p__Actinobacteriota;c__Actinobacteria;o__Actinomycetales;f__Bifidobacteriaceae;g__Bifidobacterium;s__Bifidobacterium adolescentis	ERS2046339	ERP105624	United Kingdom	Europe
GUT_GENOME000438	20287_6_10	HBC	Isolate	3198054	35	401056	46.32	97.99	0.13	NA	89.92	81.21	99.86	19	NA	GUT_GENOME000448	MGYG-HGUT-00089	d__Bacteria;p__Firmicutes_A;c__Clostridia;o__Oscillospirales;f__Ruminococcaceae;g__CAG-353;s__CAG-353 sp900066885	ERS2064179	ERP105624	United Kingdom	Europe
GUT_GENOME000439	20287_6_13	HBC	Isolate	4838322	23	664648	46.35	99.26	0.22	NA	0	99.67	99.49	20	NA	GUT_GENOME096083	MGYG-HGUT-01346	d__Bacteria;p__Bacteroidota;c__Bacteroidia;o__Bacteroidales;f__Bacteroidaceae;g__Bacteroides;s__Bacteroides uniformis	ERS2046361	ERP105624	United Kingdom	Europe
GUT_GENOME000440	20287_6_14	HBC	Isolate	5104537	142	84351	42.56	99.25	0.13	NA	94.96	99.67	99.59	20	NA	GUT_GENOME143505	MGYG-HGUT-02478	d__Bacteria;p__Bacteroidota;c__Bacteroidia;o__Bacteroidales;f__Bacteroidaceae;g__Bacteroides_B;s__Bacteroides_B dorei	ERS2046362	ERP105624	United Kingdom	Europe
GUT_GENOME000441	20287_6_15	HBC	Isolate	3395766	46	202174	40.96	99.42	0	NA	0	99.67	99.62	20	NA	GUT_GENOME000706	MGYG-HGUT-00146	d__Bacteria;p__Firmicutes_A;c__Clostridia;o__Lachnospirales;f__Lachnospiraceae;g__Dorea;s__Dorea formicigenerans	ERS2046363	ERP105624	United Kingdom	Europe
GUT_GENOME000442	20287_6_17	HBC	Isolate	3999096	107	98979	45.68	99.52	1.93	NA	0	99.61	99.83	20	NA	GUT_GENOME000166	MGYG-HGUT-00041	d__Bacteria;p__Firmicutes_A;c__Clostridia;o__Lachnospirales;f__Lachnospiraceae;g__Acetatifactor;s__Acetatifactor sp900066365	ERS2064572	ERP105624	United Kingdom	Europe
GUT_GENOME000443	20287_6_18	HBC	Isolate	3342817	29	300527	45.41	98.83	1.46	NA	0	99.61	99.59	20	NA	GUT_GENOME000767	MGYG-HGUT-00159	d__Bacteria;p__Firmicutes_A;c__Clostridia;o__Lachnospirales;f__Lachnospiraceae;g__Sellimonas;s__Sellimonas intestinalis	ERS2064573	ERP105624	United Kingdom	Europe
GUT_GENOME000444	20287_6_19	HBC	Isolate	5095552	125	105904	42.47	99.25	0.25	NA	94.96	99.67	84.92	20	NA	GUT_GENOME143505	MGYG-HGUT-02478	d__Bacteria;p__Bacteroidota;c__Bacteroidia;o__Bacteroidales;f__Bacteroidaceae;g__Bacteroides_B;s__Bacteroides_B dorei	ERS2046364	ERP105624	United Kingdom	Europe
GUT_GENOME000445	20287_6_1	HBC	Isolate	6683142	23	706931	67.56	99.53	0.47	NA	0	99.61	99.79	20	NA	GUT_GENOME000469	MGYG-HGUT-00091	d__Bacteria;p__Proteobacteria;c__Gammaproteobacteria;o__Burkholderiales;f__Burkholderiaceae;g__Achromobacter;s__Achromobacter xylosoxidans	ERS2046472	ERP105624	United Kingdom	Europe
GUT_GENOME000446	20287_6_20	HBC	Isolate	3349597	51	202166	40.92	99.42	0	NA	0	99.67	99.62	20	NA	GUT_GENOME000706	MGYG-HGUT-00146	d__Bacteria;p__Firmicutes_A;c__Clostridia;o__Lachnospirales;f__Lachnospiraceae;g__Dorea;s__Dorea formicigenerans	ERS2046365	ERP105624	United Kingdom	Europe
GUT_GENOME000447	20287_6_21	HBC	Isolate	2897840	25	259185	34.95	99.33	1.34	NA	0	99.67	99.79	20	NA	GUT_GENOME001239	MGYG-HGUT-00208	d__Bacteria;p__Firmicutes_A;c__Clostridia;o__Lachnospirales;f__Lachnospiraceae;g__Eubacterium_G;s__Eubacterium_G ventriosum	ERS2064584	ERP105624	United Kingdom	Europe
GUT_GENOME000448	20287_6_22	HBC	Isolate	3052732	30	473238	46.51	97.99	0	NA	89.92	81.21	99.86	19	NA	GUT_GENOME000448	MGYG-HGUT-00089	d__Bacteria;p__Firmicutes_A;c__Clostridia;o__Oscillospirales;f__Ruminococcaceae;g__CAG-353;s__CAG-353 sp900066885	ERS2064585	ERP105624	United Kingdom	Europe
GUT_GENOME000449	20287_6_23	HBC	Isolate	3642512	70	118850	41.14	99.52	0.72	NA	0	99.61	99.76	20	NA	GUT_GENOME143712	MGYG-HGUT-02492	d__Bacteria;p__Firmicutes_A;c__Clostridia;o__Lachnospirales;f__Lachnospiraceae;g__Agathobacter;s__Agathobacter rectalis	ERS2064586	ERP105624	United Kingdom	Europe
GUT_GENOME000450	20287_6_25	HBC	Isolate	3677760	80	116462	44.26	99.33	1.34	NA	0	87.48	99.83	20	NA	GUT_GENOME103893	MGYG-HGUT-01714	d__Bacteria;p__Firmicutes_A;c__Clostridia;o__Lachnospirales;f__Lachnospiraceae;g__Coprococcus_A;s__Coprococcus_A catus	ERS2046366	ERP105624	United Kingdom	Europe
GUT_GENOME000451	20287_6_28	HBC	Isolate	4467534	39	250447	44.29	99.37	0.63	NA	0	99.67	55.56	20	NA	GUT_GENOME001159	MGYG-HGUT-00201	d__Bacteria;p__Firmicutes_A;c__Clostridia;o__Lachnospirales;f__Lachnospiraceae;g__Blautia_A;s__Blautia_A sp900066145	ERS2064587	ERP105624	United Kingdom	Europe
GUT_GENOME000452	20287_6_2	HBC	Isolate	6686115	29	588884	67.55	99.53	0.47	NA	0	99.61	99.79	20	NA	GUT_GENOME000469	MGYG-HGUT-00091	d__Bacteria;p__Proteobacteria;c__Gammaproteobacteria;o__Burkholderiales;f__Burkholderiaceae;g__Achromobacter;s__Achromobacter xylosoxidans	ERS2046473	ERP105624	Canada	North America
GUT_GENOME000453	20287_6_30	HBC	Isolate	3725939	64	95024	45.94	99.26	0.12	NA	94.96	70.38	99.59	20	NA	GUT_GENOME239662	MGYG-HGUT-03681	d__Bacteria;p__Bacteroidota;c__Bacteroidia;o__Bacteroidales;f__Bacteroidaceae;g__Bacteroides;s__Bacteroides stercoris	ERS2064588	ERP105624	United Kingdom	Europe
GUT_GENOME000454	20287_6_31	HBC	Isolate	7036667	37	478975	41.88	99.46	0.16	NA	94.96	99.67	93.2	20	NA	GUT_GENOME096203	MGYG-HGUT-01378	d__Bacteria;p__Bacteroidota;c__Bacteroidia;o__Bacteroidales;f__Bacteroidaceae;g__Bacteroides;s__Bacteroides ovatus	ERS2064589	ERP105624	United Kingdom	Europe
GUT_GENOME000455	20287_6_32	HBC	Isolate	3466066	26	295648	41.72	99.37	0	NA	0	99.67	46.39	20	NA	GUT_GENOME001261	MGYG-HGUT-00212	d__Bacteria;p__Firmicutes_A;c__Clostridia;o__Lachnospirales;f__Lachnospiraceae;g__Blautia_A;s__Blautia_A obeum	ERS2064591	ERP105624	United Kingdom	Europe
GUT_GENOME000456	20287_6_33	HBC	Isolate	3162635	83	77936	38.37	98.83	0	NA	0	99.67	88.79	20	NA	GUT_GENOME001757	MGYG-HGUT-00268	d__Bacteria;p__Firmicutes_A;c__Clostridia;o__Lachnospirales;f__Lachnospiraceae;g__Faecalicatena;s__Faecalicatena sp900066545	ERS2064592	ERP105624	United Kingdom	Europe
GUT_GENOME000457	20287_6_34	HBC	Isolate	3610146	41	227755	48.33	99.37	0	NA	0	99.67	81.71	20	NA	GUT_GENOME000479	MGYG-HGUT-00092	d__Bacteria;p__Firmicutes_A;c__Clostridia;o__Lachnospirales;f__Lachnospiraceae;g__UBA7160;s__	ERS2064593	ERP105624	United Kingdom	Europe
GUT_GENOME000458	20287_6_36	HBC	Isolate	3335567	54	195159	41.93	99.37	0	NA	94.12	99.67	99.11	20	NA	GUT_GENOME001261	MGYG-HGUT-00212	d__Bacteria;p__Firmicutes_A;c__Clostridia;o__Lachnospirales;f__Lachnospiraceae;g__Blautia_A;s__Blautia_A obeum	ERS2064594	ERP105624	United Kingdom	Europe
GUT_GENOME000459	20287_6_37	HBC	Isolate	3325509	112	88438	57.88	99.33	0	NA	0	99.74	99.86	20	NA	GUT_GENOME000459	MGYG-HGUT-00090	d__Bacteria;p__Firmicutes_A;c__Clostridia;o__Oscillospirales;f__Oscillospiraceae;g__Lawsonibacter;s__	ERS2064596	ERP105624	United Kingdom	Europe
GUT_GENOME000460	20287_6_3	HBC	Isolate	6685250	23	639380	67.55	99.53	0.47	NA	0	99.61	99.79	20	NA	GUT_GENOME000469	MGYG-HGUT-00091	d__Bacteria;p__Proteobacteria;c__Gammaproteobacteria;o__Burkholderiales;f__Burkholderiaceae;g__Achromobacter;s__Achromobacter xylosoxidans	ERS2046474	ERP105624	United Kingdom	Europe
GUT_GENOME000461	20287_6_40	HBC	Isolate	5089691	127	87832	42.54	99.25	0.13	NA	94.96	99.67	99.59	20	NA	GUT_GENOME143505	MGYG-HGUT-02478	d__Bacteria;p__Bacteroidota;c__Bacteroidia;o__Bacteroidales;f__Bacteroidaceae;g__Bacteroides_B;s__Bacteroides_B dorei	ERS2046367	ERP105624	United Kingdom	Europe
GUT_GENOME000462	20287_6_41	HBC	Isolate	3515351	24	295735	41.92	99.37	0	NA	0	99.67	90.67	20	NA	GUT_GENOME001261	MGYG-HGUT-00212	d__Bacteria;p__Firmicutes_A;c__Clostridia;o__Lachnospirales;f__Lachnospiraceae;g__Blautia_A;s__Blautia_A obeum	ERS2046368	ERP105624	United Kingdom	Europe
GUT_GENOME000463	20287_6_43	HBC	Isolate	3274040	36	481499	41.02	99.42	0.12	NA	0	99.67	78.26	20	NA	GUT_GENOME000149	MGYG-HGUT-00038	d__Bacteria;p__Firmicutes_A;c__Clostridia;o__Lachnospirales;f__Lachnospiraceae;g__Dorea;s__Dorea longicatena	ERS2064597	ERP105624	United Kingdom	Europe
GUT_GENOME000464	20287_6_44	HBC	Isolate	4309194	78	159764	42.34	99.03	1.33	NA	0	99.61	99.83	20	NA	GUT_GENOME000295	MGYG-HGUT-00076	d__Bacteria;p__Firmicutes_A;c__Clostridia;o__Lachnospirales;f__Lachnospiraceae;g__Roseburia;s__Roseburia intestinalis	ERS2064598	ERP105624	United Kingdom	Europe
GUT_GENOME000465	20287_6_45	HBC	Isolate	5389665	144	76634	45.42	99.42	0	NA	94.12	99.67	99.45	20	NA	GUT_GENOME143131	MGYG-HGUT-02438	d__Bacteria;p__Bacteroidota;c__Bacteroidia;o__Bacteroidales;f__Tannerellaceae;g__Parabacteroides;s__Parabacteroides distasonis	ERS2064599	ERP105624	United Kingdom	Europe
GUT_GENOME000466	20287_6_46	HBC	Isolate	4860245	22	445874	46.32	99.26	0.22	NA	0	99.67	99.49	20	NA	GUT_GENOME096083	MGYG-HGUT-01346	d__Bacteria;p__Bacteroidota;c__Bacteroidia;o__Bacteroidales;f__Bacteroidaceae;g__Bacteroides;s__Bacteroides uniformis	ERS2046369	ERP105624	United Kingdom	Europe
GUT_GENOME000467	20287_6_48	HBC	Isolate	4476548	35	528879	44.29	99.37	0.63	NA	0	99.67	91.73	20	NA	GUT_GENOME001159	MGYG-HGUT-00201	d__Bacteria;p__Firmicutes_A;c__Clostridia;o__Lachnospirales;f__Lachnospiraceae;g__Blautia_A;s__Blautia_A sp900066145	ERS2064600	ERP105624	United Kingdom	Europe
GUT_GENOME000468	20287_6_49	HBC	Isolate	3513987	26	295738	41.92	99.37	0	NA	0	99.67	76.51	20	NA	GUT_GENOME001261	MGYG-HGUT-00212	d__Bacteria;p__Firmicutes_A;c__Clostridia;o__Lachnospirales;f__Lachnospiraceae;g__Blautia_A;s__Blautia_A obeum	ERS2064601	ERP105624	United Kingdom	Europe
GUT_GENOME000469	20287_6_4	HBC	Isolate	6684283	23	710199	67.55	99.53	0.47	NA	0	99.61	99.79	20	NA	GUT_GENOME000469	MGYG-HGUT-00091	d__Bacteria;p__Proteobacteria;c__Gammaproteobacteria;o__Burkholderiales;f__Burkholderiaceae;g__Achromobacter;s__Achromobacter xylosoxidans	ERS2046475	ERP105624	United Kingdom	Europe
GUT_GENOME000470	20287_6_50	HBC	Isolate	7154767	53	259267	42.94	99.26	0.57	NA	94.96	99.67	99.59	20	NA	GUT_GENOME143232	MGYG-HGUT-02455	d__Bacteria;p__Bacteroidota;c__Bacteroidia;o__Bacteroidales;f__Bacteroidaceae;g__Bacteroides;s__Bacteroides cellulosilyticus	ERS2046370	ERP105624	United Kingdom	Europe
GUT_GENOME000471	20287_6_51	HBC	Isolate	2896264	25	248467	34.95	99.33	1.34	NA	0	99.67	99.79	20	NA	GUT_GENOME001239	MGYG-HGUT-00208	d__Bacteria;p__Firmicutes_A;c__Clostridia;o__Lachnospirales;f__Lachnospiraceae;g__Eubacterium_G;s__Eubacterium_G ventriosum	ERS2046371	ERP105624	United Kingdom	Europe
GUT_GENOME000472	20287_6_53	HBC	Isolate	6560509	47	391368	42.82	99.41	0.08	NA	94.96	99.67	99.56	20	NA	GUT_GENOME001120	MGYG-HGUT-00196	d__Bacteria;p__Bacteroidota;c__Bacteroidia;o__Bacteroidales;f__Bacteroidaceae;g__Bacteroides;s__Bacteroides thetaiotaomicron	ERS2046372	ERP105624	United Kingdom	Europe
GUT_GENOME000473	20287_6_55	HBC	Isolate	4465988	41	295474	44.28	99.37	0.63	NA	0	99.67	58.43	20	NA	GUT_GENOME001159	MGYG-HGUT-00201	d__Bacteria;p__Firmicutes_A;c__Clostridia;o__Lachnospirales;f__Lachnospiraceae;g__Blautia_A;s__Blautia_A sp900066145	ERS2064602	ERP105624	United Kingdom	Europe
GUT_GENOME000474	20287_6_56	HBC	Isolate	3516428	23	295787	41.92	99.37	0	NA	0	99.67	79.97	20	NA	GUT_GENOME001261	MGYG-HGUT-00212	d__Bacteria;p__Firmicutes_A;c__Clostridia;o__Lachnospirales;f__Lachnospiraceae;g__Blautia_A;s__Blautia_A obeum	ERS2046373	ERP105624	United Kingdom	Europe
GUT_GENOME000475	20287_6_58	HBC	Isolate	2840570	29	232765	34.92	99.33	1.34	NA	0	99.67	99.79	20	NA	GUT_GENOME001239	MGYG-HGUT-00208	d__Bacteria;p__Firmicutes_A;c__Clostridia;o__Lachnospirales;f__Lachnospiraceae;g__Eubacterium_G;s__Eubacterium_G ventriosum	ERS2046374	ERP105624	United Kingdom	Europe
GUT_GENOME000476	20287_6_5	HBC	Isolate	3167361	40	254641	28.16	100	0.04	NA	82.35	99.74	96.21	20	NA	GUT_GENOME142391	MGYG-HGUT-02372	d__Bacteria;p__Firmicutes_A;c__Clostridia;o__Clostridiales;f__Clostridiaceae;g__Clostridium_P;s__Clostridium_P perfringens	ERS2046476	ERP105624	United Kingdom	Europe
GUT_GENOME000477	20287_6_60	HBC	Isolate	3827031	28	392151	45.44	99.26	0.37	NA	94.96	99.67	94.05	20	NA	GUT_GENOME000554	MGYG-HGUT-00105	d__Bacteria;p__Bacteroidota;c__Bacteroidia;o__Bacteroidales;f__Bacteroidaceae;g__Bacteroides;s__Bacteroides clarus	ERS2064603	ERP105624	United Kingdom	Europe
GUT_GENOME000478	20287_6_62	HBC	Isolate	4468995	44	217414	44.29	99.37	0.63	NA	0	99.67	58.43	20	NA	GUT_GENOME001159	MGYG-HGUT-00201	d__Bacteria;p__Firmicutes_A;c__Clostridia;o__Lachnospirales;f__Lachnospiraceae;g__Blautia_A;s__Blautia_A sp900066145	ERS2064604	ERP105624	United Kingdom	Europe
GUT_GENOME000479	20287_6_63	HBC	Isolate	3773898	64	227761	48.29	99.37	0	NA	0	99.67	99.73	20	NA	GUT_GENOME000479	MGYG-HGUT-00092	d__Bacteria;p__Firmicutes_A;c__Clostridia;o__Lachnospirales;f__Lachnospiraceae;g__UBA7160;s__	ERS2064605	ERP105624	United Kingdom	Europe
GUT_GENOME000480	20287_6_64	HBC	Isolate	2159318	19	373879	59.17	100	0.45	NA	0	99.67	99.04	20	NA	GUT_GENOME142522	MGYG-HGUT-02395	d__Bacteria;p__Actinobacteriota;c__Actinobacteria;o__Actinomycetales;f__Bifidobacteriaceae;g__Bifidobacterium;s__Bifidobacterium adolescentis	ERS2064606	ERP105624	United Kingdom	Europe
GUT_GENOME000481	20287_6_65	HBC	Isolate	4985313	96	98159	41.93	99.25	0.31	NA	94.96	80.63	90.53	20	NA	GUT_GENOME143505	MGYG-HGUT-02478	d__Bacteria;p__Bacteroidota;c__Bacteroidia;o__Bacteroidales;f__Bacteroidaceae;g__Bacteroides_B;s__Bacteroides_B dorei	ERS2046375	ERP105624	United Kingdom	Europe
GUT_GENOME000482	20287_6_67	HBC	Isolate	5516836	25	723410	43.79	99.26	0.12	NA	94.96	99.67	88.07	20	NA	GUT_GENOME096063	MGYG-HGUT-01337	d__Bacteria;p__Bacteroidota;c__Bacteroidia;o__Bacteroidales;f__Bacteroidaceae;g__Bacteroides;s__Bacteroides fragilis	ERS2046376	ERP105624	United Kingdom	Europe
GUT_GENOME000483	20287_6_6	HBC	Isolate	6212262	69	570736	55.62	100	0.76	NA	95.8	99.67	99.79	20	NA	GUT_GENOME000483	MGYG-HGUT-00093	d__Bacteria;p__Proteobacteria;c__Gammaproteobacteria;o__Enterobacterales;f__Enterobacteriaceae;g__Klebsiella_A;s__Klebsiella_A grimontii	ERS2046477	ERP105624	United Kingdom	Europe
GUT_GENOME000484	20287_6_70	HBC	Isolate	2278069	41	178732	60.06	100	0.81	NA	94.12	99.61	99.45	20	NA	GUT_GENOME000484	MGYG-HGUT-00094	d__Bacteria;p__Actinobacteriota;c__Coriobacteriia;o__Coriobacteriales;f__Coriobacteriaceae;g__Collinsella;s__	ERS2064607	ERP105624	United Kingdom	Europe
GUT_GENOME000485	20287_6_72	HBC	Isolate	4288318	69	129381	42.84	99.37	0	NA	82.35	98.37	99.66	20	NA	GUT_GENOME000004	MGYG-HGUT-00002	d__Bacteria;p__Firmicutes_A;c__Clostridia;o__Lachnospirales;f__Lachnospiraceae;g__Blautia_A;s__Blautia_A sp900066165	ERS2046377	ERP105624	United Kingdom	Europe
GUT_GENOME000486	20287_6_76	HBC	Isolate	3513325	21	296136	41.92	99.37	0	NA	0	99.67	99.59	20	NA	GUT_GENOME001261	MGYG-HGUT-00212	d__Bacteria;p__Firmicutes_A;c__Clostridia;o__Lachnospirales;f__Lachnospiraceae;g__Blautia_A;s__Blautia_A obeum	ERS2046378	ERP105624	United Kingdom	Europe
GUT_GENOME000487	20287_6_77	HBC	Isolate	3360294	39	355963	41	99.42	0.12	NA	0	99.67	78.26	20	NA	GUT_GENOME000149	MGYG-HGUT-00038	d__Bacteria;p__Firmicutes_A;c__Clostridia;o__Lachnospirales;f__Lachnospiraceae;g__Dorea;s__Dorea longicatena	ERS2046379	ERP105624	United Kingdom	Europe
GUT_GENOME000488	20287_6_79	HBC	Isolate	5124296	159	81812	42.56	99.25	0.13	NA	94.96	99.67	84.92	20	NA	GUT_GENOME143505	MGYG-HGUT-02478	d__Bacteria;p__Bacteroidota;c__Bacteroidia;o__Bacteroidales;f__Bacteroidaceae;g__Bacteroides_B;s__Bacteroides_B dorei	ERS2064608	ERP105624	United Kingdom	Europe
GUT_GENOME000489	20287_6_7	HBC	Isolate	5406828	71	311949	50.72	99.97	0.04	NA	95.8	99.67	99.86	20	NA	GUT_GENOME144544	MGYG-HGUT-02506	d__Bacteria;p__Proteobacteria;c__Gammaproteobacteria;o__Enterobacterales;f__Enterobacteriaceae;g__Escherichia;s__Escherichia coli_D	ERS2046478	ERP105624	United Kingdom	Europe
GUT_GENOME000490	20287_6_81	HBC	Isolate	5114722	158	81476	42.57	99.25	0.13	NA	94.96	99.67	84.92	20	NA	GUT_GENOME143505	MGYG-HGUT-02478	d__Bacteria;p__Bacteroidota;c__Bacteroidia;o__Bacteroidales;f__Bacteroidaceae;g__Bacteroides_B;s__Bacteroides_B dorei	ERS2046380	ERP105624	United Kingdom	Europe
GUT_GENOME000491	20287_6_82	HBC	Isolate	5644398	99	115738	42.39	99.25	0.38	NA	94.96	99.67	99.59	20	NA	GUT_GENOME143505	MGYG-HGUT-02478	d__Bacteria;p__Bacteroidota;c__Bacteroidia;o__Bacteroidales;f__Bacteroidaceae;g__Bacteroides_B;s__Bacteroides_B dorei	ERS2046381	ERP105624	United Kingdom	Europe
GUT_GENOME000492	20287_6_83	HBC	Isolate	6551902	43	346834	42.82	99.41	0.08	NA	94.96	99.67	99.59	20	NA	GUT_GENOME001120	MGYG-HGUT-00196	d__Bacteria;p__Bacteroidota;c__Bacteroidia;o__Bacteroidales;f__Bacteroidaceae;g__Bacteroides;s__Bacteroides thetaiotaomicron	ERS2046382	ERP105624	United Kingdom	Europe
GUT_GENOME000493	20287_6_84	HBC	Isolate	3356388	42	383715	41.16	99.42	0	NA	0	70.25	99.62	20	NA	GUT_GENOME000706	MGYG-HGUT-00146	d__Bacteria;p__Firmicutes_A;c__Clostridia;o__Lachnospirales;f__Lachnospiraceae;g__Dorea;s__Dorea formicigenerans	ERS2046383	ERP105624	United Kingdom	Europe
GUT_GENOME000494	20287_6_85	HBC	Isolate	5648607	97	118273	42.39	99.25	0.38	NA	94.96	99.67	97.61	20	NA	GUT_GENOME143505	MGYG-HGUT-02478	d__Bacteria;p__Bacteroidota;c__Bacteroidia;o__Bacteroidales;f__Bacteroidaceae;g__Bacteroides_B;s__Bacteroides_B dorei	ERS2046384	ERP105624	United Kingdom	Europe
GUT_GENOME000495	20287_6_86	HBC	Isolate	4302297	14	1225988	45.69	99.29	0.71	NA	94.12	99.74	99.76	20	NA	GUT_GENOME096557	MGYG-HGUT-01547	d__Bacteria;p__Firmicutes_A;c__Clostridia;o__Peptostreptococcales;f__Anaerovoracaceae;g__Emergencia;s__Emergencia timonensis	ERS2046385	ERP105624	United Kingdom	Europe
GUT_GENOME000496	20287_6_88	HBC	Isolate	5524219	39	282062	48.25	99.37	2.37	NA	0	99.61	99.83	20	NA	GUT_GENOME000496	MGYG-HGUT-00095	d__Bacteria;p__Firmicutes_A;c__Clostridia;o__Lachnospirales;f__Lachnospiraceae;g__GCA-900066755;s__	ERS2046386	ERP105624	United Kingdom	Europe
GUT_GENOME000497	20287_6_8	HBC	Isolate	2819900	15	548140	37.41	99.63	0	NA	94.96	99.67	94.39	20	NA	GUT_GENOME103721	MGYG-HGUT-01694	d__Bacteria;p__Firmicutes;c__Bacilli;o__Lactobacillales;f__Enterococcaceae;g__Enterococcus;s__Enterococcus faecalis	ERS2046479	ERP105624	United Kingdom	Europe
GUT_GENOME000498	20287_6_91	HBC	Isolate	3347622	112	199701	43.55	99.37	0.63	NA	0	99.67	99.59	20	NA	GUT_GENOME000623	MGYG-HGUT-00133	d__Bacteria;p__Firmicutes_A;c__Clostridia;o__Lachnospirales;f__Lachnospiraceae;g__Blautia_A;s__Blautia_A sp000433815	ERS2046387	ERP105624	Canada	North America
GUT_GENOME000499	20287_6_9	HBC	Isolate	5427179	38	324903	41.9	99.25	0	NA	94.96	99.67	99.49	20	NA	GUT_GENOME143505	MGYG-HGUT-02478	d__Bacteria;p__Bacteroidota;c__Bacteroidia;o__Bacteroidales;f__Bacteroidaceae;g__Bacteroides_B;s__Bacteroides_B dorei	ERS2046360	ERP105624	United Kingdom	Europe
GUT_GENOME000500	20298_2_10	HBC	Isolate	2036950	21	291382	36.73	100	0	NA	94.12	99.74	99.76	20	NA	GUT_GENOME001806	MGYG-HGUT-00277	d__Bacteria;p__Firmicutes;c__Bacilli;o__Lactobacillales;f__Streptococcaceae;g__Streptococcus;s__Streptococcus mutans	ERS2046488	ERP105624	Canada	North America
GUT_GENOME000501	20298_2_11	HBC	Isolate	6310304	71	280705	55.74	100	1.29	NA	95.8	99.67	88.85	20	NA	GUT_GENOME141436	MGYG-HGUT-02351	d__Bacteria;p__Proteobacteria;c__Gammaproteobacteria;o__Enterobacterales;f__Enterobacteriaceae;g__Klebsiella_A;s__Klebsiella_A michiganensis	ERS2046489	ERP105624	Canada	North America
GUT_GENOME000502	20298_2_12	HBC	Isolate	3392498	39	212749	28.05	99.19	0	NA	83.19	99.74	99.83	20	NA	GUT_GENOME142391	MGYG-HGUT-02372	d__Bacteria;p__Firmicutes_A;c__Clostridia;o__Clostridiales;f__Clostridiaceae;g__Clostridium_P;s__Clostridium_P perfringens	ERS2046490	ERP105624	Canada	North America
GUT_GENOME000503	20298_2_13	HBC	Isolate	3094822	26	265496	46.2	99.46	0.63	NA	94.12	99.67	99.83	20	NA	GUT_GENOME142483	MGYG-HGUT-02388	d__Bacteria;p__Firmicutes;c__Bacilli;o__Lactobacillales;f__Lactobacillaceae;g__Lactobacillus_C;s__Lactobacillus_C paracasei	ERS2046491	ERP105624	Canada	North America
GUT_GENOME000504	20298_2_14	HBC	Isolate	2003922	10	457946	41.96	99.38	0	NA	94.96	99.67	99.83	20	NA	GUT_GENOME095943	MGYG-HGUT-01296	d__Bacteria;p__Firmicutes;c__Bacilli;o__Lactobacillales;f__Lactobacillaceae;g__Pediococcus;s__Pediococcus acidilactici	ERS2046492	ERP105624	Canada	North America
GUT_GENOME000505	20298_2_15	HBC	Isolate	2008158	10	416195	41.97	99.38	0	NA	94.96	99.67	99.83	20	NA	GUT_GENOME095943	MGYG-HGUT-01296	d__Bacteria;p__Firmicutes;c__Bacilli;o__Lactobacillales;f__Lactobacillaceae;g__Pediococcus;s__Pediococcus acidilactici	ERS2046493	ERP105624	Canada	North America
GUT_GENOME000506	20298_2_16	HBC	Isolate	2005176	8	458012	41.95	99.38	0	NA	94.96	99.67	99.83	20	NA	GUT_GENOME095943	MGYG-HGUT-01296	d__Bacteria;p__Firmicutes;c__Bacilli;o__Lactobacillales;f__Lactobacillaceae;g__Pediococcus;s__Pediococcus acidilactici	ERS2046494	ERP105624	Canada	North America
GUT_GENOME000507	20298_2_18	HBC	Isolate	2004938	8	462744	41.95	99.38	0	NA	94.96	99.67	99.83	20	NA	GUT_GENOME095943	MGYG-HGUT-01296	d__Bacteria;p__Firmicutes;c__Bacilli;o__Lactobacillales;f__Lactobacillaceae;g__Pediococcus;s__Pediococcus acidilactici	ERS2046495	ERP105624	Canada	North America
GUT_GENOME000508	20298_2_19	HBC	Isolate	2296798	34	553794	38.74	99.82	0	NA	91.6	99.67	99.83	20	NA	GUT_GENOME000508	MGYG-HGUT-00096	d__Bacteria;p__Firmicutes;c__Bacilli;o__Lactobacillales;f__Lactobacillaceae;g__Leuconostoc;s__	ERS2046496	ERP105624	Canada	North America
GUT_GENOME000509	20298_2_1	HBC	Isolate	1849820	21	206799	41.09	99.3	0	NA	94.12	99.74	99.83	20	NA	GUT_GENOME000509	MGYG-HGUT-00097	d__Bacteria;p__Firmicutes;c__Bacilli;o__Lactobacillales;f__Lactobacillaceae;g__Lactobacillus_B;s__Lactobacillus_B animalis	ERS2046480	ERP105624	Canada	North America
GUT_GENOME000510	20298_2_20	HBC	Isolate	5989492	46	786691	56.78	100	0.62	NA	95.8	91.06	60.38	20	NA	GUT_GENOME145698	MGYG-HGUT-02511	d__Bacteria;p__Proteobacteria;c__Gammaproteobacteria;o__Enterobacterales;f__Enterobacteriaceae;g__Klebsiella;s__Klebsiella variicola	ERS2046497	ERP105624	Canada	North America
GUT_GENOME000511	20298_2_21	HBC	Isolate	5159226	23	1001930	43.39	99.26	0	NA	94.96	99.67	99.62	20	NA	GUT_GENOME096063	MGYG-HGUT-01337	d__Bacteria;p__Bacteroidota;c__Bacteroidia;o__Bacteroidales;f__Bacteroidaceae;g__Bacteroides;s__Bacteroides fragilis	ERS2046498	ERP105624	Canada	North America
GUT_GENOME000512	20298_2_22	HBC	Isolate	1873523	16	247882	42.04	99.38	0	NA	94.96	94.26	99.83	20	NA	GUT_GENOME095943	MGYG-HGUT-01296	d__Bacteria;p__Firmicutes;c__Bacilli;o__Lactobacillales;f__Lactobacillaceae;g__Pediococcus;s__Pediococcus acidilactici	ERS2046499	ERP105624	Canada	North America
GUT_GENOME000513	20298_2_23	HBC	Isolate	4868432	112	125364	39.37	99.26	0	NA	94.12	99.67	99.52	20	NA	GUT_GENOME000513	MGYG-HGUT-00098	d__Bacteria;p__Bacteroidota;c__Bacteroidia;o__Bacteroidales;f__Bacteroidaceae;g__Bacteroides;s__Bacteroides bouchesdurhonensis	ERS2046500	ERP105624	Canada	North America
GUT_GENOME000514	20298_2_24	HBC	Isolate	2010643	24	171861	32.57	99.48	0	NA	94.12	83.89	99.83	20	NA	GUT_GENOME141003	MGYG-HGUT-02324	d__Bacteria;p__Firmicutes;c__Bacilli;o__Lactobacillales;f__Lactobacillaceae;g__Lactobacillus_B;s__Lactobacillus_B salivarius	ERS2046501	ERP105624	Canada	North America
GUT_GENOME000515	20298_2_25	HBC	Isolate	6361498	203	96168	34.72	98.92	0.31	NA	93.28	99.74	99.83	20	NA	GUT_GENOME103868	MGYG-HGUT-01712	d__Bacteria;p__Firmicutes;c__Bacilli;o__Bacillales;f__Bacillaceae_G;g__Bacillus_A;s__Bacillus_A thuringiensis_S	ERS2046502	ERP105624	Canada	North America
GUT_GENOME000516	20298_2_26	HBC	Isolate	3097920	53	162919	46.16	99.46	0	NA	94.12	94.19	99.83	20	NA	GUT_GENOME142483	MGYG-HGUT-02388	d__Bacteria;p__Firmicutes;c__Bacilli;o__Lactobacillales;f__Lactobacillaceae;g__Lactobacillus_C;s__Lactobacillus_C paracasei	ERS2046503	ERP105624	Canada	North America
GUT_GENOME000517	20298_2_27	HBC	Isolate	2664936	136	36041	46.46	99.46	0	NA	94.12	98.63	99.83	20	NA	GUT_GENOME142483	MGYG-HGUT-02388	d__Bacteria;p__Firmicutes;c__Bacilli;o__Lactobacillales;f__Lactobacillaceae;g__Lactobacillus_C;s__Lactobacillus_C paracasei	ERS2046504	ERP105624	Canada	North America
GUT_GENOME000518	20298_2_28	HBC	Isolate	4030170	26	451145	60	99.33	0.13	NA	93.28	99.74	99.86	20	NA	GUT_GENOME000518	MGYG-HGUT-00099	d__Bacteria;p__Firmicutes_A;c__Clostridia;o__Oscillospirales;f__Oscillospiraceae;g__Flavonifractor;s__Flavonifractor plautii	ERS2046505	ERP105624	Canada	North America
GUT_GENOME000519	20298_2_29	HBC	Isolate	2626331	62	104605	67.22	98.79	0	NA	94.96	99.67	99.73	20	NA	GUT_GENOME142585	MGYG-HGUT-02401	d__Bacteria;p__Actinobacteriota;c__Actinobacteria;o__Propionibacteriales;f__Propionibacteriaceae;g__Propionibacterium;s__Propionibacterium freudenreichii	ERS2046506	ERP105624	Canada	North America
GUT_GENOME000520	20298_2_2	HBC	Isolate	4369384	77	130770	46.51	99.26	0.12	NA	0	99.67	99.59	20	NA	GUT_GENOME096083	MGYG-HGUT-01346	d__Bacteria;p__Bacteroidota;c__Bacteroidia;o__Bacteroidales;f__Bacteroidaceae;g__Bacteroides;s__Bacteroides uniformis	ERS2046481	ERP105624	Canada	North America
GUT_GENOME000521	20298_2_30	HBC	Isolate	3238556	31	416718	58.51	100	0	NA	94.96	99.67	99.66	20	NA	GUT_GENOME000008	MGYG-HGUT-00003	d__Bacteria;p__Bacteroidota;c__Bacteroidia;o__Bacteroidales;f__Rikenellaceae;g__Alistipes;s__Alistipes shahii	ERS2046507	ERP105624	Canada	North America
GUT_GENOME000522	20298_2_31	HBC	Isolate	2685350	16	396778	35.27	99.28	1.9	NA	94.96	99.74	99.79	20	NA	GUT_GENOME000522	MGYG-HGUT-00100	d__Bacteria;p__Firmicutes_C;c__Negativicutes;o__Selenomonadales;f__Massilibacillaceae;g__;s__	ERS2046508	ERP105624	Canada	North America
GUT_GENOME000523	20298_2_33	HBC	Isolate	2847395	149	46314	37.69	99.63	0	NA	94.96	99.67	99.83	20	NA	GUT_GENOME140713	MGYG-HGUT-02320	d__Bacteria;p__Firmicutes;c__Bacilli;o__Lactobacillales;f__Enterococcaceae;g__Enterococcus_B;s__Enterococcus_B faecium_B	ERS2046509	ERP105624	Canada	North America
GUT_GENOME000524	20298_2_34	HBC	Isolate	3152199	173	50263	37.59	99.63	0.37	NA	94.96	99.48	99.83	20	NA	GUT_GENOME140713	MGYG-HGUT-02320	d__Bacteria;p__Firmicutes;c__Bacilli;o__Lactobacillales;f__Enterococcaceae;g__Enterococcus_B;s__Enterococcus_B faecium_B	ERS2046510	ERP105624	Canada	North America
GUT_GENOME000525	20298_2_35	HBC	Isolate	1952979	43	100391	40.13	99.46	1.09	NA	0	99.67	99.83	20	NA	GUT_GENOME000067	MGYG-HGUT-00021	d__Bacteria;p__Firmicutes;c__Bacilli;o__Lactobacillales;f__Lactobacillaceae;g__Lactobacillus_H;s__Lactobacillus_H vaginalis_A	ERS2046511	ERP105624	Canada	North America
GUT_GENOME000526	20298_2_36	HBC	Isolate	6396590	46	227988	42.99	99.41	0.19	NA	94.96	99.67	99.56	20	NA	GUT_GENOME001120	MGYG-HGUT-00196	d__Bacteria;p__Bacteroidota;c__Bacteroidia;o__Bacteroidales;f__Bacteroidaceae;g__Bacteroides;s__Bacteroides thetaiotaomicron	ERS2046512	ERP105624	Canada	North America
GUT_GENOME000527	20298_2_37	HBC	Isolate	2808530	21	269392	37.54	99.63	0	NA	94.96	99.67	99.83	20	NA	GUT_GENOME103721	MGYG-HGUT-01694	d__Bacteria;p__Firmicutes;c__Bacilli;o__Lactobacillales;f__Enterococcaceae;g__Enterococcus;s__Enterococcus faecalis	ERS2046513	ERP105624	Canada	North America
GUT_GENOME000528	20298_2_38	HBC	Isolate	2809521	21	268897	37.54	99.63	0	NA	94.96	99.67	99.83	20	NA	GUT_GENOME103721	MGYG-HGUT-01694	d__Bacteria;p__Firmicutes;c__Bacilli;o__Lactobacillales;f__Enterococcaceae;g__Enterococcus;s__Enterococcus faecalis	ERS2046514	ERP105624	Canada	North America
GUT_GENOME000529	20298_2_39	HBC	Isolate	2811767	18	282318	37.55	99.63	0	NA	94.96	99.67	99.83	20	NA	GUT_GENOME103721	MGYG-HGUT-01694	d__Bacteria;p__Firmicutes;c__Bacilli;o__Lactobacillales;f__Enterococcaceae;g__Enterococcus;s__Enterococcus faecalis	ERS2046515	ERP105624	Canada	North America
GUT_GENOME000530	20298_2_3	HBC	Isolate	2543486	45	266474	72.95	98.7	0.92	NA	95.8	99.74	99.62	20	NA	GUT_GENOME000530	MGYG-HGUT-00101	d__Bacteria;p__Actinobacteriota;c__Actinobacteria;o__Actinomycetales;f__Micrococcaceae;g__Micrococcus;s__Micrococcus luteus	ERS2046482	ERP105624	Canada	North America
GUT_GENOME000531	20298_2_42	HBC	Isolate	2032326	9	430273	42.11	99.38	0	NA	94.96	99.67	99.83	20	NA	GUT_GENOME095943	MGYG-HGUT-01296	d__Bacteria;p__Firmicutes;c__Bacilli;o__Lactobacillales;f__Lactobacillaceae;g__Pediococcus;s__Pediococcus acidilactici	ERS2046516	ERP105624	Canada	North America
GUT_GENOME000532	20298_2_44	HBC	Isolate	2850093	47	143170	38.09	99.62	0	NA	94.96	99.67	99.83	20	NA	GUT_GENOME140713	MGYG-HGUT-02320	d__Bacteria;p__Firmicutes;c__Bacilli;o__Lactobacillales;f__Enterococcaceae;g__Enterococcus_B;s__Enterococcus_B faecium_B	ERS2046517	ERP105624	Canada	North America
GUT_GENOME000533	20298_2_45	HBC	Isolate	5041112	39	368126	50.49	99.97	0.1	NA	95.8	99.67	99.86	19	NA	GUT_GENOME144544	MGYG-HGUT-02506	d__Bacteria;p__Proteobacteria;c__Gammaproteobacteria;o__Enterobacterales;f__Enterobacteriaceae;g__Escherichia;s__Escherichia coli_D	ERS2046518	ERP105624	Canada	North America
GUT_GENOME000534	20298_2_47	HBC	Isolate	3838772	34	717148	28.37	100	0	NA	89.08	99.74	99.83	20	NA	GUT_GENOME000534	MGYG-HGUT-00102	d__Bacteria;p__Firmicutes_A;c__Clostridia;o__Peptostreptococcales;f__Peptostreptococcaceae;g__Terrisporobacter;s__	ERS2046519	ERP105624	Canada	North America
GUT_GENOME000535	20298_2_48	HBC	Isolate	1918671	13	519208	38.56	100	0	NA	94.12	99.67	99.76	20	NA	GUT_GENOME096172	MGYG-HGUT-01362	d__Bacteria;p__Firmicutes;c__Bacilli;o__Lactobacillales;f__Streptococcaceae;g__Streptococcus;s__Streptococcus anginosus	ERS2046520	ERP105624	Canada	North America
GUT_GENOME000536	20298_2_49	HBC	Isolate	2186622	15	398961	35.32	100	0.18	NA	92.44	99.74	99.76	20	NA	GUT_GENOME141414	MGYG-HGUT-02349	d__Bacteria;p__Firmicutes;c__Bacilli;o__Lactobacillales;f__Streptococcaceae;g__Streptococcus;s__Streptococcus agalactiae	ERS2046521	ERP105624	Canada	North America
GUT_GENOME000537	20298_2_4	HBC	Isolate	4467399	49	374449	54.98	100	2.13	NA	94.96	99.74	99.73	20	NA	GUT_GENOME000537	MGYG-HGUT-00103	d__Bacteria;p__Firmicutes_A;c__Clostridia;o__Peptostreptococcales;f__Anaerovoracaceae;g__;s__	ERS2046483	ERP105624	Canada	North America
GUT_GENOME000538	20298_2_50	HBC	Isolate	2194879	18	1295816	59.38	100	0.09	NA	0	99.67	99.04	20	NA	GUT_GENOME142522	MGYG-HGUT-02395	d__Bacteria;p__Actinobacteriota;c__Actinobacteria;o__Actinomycetales;f__Bifidobacteriaceae;g__Bifidobacterium;s__Bifidobacterium adolescentis	ERS2046522	ERP105624	Canada	North America
GUT_GENOME000539	20298_2_53	HBC	Isolate	2011308	26	175648	32.57	99.48	0	NA	94.12	83.89	99.83	20	NA	GUT_GENOME141003	MGYG-HGUT-02324	d__Bacteria;p__Firmicutes;c__Bacilli;o__Lactobacillales;f__Lactobacillaceae;g__Lactobacillus_B;s__Lactobacillus_B salivarius	ERS2046523	ERP105624	Canada	North America
GUT_GENOME000540	20298_2_54	HBC	Isolate	3475442	13	1826488	40.4	98.87	0.38	NA	94.96	99.67	99.79	20	NA	GUT_GENOME000558	MGYG-HGUT-00106	d__Bacteria;p__Firmicutes;c__Bacilli;o__Lactobacillales;f__Enterococcaceae;g__Enterococcus_D;s__Enterococcus_D gallinarum	ERS2046524	ERP105624	Canada	North America
GUT_GENOME000541	20298_2_56	HBC	Isolate	3227340	69	196952	46.1	99.46	0.54	NA	94.12	99.67	99.83	20	NA	GUT_GENOME142483	MGYG-HGUT-02388	d__Bacteria;p__Firmicutes;c__Bacilli;o__Lactobacillales;f__Lactobacillaceae;g__Lactobacillus_C;s__Lactobacillus_C paracasei	ERS2046525	ERP105624	Canada	North America
GUT_GENOME000542	20298_2_57	HBC	Isolate	6917920	110	167307	43.01	98.7	0.56	NA	94.96	99.67	99.59	20	NA	GUT_GENOME143232	MGYG-HGUT-02455	d__Bacteria;p__Bacteroidota;c__Bacteroidia;o__Bacteroidales;f__Bacteroidaceae;g__Bacteroides;s__Bacteroides cellulosilyticus	ERS2046526	ERP105624	Canada	North America
GUT_GENOME000543	20298_2_58	HBC	Isolate	1893836	20	281381	41.02	99.3	0.52	NA	94.12	99.74	98.53	20	NA	GUT_GENOME000509	MGYG-HGUT-00097	d__Bacteria;p__Firmicutes;c__Bacilli;o__Lactobacillales;f__Lactobacillaceae;g__Lactobacillus_B;s__Lactobacillus_B animalis	ERS2046527	ERP105624	Canada	North America
GUT_GENOME000544	20298_2_59	HBC	Isolate	3296280	16	2114907	28.16	100	0	NA	82.35	99.74	99.83	20	NA	GUT_GENOME142391	MGYG-HGUT-02372	d__Bacteria;p__Firmicutes_A;c__Clostridia;o__Clostridiales;f__Clostridiaceae;g__Clostridium_P;s__Clostridium_P perfringens	ERS2046528	ERP105624	Canada	North America
GUT_GENOME000545	20298_2_5	HBC	Isolate	3679157	69	138355	27.9	98.39	1.7	NA	94.96	99.67	99.83	20	NA	GUT_GENOME000545	MGYG-HGUT-00104	d__Bacteria;p__Firmicutes_A;c__Clostridia;o__Clostridiales;f__Clostridiaceae;g__Clostridium;s__	ERS2046484	ERP105624	Canada	North America
GUT_GENOME000546	20298_2_60	HBC	Isolate	3216595	28	322002	40.47	99.25	0.39	NA	94.96	99.67	99.79	20	NA	GUT_GENOME000558	MGYG-HGUT-00106	d__Bacteria;p__Firmicutes;c__Bacilli;o__Lactobacillales;f__Enterococcaceae;g__Enterococcus_D;s__Enterococcus_D gallinarum	ERS2046529	ERP105624	Canada	North America
GUT_GENOME000547	20298_2_61	HBC	Isolate	4641651	41	587577	32.19	97.77	2.12	NA	0	64.71	81.61	20	NA	GUT_GENOME096442	MGYG-HGUT-01474	d__Bacteria;p__Firmicutes_A;c__Clostridia;o__Clostridiales;f__Clostridiaceae;g__Clostridium_J;s__Clostridium_J sp000821305	ERS2046530	ERP105624	Canada	North America
GUT_GENOME000548	20298_2_62	HBC	Isolate	4641864	40	586212	32.18	97.77	2.12	NA	0	64.71	81.47	20	NA	GUT_GENOME096442	MGYG-HGUT-01474	d__Bacteria;p__Firmicutes_A;c__Clostridia;o__Clostridiales;f__Clostridiaceae;g__Clostridium_J;s__Clostridium_J sp000821305	ERS2046531	ERP105624	Canada	North America
GUT_GENOME000549	20298_2_63	HBC	Isolate	2734569	52	121844	38.19	99.62	0.38	NA	94.96	99.67	99.83	20	NA	GUT_GENOME140713	MGYG-HGUT-02320	d__Bacteria;p__Firmicutes;c__Bacilli;o__Lactobacillales;f__Enterococcaceae;g__Enterococcus_B;s__Enterococcus_B faecium_B	ERS2046532	ERP105624	Canada	North America
GUT_GENOME000550	20298_2_64	HBC	Isolate	1950846	8	513131	42.01	99.38	0	NA	94.96	99.67	99.83	20	NA	GUT_GENOME095943	MGYG-HGUT-01296	d__Bacteria;p__Firmicutes;c__Bacilli;o__Lactobacillales;f__Lactobacillaceae;g__Pediococcus;s__Pediococcus acidilactici	ERS2046533	ERP105624	Canada	North America
GUT_GENOME000551	20298_2_66	HBC	Isolate	1956399	9	313988	42.01	99.38	0	NA	94.96	99.67	99.83	20	NA	GUT_GENOME095943	MGYG-HGUT-01296	d__Bacteria;p__Firmicutes;c__Bacilli;o__Lactobacillales;f__Lactobacillaceae;g__Pediococcus;s__Pediococcus acidilactici	ERS2046534	ERP105624	Canada	North America
GUT_GENOME000552	20298_2_67	HBC	Isolate	5710017	41	430178	56.24	100	1.22	NA	95.8	99.67	92.41	20	NA	GUT_GENOME141436	MGYG-HGUT-02351	d__Bacteria;p__Proteobacteria;c__Gammaproteobacteria;o__Enterobacterales;f__Enterobacteriaceae;g__Klebsiella_A;s__Klebsiella_A michiganensis	ERS2046535	ERP105624	Canada	North America
GUT_GENOME000553	20298_2_6	HBC	Isolate	7254570	50	714471	49.1	99.35	2.22	NA	82.35	99.61	99.83	20	NA	GUT_GENOME000133	MGYG-HGUT-00032	d__Bacteria;p__Firmicutes_A;c__Clostridia;o__Lachnospirales;f__Lachnospiraceae;g__Hungatella;s__Hungatella effluvii	ERS2046485	ERP105624	Canada	North America
GUT_GENOME000554	20298_2_7	HBC	Isolate	3966084	23	655330	45.47	99.26	0	NA	94.96	99.67	99.59	20	NA	GUT_GENOME000554	MGYG-HGUT-00105	d__Bacteria;p__Bacteroidota;c__Bacteroidia;o__Bacteroidales;f__Bacteroidaceae;g__Bacteroides;s__Bacteroides clarus	ERS2046486	ERP105624	Canada	North America
GUT_GENOME000555	20298_2_9	HBC	Isolate	5866461	33	567017	55.14	100	0.21	NA	95.8	99.67	40.58	20	NA	GUT_GENOME000559	MGYG-HGUT-00107	d__Bacteria;p__Proteobacteria;c__Gammaproteobacteria;o__Enterobacterales;f__Enterobacteriaceae;g__Klebsiella_A;s__Klebsiella_A oxytoca	ERS2046487	ERP105624	Canada	North America
GUT_GENOME000556	20298_3_10	HBC	Isolate	3522161	21	779692	29.91	98.46	1.42	NA	0	99.74	99.83	20	NA	GUT_GENOME000573	MGYG-HGUT-00115	d__Bacteria;p__Firmicutes_A;c__Clostridia;o__Clostridiales;f__Clostridiaceae;g__Clostridium_J;s__	ERS2046545	ERP105624	Canada	North America
GUT_GENOME000557	20298_3_11	HBC	Isolate	2754293	7	580154	37.54	99.63	0	NA	94.96	85.52	99.83	20	NA	GUT_GENOME103721	MGYG-HGUT-01694	d__Bacteria;p__Firmicutes;c__Bacilli;o__Lactobacillales;f__Enterococcaceae;g__Enterococcus;s__Enterococcus faecalis	ERS2046546	ERP105624	Canada	North America
GUT_GENOME000558	20298_3_12	HBC	Isolate	3151407	18	476239	40.69	99.25	0	NA	94.96	99.67	99.79	20	NA	GUT_GENOME000558	MGYG-HGUT-00106	d__Bacteria;p__Firmicutes;c__Bacilli;o__Lactobacillales;f__Enterococcaceae;g__Enterococcus_D;s__Enterococcus_D gallinarum	ERS2046547	ERP105624	Canada	North America
GUT_GENOME000559	20298_3_13	HBC	Isolate	5859760	37	423696	55.23	100	0.11	NA	95.8	99.67	57.26	20	NA	GUT_GENOME000559	MGYG-HGUT-00107	d__Bacteria;p__Proteobacteria;c__Gammaproteobacteria;o__Enterobacterales;f__Enterobacteriaceae;g__Klebsiella_A;s__Klebsiella_A oxytoca	ERS2046548	ERP105624	Canada	North America
GUT_GENOME000560	20298_3_14	HBC	Isolate	3455898	32	264010	44.16	99.38	2.78	NA	94.96	99.67	99.83	20	NA	GUT_GENOME142458	MGYG-HGUT-02386	d__Bacteria;p__Firmicutes;c__Bacilli;o__Lactobacillales;f__Lactobacillaceae;g__Lactobacillus_F;s__Lactobacillus_F plantarum	ERS2046549	ERP105624	Canada	North America
GUT_GENOME000561	20298_3_15	HBC	Isolate	6364777	75	272227	55.72	100	1.29	NA	95.8	99.67	92.48	20	NA	GUT_GENOME141436	MGYG-HGUT-02351	d__Bacteria;p__Proteobacteria;c__Gammaproteobacteria;o__Enterobacterales;f__Enterobacteriaceae;g__Klebsiella_A;s__Klebsiella_A michiganensis	ERS2046550	ERP105624	Canada	North America
GUT_GENOME000562	20298_3_16	HBC	Isolate	2333472	29	367219	59.79	100	0	NA	0	99.67	99.35	20	NA	GUT_GENOME095938	MGYG-HGUT-01292	d__Bacteria;p__Actinobacteriota;c__Actinobacteria;o__Actinomycetales;f__Bifidobacteriaceae;g__Bifidobacterium;s__Bifidobacterium infantis	ERS2046551	ERP105624	Canada	North America
GUT_GENOME000563	20298_3_17	HBC	Isolate	4739904	25	899252	51.77	99.97	0.17	NA	95.8	94.06	99.86	20	NA	GUT_GENOME000563	MGYG-HGUT-00108	d__Bacteria;p__Proteobacteria;c__Gammaproteobacteria;o__Enterobacterales;f__Enterobacteriaceae;g__Citrobacter;s__Citrobacter freundii	ERS2046552	ERP105624	Canada	North America
GUT_GENOME000564	20298_3_18	HBC	Isolate	2017266	9	1384500	42.09	100	0	NA	94.12	99.74	99.76	20	NA	GUT_GENOME000564	MGYG-HGUT-00109	d__Bacteria;p__Firmicutes;c__Bacilli;o__Lactobacillales;f__Streptococcaceae;g__Streptococcus;s__	ERS2046553	ERP105624	Canada	North America
GUT_GENOME000565	20298_3_19	HBC	Isolate	4775474	27	475565	52.88	98.41	0.33	NA	95.8	99.67	67.9	20	NA	GUT_GENOME000565	MGYG-HGUT-00110	d__Bacteria;p__Proteobacteria;c__Gammaproteobacteria;o__Enterobacterales;f__Enterobacteriaceae;g__Kluyvera;s__	ERS2046554	ERP105624	Canada	North America
GUT_GENOME000566	20298_3_1	HBC	Isolate	2484103	9	703477	60.05	100	0	NA	94.96	99.67	99.59	20	NA	GUT_GENOME000566	MGYG-HGUT-00111	d__Bacteria;p__Actinobacteriota;c__Actinobacteria;o__Propionibacteriales;f__Propionibacteriaceae;g__Cutibacterium;s__Cutibacterium acnes	ERS2046536	ERP105624	Canada	North America
GUT_GENOME000567	20298_3_20	HBC	Isolate	2153503	51	119437	43.81	98.95	0	NA	94.96	99.74	69.4	20	NA	GUT_GENOME096055	MGYG-HGUT-01334	d__Bacteria;p__Firmicutes;c__Bacilli;o__Lactobacillales;f__Lactobacillaceae;g__Lactobacillus_B;s__Lactobacillus_B ruminis	ERS2046555	ERP105624	Canada	North America
GUT_GENOME000568	20298_3_21	HBC	Isolate	3112947	10	788009	68.4	100	0.47	NA	82.35	99.67	99.15	20	NA	GUT_GENOME000568	MGYG-HGUT-00112	d__Bacteria;p__Actinobacteriota;c__Actinobacteria;o__Actinomycetales;f__Actinomycetaceae;g__Actinomyces;s__Actinomyces sp900323545	ERS2046556	ERP105624	Canada	North America
GUT_GENOME000569	20298_3_22	HBC	Isolate	4834821	53	305559	42.26	99.3	0.7	NA	94.96	99.67	99.45	20	NA	GUT_GENOME147854	MGYG-HGUT-02549	d__Bacteria;p__Bacteroidota;c__Bacteroidia;o__Bacteroidales;f__Bacteroidaceae;g__Bacteroides;s__Bacteroides caccae	ERS2046557	ERP105624	Canada	North America
GUT_GENOME000570	20298_3_23	HBC	Isolate	2013953	6	1166406	42.19	99.66	0.17	NA	94.12	99.74	99.76	20	NA	GUT_GENOME000572	MGYG-HGUT-00114	d__Bacteria;p__Firmicutes;c__Bacilli;o__Lactobacillales;f__Streptococcaceae;g__Streptococcus;s__	ERS2046558	ERP105624	Canada	North America
GUT_GENOME000571	20298_3_24	HBC	Isolate	2251843	28	144949	39.74	99.84	0.25	NA	93.28	99.74	99.76	20	NA	GUT_GENOME000571	MGYG-HGUT-00113	d__Bacteria;p__Firmicutes;c__Bacilli;o__Lactobacillales;f__Streptococcaceae;g__Streptococcus;s__Streptococcus salivarius	ERS2046559	ERP105624	Canada	North America
GUT_GENOME000572	20298_3_25	HBC	Isolate	2012807	8	1529949	42.18	99.66	0.17	NA	94.12	99.74	99.76	20	NA	GUT_GENOME000572	MGYG-HGUT-00114	d__Bacteria;p__Firmicutes;c__Bacilli;o__Lactobacillales;f__Streptococcaceae;g__Streptococcus;s__	ERS2046560	ERP105624	Canada	North America
GUT_GENOME000573	20298_3_26	HBC	Isolate	3522149	23	779698	29.91	98.46	1.42	NA	0	99.74	99.83	20	NA	GUT_GENOME000573	MGYG-HGUT-00115	d__Bacteria;p__Firmicutes_A;c__Clostridia;o__Clostridiales;f__Clostridiaceae;g__Clostridium_J;s__	ERS2046561	ERP105624	Canada	North America
GUT_GENOME000574	20298_3_27	HBC	Isolate	3414039	9	857744	40.57	99.25	0.38	NA	94.96	99.67	99.79	20	NA	GUT_GENOME000558	MGYG-HGUT-00106	d__Bacteria;p__Firmicutes;c__Bacilli;o__Lactobacillales;f__Enterococcaceae;g__Enterococcus_D;s__Enterococcus_D gallinarum	ERS2046562	ERP105624	Canada	North America
GUT_GENOME000575	20298_3_28	HBC	Isolate	3094169	26	1574581	47	100	0.33	NA	95.8	99.74	78.26	20	NA	GUT_GENOME000575	MGYG-HGUT-00116	d__Bacteria;p__Firmicutes;c__Bacilli;o__Exiguobacterales;f__Exiguobacteraceae;g__Exiguobacterium_A;s__	ERS2046563	ERP105624	Canada	North America
GUT_GENOME000576	20298_3_29	HBC	Isolate	3237298	34	259519	46.64	100	0.33	NA	95.8	99.74	78.26	20	NA	GUT_GENOME000575	MGYG-HGUT-00116	d__Bacteria;p__Firmicutes;c__Bacilli;o__Exiguobacterales;f__Exiguobacteraceae;g__Exiguobacterium_A;s__	ERS2046565	ERP105624	Canada	North America
GUT_GENOME000577	20298_3_2	HBC	Isolate	1921302	13	201435	60.47	100	0	NA	88.24	99.67	99.11	20	NA	GUT_GENOME143348	MGYG-HGUT-02459	d__Bacteria;p__Actinobacteriota;c__Actinobacteria;o__Actinomycetales;f__Bifidobacteriaceae;g__Bifidobacterium;s__Bifidobacterium animalis	ERS2046537	ERP105624	Canada	North America
GUT_GENOME000578	20298_3_30	HBC	Isolate	3354557	27	347153	40.25	99.62	0.13	NA	0	99.67	99.52	20	NA	GUT_GENOME000578	MGYG-HGUT-00117	d__Bacteria;p__Bacteroidota;c__Bacteroidia;o__Bacteroidales;f__Barnesiellaceae;g__Barnesiella;s__Barnesiella sp003150885	ERS2046566	ERP105624	Canada	North America
GUT_GENOME000579	20298_3_31	HBC	Isolate	6351149	155	93731	42.2	99.22	0.57	NA	94.96	81.54	86.74	20	NA	GUT_GENOME096080	MGYG-HGUT-01345	d__Bacteria;p__Bacteroidota;c__Bacteroidia;o__Bacteroidales;f__Bacteroidaceae;g__Bacteroides;s__Bacteroides xylanisolvens	ERS2046567	ERP105624	Canada	North America
GUT_GENOME000580	20298_3_32	HBC	Isolate	4332941	17	1087919	45.63	99.29	0.71	NA	94.12	99.74	99.76	20	NA	GUT_GENOME096557	MGYG-HGUT-01547	d__Bacteria;p__Firmicutes_A;c__Clostridia;o__Peptostreptococcales;f__Anaerovoracaceae;g__Emergencia;s__Emergencia timonensis	ERS2046568	ERP105624	Canada	North America
GUT_GENOME000581	20298_3_33	HBC	Isolate	5262741	15	720164	57.57	100	0.04	NA	95.8	99.67	94.8	19	NA	GUT_GENOME147598	MGYG-HGUT-02538	d__Bacteria;p__Proteobacteria;c__Gammaproteobacteria;o__Enterobacterales;f__Enterobacteriaceae;g__Klebsiella;s__Klebsiella pneumoniae	ERS2046569	ERP105624	Canada	North America
GUT_GENOME000582	20298_3_34	HBC	Isolate	3130550	22	518128	49.05	98.52	0	NA	93.28	99.61	99.83	20	NA	GUT_GENOME000582	MGYG-HGUT-00118	d__Bacteria;p__Firmicutes_A;c__Clostridia;o__Lachnospirales;f__Lachnospiraceae;g__;s__	ERS2046570	ERP105624	Canada	North America
GUT_GENOME000583	20298_3_35	HBC	Isolate	3510290	54	138578	40.97	99.36	0	NA	0	99.67	99.79	20	NA	GUT_GENOME000583	MGYG-HGUT-00119	d__Bacteria;p__Firmicutes_A;c__Clostridia;o__Lachnospirales;f__Lachnospiraceae;g__Blautia;s__Blautia sp000432195	ERS2046571	ERP105624	Canada	North America
GUT_GENOME000584	20298_3_36	HBC	Isolate	2173437	29	497321	34.09	99.3	0	NA	94.12	99.74	99.86	20	NA	GUT_GENOME000584	MGYG-HGUT-00120	d__Bacteria;p__Firmicutes_A;c__Clostridia;o__Tissierellales;f__Peptoniphilaceae;g__Peptoniphilus_A;s__Peptoniphilus_A harei_A	ERS2046572	ERP105624	Canada	North America
GUT_GENOME000585	20298_3_37	HBC	Isolate	5272327	23	777274	57.57	100	0.04	NA	95.8	81.28	99.86	20	NA	GUT_GENOME147598	MGYG-HGUT-02538	d__Bacteria;p__Proteobacteria;c__Gammaproteobacteria;o__Enterobacterales;f__Enterobacteriaceae;g__Klebsiella;s__Klebsiella pneumoniae	ERS2046573	ERP105624	Canada	North America
GUT_GENOME000586	20298_3_39	HBC	Isolate	4357687	42	238362	47.47	99.3	0	NA	94.12	99.74	99.79	20	NA	GUT_GENOME000586	MGYG-HGUT-00121	d__Bacteria;p__Firmicutes_A;c__Clostridia;o__Eubacteriales;f__Eubacteriaceae;g__Eubacterium;s__Eubacterium callanderi	ERS2046574	ERP105624	Canada	North America
GUT_GENOME000587	20298_3_3	HBC	Isolate	2560586	36	169476	31.93	99.67	0	NA	94.96	99.74	81.37	20	NA	GUT_GENOME000587	MGYG-HGUT-00122	d__Bacteria;p__Firmicutes;c__Bacilli;o__Staphylococcales;f__Staphylococcaceae;g__Staphylococcus;s__Staphylococcus epidermidis	ERS2046538	ERP105624	Canada	North America
GUT_GENOME000588	20298_3_40	HBC	Isolate	4321231	47	487577	43.08	99.89	0.54	NA	0	99.67	99.59	20	NA	GUT_GENOME096562	MGYG-HGUT-01551	d__Bacteria;p__Bacteroidota;c__Bacteroidia;o__Bacteroidales;f__Marinifilaceae;g__Odoribacter;s__Odoribacter massiliensis	ERS2046575	ERP105624	Canada	North America
GUT_GENOME000589	20298_3_41	HBC	Isolate	6434860	46	320327	42.26	99.19	0.73	NA	94.96	99.67	99.56	20	NA	GUT_GENOME000035	MGYG-HGUT-00013	d__Bacteria;p__Bacteroidota;c__Bacteroidia;o__Bacteroidales;f__Bacteroidaceae;g__Bacteroides;s__	ERS2046576	ERP105624	Canada	North America
GUT_GENOME000590	20298_3_42	HBC	Isolate	3798720	57	209407	57.01	100	0.16	NA	94.96	99.67	99.66	20	NA	GUT_GENOME000008	MGYG-HGUT-00003	d__Bacteria;p__Bacteroidota;c__Bacteroidia;o__Bacteroidales;f__Rikenellaceae;g__Alistipes;s__Alistipes shahii	ERS2046577	ERP105624	Canada	North America
GUT_GENOME000591	20298_3_43	HBC	Isolate	2906055	19	541293	54.6	100	0	NA	94.12	99.67	99.66	20	NA	GUT_GENOME096222	MGYG-HGUT-01385	d__Bacteria;p__Bacteroidota;c__Bacteroidia;o__Bacteroidales;f__Rikenellaceae;g__Alistipes_A;s__Alistipes_A indistinctus	ERS2046578	ERP105624	Canada	North America
GUT_GENOME000592	20298_3_44	HBC	Isolate	3371959	13	616598	42.16	99.46	0	NA	0	99.67	99.52	20	NA	GUT_GENOME096536	MGYG-HGUT-01529	d__Bacteria;p__Bacteroidota;c__Bacteroidia;o__Bacteroidales;f__Marinifilaceae;g__Gabonibacter;s__Gabonibacter massiliensis	ERS2046579	ERP105624	Canada	North America
GUT_GENOME000593	20298_3_46	HBC	Isolate	2484704	9	690397	60.06	99.43	0.03	NA	94.96	99.67	99.59	20	NA	GUT_GENOME000566	MGYG-HGUT-00111	d__Bacteria;p__Actinobacteriota;c__Actinobacteria;o__Propionibacteriales;f__Propionibacteriaceae;g__Cutibacterium;s__Cutibacterium acnes	ERS2046580	ERP105624	Canada	North America
GUT_GENOME000594	20298_3_48	HBC	Isolate	5803256	67	338692	46.86	99.36	0	NA	0	99.67	85.98	20	NA	GUT_GENOME000594	MGYG-HGUT-00123	d__Bacteria;p__Firmicutes_A;c__Clostridia;o__Lachnospirales;f__Lachnospiraceae;g__Blautia;s__Blautia sp001304935	ERS2046581	ERP105624	Canada	North America
GUT_GENOME000595	20298_3_4	HBC	Isolate	5038074	27	548481	51.76	99.55	0.33	NA	95.8	69.34	73.68	20	NA	GUT_GENOME000595	MGYG-HGUT-00124	d__Bacteria;p__Proteobacteria;c__Gammaproteobacteria;o__Enterobacterales;f__Enterobacteriaceae;g__Citrobacter;s__Citrobacter pasteurii	ERS2046539	ERP105624	Canada	North America
GUT_GENOME000596	20298_3_50	HBC	Isolate	3932466	52	202873	27.72	100	0.16	NA	94.96	99.74	99.83	20	NA	GUT_GENOME096036	MGYG-HGUT-01328	d__Bacteria;p__Firmicutes_A;c__Clostridia;o__Clostridiales;f__Clostridiaceae;g__Clostridium;s__Clostridium tertium	ERS2046582	ERP105624	Canada	North America
GUT_GENOME000597	20298_3_51	HBC	Isolate	1955828	10	314246	42.01	99.38	0	NA	94.96	99.67	99.83	20	NA	GUT_GENOME095943	MGYG-HGUT-01296	d__Bacteria;p__Firmicutes;c__Bacilli;o__Lactobacillales;f__Lactobacillaceae;g__Pediococcus;s__Pediococcus acidilactici	ERS2046583	ERP105624	Canada	North America
GUT_GENOME000598	20298_3_52	HBC	Isolate	3256596	70	148590	30.74	99.49	0.82	NA	0	99.74	99.83	20	NA	GUT_GENOME000598	MGYG-HGUT-00125	d__Bacteria;p__Firmicutes_A;c__Clostridia;o__Clostridiales;f__Clostridiaceae;g__Clostridium_B;s__Clostridium_B tyrobutyricum	ERS2046584	ERP105624	Canada	North America
GUT_GENOME000599	20298_3_53	HBC	Isolate	2951937	63	131475	46.63	99.46	0	NA	94.12	99.67	99.83	20	NA	GUT_GENOME095939	MGYG-HGUT-01293	d__Bacteria;p__Firmicutes;c__Bacilli;o__Lactobacillales;f__Lactobacillaceae;g__Lactobacillus_C;s__Lactobacillus_C rhamnosus	ERS2046585	ERP105624	Canada	North America
GUT_GENOME000600	20298_3_54	HBC	Isolate	1920882	14	202461	60.46	100	0	NA	88.24	99.67	99.11	20	NA	GUT_GENOME143348	MGYG-HGUT-02459	d__Bacteria;p__Actinobacteriota;c__Actinobacteria;o__Actinomycetales;f__Bifidobacteriaceae;g__Bifidobacterium;s__Bifidobacterium animalis	ERS2046586	ERP105624	Canada	North America
GUT_GENOME000601	20298_3_55	HBC	Isolate	3154676	72	104728	34.1	99.4	0.6	NA	72.27	99.74	99.79	20	NA	GUT_GENOME000677	MGYG-HGUT-00143	d__Bacteria;p__Firmicutes;c__Bacilli;o__Haloplasmatales;f__Turicibacteraceae;g__Turicibacter;s__Turicibacter sanguinis	ERS2046587	ERP105624	Canada	North America
GUT_GENOME000602	20298_3_57	HBC	Isolate	3703833	34	369249	66.23	100	0.81	NA	92.44	99.67	99.42	20	NA	GUT_GENOME143632	MGYG-HGUT-02487	d__Bacteria;p__Actinobacteriota;c__Coriobacteriia;o__Coriobacteriales;f__Eggerthellaceae;g__Gordonibacter;s__Gordonibacter pamelaeae	ERS2046588	ERP105624	Canada	North America
GUT_GENOME000603	20298_3_58	HBC	Isolate	4489454	60	204793	47.21	98.58	1.42	NA	94.96	99.67	99.79	20	NA	GUT_GENOME000603	MGYG-HGUT-00126	d__Bacteria;p__Firmicutes_A;c__Clostridia;o__Peptostreptococcales;f__Anaerovoracaceae;g__;s__	ERS2046658	ERP105624	Canada	North America
GUT_GENOME000604	20298_3_59	HBC	Isolate	6637357	36	554730	47.45	99.33	0.67	NA	0	99.61	99.86	20	NA	GUT_GENOME000604	MGYG-HGUT-00127	d__Bacteria;p__Firmicutes_A;c__Clostridia;o__Lachnospirales;f__Lachnospiraceae;g__UBA7096;s__	ERS2046724	ERP105624	Canada	North America
GUT_GENOME000605	20298_3_5	HBC	Isolate	2482435	11	690402	60.06	99.43	0.03	NA	94.96	99.67	99.59	20	NA	GUT_GENOME000566	MGYG-HGUT-00111	d__Bacteria;p__Actinobacteriota;c__Actinobacteria;o__Propionibacteriales;f__Propionibacteriaceae;g__Cutibacterium;s__Cutibacterium acnes	ERS2046540	ERP105624	Canada	North America
GUT_GENOME000606	20298_3_60	HBC	Isolate	4132653	35	251654	57.59	100	0	NA	94.96	99.67	99.66	20	NA	GUT_GENOME096573	MGYG-HGUT-01562	d__Bacteria;p__Bacteroidota;c__Bacteroidia;o__Bacteroidales;f__Rikenellaceae;g__Alistipes;s__Alistipes timonensis	ERS2046786	ERP105624	Canada	North America
GUT_GENOME000607	20298_3_62	HBC	Isolate	3390436	25	367400	42.41	99.37	0.63	NA	83.19	99.61	99.79	20	NA	GUT_GENOME142625	MGYG-HGUT-02417	d__Bacteria;p__Firmicutes_A;c__Clostridia;o__Lachnospirales;f__Lachnospiraceae;g__Lachnoclostridium_A;s__Lachnoclostridium_A edouardi	ERS2046787	ERP105624	Canada	North America
GUT_GENOME000608	20298_3_63	HBC	Isolate	2906287	18	678153	58.46	99.52	0.64	NA	94.96	99.67	99.66	20	NA	GUT_GENOME000608	MGYG-HGUT-00128	d__Bacteria;p__Bacteroidota;c__Bacteroidia;o__Bacteroidales;f__Rikenellaceae;g__Alistipes;s__	ERS2046788	ERP105624	Canada	North America
GUT_GENOME000609	20298_3_64	HBC	Isolate	2720267	31	270580	50.3	97.32	0	NA	92.44	99.67	99.86	20	NA	GUT_GENOME000609	MGYG-HGUT-00129	d__Bacteria;p__Firmicutes_A;c__Clostridia;o__Oscillospirales;f__Acutalibacteraceae;g__Marseille-P4683;s__Marseille-P4683 sp900232885	ERS2046789	ERP105624	Canada	North America
GUT_GENOME000610	20298_3_65	HBC	Isolate	3863507	70	193131	46.03	98.25	2.24	NA	86.55	99.67	99.62	20	NA	GUT_GENOME140278	MGYG-HGUT-02290	d__Bacteria;p__Firmicutes_A;c__Clostridia;o__Lachnospirales;f__Lachnospiraceae;g__Sellimonas;s__Sellimonas sp002161525	ERS2046790	ERP105624	Canada	North America
GUT_GENOME000611	20298_3_66	HBC	Isolate	1967573	49	117522	48.91	98.95	0	NA	94.96	99.74	99.86	20	NA	GUT_GENOME000611	MGYG-HGUT-00130	d__Bacteria;p__Firmicutes_A;c__Clostridia;o__Tissierellales;f__Peptoniphilaceae;g__Peptoniphilus_C;s__	ERS2046791	ERP105624	Canada	North America
GUT_GENOME000612	20298_3_69	HBC	Isolate	3305800	41	337905	55.4	97.99	1.34	NA	94.96	99.67	99.83	20	NA	GUT_GENOME000612	MGYG-HGUT-00131	d__Bacteria;p__Firmicutes_A;c__Clostridia;o__Oscillospirales;f__Ruminococcaceae;g__Anaerotruncus;s__Anaerotruncus rubiinfantis	ERS2046792	ERP105624	Canada	North America
GUT_GENOME000613	20298_3_6	HBC	Isolate	2754131	4	1529297	37.54	99.63	0	NA	94.96	99.67	99.83	20	NA	GUT_GENOME103721	MGYG-HGUT-01694	d__Bacteria;p__Firmicutes;c__Bacilli;o__Lactobacillales;f__Enterococcaceae;g__Enterococcus;s__Enterococcus faecalis	ERS2046541	ERP105624	Canada	North America
GUT_GENOME000614	20298_3_70	HBC	Isolate	2897754	21	329699	35.73	100	0.94	NA	0	99.67	99.69	20	NA	GUT_GENOME000614	MGYG-HGUT-00132	d__Bacteria;p__Firmicutes;c__Bacilli;o__Erysipelotrichales;f__Erysipelatoclostridiaceae;g__Beduini;s__	ERS2064811	ERP105624	Canada	North America
GUT_GENOME000615	20298_3_71	HBC	Isolate	2693532	12	567057	37.37	97.76	0.34	NA	94.12	99.74	99.86	20	NA	GUT_GENOME143094	MGYG-HGUT-02424	d__Bacteria;p__Firmicutes_A;c__Clostridia;o__Monoglobales;f__Monoglobaceae;g__Monoglobus;s__Monoglobus pectinilyticus	ERS2046793	ERP105624	Canada	North America
GUT_GENOME000616	20298_3_73	HBC	Isolate	4988904	39	327523	50.62	99.97	0.04	NA	95.8	99.48	99.86	19	NA	GUT_GENOME144544	MGYG-HGUT-02506	d__Bacteria;p__Proteobacteria;c__Gammaproteobacteria;o__Enterobacterales;f__Enterobacteriaceae;g__Escherichia;s__Escherichia coli_D	ERS2046794	ERP105624	Canada	North America
GUT_GENOME000617	20298_3_75	HBC	Isolate	6068816	37	371191	55.07	100	0.73	NA	95.8	99.67	97.16	20	NA	GUT_GENOME000559	MGYG-HGUT-00107	d__Bacteria;p__Proteobacteria;c__Gammaproteobacteria;o__Enterobacterales;f__Enterobacteriaceae;g__Klebsiella_A;s__Klebsiella_A oxytoca	ERS2046795	ERP105624	Canada	North America
GUT_GENOME000618	20298_3_76	HBC	Isolate	6063777	28	1322103	55.06	100	0.73	NA	95.8	99.67	85.91	20	NA	GUT_GENOME000559	MGYG-HGUT-00107	d__Bacteria;p__Proteobacteria;c__Gammaproteobacteria;o__Enterobacterales;f__Enterobacteriaceae;g__Klebsiella_A;s__Klebsiella_A oxytoca	ERS2046796	ERP105624	Canada	North America
GUT_GENOME000619	20298_3_77	HBC	Isolate	4983654	39	327161	50.63	99.97	0.04	NA	95.8	99.67	99.86	19	NA	GUT_GENOME144544	MGYG-HGUT-02506	d__Bacteria;p__Proteobacteria;c__Gammaproteobacteria;o__Enterobacterales;f__Enterobacteriaceae;g__Escherichia;s__Escherichia coli_D	ERS2046797	ERP105624	Canada	North America
GUT_GENOME000620	20298_3_79	HBC	Isolate	4880800	21	1204146	47.79	99.86	0.66	NA	95.8	99.67	79.76	20	NA	GUT_GENOME096244	MGYG-HGUT-01393	d__Bacteria;p__Proteobacteria;c__Gammaproteobacteria;o__Enterobacterales;f__Enterobacteriaceae;g__Hafnia;s__Hafnia paralvei	ERS2046798	ERP105624	Canada	North America
GUT_GENOME000621	20298_3_7	HBC	Isolate	3414507	9	1836247	40.57	99.25	0.38	NA	94.96	99.67	99.79	20	NA	GUT_GENOME000558	MGYG-HGUT-00106	d__Bacteria;p__Firmicutes;c__Bacilli;o__Lactobacillales;f__Enterococcaceae;g__Enterococcus_D;s__Enterococcus_D gallinarum	ERS2046542	ERP105624	Canada	North America
GUT_GENOME000622	20298_3_80	HBC	Isolate	3581771	37	215153	42.07	99.25	3.03	NA	94.96	99.67	99.83	20	NA	GUT_GENOME001422	MGYG-HGUT-00238	d__Bacteria;p__Firmicutes;c__Bacilli;o__Lactobacillales;f__Enterococcaceae;g__Enterococcus_D;s__Enterococcus_D casseliflavus	ERS2046799	ERP105624	Canada	North America
GUT_GENOME000623	20298_3_81	HBC	Isolate	3329208	41	220643	43.42	99.37	0	NA	0	99.67	99.28	20	NA	GUT_GENOME000623	MGYG-HGUT-00133	d__Bacteria;p__Firmicutes_A;c__Clostridia;o__Lachnospirales;f__Lachnospiraceae;g__Blautia_A;s__Blautia_A sp000433815	ERS2046800	ERP105624	Canada	North America
GUT_GENOME000624	20298_3_8	HBC	Isolate	3162979	53	162125	30.15	100	0.94	NA	0	99.67	95.21	20	NA	GUT_GENOME000624	MGYG-HGUT-00134	d__Bacteria;p__Firmicutes;c__Bacilli;o__Erysipelotrichales;f__Erysipelatoclostridiaceae;g__KLE1796;s__KLE1796 sp001580115	ERS2046543	ERP105624	Canada	North America
GUT_GENOME000625	20298_3_9	HBC	Isolate	5745005	33	499492	45.45	99.37	0.32	NA	0	99.74	99.79	20	NA	GUT_GENOME000625	MGYG-HGUT-00135	d__Bacteria;p__Firmicutes_A;c__Clostridia;o__Lachnospirales;f__Lachnospiraceae;g__Murimonas;s__Murimonas intestini	ERS2046544	ERP105624	Canada	North America
GUT_GENOME000626	20427_4_21	HBC	Isolate	6397901	54	433478	42.15	99.51	0.24	NA	94.96	99.67	99.56	20	NA	GUT_GENOME000035	MGYG-HGUT-00013	d__Bacteria;p__Bacteroidota;c__Bacteroidia;o__Bacteroidales;f__Bacteroidaceae;g__Bacteroides;s__	ERS2046801	ERP105624	Canada	North America
GUT_GENOME000627	20427_4_22	HBC	Isolate	1937207	10	1101515	34.74	99.22	0	NA	94.96	99.67	99.76	20	NA	GUT_GENOME142482	MGYG-HGUT-02387	d__Bacteria;p__Firmicutes;c__Bacilli;o__Lactobacillales;f__Lactobacillaceae;g__Lactobacillus;s__Lactobacillus gasseri_A	ERS2046802	ERP105624	Canada	North America
GUT_GENOME000628	20427_4_23	HBC	Isolate	3854516	195	89229	41.16	99.21	1.36	NA	0	99.61	68.31	20	NA	GUT_GENOME000629	MGYG-HGUT-00136	d__Bacteria;p__Firmicutes_A;c__Clostridia;o__Lachnospirales;f__Lachnospiraceae;g__Agathobacter;s__Agathobacter sp000434275	ERS2046803	ERP105624	Canada	North America
GUT_GENOME000629	20427_4_25	HBC	Isolate	3864393	173	98959	41.16	99.21	1.36	NA	0	99.61	99.52	20	NA	GUT_GENOME000629	MGYG-HGUT-00136	d__Bacteria;p__Firmicutes_A;c__Clostridia;o__Lachnospirales;f__Lachnospiraceae;g__Agathobacter;s__Agathobacter sp000434275	ERS2046804	ERP105624	Canada	North America
GUT_GENOME000630	20427_4_27	HBC	Isolate	2339793	33	364992	59.8	100	0	NA	0	99.67	99.35	20	NA	GUT_GENOME095938	MGYG-HGUT-01292	d__Bacteria;p__Actinobacteriota;c__Actinobacteria;o__Actinomycetales;f__Bifidobacteriaceae;g__Bifidobacterium;s__Bifidobacterium infantis	ERS2046805	ERP105624	Canada	North America
GUT_GENOME000631	20427_4_28	HBC	Isolate	3333993	47	189377	43.43	99.37	0	NA	0	99.67	99.59	20	NA	GUT_GENOME000623	MGYG-HGUT-00133	d__Bacteria;p__Firmicutes_A;c__Clostridia;o__Lachnospirales;f__Lachnospiraceae;g__Blautia_A;s__Blautia_A sp000433815	ERS2046806	ERP105624	Canada	North America
GUT_GENOME000632	21673_4_10	HBC	Isolate	2280107	36	123525	60.01	100	0.81	NA	94.12	99.61	99.45	20	NA	GUT_GENOME000484	MGYG-HGUT-00094	d__Bacteria;p__Actinobacteriota;c__Coriobacteriia;o__Coriobacteriales;f__Coriobacteriaceae;g__Collinsella;s__	ERS2046397	ERP105624	United Kingdom	Europe
GUT_GENOME000633	21673_4_11	HBC	Isolate	5595412	102	98562	42.45	99.25	0.38	NA	94.96	99.67	97.61	20	NA	GUT_GENOME143505	MGYG-HGUT-02478	d__Bacteria;p__Bacteroidota;c__Bacteroidia;o__Bacteroidales;f__Bacteroidaceae;g__Bacteroides_B;s__Bacteroides_B dorei	ERS2046398	ERP105624	United Kingdom	Europe
GUT_GENOME000634	21673_4_12	HBC	Isolate	4141345	76	188643	47.03	99.37	0	NA	0	99.67	96.85	20	NA	GUT_GENOME000634	MGYG-HGUT-00137	d__Bacteria;p__Firmicutes_A;c__Clostridia;o__Lachnospirales;f__Lachnospiraceae;g__UBA7160;s__	ERS2046399	ERP105624	United Kingdom	Europe
GUT_GENOME000635	21673_4_13	HBC	Isolate	3424379	27	525500	57.68	98.8	0.48	NA	94.96	99.67	99.66	20	NA	GUT_GENOME000285	MGYG-HGUT-00074	d__Bacteria;p__Bacteroidota;c__Bacteroidia;o__Bacteroidales;f__Rikenellaceae;g__Alistipes;s__Alistipes onderdonkii	ERS2046400	ERP105624	United Kingdom	Europe
GUT_GENOME000636	21673_4_14	HBC	Isolate	3777704	57	106664	46.25	99.26	0.5	NA	94.96	88.78	99.59	20	NA	GUT_GENOME239662	MGYG-HGUT-03681	d__Bacteria;p__Bacteroidota;c__Bacteroidia;o__Bacteroidales;f__Bacteroidaceae;g__Bacteroides;s__Bacteroides stercoris	ERS2046401	ERP105624	United Kingdom	Europe
GUT_GENOME000637	21673_4_15	HBC	Isolate	5594463	98	106779	42.44	99.25	0.38	NA	94.96	99.67	97.61	20	NA	GUT_GENOME143505	MGYG-HGUT-02478	d__Bacteria;p__Bacteroidota;c__Bacteroidia;o__Bacteroidales;f__Bacteroidaceae;g__Bacteroides_B;s__Bacteroides_B dorei	ERS2046402	ERP105624	United Kingdom	Europe
GUT_GENOME000638	21673_4_16	HBC	Isolate	6400450	61	219777	41.89	99.46	0.24	NA	94.96	99.67	99.56	20	NA	GUT_GENOME096080	MGYG-HGUT-01345	d__Bacteria;p__Bacteroidota;c__Bacteroidia;o__Bacteroidales;f__Bacteroidaceae;g__Bacteroides;s__Bacteroides xylanisolvens	ERS2046403	ERP105624	United Kingdom	Europe
GUT_GENOME000639	21673_4_17	HBC	Isolate	6403117	65	218443	41.9	99.46	0.24	NA	94.96	99.67	99.56	20	NA	GUT_GENOME096080	MGYG-HGUT-01345	d__Bacteria;p__Bacteroidota;c__Bacteroidia;o__Bacteroidales;f__Bacteroidaceae;g__Bacteroides;s__Bacteroides xylanisolvens	ERS2046404	ERP105624	United Kingdom	Europe
GUT_GENOME000640	21673_4_18	HBC	Isolate	3679347	61	188852	44.26	99.33	1.34	NA	0	99.61	99.38	20	NA	GUT_GENOME103893	MGYG-HGUT-01714	d__Bacteria;p__Firmicutes_A;c__Clostridia;o__Lachnospirales;f__Lachnospiraceae;g__Coprococcus_A;s__Coprococcus_A catus	ERS2046405	ERP105624	United Kingdom	Europe
GUT_GENOME000641	21673_4_19	HBC	Isolate	4001421	55	188208	43.87	99.37	0.63	NA	94.12	99.67	99.59	20	NA	GUT_GENOME140320	MGYG-HGUT-02298	d__Bacteria;p__Firmicutes_A;c__Clostridia;o__Lachnospirales;f__Lachnospiraceae;g__Blautia_A;s__Blautia_A sp000436615	ERS2046406	ERP105624	United Kingdom	Europe
GUT_GENOME000642	21673_4_1	HBC	Isolate	6554470	45	313873	42.81	99.41	0.08	NA	94.96	99.67	99.59	20	NA	GUT_GENOME001120	MGYG-HGUT-00196	d__Bacteria;p__Bacteroidota;c__Bacteroidia;o__Bacteroidales;f__Bacteroidaceae;g__Bacteroides;s__Bacteroides thetaiotaomicron	ERS2046388	ERP105624	United Kingdom	Europe
GUT_GENOME000643	21673_4_20	HBC	Isolate	7153136	52	352332	42.94	99.26	0.57	NA	94.96	99.67	99.59	20	NA	GUT_GENOME143232	MGYG-HGUT-02455	d__Bacteria;p__Bacteroidota;c__Bacteroidia;o__Bacteroidales;f__Bacteroidaceae;g__Bacteroides;s__Bacteroides cellulosilyticus	ERS2046407	ERP105624	United Kingdom	Europe
GUT_GENOME000644	21673_4_22	HBC	Isolate	2827852	43	209482	42.67	98.63	0	NA	0	99.67	89.2	20	NA	GUT_GENOME140786	MGYG-HGUT-02321	d__Bacteria;p__Firmicutes_A;c__Clostridia;o__Oscillospirales;f__Ruminococcaceae;g__Ruminococcus_D;s__Ruminococcus_D bicirculans	ERS2046408	ERP105624	United Kingdom	Europe
GUT_GENOME000645	21673_4_23	HBC	Isolate	2270545	36	133755	60.02	100	0.81	NA	94.12	99.61	99.45	20	NA	GUT_GENOME000484	MGYG-HGUT-00094	d__Bacteria;p__Actinobacteriota;c__Coriobacteriia;o__Coriobacteriales;f__Coriobacteriaceae;g__Collinsella;s__	ERS2046409	ERP105624	United Kingdom	Europe
GUT_GENOME000646	21673_4_24	HBC	Isolate	3780313	61	106662	46.25	99.26	0.5	NA	94.96	88.52	99.59	20	NA	GUT_GENOME239662	MGYG-HGUT-03681	d__Bacteria;p__Bacteroidota;c__Bacteroidia;o__Bacteroidales;f__Bacteroidaceae;g__Bacteroides;s__Bacteroides stercoris	ERS2046410	ERP105624	United Kingdom	Europe
GUT_GENOME000647	21673_4_25	HBC	Isolate	2807013	69	83111	41.96	99.42	0	NA	0	99.67	99.62	20	NA	GUT_GENOME096193	MGYG-HGUT-01374	d__Bacteria;p__Firmicutes_A;c__Clostridia;o__Lachnospirales;f__Lachnospiraceae;g__Faecalicatena;s__Faecalicatena torques	ERS2046411	ERP105624	United Kingdom	Europe
GUT_GENOME000648	21673_4_26	HBC	Isolate	2878465	23	201425	37.47	99.63	0	NA	94.96	99.67	99.83	20	NA	GUT_GENOME103721	MGYG-HGUT-01694	d__Bacteria;p__Firmicutes;c__Bacilli;o__Lactobacillales;f__Enterococcaceae;g__Enterococcus;s__Enterococcus faecalis	ERS2046412	ERP105624	United Kingdom	Europe
GUT_GENOME000649	21673_4_27	HBC	Isolate	4845118	22	471642	46.31	99.26	0.22	NA	0	99.67	99.49	20	NA	GUT_GENOME096083	MGYG-HGUT-01346	d__Bacteria;p__Bacteroidota;c__Bacteroidia;o__Bacteroidales;f__Bacteroidaceae;g__Bacteroides;s__Bacteroides uniformis	ERS2046413	ERP105624	United Kingdom	Europe
GUT_GENOME000650	21673_4_28	HBC	Isolate	4369451	23	778323	45.92	99.59	0.02	NA	94.96	93.02	99.83	20	NA	GUT_GENOME000711	MGYG-HGUT-00147	d__Bacteria;p__Firmicutes;c__Bacilli;o__Bacillales;f__Bacillaceae;g__Bacillus;s__Bacillus paralicheniformis	ERS2046414	ERP105624	United Kingdom	Europe
GUT_GENOME000651	21673_4_29	HBC	Isolate	2856050	49	124557	29.23	99.06	0	NA	68.07	99.67	99.79	20	NA	GUT_GENOME000196	MGYG-HGUT-00045	d__Bacteria;p__Firmicutes;c__Bacilli;o__Erysipelotrichales;f__Erysipelatoclostridiaceae;g__Erysipelatoclostridium;s__Erysipelatoclostridium sp000752095	ERS2046415	ERP105624	United Kingdom	Europe
GUT_GENOME000652	21673_4_2	HBC	Isolate	5434948	34	353559	41.91	99.25	0	NA	94.96	99.67	99.49	20	NA	GUT_GENOME143505	MGYG-HGUT-02478	d__Bacteria;p__Bacteroidota;c__Bacteroidia;o__Bacteroidales;f__Bacteroidaceae;g__Bacteroides_B;s__Bacteroides_B dorei	ERS2046389	ERP105624	United Kingdom	Europe
GUT_GENOME000653	21673_4_30	HBC	Isolate	3138691	28	253053	42.95	99.22	2.14	NA	0	99.61	90.43	20	NA	GUT_GENOME001213	MGYG-HGUT-00206	d__Bacteria;p__Firmicutes_A;c__Clostridia;o__Lachnospirales;f__Lachnospiraceae;g__Dorea;s__Dorea sp900066555	ERS2046416	ERP105624	United Kingdom	Europe
GUT_GENOME000654	21673_4_31	HBC	Isolate	3519520	25	297495	41.94	99.37	0	NA	0	99.67	99.59	20	NA	GUT_GENOME001261	MGYG-HGUT-00212	d__Bacteria;p__Firmicutes_A;c__Clostridia;o__Lachnospirales;f__Lachnospiraceae;g__Blautia_A;s__Blautia_A obeum	ERS2046417	ERP105624	United Kingdom	Europe
GUT_GENOME000655	21673_4_33	HBC	Isolate	4917597	44	269567	45.09	99.42	0	NA	0	99.67	92.27	20	NA	GUT_GENOME000655	MGYG-HGUT-00138	d__Bacteria;p__Bacteroidota;c__Bacteroidia;o__Bacteroidales;f__Tannerellaceae;g__Parabacteroides;s__Parabacteroides johnsonii	ERS2046418	ERP105624	United Kingdom	Europe
GUT_GENOME000656	21673_4_34	HBC	Isolate	2271095	35	133757	60.02	100	0.81	NA	94.12	99.61	99.45	20	NA	GUT_GENOME000484	MGYG-HGUT-00094	d__Bacteria;p__Actinobacteriota;c__Coriobacteriia;o__Coriobacteriales;f__Coriobacteriaceae;g__Collinsella;s__	ERS2046419	ERP105624	United Kingdom	Europe
GUT_GENOME000657	21673_4_35	HBC	Isolate	6204967	46	297197	49.44	98.73	0	NA	82.35	99.67	99.83	20	NA	GUT_GENOME001135	MGYG-HGUT-00198	d__Bacteria;p__Firmicutes_A;c__Clostridia;o__Lachnospirales;f__Lachnospiraceae;g__Clostridium_M;s__Clostridium_M citroniae	ERS2046420	ERP105624	United Kingdom	Europe
GUT_GENOME000658	21673_4_36	HBC	Isolate	2758070	15	673876	33.09	100	0.67	NA	84.03	99.67	99.83	20	NA	GUT_GENOME000658	MGYG-HGUT-00139	d__Bacteria;p__Firmicutes_A;c__Clostridia;o__Lachnospirales;f__Lachnospiraceae;g__Eubacterium_G;s__Eubacterium_G sp000434315	ERS2046421	ERP105624	United Kingdom	Europe
GUT_GENOME000659	21673_4_37	HBC	Isolate	3539975	47	186715	43.68	100	0	NA	82.35	99.67	99.83	20	NA	GUT_GENOME000659	MGYG-HGUT-00140	d__Bacteria;p__Firmicutes_A;c__Clostridia;o__Lachnospirales;f__Lachnospiraceae;g__CAG-56;s__CAG-56 sp900066615	ERS2046422	ERP105624	United Kingdom	Europe
GUT_GENOME000660	21673_4_38	HBC	Isolate	3659843	44	164669	44.01	99.37	0.32	NA	0	99.67	99.66	20	NA	GUT_GENOME001709	MGYG-HGUT-00263	d__Bacteria;p__Firmicutes_A;c__Clostridia;o__Lachnospirales;f__Lachnospiraceae;g__Blautia_A;s__Blautia_A sp900066335	ERS2046423	ERP105624	United Kingdom	Europe
GUT_GENOME000661	21673_4_39	HBC	Isolate	2878488	23	241900	37.47	99.63	0	NA	94.96	99.67	99.83	20	NA	GUT_GENOME103721	MGYG-HGUT-01694	d__Bacteria;p__Firmicutes;c__Bacilli;o__Lactobacillales;f__Enterococcaceae;g__Enterococcus;s__Enterococcus faecalis	ERS2046424	ERP105624	United Kingdom	Europe
GUT_GENOME000662	21673_4_3	HBC	Isolate	3466198	33	914767	44.93	99.37	0	NA	82.35	99.74	99.83	20	NA	GUT_GENOME000662	MGYG-HGUT-00141	d__Bacteria;p__Firmicutes_A;c__Clostridia;o__Lachnospirales;f__Lachnospiraceae;g__;s__	ERS2046390	ERP105624	United Kingdom	Europe
GUT_GENOME000663	21673_4_40	HBC	Isolate	3294069	35	343974	41.03	99.42	0.12	NA	0	99.67	99.73	20	NA	GUT_GENOME000149	MGYG-HGUT-00038	d__Bacteria;p__Firmicutes_A;c__Clostridia;o__Lachnospirales;f__Lachnospiraceae;g__Dorea;s__Dorea longicatena	ERS2046425	ERP105624	United Kingdom	Europe
GUT_GENOME000664	21673_4_41	HBC	Isolate	4863014	23	323652	46.3	98.88	0.22	NA	0	99.67	99.49	20	NA	GUT_GENOME096083	MGYG-HGUT-01346	d__Bacteria;p__Bacteroidota;c__Bacteroidia;o__Bacteroidales;f__Bacteroidaceae;g__Bacteroides;s__Bacteroides uniformis	ERS2046426	ERP105624	United Kingdom	Europe
GUT_GENOME000665	21673_4_42	HBC	Isolate	2381505	29	201167	59.95	100	0	NA	0	99.67	99.35	20	NA	GUT_GENOME095938	MGYG-HGUT-01292	d__Bacteria;p__Actinobacteriota;c__Actinobacteria;o__Actinomycetales;f__Bifidobacteriaceae;g__Bifidobacterium;s__Bifidobacterium infantis	ERS2046427	ERP105624	United Kingdom	Europe
GUT_GENOME000666	21673_4_43	HBC	Isolate	3069840	35	207743	37.74	99.63	1.59	NA	94.96	85.52	99.79	20	NA	GUT_GENOME000784	MGYG-HGUT-00162	d__Bacteria;p__Firmicutes;c__Bacilli;o__Lactobacillales;f__Enterococcaceae;g__Enterococcus_B;s__Enterococcus_B durans	ERS2046428	ERP105624	United Kingdom	Europe
GUT_GENOME000667	21673_4_44	HBC	Isolate	2280219	42	133438	60.01	100	0.81	NA	94.12	99.61	99.45	20	NA	GUT_GENOME000484	MGYG-HGUT-00094	d__Bacteria;p__Actinobacteriota;c__Coriobacteriia;o__Coriobacteriales;f__Coriobacteriaceae;g__Collinsella;s__	ERS2046429	ERP105624	United Kingdom	Europe
GUT_GENOME000668	21673_4_45	HBC	Isolate	2879859	26	241901	37.48	99.63	0	NA	94.96	99.67	99.83	20	NA	GUT_GENOME103721	MGYG-HGUT-01694	d__Bacteria;p__Firmicutes;c__Bacilli;o__Lactobacillales;f__Enterococcaceae;g__Enterococcus;s__Enterococcus faecalis	ERS2046430	ERP105624	United Kingdom	Europe
GUT_GENOME000669	21673_4_46	HBC	Isolate	3730789	60	107615	46.15	99.26	0.12	NA	94.96	70.38	99.59	20	NA	GUT_GENOME239662	MGYG-HGUT-03681	d__Bacteria;p__Bacteroidota;c__Bacteroidia;o__Bacteroidales;f__Bacteroidaceae;g__Bacteroides;s__Bacteroides stercoris	ERS2046431	ERP105624	United Kingdom	Europe
GUT_GENOME000670	21673_4_47	HBC	Isolate	4500496	70	142906	43.5	99.46	0	NA	0	99.67	99.52	20	NA	GUT_GENOME001635	MGYG-HGUT-00254	d__Bacteria;p__Bacteroidota;c__Bacteroidia;o__Bacteroidales;f__Marinifilaceae;g__Odoribacter;s__Odoribacter splanchnicus	ERS2046432	ERP105624	United Kingdom	Europe
GUT_GENOME000671	21673_4_48	HBC	Isolate	5488738	21	613663	43.82	99.26	0.12	NA	94.96	99.67	97.33	20	NA	GUT_GENOME096063	MGYG-HGUT-01337	d__Bacteria;p__Bacteroidota;c__Bacteroidia;o__Bacteroidales;f__Bacteroidaceae;g__Bacteroides;s__Bacteroides fragilis	ERS2046433	ERP105624	United Kingdom	Europe
GUT_GENOME000672	21673_4_49	HBC	Isolate	2273419	34	156789	60.03	100	0.81	NA	94.12	99.61	99.45	20	NA	GUT_GENOME000484	MGYG-HGUT-00094	d__Bacteria;p__Actinobacteriota;c__Coriobacteriia;o__Coriobacteriales;f__Coriobacteriaceae;g__Collinsella;s__	ERS2046434	ERP105624	United Kingdom	Europe
GUT_GENOME000673	21673_4_4	HBC	Isolate	2876796	23	249102	37.47	99.63	0	NA	94.96	99.67	99.83	20	NA	GUT_GENOME103721	MGYG-HGUT-01694	d__Bacteria;p__Firmicutes;c__Bacilli;o__Lactobacillales;f__Enterococcaceae;g__Enterococcus;s__Enterococcus faecalis	ERS2046391	ERP105624	United Kingdom	Europe
GUT_GENOME000674	21673_4_50	HBC	Isolate	5113672	152	81446	42.57	99.25	0.13	NA	94.96	99.67	84.92	20	NA	GUT_GENOME143505	MGYG-HGUT-02478	d__Bacteria;p__Bacteroidota;c__Bacteroidia;o__Bacteroidales;f__Bacteroidaceae;g__Bacteroides_B;s__Bacteroides_B dorei	ERS2046435	ERP105624	United Kingdom	Europe
GUT_GENOME000675	21673_4_51	HBC	Isolate	2876907	23	241783	37.47	99.63	0	NA	94.96	99.67	99.83	20	NA	GUT_GENOME103721	MGYG-HGUT-01694	d__Bacteria;p__Firmicutes;c__Bacilli;o__Lactobacillales;f__Enterococcaceae;g__Enterococcus;s__Enterococcus faecalis	ERS2046436	ERP105624	United Kingdom	Europe
GUT_GENOME000676	21673_4_53	HBC	Isolate	3538460	28	266698	44.02	99.37	0.32	NA	0	99.67	99.66	20	NA	GUT_GENOME000676	MGYG-HGUT-00142	d__Bacteria;p__Firmicutes_A;c__Clostridia;o__Lachnospirales;f__Lachnospiraceae;g__Blautia_A;s__Blautia_A massiliensis	ERS2046437	ERP105624	United Kingdom	Europe
GUT_GENOME000677	21673_4_55	HBC	Isolate	2958071	52	117923	34.12	99.4	0	NA	72.27	99.74	99.83	20	NA	GUT_GENOME000677	MGYG-HGUT-00143	d__Bacteria;p__Firmicutes;c__Bacilli;o__Haloplasmatales;f__Turicibacteraceae;g__Turicibacter;s__Turicibacter sanguinis	ERS2046438	ERP105624	United Kingdom	Europe
GUT_GENOME000678	21673_4_56	HBC	Isolate	4646858	26	363137	42.89	99.37	0	NA	0	99.67	89.13	20	NA	GUT_GENOME000700	MGYG-HGUT-00145	d__Bacteria;p__Firmicutes_A;c__Clostridia;o__Lachnospirales;f__Lachnospiraceae;g__Hungatella;s__	ERS2046439	ERP105624	United Kingdom	Europe
GUT_GENOME000679	21673_4_57	HBC	Isolate	2342457	31	195046	59.94	100	0	NA	0	99.67	99.35	20	NA	GUT_GENOME095938	MGYG-HGUT-01292	d__Bacteria;p__Actinobacteriota;c__Actinobacteria;o__Actinomycetales;f__Bifidobacteriaceae;g__Bifidobacterium;s__Bifidobacterium infantis	ERS2046440	ERP105624	United Kingdom	Europe
GUT_GENOME000680	21673_4_58	HBC	Isolate	5104880	121	121960	42.47	99.25	0.25	NA	94.96	99.67	84.92	20	NA	GUT_GENOME143505	MGYG-HGUT-02478	d__Bacteria;p__Bacteroidota;c__Bacteroidia;o__Bacteroidales;f__Bacteroidaceae;g__Bacteroides_B;s__Bacteroides_B dorei	ERS2046441	ERP105624	United Kingdom	Europe
GUT_GENOME000681	21673_4_59	HBC	Isolate	3606029	29	403435	29.71	98.79	0	NA	94.96	99.74	99.83	20	NA	GUT_GENOME000727	MGYG-HGUT-00151	d__Bacteria;p__Firmicutes_A;c__Clostridia;o__Clostridiales;f__Clostridiaceae;g__Clostridium;s__Clostridium paraputrificum	ERS2046442	ERP105624	United Kingdom	Europe
GUT_GENOME000682	21673_4_5	HBC	Isolate	3314964	10	541237	43.61	99.62	0	NA	0	99.67	90.53	20	NA	GUT_GENOME000682	MGYG-HGUT-00144	d__Bacteria;p__Bacteroidota;c__Bacteroidia;o__Bacteroidales;f__Barnesiellaceae;g__Barnesiella;s__Barnesiella intestinihominis	ERS2046392	ERP105624	United Kingdom	Europe
GUT_GENOME000683	21673_4_60	HBC	Isolate	3627812	40	216250	42.49	99.37	1.52	NA	0	99.67	99.59	20	NA	GUT_GENOME001598	MGYG-HGUT-00252	d__Bacteria;p__Firmicutes_A;c__Clostridia;o__Lachnospirales;f__Lachnospiraceae;g__Blautia_A;s__Blautia_A obeum_B	ERS2046443	ERP105624	United Kingdom	Europe
GUT_GENOME000684	21673_4_61	HBC	Isolate	5518762	32	456171	43.78	99.26	0.12	NA	94.96	99.67	97.3	20	NA	GUT_GENOME096063	MGYG-HGUT-01337	d__Bacteria;p__Bacteroidota;c__Bacteroidia;o__Bacteroidales;f__Bacteroidaceae;g__Bacteroides;s__Bacteroides fragilis	ERS2046444	ERP105624	United Kingdom	Europe
GUT_GENOME000685	21673_4_62	HBC	Isolate	4933430	27	588260	46.21	99.26	0.22	NA	0	99.67	99.49	20	NA	GUT_GENOME096083	MGYG-HGUT-01346	d__Bacteria;p__Bacteroidota;c__Bacteroidia;o__Bacteroidales;f__Bacteroidaceae;g__Bacteroides;s__Bacteroides uniformis	ERS2046445	ERP105624	United Kingdom	Europe
GUT_GENOME000686	21673_4_63	HBC	Isolate	4859463	26	322344	46.32	99.26	0.22	NA	0	99.67	99.49	20	NA	GUT_GENOME096083	MGYG-HGUT-01346	d__Bacteria;p__Bacteroidota;c__Bacteroidia;o__Bacteroidales;f__Bacteroidaceae;g__Bacteroides;s__Bacteroides uniformis	ERS2046446	ERP105624	United Kingdom	Europe
GUT_GENOME000687	21673_4_64	HBC	Isolate	2279555	31	151710	60.02	100	0.81	NA	94.12	99.61	99.45	20	NA	GUT_GENOME000484	MGYG-HGUT-00094	d__Bacteria;p__Actinobacteriota;c__Coriobacteriia;o__Coriobacteriales;f__Coriobacteriaceae;g__Collinsella;s__	ERS2046447	ERP105624	United Kingdom	Europe
GUT_GENOME000688	21673_4_65	HBC	Isolate	4856414	23	521689	46.25	99.26	0.22	NA	0	99.67	99.49	20	NA	GUT_GENOME096083	MGYG-HGUT-01346	d__Bacteria;p__Bacteroidota;c__Bacteroidia;o__Bacteroidales;f__Bacteroidaceae;g__Bacteroides;s__Bacteroides uniformis	ERS2046448	ERP105624	United Kingdom	Europe
GUT_GENOME000689	21673_4_67	HBC	Isolate	3778176	63	86210	46.24	99.26	0.5	NA	94.96	70.38	99.59	20	NA	GUT_GENOME239662	MGYG-HGUT-03681	d__Bacteria;p__Bacteroidota;c__Bacteroidia;o__Bacteroidales;f__Bacteroidaceae;g__Bacteroides;s__Bacteroides stercoris	ERS2046449	ERP105624	United Kingdom	Europe
GUT_GENOME000690	21673_4_6	HBC	Isolate	5048982	108	88674	42.41	99.25	0.25	NA	94.96	99.67	82.7	20	NA	GUT_GENOME143505	MGYG-HGUT-02478	d__Bacteria;p__Bacteroidota;c__Bacteroidia;o__Bacteroidales;f__Bacteroidaceae;g__Bacteroides_B;s__Bacteroides_B dorei	ERS2046393	ERP105624	United Kingdom	Europe
GUT_GENOME000691	21673_4_70	HBC	Isolate	4935204	33	588263	46.2	99.26	0.22	NA	0	99.67	99.49	20	NA	GUT_GENOME096083	MGYG-HGUT-01346	d__Bacteria;p__Bacteroidota;c__Bacteroidia;o__Bacteroidales;f__Bacteroidaceae;g__Bacteroides;s__Bacteroides uniformis	ERS2046450	ERP105624	United Kingdom	Europe
GUT_GENOME000692	21673_4_71	HBC	Isolate	3907169	72	111851	48.16	100	0	NA	81.51	99.61	85.06	20	NA	GUT_GENOME001208	MGYG-HGUT-00205	d__Bacteria;p__Firmicutes_A;c__Clostridia;o__Lachnospirales;f__Lachnospiraceae;g__CAG-81;s__CAG-81 sp900066535	ERS2046451	ERP105624	United Kingdom	Europe
GUT_GENOME000693	21673_4_72	HBC	Isolate	2272321	36	145226	60.01	100	0.81	NA	94.12	93.61	99.45	20	NA	GUT_GENOME000484	MGYG-HGUT-00094	d__Bacteria;p__Actinobacteriota;c__Coriobacteriia;o__Coriobacteriales;f__Coriobacteriaceae;g__Collinsella;s__	ERS2046452	ERP105624	United Kingdom	Europe
GUT_GENOME000694	21673_4_75	HBC	Isolate	5393987	142	76650	45.42	99.23	0	NA	94.12	99.67	99.45	20	NA	GUT_GENOME143131	MGYG-HGUT-02438	d__Bacteria;p__Bacteroidota;c__Bacteroidia;o__Bacteroidales;f__Tannerellaceae;g__Parabacteroides;s__Parabacteroides distasonis	ERS2046453	ERP105624	United Kingdom	Europe
GUT_GENOME000695	21673_4_76	HBC	Isolate	2278157	33	128226	60.02	100	0.81	NA	94.12	99.61	99.45	20	NA	GUT_GENOME000484	MGYG-HGUT-00094	d__Bacteria;p__Actinobacteriota;c__Coriobacteriia;o__Coriobacteriales;f__Coriobacteriaceae;g__Collinsella;s__	ERS2046454	ERP105624	United Kingdom	Europe
GUT_GENOME000696	21673_4_77	HBC	Isolate	3418957	18	1004139	48.4	99.37	0	NA	0	99.61	99.83	20	NA	GUT_GENOME143157	MGYG-HGUT-02445	d__Bacteria;p__Firmicutes_A;c__Clostridia;o__Lachnospirales;f__Lachnospiraceae;g__Clostridium_Q;s__Clostridium_Q sp003024715	ERS2046455	ERP105624	United Kingdom	Europe
GUT_GENOME000697	21673_4_78	HBC	Isolate	3328289	17	2105963	28.13	100	0.4	NA	82.35	99.74	99.83	20	NA	GUT_GENOME142391	MGYG-HGUT-02372	d__Bacteria;p__Firmicutes_A;c__Clostridia;o__Clostridiales;f__Clostridiaceae;g__Clostridium_P;s__Clostridium_P perfringens	ERS2046456	ERP105624	United Kingdom	Europe
GUT_GENOME000698	21673_4_79	HBC	Isolate	5593325	94	109650	42.45	99.25	0.38	NA	94.96	99.67	99.59	20	NA	GUT_GENOME143505	MGYG-HGUT-02478	d__Bacteria;p__Bacteroidota;c__Bacteroidia;o__Bacteroidales;f__Bacteroidaceae;g__Bacteroides_B;s__Bacteroides_B dorei	ERS2046457	ERP105624	United Kingdom	Europe
GUT_GENOME000699	21673_4_7	HBC	Isolate	2275641	43	133754	60.01	100	0.81	NA	94.12	93.61	99.45	20	NA	GUT_GENOME000484	MGYG-HGUT-00094	d__Bacteria;p__Actinobacteriota;c__Coriobacteriia;o__Coriobacteriales;f__Coriobacteriaceae;g__Collinsella;s__	ERS2046394	ERP105624	United Kingdom	Europe
GUT_GENOME000700	21673_4_80	HBC	Isolate	4646417	22	484254	42.89	99.37	0	NA	0	99.67	99.79	20	NA	GUT_GENOME000700	MGYG-HGUT-00145	d__Bacteria;p__Firmicutes_A;c__Clostridia;o__Lachnospirales;f__Lachnospiraceae;g__Hungatella;s__	ERS2046458	ERP105624	United Kingdom	Europe
GUT_GENOME000701	21673_4_81	HBC	Isolate	4311184	61	155107	42.83	99.37	0	NA	82.35	99.67	99.66	20	NA	GUT_GENOME000004	MGYG-HGUT-00002	d__Bacteria;p__Firmicutes_A;c__Clostridia;o__Lachnospirales;f__Lachnospiraceae;g__Blautia_A;s__Blautia_A sp900066165	ERS2046459	ERP105624	United Kingdom	Europe
GUT_GENOME000702	21673_4_82	HBC	Isolate	2158603	14	379202	59.16	100	0.45	NA	0	99.15	99.04	20	NA	GUT_GENOME142522	MGYG-HGUT-02395	d__Bacteria;p__Actinobacteriota;c__Actinobacteria;o__Actinomycetales;f__Bifidobacteriaceae;g__Bifidobacterium;s__Bifidobacterium adolescentis	ERS2046460	ERP105624	United Kingdom	Europe
GUT_GENOME000703	21673_4_83	HBC	Isolate	3608716	30	508354	29.72	98.79	0	NA	94.96	99.74	99.83	20	NA	GUT_GENOME000727	MGYG-HGUT-00151	d__Bacteria;p__Firmicutes_A;c__Clostridia;o__Clostridiales;f__Clostridiaceae;g__Clostridium;s__Clostridium paraputrificum	ERS2046461	ERP105624	United Kingdom	Europe
GUT_GENOME000704	21673_4_84	HBC	Isolate	3606695	46	198617	42.78	99.21	2.17	NA	0	99.61	99.76	20	NA	GUT_GENOME239728	MGYG-HGUT-03694	d__Bacteria;p__Firmicutes_A;c__Clostridia;o__Lachnospirales;f__Lachnospiraceae;g__Agathobacter;s__Agathobacter faecis	ERS2046462	ERP105624	United Kingdom	Europe
GUT_GENOME000705	21673_4_85	HBC	Isolate	2277155	36	135663	60.02	100	0.81	NA	94.12	93.61	99.45	20	NA	GUT_GENOME000484	MGYG-HGUT-00094	d__Bacteria;p__Actinobacteriota;c__Coriobacteriia;o__Coriobacteriales;f__Coriobacteriaceae;g__Collinsella;s__	ERS2046463	ERP105624	United Kingdom	Europe
GUT_GENOME000706	21673_4_87	HBC	Isolate	3357411	33	363061	41.17	99.42	0	NA	0	99.67	99.62	20	NA	GUT_GENOME000706	MGYG-HGUT-00146	d__Bacteria;p__Firmicutes_A;c__Clostridia;o__Lachnospirales;f__Lachnospiraceae;g__Dorea;s__Dorea formicigenerans	ERS2046464	ERP105624	United Kingdom	Europe
GUT_GENOME000707	21673_4_88	HBC	Isolate	2343341	33	195002	59.94	100	0	NA	0	99.67	99.35	20	NA	GUT_GENOME095938	MGYG-HGUT-01292	d__Bacteria;p__Actinobacteriota;c__Actinobacteria;o__Actinomycetales;f__Bifidobacteriaceae;g__Bifidobacterium;s__Bifidobacterium infantis	ERS2046465	ERP105624	United Kingdom	Europe
GUT_GENOME000708	21673_4_89	HBC	Isolate	4858486	21	588278	46.32	99.26	0.22	NA	0	99.67	99.49	20	NA	GUT_GENOME096083	MGYG-HGUT-01346	d__Bacteria;p__Bacteroidota;c__Bacteroidia;o__Bacteroidales;f__Bacteroidaceae;g__Bacteroides;s__Bacteroides uniformis	ERS2046466	ERP105624	United Kingdom	Europe
GUT_GENOME000709	21673_4_8	HBC	Isolate	2789687	69	81494	41.91	99.42	0	NA	0	99.67	99.62	20	NA	GUT_GENOME096193	MGYG-HGUT-01374	d__Bacteria;p__Firmicutes_A;c__Clostridia;o__Lachnospirales;f__Lachnospiraceae;g__Faecalicatena;s__Faecalicatena torques	ERS2046395	ERP105624	United Kingdom	Europe
GUT_GENOME000710	21673_4_90	HBC	Isolate	4849280	24	595732	46.35	99.26	0.22	NA	0	99.67	99.49	20	NA	GUT_GENOME096083	MGYG-HGUT-01346	d__Bacteria;p__Bacteroidota;c__Bacteroidia;o__Bacteroidales;f__Bacteroidaceae;g__Bacteroides;s__Bacteroides uniformis	ERS2046467	ERP105624	United Kingdom	Europe
GUT_GENOME000711	21673_4_91	HBC	Isolate	4371302	26	778705	45.93	99.59	0.02	NA	94.96	98.96	83.25	20	NA	GUT_GENOME000711	MGYG-HGUT-00147	d__Bacteria;p__Firmicutes;c__Bacilli;o__Bacillales;f__Bacillaceae;g__Bacillus;s__Bacillus paralicheniformis	ERS2046468	ERP105624	United Kingdom	Europe
GUT_GENOME000712	21673_4_92	HBC	Isolate	3776204	59	102978	46.25	99.26	0.5	NA	94.96	88.78	99.59	20	NA	GUT_GENOME239662	MGYG-HGUT-03681	d__Bacteria;p__Bacteroidota;c__Bacteroidia;o__Bacteroidales;f__Bacteroidaceae;g__Bacteroides;s__Bacteroides stercoris	ERS2046469	ERP105624	United Kingdom	Europe
GUT_GENOME000713	21673_4_94	HBC	Isolate	6535144	55	285997	43.46	99.62	0.38	NA	0	99.67	99.45	20	NA	GUT_GENOME096473	MGYG-HGUT-01489	d__Bacteria;p__Bacteroidota;c__Bacteroidia;o__Bacteroidales;f__Tannerellaceae;g__Parabacteroides;s__Parabacteroides goldsteinii	ERS2046470	ERP105624	United Kingdom	Europe
GUT_GENOME000714	21673_4_95	HBC	Isolate	6467062	205	84536	34.7	98.61	0.31	NA	93.28	99.74	99.83	20	NA	GUT_GENOME103868	MGYG-HGUT-01712	d__Bacteria;p__Firmicutes;c__Bacilli;o__Bacillales;f__Bacillaceae_G;g__Bacillus_A;s__Bacillus_A thuringiensis_S	ERS2046471	ERP105624	United Kingdom	Europe
GUT_GENOME000715	21673_4_9	HBC	Isolate	3422428	28	524601	57.68	98.8	0.48	NA	94.96	99.67	99.35	20	NA	GUT_GENOME000285	MGYG-HGUT-00074	d__Bacteria;p__Bacteroidota;c__Bacteroidia;o__Bacteroidales;f__Rikenellaceae;g__Alistipes;s__Alistipes onderdonkii	ERS2046396	ERP105624	United Kingdom	Europe
GUT_GENOME000716	8080_1_66	HBC	Isolate	3268829	27	2061817	28.08	100	0	NA	82.35	99.74	99.83	20	NA	GUT_GENOME142391	MGYG-HGUT-02372	d__Bacteria;p__Firmicutes_A;c__Clostridia;o__Clostridiales;f__Clostridiaceae;g__Clostridium_P;s__Clostridium_P perfringens	ERS138164	ERP105624	United Kingdom	Europe
GUT_GENOME000717	8080_1_68	HBC	Isolate	3143924	108	134600	42.89	99.42	0	NA	0	99.67	86.7	20	NA	GUT_GENOME096210	MGYG-HGUT-01380	d__Bacteria;p__Firmicutes_A;c__Clostridia;o__Lachnospirales;f__Lachnospiraceae;g__Faecalicatena;s__Faecalicatena gnavus	ERS138166	ERP105624	United Kingdom	Europe
GUT_GENOME000718	8080_1_69	HBC	Isolate	2855431	75	111868	40.22	99.37	0	NA	0	99.67	98.53	20	NA	GUT_GENOME000718	MGYG-HGUT-00148	d__Bacteria;p__Firmicutes_A;c__Clostridia;o__Lachnospirales;f__Lachnospiraceae;g__Tyzzerella;s__Tyzzerella nexilis	ERS138167	ERP105624	United Kingdom	Europe
GUT_GENOME000719	8080_1_70	HBC	Isolate	3306019	22	752610	44.32	99.33	4.03	NA	82.35	99.61	99.69	20	NA	GUT_GENOME000327	MGYG-HGUT-00080	d__Bacteria;p__Firmicutes_A;c__Clostridia;o__Lachnospirales;f__Lachnospiraceae;g__Anaerostipes;s__Anaerostipes caccae	ERS138168	ERP105624	United Kingdom	Europe
GUT_GENOME000720	8080_1_71	HBC	Isolate	3770807	80	159166	54.17	97.99	0.36	NA	94.12	99.67	99.83	20	NA	GUT_GENOME000010	MGYG-HGUT-00004	d__Bacteria;p__Firmicutes_A;c__Clostridia;o__Oscillospirales;f__Ruminococcaceae;g__Anaerotruncus;s__Anaerotruncus colihominis	ERS138169	ERP105624	United Kingdom	Europe
GUT_GENOME000721	8080_1_72	HBC	Isolate	6242882	126	234353	45.51	99.36	0	NA	0	91.19	97.13	20	NA	GUT_GENOME103705	MGYG-HGUT-01689	d__Bacteria;p__Firmicutes_A;c__Clostridia;o__Lachnospirales;f__Lachnospiraceae;g__Blautia;s__Blautia producta	ERS138170	ERP105624	United Kingdom	Europe
GUT_GENOME000722	8080_1_73	HBC	Isolate	5773049	67	197334	50.09	99.37	0.95	NA	83.19	96.67	54.87	20	NA	GUT_GENOME000980	MGYG-HGUT-00179	d__Bacteria;p__Firmicutes_A;c__Clostridia;o__Lachnospirales;f__Lachnospiraceae;g__Clostridium_M;s__	ERS138171	ERP105624	United Kingdom	Europe
GUT_GENOME000723	8080_1_75	HBC	Isolate	4669523	149	73774	28.57	99.19	0	NA	94.96	69.41	99.83	19	NA	GUT_GENOME000046	MGYG-HGUT-00014	d__Bacteria;p__Firmicutes_A;c__Clostridia;o__Clostridiales;f__Clostridiaceae;g__Clostridium;s__Clostridium butyricum	ERS138173	ERP105624	United Kingdom	Europe
GUT_GENOME000724	8080_1_77	HBC	Isolate	3780854	163	57954	27.91	99.19	1.69	NA	94.96	99.67	99.83	17	NA	GUT_GENOME000724	MGYG-HGUT-00149	d__Bacteria;p__Firmicutes_A;c__Clostridia;o__Clostridiales;f__Clostridiaceae;g__Clostridium;s__Clostridium saudiense	ERS138175	ERP105624	United Kingdom	Europe
GUT_GENOME000725	8080_1_78	HBC	Isolate	7470188	170	161269	47.98	99.37	0.32	NA	82.35	93.93	88.44	20	NA	GUT_GENOME000725	MGYG-HGUT-00150	d__Bacteria;p__Firmicutes_A;c__Clostridia;o__Lachnospirales;f__Lachnospiraceae;g__Hungatella;s__Hungatella hathewayi	ERS138176	ERP105624	United Kingdom	Europe
GUT_GENOME000726	8080_1_80	HBC	Isolate	4916746	298	96895	43.44	100	0.13	NA	0	99.67	96.21	20	NA	GUT_GENOME140045	MGYG-HGUT-02268	d__Bacteria;p__Firmicutes;c__Bacilli;o__Erysipelotrichales;f__Erysipelotrichaceae;g__Absiella;s__	ERS138178	ERP105624	United Kingdom	Europe
GUT_GENOME000727	8080_1_81	HBC	Isolate	3486414	41	366464	29.7	99.19	0	NA	94.96	99.74	99.83	20	NA	GUT_GENOME000727	MGYG-HGUT-00151	d__Bacteria;p__Firmicutes_A;c__Clostridia;o__Clostridiales;f__Clostridiaceae;g__Clostridium;s__Clostridium paraputrificum	ERS138179	ERP105624	United Kingdom	Europe
GUT_GENOME000728	8080_1_82	HBC	Isolate	3909024	94	102674	31.27	100	0.94	NA	70.59	99.67	99.79	20	NA	GUT_GENOME096257	MGYG-HGUT-01400	d__Bacteria;p__Firmicutes;c__Bacilli;o__Erysipelotrichales;f__Erysipelatoclostridiaceae;g__Erysipelatoclostridium;s__Erysipelatoclostridium ramosum	ERS138180	ERP105624	United Kingdom	Europe
GUT_GENOME000729	8080_1_83	HBC	Isolate	6260407	89	177249	43.98	99.37	0.84	NA	0	90.8	99.79	20	NA	GUT_GENOME000729	MGYG-HGUT-00152	d__Bacteria;p__Firmicutes_A;c__Clostridia;o__Lachnospirales;f__Lachnospiraceae;g__Hungatella;s__	ERS138181	ERP105624	United Kingdom	Europe
GUT_GENOME000730	8080_1_84	HBC	Isolate	3131881	57	159529	46.74	98.83	0	NA	94.96	99.67	99.73	20	NA	GUT_GENOME095973	MGYG-HGUT-01303	d__Bacteria;p__Firmicutes_A;c__Clostridia;o__Lachnospirales;f__Lachnospiraceae;g__Dorea;s__Dorea scindens	ERS138182	ERP105624	United Kingdom	Europe
GUT_GENOME000731	8080_1_85	HBC	Isolate	4847259	235	36885	47.8	99.37	0	NA	0	99.61	99.83	20	NA	GUT_GENOME096178	MGYG-HGUT-01367	d__Bacteria;p__Firmicutes_A;c__Clostridia;o__Lachnospirales;f__Lachnospiraceae;g__Clostridium_Q;s__Clostridium_Q symbiosum	ERS138183	ERP105624	United Kingdom	Europe
GUT_GENOME000732	8080_1_93	HBC	Isolate	2962513	32	190448	46.45	98.19	1.6	NA	0	99.61	99.83	20	NA	GUT_GENOME000732	MGYG-HGUT-00153	d__Bacteria;p__Firmicutes_A;c__Clostridia;o__Lachnospirales;f__Lachnospiraceae;g__CAG-45;s__CAG-45 sp000438375	ERS138191	ERP105624	United Kingdom	Europe
GUT_GENOME000733	8080_1_94	HBC	Isolate	3249088	28	442424	45.16	98.83	1.66	NA	0	99.61	99.59	20	NA	GUT_GENOME000767	MGYG-HGUT-00159	d__Bacteria;p__Firmicutes_A;c__Clostridia;o__Lachnospirales;f__Lachnospiraceae;g__Sellimonas;s__Sellimonas intestinalis	ERS138192	ERP105624	United Kingdom	Europe
GUT_GENOME000734	8080_1_96	HBC	Isolate	3125214	79	106463	60.61	99.33	0	NA	93.28	99.74	99.86	20	NA	GUT_GENOME096498	MGYG-HGUT-01502	d__Bacteria;p__Firmicutes_A;c__Clostridia;o__Oscillospirales;f__Oscillospiraceae;g__Intestinimonas;s__Intestinimonas massiliensis	ERS138194	ERP105624	United Kingdom	Europe
GUT_GENOME000735	AF02-12	CGR	Isolate	2998355	23	437841	40.84	99.52	1.22	NA	0	99.61	98.22	20	GCA_003461765	GUT_GENOME000735	MGYG-HGUT-00154	d__Bacteria;p__Firmicutes_A;c__Clostridia;o__Lachnospirales;f__Lachnospiraceae;g__CAG-45;s__CAG-45 sp900066395	SAMN09734161	PRJNA482748	China	Asia
GUT_GENOME000736	AF02-13	CGR	Isolate	2857150	63	130060	29.33	99.06	0	NA	68.07	99.67	99.79	18	GCA_003461745	GUT_GENOME000196	MGYG-HGUT-00045	d__Bacteria;p__Firmicutes;c__Bacilli;o__Erysipelotrichales;f__Erysipelatoclostridiaceae;g__Erysipelatoclostridium;s__Erysipelatoclostridium sp000752095	SAMN09734162	PRJNA482748	China	Asia
GUT_GENOME000737	AF02-27	CGR	Isolate	3738529	120	53242	54.91	97.99	1.34	NA	94.96	99.67	99.83	20	GCA_003465835	GUT_GENOME000612	MGYG-HGUT-00131	d__Bacteria;p__Firmicutes_A;c__Clostridia;o__Oscillospirales;f__Ruminococcaceae;g__Anaerotruncus;s__Anaerotruncus rubiinfantis	SAMN09734163	PRJNA482748	China	Asia
GUT_GENOME000738	AF02-29	CGR	Isolate	3051774	50	213466	48.77	100	0	NA	0	99.61	99.83	20	GCA_003479845	GUT_GENOME143157	MGYG-HGUT-02445	d__Bacteria;p__Firmicutes_A;c__Clostridia;o__Lachnospirales;f__Lachnospiraceae;g__Clostridium_Q;s__Clostridium_Q sp003024715	SAMN09734164	PRJNA482748	China	Asia
GUT_GENOME000739	AF02-36-1	CGR	Isolate	2185083	18	229068	56.29	100	0.38	NA	0	99.67	99.04	20	GCA_003466105	GUT_GENOME239670	MGYG-HGUT-03683	d__Bacteria;p__Actinobacteriota;c__Actinobacteria;o__Actinomycetales;f__Bifidobacteriaceae;g__Bifidobacterium;s__Bifidobacterium pseudocatenulatum	SAMN09734165	PRJNA482748	China	Asia
GUT_GENOME000740	AF02-42	CGR	Isolate	3731084	112	124456	48.14	99.37	0	NA	81.51	86.69	98.46	20	GCA_003435325	GUT_GENOME001208	MGYG-HGUT-00205	d__Bacteria;p__Firmicutes_A;c__Clostridia;o__Lachnospirales;f__Lachnospiraceae;g__CAG-81;s__CAG-81 sp900066535	SAMN09734166	PRJNA482748	China	Asia
GUT_GENOME000741	AF02-46-1	CGR	Isolate	2249402	59	95623	59.66	100	0.81	NA	0	99.61	99.45	20	GCA_003465825	GUT_GENOME001400	MGYG-HGUT-00232	d__Bacteria;p__Actinobacteriota;c__Coriobacteriia;o__Coriobacteriales;f__Coriobacteriaceae;g__Collinsella;s__	SAMN09734167	PRJNA482748	China	Asia
GUT_GENOME000742	AF03-10	CGR	Isolate	2443999	26	203956	60.21	100	0	NA	0	99.67	99.35	20	GCA_003466075	GUT_GENOME095938	MGYG-HGUT-01292	d__Bacteria;p__Actinobacteriota;c__Actinobacteria;o__Actinomycetales;f__Bifidobacteriaceae;g__Bifidobacterium;s__Bifidobacterium infantis	SAMN09734168	PRJNA482748	China	Asia
GUT_GENOME000743	AF03-13	CGR	Isolate	2346100	38	173709	44.6	99.08	0.61	NA	94.12	99.67	99.83	18	GCA_003466065	GUT_GENOME000743	MGYG-HGUT-00155	d__Bacteria;p__Firmicutes;c__Bacilli;o__Lactobacillales;f__Lactobacillaceae;g__Weissella;s__Weissella confusa	SAMN09734169	PRJNA482748	China	Asia
GUT_GENOME000744	AF03-20	CGR	Isolate	2445674	26	239198	60.21	100	0	NA	0	99.67	99.35	20	GCA_003466045	GUT_GENOME095938	MGYG-HGUT-01292	d__Bacteria;p__Actinobacteriota;c__Actinobacteria;o__Actinomycetales;f__Bifidobacteriaceae;g__Bifidobacterium;s__Bifidobacterium infantis	SAMN09734170	PRJNA482748	China	Asia
GUT_GENOME000745	AF03-26	CGR	Isolate	6170178	84	212650	42.9	99.46	0.49	NA	0	99.67	99.56	20	GCA_003466025	GUT_GENOME001120	MGYG-HGUT-00196	d__Bacteria;p__Bacteroidota;c__Bacteroidia;o__Bacteroidales;f__Bacteroidaceae;g__Bacteroides;s__Bacteroides thetaiotaomicron	SAMN09734171	PRJNA482748	China	Asia
GUT_GENOME000746	AF03-27	CGR	Isolate	2446010	30	203979	60.21	100	0	NA	0	99.67	99.35	20	GCA_003465785	GUT_GENOME095938	MGYG-HGUT-01292	d__Bacteria;p__Actinobacteriota;c__Actinobacteria;o__Actinomycetales;f__Bifidobacteriaceae;g__Bifidobacterium;s__Bifidobacterium infantis	SAMN09734172	PRJNA482748	China	Asia
GUT_GENOME000747	AF03-28	CGR	Isolate	2359346	37	288942	56.56	100	0.23	NA	0	99.67	99.11	20	GCA_003465775	GUT_GENOME239670	MGYG-HGUT-03683	d__Bacteria;p__Actinobacteriota;c__Actinobacteria;o__Actinomycetales;f__Bifidobacteriaceae;g__Bifidobacterium;s__Bifidobacterium pseudocatenulatum	SAMN09734173	PRJNA482748	China	Asia
GUT_GENOME000748	AF04-12	CGR	Isolate	5105201	182	81358	42	99.25	0.13	NA	94.96	99.67	99.45	20	GCA_003465765	GUT_GENOME143505	MGYG-HGUT-02478	d__Bacteria;p__Bacteroidota;c__Bacteroidia;o__Bacteroidales;f__Bacteroidaceae;g__Bacteroides_B;s__Bacteroides_B dorei	SAMN09734174	PRJNA482748	China	Asia
GUT_GENOME000749	AF04-13	CGR	Isolate	2375956	22	256464	60.14	100	0	NA	0	99.67	99.35	20	GCA_003465745	GUT_GENOME095938	MGYG-HGUT-01292	d__Bacteria;p__Actinobacteriota;c__Actinobacteria;o__Actinomycetales;f__Bifidobacteriaceae;g__Bifidobacterium;s__Bifidobacterium infantis	SAMN09734175	PRJNA482748	China	Asia
GUT_GENOME000750	AF04-15	CGR	Isolate	6235386	68	170786	55.8	99.22	0.63	NA	0	99.67	99.83	20	GCA_003466005	GUT_GENOME141054	MGYG-HGUT-02328	d__Bacteria;p__Firmicutes_A;c__Clostridia;o__Lachnospirales;f__Lachnospiraceae;g__Clostridium_M;s__Clostridium_M asparagiforme	SAMN09734176	PRJNA482748	China	Asia
GUT_GENOME000751	AF04-17	CGR	Isolate	6663456	123	124441	41.98	99.42	0.08	NA	94.96	99.67	99.56	20	GCA_003465715	GUT_GENOME096203	MGYG-HGUT-01378	d__Bacteria;p__Bacteroidota;c__Bacteroidia;o__Bacteroidales;f__Bacteroidaceae;g__Bacteroides;s__Bacteroides ovatus	SAMN09734177	PRJNA482748	China	Asia
GUT_GENOME000752	AF04-22	CGR	Isolate	4668656	118	144339	46.23	99.26	0.37	NA	0	99.67	99.59	20	GCA_003603375	GUT_GENOME096083	MGYG-HGUT-01346	d__Bacteria;p__Bacteroidota;c__Bacteroidia;o__Bacteroidales;f__Bacteroidaceae;g__Bacteroides;s__Bacteroides uniformis	SAMN09734178	PRJNA482748	China	Asia
GUT_GENOME000753	AF04-24	CGR	Isolate	2287006	79	95573	59.85	100	0	NA	94.12	99.61	99.45	20	GCA_003465685	GUT_GENOME000753	MGYG-HGUT-00156	d__Bacteria;p__Actinobacteriota;c__Coriobacteriia;o__Coriobacteriales;f__Coriobacteriaceae;g__Collinsella;s__Collinsella sp002232035	SAMN09734179	PRJNA482748	China	Asia
GUT_GENOME000754	AF04-25	CGR	Isolate	5179450	202	53220	42.27	99.25	0	NA	94.96	99.67	99.59	20	GCA_003465695	GUT_GENOME143505	MGYG-HGUT-02478	d__Bacteria;p__Bacteroidota;c__Bacteroidia;o__Bacteroidales;f__Bacteroidaceae;g__Bacteroides_B;s__Bacteroides_B dorei	SAMN09734180	PRJNA482748	China	Asia
GUT_GENOME000755	AF04-45	CGR	Isolate	3383668	33	354384	44.37	99.33	4.03	NA	0	99.61	99.69	19	GCA_003461725	GUT_GENOME000327	MGYG-HGUT-00080	d__Bacteria;p__Firmicutes_A;c__Clostridia;o__Lachnospirales;f__Lachnospiraceae;g__Anaerostipes;s__Anaerostipes caccae	SAMN09734181	PRJNA482748	China	Asia
GUT_GENOME000756	AF04-46	CGR	Isolate	6667183	113	126303	41.98	99.46	0.08	NA	94.96	99.67	99.56	20	GCA_003465985	GUT_GENOME096203	MGYG-HGUT-01378	d__Bacteria;p__Bacteroidota;c__Bacteroidia;o__Bacteroidales;f__Bacteroidaceae;g__Bacteroides;s__Bacteroides ovatus	SAMN09734182	PRJNA482748	China	Asia
GUT_GENOME000757	AF04-47	CGR	Isolate	2140138	28	187217	38.69	100	0	NA	92.44	99.67	99.69	20	GCA_003465965	GUT_GENOME096096	MGYG-HGUT-01349	d__Bacteria;p__Firmicutes_C;c__Negativicutes;o__Veillonellales;f__Veillonellaceae;g__Veillonella;s__Veillonella parvula_A	SAMN09734183	PRJNA482748	China	Asia
GUT_GENOME000758	AF04-6	CGR	Isolate	3897520	155	63414	39.9	99.62	0	NA	0	99.67	99.45	20	GCA_003479825	GUT_GENOME096240	MGYG-HGUT-01391	d__Bacteria;p__Bacteroidota;c__Bacteroidia;o__Bacteroidales;f__Coprobacteraceae;g__Coprobacter;s__Coprobacter fastidiosus	SAMN09734184	PRJNA482748	China	Asia
GUT_GENOME000759	AF05-16	CGR	Isolate	2425676	29	372342	60.36	100	0	NA	0	99.67	99.35	20	GCA_003465665	GUT_GENOME095938	MGYG-HGUT-01292	d__Bacteria;p__Actinobacteriota;c__Actinobacteria;o__Actinomycetales;f__Bifidobacteriaceae;g__Bifidobacterium;s__Bifidobacterium infantis	SAMN09734185	PRJNA482748	China	Asia
GUT_GENOME000760	AF05-25	CGR	Isolate	3456725	403	18488	27.47	100	1.4	NA	89.92	99.74	99.83	14	GCA_003465925	GUT_GENOME000760	MGYG-HGUT-00157	d__Bacteria;p__Firmicutes_A;c__Clostridia;o__Peptostreptococcales;f__Peptostreptococcaceae;g__Paeniclostridium;s__Paeniclostridium sordellii	SAMN09734187	PRJNA482748	China	Asia
GUT_GENOME000761	AF05-2	CGR	Isolate	2426810	30	372365	60.36	100	0	NA	0	99.67	99.35	20	GCA_003465635	GUT_GENOME095938	MGYG-HGUT-01292	d__Bacteria;p__Actinobacteriota;c__Actinobacteria;o__Actinomycetales;f__Bifidobacteriaceae;g__Bifidobacterium;s__Bifidobacterium infantis	SAMN09734186	PRJNA482748	China	Asia
GUT_GENOME000762	AF05-4	CGR	Isolate	3880862	75	118861	46.41	99.26	0.37	NA	94.96	99.67	99.59	20	GCA_003465625	GUT_GENOME239662	MGYG-HGUT-03681	d__Bacteria;p__Bacteroidota;c__Bacteroidia;o__Bacteroidales;f__Bacteroidaceae;g__Bacteroides;s__Bacteroides stercoris	SAMN09734188	PRJNA482748	China	Asia
GUT_GENOME000763	AF05-8-2	CGR	Isolate	2332750	120	49557	59.77	100	0.81	NA	94.12	99.67	99.76	20	GCA_003465915	GUT_GENOME000764	MGYG-HGUT-00158	d__Bacteria;p__Actinobacteriota;c__Coriobacteriia;o__Coriobacteriales;f__Coriobacteriaceae;g__Collinsella;s__	SAMN09734189	PRJNA482748	China	Asia
GUT_GENOME000764	AF05-9	CGR	Isolate	2308547	96	51923	59.88	100	0.81	NA	94.12	98.17	99.45	19	GCA_003465595	GUT_GENOME000764	MGYG-HGUT-00158	d__Bacteria;p__Actinobacteriota;c__Coriobacteriia;o__Coriobacteriales;f__Coriobacteriaceae;g__Collinsella;s__	SAMN09734190	PRJNA482748	China	Asia
GUT_GENOME000765	AF06-14	CGR	Isolate	2914210	75	132145	37.37	98.66	0	NA	0	99.67	99.83	20	GCA_003465585	GUT_GENOME000237	MGYG-HGUT-00060	d__Bacteria;p__Firmicutes_A;c__Clostridia;o__Lachnospirales;f__Lachnospiraceae;g__Lachnospira;s__Lachnospira eligens_B	SAMN09734191	PRJNA482748	China	Asia
GUT_GENOME000766	AF06-19	CGR	Isolate	3292048	64	176806	41.08	99.28	0.72	NA	0	99.61	99.76	19	GCA_003465565	GUT_GENOME143712	MGYG-HGUT-02492	d__Bacteria;p__Firmicutes_A;c__Clostridia;o__Lachnospirales;f__Lachnospiraceae;g__Agathobacter;s__Agathobacter rectalis	SAMN09734192	PRJNA482748	China	Asia
GUT_GENOME000767	AF07-16	CGR	Isolate	3206638	30	369744	45.17	98.83	0.88	NA	0	93.87	99.59	20	GCA_003435315	GUT_GENOME000767	MGYG-HGUT-00159	d__Bacteria;p__Firmicutes_A;c__Clostridia;o__Lachnospirales;f__Lachnospiraceae;g__Sellimonas;s__Sellimonas intestinalis	SAMN09734193	PRJNA482748	China	Asia
GUT_GENOME000768	AF08-23	CGR	Isolate	2098512	34	117970	61.38	100	0.81	NA	94.12	99.61	99.42	20	GCA_003479805	GUT_GENOME000768	MGYG-HGUT-00160	d__Bacteria;p__Actinobacteriota;c__Coriobacteriia;o__Coriobacteriales;f__Coriobacteriaceae;g__Collinsella;s__	SAMN09734195	PRJNA482748	China	Asia
GUT_GENOME000769	AF08-2	CGR	Isolate	2540018	32	184760	60.2	100	0	NA	0	99.67	99.35	20	GCA_003465545	GUT_GENOME095938	MGYG-HGUT-01292	d__Bacteria;p__Actinobacteriota;c__Actinobacteria;o__Actinomycetales;f__Bifidobacteriaceae;g__Bifidobacterium;s__Bifidobacterium infantis	SAMN09734194	PRJNA482748	China	Asia
GUT_GENOME000770	AF08-3	CGR	Isolate	2049624	157	30444	37.84	98.94	0	NA	93.28	99.67	99.83	20	GCA_003465905	GUT_GENOME000770	MGYG-HGUT-00161	d__Bacteria;p__Firmicutes;c__Bacilli;o__Lactobacillales;f__Lactobacillaceae;g__Lactobacillus;s__Lactobacillus amylovorus	SAMN09734196	PRJNA482748	China	Asia
GUT_GENOME000771	AF09-1A	CGR	Isolate	3502556	81	106961	31.39	100	0	NA	70.59	99.67	99.79	19	GCA_003479775	GUT_GENOME096257	MGYG-HGUT-01400	d__Bacteria;p__Firmicutes;c__Bacilli;o__Erysipelotrichales;f__Erysipelatoclostridiaceae;g__Erysipelatoclostridium;s__Erysipelatoclostridium ramosum	SAMN09734197	PRJNA482748	China	Asia
GUT_GENOME000772	AF10-13	CGR	Isolate	3126111	63	144929	56.08	99.32	0	NA	94.12	99.74	98.94	20	GCA_003465525	GUT_GENOME095967	MGYG-HGUT-01300	d__Bacteria;p__Firmicutes_A;c__Clostridia;o__Oscillospirales;f__Ruminococcaceae;g__Faecalibacterium;s__Faecalibacterium prausnitzii_K	SAMN09734198	PRJNA482748	China	Asia
GUT_GENOME000773	AF10-16	CGR	Isolate	2946019	127	50245	56.36	95.78	0.13	NA	90.76	99.74	99.86	18	GCA_003479765	GUT_GENOME239684	MGYG-HGUT-03686	d__Bacteria;p__Firmicutes_A;c__Clostridia;o__Oscillospirales;f__Oscillospiraceae;g__ER4;s__ER4 sp000765235	SAMN09734199	PRJNA482748	China	Asia
GUT_GENOME000774	AF10-17	CGR	Isolate	3691965	197	54905	44.87	99.32	3.38	NA	94.96	99.67	99.56	20	GCA_003465495	GUT_GENOME140299	MGYG-HGUT-02293	d__Bacteria;p__Bacteroidota;c__Bacteroidia;o__Bacteroidales;f__Bacteroidaceae;g__Prevotella;s__Prevotella copri	SAMN09734200	PRJNA482748	China	Asia
GUT_GENOME000775	AF10-23	CGR	Isolate	2127655	73	103691	39.88	99.29	0.15	NA	93.28	99.74	99.76	19	GCA_003465885	GUT_GENOME000571	MGYG-HGUT-00113	d__Bacteria;p__Firmicutes;c__Bacilli;o__Lactobacillales;f__Streptococcaceae;g__Streptococcus;s__Streptococcus salivarius	SAMN09734201	PRJNA482748	China	Asia
GUT_GENOME000776	AF10-31	CGR	Isolate	2517429	138	46564	34.21	97.98	1.25	NA	94.96	99.67	99.73	20	GCA_003465865	GUT_GENOME103864	MGYG-HGUT-01711	d__Bacteria;p__Firmicutes;c__Bacilli;o__Erysipelotrichales;f__Erysipelotrichaceae;g__Holdemanella;s__Holdemanella biformis	SAMN09734203	PRJNA482748	China	Asia
GUT_GENOME000777	AF10-3	CGR	Isolate	2798326	86	93692	54.15	98.77	0.81	NA	0	83.76	86.09	20	GCA_003479745	GUT_GENOME001016	MGYG-HGUT-00185	d__Bacteria;p__Firmicutes_A;c__Clostridia;o__Oscillospirales;f__Butyricicoccaceae;g__Agathobaculum;s__Agathobaculum butyriciproducens	SAMN09734202	PRJNA482748	China	Asia
GUT_GENOME000778	AF10-46	CGR	Isolate	2897782	47	154940	55.94	100	0	NA	94.12	99.74	99.83	20	GCA_003604105	GUT_GENOME140074	MGYG-HGUT-02272	d__Bacteria;p__Firmicutes_A;c__Clostridia;o__Oscillospirales;f__Ruminococcaceae;g__Faecalibacterium;s__Faecalibacterium prausnitzii_D	SAMN09734204	PRJNA482748	China	Asia
GUT_GENOME000779	AF11-11	CGR	Isolate	2223492	53	128936	59.78	100	1.61	NA	94.12	99.61	99.45	20	GCA_003465485	GUT_GENOME239721	MGYG-HGUT-03692	d__Bacteria;p__Actinobacteriota;c__Coriobacteriia;o__Coriobacteriales;f__Coriobacteriaceae;g__Collinsella;s__Collinsella sp002232035	SAMN09734205	PRJNA482748	China	Asia
GUT_GENOME000780	AF11-12	CGR	Isolate	2685190	73	196789	60.31	100	0.17	NA	0	99.67	99.35	20	GCA_003465455	GUT_GENOME095938	MGYG-HGUT-01292	d__Bacteria;p__Actinobacteriota;c__Actinobacteria;o__Actinomycetales;f__Bifidobacteriaceae;g__Bifidobacterium;s__Bifidobacterium infantis	SAMN09734206	PRJNA482748	China	Asia
GUT_GENOME000781	AF11-14	CGR	Isolate	3835609	163	72876	44.9	98.99	1.58	NA	94.96	99.67	99.56	20	GCA_003465445	GUT_GENOME140299	MGYG-HGUT-02293	d__Bacteria;p__Bacteroidota;c__Bacteroidia;o__Bacteroidales;f__Bacteroidaceae;g__Prevotella;s__Prevotella copri	SAMN09734207	PRJNA482748	China	Asia
GUT_GENOME000782	AF11-18	CGR	Isolate	2267933	11	682275	56.2	100	0.45	NA	0	99.67	99.11	20	GCA_003465135	GUT_GENOME239670	MGYG-HGUT-03683	d__Bacteria;p__Actinobacteriota;c__Actinobacteria;o__Actinomycetales;f__Bifidobacteriaceae;g__Bifidobacterium;s__Bifidobacterium pseudocatenulatum	SAMN09734208	PRJNA482748	China	Asia
GUT_GENOME000783	AF11-25B	CGR	Isolate	2233975	24	160658	62.58	99.54	0.12	NA	0	99.67	99.38	20	GCA_003465425	GUT_GENOME142525	MGYG-HGUT-02396	d__Bacteria;p__Actinobacteriota;c__Actinobacteria;o__Actinomycetales;f__Bifidobacteriaceae;g__Bifidobacterium;s__Bifidobacterium bifidum	SAMN09734209	PRJNA482748	China	Asia
GUT_GENOME000784	AF11-32-H	CGR	Isolate	3083618	216	35061	37.97	99.01	0.47	NA	94.96	98.3	99.18	20	GCA_003465125	GUT_GENOME000784	MGYG-HGUT-00162	d__Bacteria;p__Firmicutes;c__Bacilli;o__Lactobacillales;f__Enterococcaceae;g__Enterococcus_B;s__Enterococcus_B durans	SAMN09734210	PRJNA482748	China	Asia
GUT_GENOME000785	AF11-41	CGR	Isolate	2383425	40	289062	60.28	100	0.12	NA	0	99.67	99.32	20	GCA_003465095	GUT_GENOME095938	MGYG-HGUT-01292	d__Bacteria;p__Actinobacteriota;c__Actinobacteria;o__Actinomycetales;f__Bifidobacteriaceae;g__Bifidobacterium;s__Bifidobacterium infantis	SAMN09734211	PRJNA482748	China	Asia
GUT_GENOME000786	AF11-4-H	CGR	Isolate	1935484	92	45868	52.21	96.54	0.55	NA	0	99.67	97.3	19	GCA_003465085	GUT_GENOME000862	MGYG-HGUT-00166	d__Bacteria;p__Firmicutes;c__Bacilli;o__Lactobacillales;f__Lactobacillaceae;g__Lactobacillus_H;s__Lactobacillus_H fermentum	SAMN09734212	PRJNA482748	China	Asia
GUT_GENOME000787	AF12-10-6.0	CGR	Isolate	2202143	22	173334	56.2	100	0.45	NA	0	99.67	99.11	20	GCA_003465065	GUT_GENOME239670	MGYG-HGUT-03683	d__Bacteria;p__Actinobacteriota;c__Actinobacteria;o__Actinomycetales;f__Bifidobacteriaceae;g__Bifidobacterium;s__Bifidobacterium pseudocatenulatum	SAMN09734213	PRJNA482748	China	Asia
GUT_GENOME000788	AF12-11	CGR	Isolate	3294910	107	67984	40.52	99.03	0.19	NA	0	99.67	99.42	20	GCA_003465045	GUT_GENOME000706	MGYG-HGUT-00146	d__Bacteria;p__Firmicutes_A;c__Clostridia;o__Lachnospirales;f__Lachnospiraceae;g__Dorea;s__Dorea formicigenerans	SAMN09734214	PRJNA482748	China	Asia
GUT_GENOME000789	AF12-17LB	CGR	Isolate	2971708	44	222517	40.66	99.52	1.28	NA	0	99.61	99.83	19	GCA_003479605	GUT_GENOME000735	MGYG-HGUT-00154	d__Bacteria;p__Firmicutes_A;c__Clostridia;o__Lachnospirales;f__Lachnospiraceae;g__CAG-45;s__CAG-45 sp900066395	SAMN09734215	PRJNA482748	China	Asia
GUT_GENOME000790	AF12-19	CGR	Isolate	3440054	79	132828	48.24	99.37	0	NA	81.51	99.61	99.76	20	GCA_003479565	GUT_GENOME001636	MGYG-HGUT-00255	d__Bacteria;p__Firmicutes_A;c__Clostridia;o__Lachnospirales;f__Lachnospiraceae;g__CAG-81;s__CAG-81 sp900066055	SAMN09734216	PRJNA482748	China	Asia
GUT_GENOME000791	AF12-25	CGR	Isolate	5195346	137	101239	42.49	99.25	0	NA	94.96	99.67	99.45	20	GCA_003465015	GUT_GENOME143505	MGYG-HGUT-02478	d__Bacteria;p__Bacteroidota;c__Bacteroidia;o__Bacteroidales;f__Bacteroidaceae;g__Bacteroides_B;s__Bacteroides_B dorei	SAMN09734217	PRJNA482748	China	Asia
GUT_GENOME000792	AF12-28	CGR	Isolate	3400072	64	119460	48.21	99.37	0	NA	89.92	96.15	99.76	20	GCA_003479725	GUT_GENOME001636	MGYG-HGUT-00255	d__Bacteria;p__Firmicutes_A;c__Clostridia;o__Lachnospirales;f__Lachnospiraceae;g__CAG-81;s__CAG-81 sp900066055	SAMN09734218	PRJNA482748	China	Asia
GUT_GENOME000793	AF12-30	CGR	Isolate	2632245	83	107130	36.88	99.33	2.01	NA	0	99.61	99.69	19	GCA_003461705	GUT_GENOME000113	MGYG-HGUT-00028	d__Bacteria;p__Firmicutes_A;c__Clostridia;o__Lachnospirales;f__Lachnospiraceae;g__Anaerostipes;s__Anaerostipes hadrus_A	SAMN09734219	PRJNA482748	China	Asia
GUT_GENOME000794	AF12-41	CGR	Isolate	2783608	20	353582	48.77	100	0	NA	0	99.61	93.03	20	GCA_003461685	GUT_GENOME143157	MGYG-HGUT-02445	d__Bacteria;p__Firmicutes_A;c__Clostridia;o__Lachnospirales;f__Lachnospiraceae;g__Clostridium_Q;s__Clostridium_Q sp003024715	SAMN09734220	PRJNA482748	China	Asia
GUT_GENOME000795	AF12-42	CGR	Isolate	2498051	285	20979	31.68	100	0.68	NA	92.44	99.74	99.76	20	GCA_003465005	GUT_GENOME140251	MGYG-HGUT-02284	d__Bacteria;p__Firmicutes_C;c__Negativicutes;o__Selenomonadales;f__Selenomonadaceae;g__Megamonas;s__Megamonas funiformis	SAMN09734221	PRJNA482748	China	Asia
GUT_GENOME000796	AF12-50	CGR	Isolate	3912132	164	79985	44.96	98.99	1.8	NA	95.8	81.21	75.52	19	GCA_003464975	GUT_GENOME140299	MGYG-HGUT-02293	d__Bacteria;p__Bacteroidota;c__Bacteroidia;o__Bacteroidales;f__Bacteroidaceae;g__Prevotella;s__Prevotella copri	SAMN09734223	PRJNA482748	China	Asia
GUT_GENOME000797	AF12-5	CGR	Isolate	3350182	30	311141	40.23	99.12	0.78	NA	0	98.96	99.62	20	GCA_003461655	GUT_GENOME001575	MGYG-HGUT-00249	d__Bacteria;p__Firmicutes_A;c__Clostridia;o__Lachnospirales;f__Lachnospiraceae;g__Faecalicatena;s__Faecalicatena faecis	SAMN09734222	PRJNA482748	China	Asia
GUT_GENOME000798	AF12-7	CGR	Isolate	4015290	56	138681	46.11	99.26	0.37	NA	94.96	99.67	99.59	20	GCA_003464965	GUT_GENOME239662	MGYG-HGUT-03681	d__Bacteria;p__Bacteroidota;c__Bacteroidia;o__Bacteroidales;f__Bacteroidaceae;g__Bacteroides;s__Bacteroides stercoris	SAMN09734224	PRJNA482748	China	Asia
GUT_GENOME000799	AF12-8A-LB	CGR	Isolate	2203706	23	186610	56.2	100	0.45	NA	0	99.67	99.11	20	GCA_003465385	GUT_GENOME239670	MGYG-HGUT-03683	d__Bacteria;p__Actinobacteriota;c__Actinobacteria;o__Actinomycetales;f__Bifidobacteriaceae;g__Bifidobacterium;s__Bifidobacterium pseudocatenulatum	SAMN09734226	PRJNA482748	China	Asia
GUT_GENOME000800	AF12-8LB-d	CGR	Isolate	2202965	16	303706	56.2	100	0.45	NA	0	99.67	99.11	20	GCA_003464925	GUT_GENOME239670	MGYG-HGUT-03683	d__Bacteria;p__Actinobacteriota;c__Actinobacteria;o__Actinomycetales;f__Bifidobacteriaceae;g__Bifidobacterium;s__Bifidobacterium pseudocatenulatum	SAMN09734227	PRJNA482748	China	Asia
GUT_GENOME000801	AF12-8	CGR	Isolate	3483910	234	51976	41.23	97.81	2.17	NA	0	99.61	99.76	20	GCA_003464935	GUT_GENOME143712	MGYG-HGUT-02492	d__Bacteria;p__Firmicutes_A;c__Clostridia;o__Lachnospirales;f__Lachnospiraceae;g__Agathobacter;s__Agathobacter rectalis	SAMN09734225	PRJNA482748	China	Asia
GUT_GENOME000802	AF13-13-H	CGR	Isolate	4817739	176	69251	50.81	99.18	0.58	NA	95.8	99.67	84.68	19	GCA_003464885	GUT_GENOME144544	MGYG-HGUT-02506	d__Bacteria;p__Proteobacteria;c__Gammaproteobacteria;o__Enterobacterales;f__Enterobacteriaceae;g__Escherichia;s__Escherichia coli_D	SAMN09734228	PRJNA482748	China	Asia
GUT_GENOME000803	AF13-14A	CGR	Isolate	3403941	157	76082	42.39	99.42	0.1	NA	0	99.67	99.62	20	GCA_003464875	GUT_GENOME096210	MGYG-HGUT-01380	d__Bacteria;p__Firmicutes_A;c__Clostridia;o__Lachnospirales;f__Lachnospiraceae;g__Faecalicatena;s__Faecalicatena gnavus	SAMN09734229	PRJNA482748	China	Asia
GUT_GENOME000804	AF13-15	CGR	Isolate	3001833	125	92193	29.5	99.06	0	NA	68.07	99.67	99.79	20	GCA_003479575	GUT_GENOME000196	MGYG-HGUT-00045	d__Bacteria;p__Firmicutes;c__Bacilli;o__Erysipelotrichales;f__Erysipelatoclostridiaceae;g__Erysipelatoclostridium;s__Erysipelatoclostridium sp000752095	SAMN09734230	PRJNA482748	China	Asia
GUT_GENOME000805	AF13-16	CGR	Isolate	5991387	95	182024	46.7	99.36	0	NA	0	99.67	95.83	20	GCA_003479705	GUT_GENOME000594	MGYG-HGUT-00123	d__Bacteria;p__Firmicutes_A;c__Clostridia;o__Lachnospirales;f__Lachnospiraceae;g__Blautia;s__Blautia sp001304935	SAMN09734231	PRJNA482748	China	Asia
GUT_GENOME000806	AF13-25	CGR	Isolate	2899432	286	34711	29.4	99.06	0	NA	68.07	99.67	99.79	17	GCA_003479685	GUT_GENOME000196	MGYG-HGUT-00045	d__Bacteria;p__Firmicutes;c__Bacilli;o__Erysipelotrichales;f__Erysipelatoclostridiaceae;g__Erysipelatoclostridium;s__Erysipelatoclostridium sp000752095	SAMN09734233	PRJNA482748	China	Asia
GUT_GENOME000807	AF13-28	CGR	Isolate	4496267	111	111255	40.85	99.37	0	NA	0	99.67	98.02	20	GCA_003465375	GUT_GENOME001147	MGYG-HGUT-00200	d__Bacteria;p__Firmicutes_A;c__Clostridia;o__Lachnospirales;f__Lachnospiraceae;g__Blautia_A;s__	SAMN09734234	PRJNA482748	China	Asia
GUT_GENOME000808	AF13-2	CGR	Isolate	2023646	18	455033	38.66	100	0	NA	92.44	99.67	99.69	20	GCA_003603295	GUT_GENOME096096	MGYG-HGUT-01349	d__Bacteria;p__Firmicutes_C;c__Negativicutes;o__Veillonellales;f__Veillonellaceae;g__Veillonella;s__Veillonella parvula_A	SAMN09734232	PRJNA482748	China	Asia
GUT_GENOME000809	AF13-34	CGR	Isolate	2319400	31	197940	60.39	100	0	NA	0	99.67	99.35	20	GCA_003465365	GUT_GENOME095938	MGYG-HGUT-01292	d__Bacteria;p__Actinobacteriota;c__Actinobacteria;o__Actinomycetales;f__Bifidobacteriaceae;g__Bifidobacterium;s__Bifidobacterium infantis	SAMN09734235	PRJNA482748	China	Asia
GUT_GENOME000810	AF13-35	CGR	Isolate	2287884	76	98886	37.08	100	0	NA	94.12	99.74	99.76	20	GCA_003434095	GUT_GENOME001519	MGYG-HGUT-00246	d__Bacteria;p__Firmicutes;c__Bacilli;o__Lactobacillales;f__Streptococcaceae;g__Streptococcus;s__Streptococcus pasteurianus	SAMN09734236	PRJNA482748	China	Asia
GUT_GENOME000811	AF13-37	CGR	Isolate	4501196	161	96146	40.87	99.37	0	NA	0	99.67	98.46	20	GCA_003464865	GUT_GENOME001147	MGYG-HGUT-00200	d__Bacteria;p__Firmicutes_A;c__Clostridia;o__Lachnospirales;f__Lachnospiraceae;g__Blautia_A;s__	SAMN09734237	PRJNA482748	China	Asia
GUT_GENOME000812	AF13-3-H	CGR	Isolate	2560363	31	264102	44.54	98.02	0.87	NA	94.96	99.67	99.83	19	GCA_003465335	GUT_GENOME000812	MGYG-HGUT-00163	d__Bacteria;p__Firmicutes;c__Bacilli;o__Lactobacillales;f__Enterococcaceae;g__Enterococcus_C;s__Enterococcus_C asini	SAMN09734238	PRJNA482748	China	Asia
GUT_GENOME000813	AF13-3LB	CGR	Isolate	2215423	17	664915	63.01	100	0.44	NA	0	99.67	99.21	20	GCA_003464845	GUT_GENOME142015	MGYG-HGUT-02365	d__Bacteria;p__Actinobacteriota;c__Actinobacteria;o__Actinomycetales;f__Bifidobacteriaceae;g__Bifidobacterium;s__Bifidobacterium pseudolongum_A	SAMN09734239	PRJNA482748	China	Asia
GUT_GENOME000814	AF13-41	CGR	Isolate	2320230	30	197942	60.39	100	0	NA	0	99.67	99.35	20	GCA_003464805	GUT_GENOME095938	MGYG-HGUT-01292	d__Bacteria;p__Actinobacteriota;c__Actinobacteria;o__Actinomycetales;f__Bifidobacteriaceae;g__Bifidobacterium;s__Bifidobacterium infantis	SAMN09734240	PRJNA482748	China	Asia
GUT_GENOME000815	AF13-49B	CGR	Isolate	2313056	57	115873	39.58	98.65	0.07	NA	93.28	99.74	97.16	20	GCA_003465325	GUT_GENOME000571	MGYG-HGUT-00113	d__Bacteria;p__Firmicutes;c__Bacilli;o__Lactobacillales;f__Streptococcaceae;g__Streptococcus;s__Streptococcus salivarius	SAMN09734241	PRJNA482748	China	Asia
GUT_GENOME000816	AF13-4LB	CGR	Isolate	2999346	171	70940	29.48	99.06	0	NA	68.07	99.35	99.79	18	GCA_003479545	GUT_GENOME000196	MGYG-HGUT-00045	d__Bacteria;p__Firmicutes;c__Bacilli;o__Erysipelotrichales;f__Erysipelatoclostridiaceae;g__Erysipelatoclostridium;s__Erysipelatoclostridium sp000752095	SAMN09734242	PRJNA482748	China	Asia
GUT_GENOME000817	AF13-53	CGR	Isolate	5148554	160	99100	42.47	99.25	0	NA	94.96	99.67	99.45	20	GCA_003465305	GUT_GENOME143505	MGYG-HGUT-02478	d__Bacteria;p__Bacteroidota;c__Bacteroidia;o__Bacteroidales;f__Bacteroidaceae;g__Bacteroides_B;s__Bacteroides_B dorei	SAMN09734243	PRJNA482748	China	Asia
GUT_GENOME000818	AF14-10	CGR	Isolate	3102552	25	318557	43.85	98.83	0.73	NA	0	99.67	91.79	20	GCA_003464815	GUT_GENOME000818	MGYG-HGUT-00164	d__Bacteria;p__Firmicutes_A;c__Clostridia;o__Lachnospirales;f__Lachnospiraceae;g__;s__	SAMN09734244	PRJNA482748	China	Asia
GUT_GENOME000819	AF14-13AC	CGR	Isolate	6711321	59	312740	41.69	99.46	0	NA	94.96	99.67	99.56	20	GCA_003465275	GUT_GENOME096203	MGYG-HGUT-01378	d__Bacteria;p__Bacteroidota;c__Bacteroidia;o__Bacteroidales;f__Bacteroidaceae;g__Bacteroides;s__Bacteroides ovatus	SAMN09734245	PRJNA482748	China	Asia
GUT_GENOME000820	AF14-14AC	CGR	Isolate	5320345	129	103107	43.33	99.26	0.5	NA	94.96	99.67	99.62	20	GCA_003465265	GUT_GENOME001418	MGYG-HGUT-00236	d__Bacteria;p__Bacteroidota;c__Bacteroidia;o__Bacteroidales;f__Bacteroidaceae;g__Bacteroides;s__Bacteroides fragilis_A	SAMN09734247	PRJNA482748	China	Asia
GUT_GENOME000821	AF14-14	CGR	Isolate	5538908	128	121336	45.89	99.26	1.61	NA	0	99.67	99.49	20	GCA_003464785	GUT_GENOME096083	MGYG-HGUT-01346	d__Bacteria;p__Bacteroidota;c__Bacteroidia;o__Bacteroidales;f__Bacteroidaceae;g__Bacteroides;s__Bacteroides uniformis	SAMN09734246	PRJNA482748	China	Asia
GUT_GENOME000822	AF14-15AC	CGR	Isolate	4729767	143	96809	50.43	99.97	0.18	NA	95.8	99.67	99.86	19	GCA_003464755	GUT_GENOME144544	MGYG-HGUT-02506	d__Bacteria;p__Proteobacteria;c__Gammaproteobacteria;o__Enterobacterales;f__Enterobacteriaceae;g__Escherichia;s__Escherichia coli_D	SAMN09734248	PRJNA482748	China	Asia
GUT_GENOME000823	AF14-18	CGR	Isolate	6430626	79	327879	49.07	99.32	0	NA	82.35	99.61	99.76	20	GCA_003464745	GUT_GENOME096485	MGYG-HGUT-01493	d__Bacteria;p__Firmicutes_A;c__Clostridia;o__Lachnospirales;f__Lachnospiraceae;g__Clostridium_M;s__Clostridium_M bolteae	SAMN09734249	PRJNA482748	China	Asia
GUT_GENOME000824	AF14-19	CGR	Isolate	3668273	62	170463	57.23	100	0	NA	94.96	99.67	99.66	20	GCA_003461645	GUT_GENOME000008	MGYG-HGUT-00003	d__Bacteria;p__Bacteroidota;c__Bacteroidia;o__Bacteroidales;f__Rikenellaceae;g__Alistipes;s__Alistipes shahii	SAMN09734250	PRJNA482748	China	Asia
GUT_GENOME000825	AF14-1AC	CGR	Isolate	5605987	128	128322	41.97	99.25	0.19	NA	94.96	99.67	99.45	20	GCA_003464725	GUT_GENOME143505	MGYG-HGUT-02478	d__Bacteria;p__Bacteroidota;c__Bacteroidia;o__Bacteroidales;f__Bacteroidaceae;g__Bacteroides_B;s__Bacteroides_B dorei	SAMN09734251	PRJNA482748	China	Asia
GUT_GENOME000826	AF14-20	CGR	Isolate	6186357	77	205461	42.83	99.41	0.16	NA	94.96	99.67	99.56	20	GCA_003464695	GUT_GENOME001120	MGYG-HGUT-00196	d__Bacteria;p__Bacteroidota;c__Bacteroidia;o__Bacteroidales;f__Bacteroidaceae;g__Bacteroides;s__Bacteroides thetaiotaomicron	SAMN09734252	PRJNA482748	China	Asia
GUT_GENOME000827	AF14-22	CGR	Isolate	2406924	38	241269	60.13	100	0.46	NA	0	99.67	99.35	20	GCA_003464685	GUT_GENOME095938	MGYG-HGUT-01292	d__Bacteria;p__Actinobacteriota;c__Actinobacteria;o__Actinomycetales;f__Bifidobacteriaceae;g__Bifidobacterium;s__Bifidobacterium infantis	SAMN09734253	PRJNA482748	China	Asia
GUT_GENOME000828	AF14-23	CGR	Isolate	3910694	70	165784	41.75	99.37	0	NA	0	99.67	99.59	20	GCA_003464645	GUT_GENOME001261	MGYG-HGUT-00212	d__Bacteria;p__Firmicutes_A;c__Clostridia;o__Lachnospirales;f__Lachnospiraceae;g__Blautia_A;s__Blautia_A obeum	SAMN09734254	PRJNA482748	China	Asia
GUT_GENOME000829	AF14-26	CGR	Isolate	5323321	69	214266	43.3	99.26	0.5	NA	94.96	99.67	99.62	20	GCA_003464635	GUT_GENOME001418	MGYG-HGUT-00236	d__Bacteria;p__Bacteroidota;c__Bacteroidia;o__Bacteroidales;f__Bacteroidaceae;g__Bacteroides;s__Bacteroides fragilis_A	SAMN09734255	PRJNA482748	China	Asia
GUT_GENOME000830	AF14-27	CGR	Isolate	4347125	124	113306	45.53	99.26	1.05	NA	94.96	99.67	99.59	20	GCA_003464625	GUT_GENOME000554	MGYG-HGUT-00105	d__Bacteria;p__Bacteroidota;c__Bacteroidia;o__Bacteroidales;f__Bacteroidaceae;g__Bacteroides;s__Bacteroides clarus	SAMN09734256	PRJNA482748	China	Asia
GUT_GENOME000831	AF14-32	CGR	Isolate	6605046	101	238088	42.36	99.13	1.31	NA	94.96	99.67	99.59	20	GCA_003464595	GUT_GENOME001255	MGYG-HGUT-00211	d__Bacteria;p__Bacteroidota;c__Bacteroidia;o__Bacteroidales;f__Bacteroidaceae;g__Bacteroides;s__Bacteroides intestinalis_A	SAMN09734257	PRJNA482748	China	Asia
GUT_GENOME000832	AF14-34	CGR	Isolate	2408930	37	259330	60.12	100	0.46	NA	0	99.67	99.35	20	GCA_003464575	GUT_GENOME095938	MGYG-HGUT-01292	d__Bacteria;p__Actinobacteriota;c__Actinobacteria;o__Actinomycetales;f__Bifidobacteriaceae;g__Bifidobacterium;s__Bifidobacterium infantis	SAMN09734258	PRJNA482748	China	Asia
GUT_GENOME000833	AF14-35	CGR	Isolate	2229550	73	69677	59.73	100	0.81	NA	94.12	99.61	99.45	20	GCA_003464565	GUT_GENOME000871	MGYG-HGUT-00167	d__Bacteria;p__Actinobacteriota;c__Coriobacteriia;o__Coriobacteriales;f__Coriobacteriaceae;g__Collinsella;s__Collinsella sp002232035	SAMN09734259	PRJNA482748	China	Asia
GUT_GENOME000834	AF14-40	CGR	Isolate	3903748	179	101432	47.01	98.95	0.95	NA	0	99.67	92.1	20	GCA_003479665	GUT_GENOME001587	MGYG-HGUT-00251	d__Bacteria;p__Firmicutes_A;c__Clostridia;o__Lachnospirales;f__Lachnospiraceae;g__Fusicatenibacter;s__Fusicatenibacter saccharivorans	SAMN09734260	PRJNA482748	China	Asia
GUT_GENOME000835	AF14-42	CGR	Isolate	5592184	173	108800	45.85	99.26	1.26	NA	93.28	99.74	99.79	20	GCA_003464525	GUT_GENOME096083	MGYG-HGUT-01346	d__Bacteria;p__Bacteroidota;c__Bacteroidia;o__Bacteroidales;f__Bacteroidaceae;g__Bacteroides;s__Bacteroides uniformis	SAMN09734261	PRJNA482748	China	Asia
GUT_GENOME000836	AF14-43	CGR	Isolate	4149054	149	77824	56.65	98.64	0	NA	94.96	99.74	99.83	20	GCA_003603335	GUT_GENOME239663	MGYG-HGUT-03682	d__Bacteria;p__Firmicutes_A;c__Clostridia;o__Oscillospirales;f__Ruminococcaceae;g__Ruthenibacterium;s__Ruthenibacterium lactatiformans	SAMN09734262	PRJNA482748	China	Asia
GUT_GENOME000837	AF14-44	CGR	Isolate	4415271	145	115550	45.41	99.26	1.05	NA	94.96	99.67	99.59	20	GCA_003464535	GUT_GENOME000554	MGYG-HGUT-00105	d__Bacteria;p__Bacteroidota;c__Bacteroidia;o__Bacteroidales;f__Bacteroidaceae;g__Bacteroides;s__Bacteroides clarus	SAMN09734263	PRJNA482748	China	Asia
GUT_GENOME000838	AF14-46	CGR	Isolate	3570542	24	978266	43.92	99.62	0	NA	0	99.67	99.45	20	GCA_003479635	GUT_GENOME000682	MGYG-HGUT-00144	d__Bacteria;p__Bacteroidota;c__Bacteroidia;o__Bacteroidales;f__Barnesiellaceae;g__Barnesiella;s__Barnesiella intestinihominis	SAMN09734264	PRJNA482748	China	Asia
GUT_GENOME000839	AF14-49	CGR	Isolate	5123502	196	93434	42.96	99.46	0	NA	92.44	99.67	99.25	20	GCA_003464505	GUT_GENOME001189	MGYG-HGUT-00203	d__Bacteria;p__Bacteroidota;c__Bacteroidia;o__Bacteroidales;f__Marinifilaceae;g__Butyricimonas;s__Butyricimonas virosa	SAMN09734265	PRJNA482748	China	Asia
GUT_GENOME000840	AF14-4AC	CGR	Isolate	5186893	72	208693	44.92	99.42	0.19	NA	94.96	99.41	99.73	20	GCA_003464475	GUT_GENOME143131	MGYG-HGUT-02438	d__Bacteria;p__Bacteroidota;c__Bacteroidia;o__Bacteroidales;f__Tannerellaceae;g__Parabacteroides;s__Parabacteroides distasonis	SAMN09734266	PRJNA482748	China	Asia
GUT_GENOME000841	AF14-52	CGR	Isolate	3878742	68	206133	41.85	99.37	0	NA	0	99.67	99.59	20	GCA_003465235	GUT_GENOME001261	MGYG-HGUT-00212	d__Bacteria;p__Firmicutes_A;c__Clostridia;o__Lachnospirales;f__Lachnospiraceae;g__Blautia_A;s__Blautia_A obeum	SAMN09734268	PRJNA482748	China	Asia
GUT_GENOME000842	AF14-56	CGR	Isolate	2256916	32	251814	59.45	100	0.15	NA	0	99.67	99.04	20	GCA_003465205	GUT_GENOME142522	MGYG-HGUT-02395	d__Bacteria;p__Actinobacteriota;c__Actinobacteria;o__Actinomycetales;f__Bifidobacteriaceae;g__Bifidobacterium;s__Bifidobacterium adolescentis	SAMN09734269	PRJNA482748	China	Asia
GUT_GENOME000843	AF14-59	CGR	Isolate	6880575	101	143432	43.07	99.42	0	NA	0	99.67	99.45	20	GCA_003479515	GUT_GENOME000944	MGYG-HGUT-00174	d__Bacteria;p__Bacteroidota;c__Bacteroidia;o__Bacteroidales;f__Tannerellaceae;g__Parabacteroides;s__	SAMN09734270	PRJNA482748	China	Asia
GUT_GENOME000844	AF14-5	CGR	Isolate	4430569	426	31028	41.24	99.05	0.15	NA	0	99.67	99.66	20	GCA_003479625	GUT_GENOME096067	MGYG-HGUT-01338	d__Bacteria;p__Firmicutes_A;c__Clostridia;o__Lachnospirales;f__Lachnospiraceae;g__Blautia_A;s__Blautia_A wexlerae	SAMN09734267	PRJNA482748	China	Asia
GUT_GENOME000845	AF14-6AC	CGR	Isolate	4965340	180	77333	43.72	99.46	0.54	NA	0	99.67	99.52	20	GCA_003464465	GUT_GENOME001635	MGYG-HGUT-00254	d__Bacteria;p__Bacteroidota;c__Bacteroidia;o__Bacteroidales;f__Marinifilaceae;g__Odoribacter;s__Odoribacter splanchnicus	SAMN09734271	PRJNA482748	China	Asia
GUT_GENOME000846	AF14-7LB	CGR	Isolate	4715527	149	84615	50.41	99.97	0.18	NA	95.8	99.67	99.86	20	GCA_003464415	GUT_GENOME144544	MGYG-HGUT-02506	d__Bacteria;p__Proteobacteria;c__Gammaproteobacteria;o__Enterobacterales;f__Enterobacteriaceae;g__Escherichia;s__Escherichia coli_D	SAMN09734273	PRJNA482748	China	Asia
GUT_GENOME000847	AF14-7	CGR	Isolate	6247724	185	72921	42.09	99.46	0.23	NA	0	99.67	99.56	20	GCA_003464445	GUT_GENOME096080	MGYG-HGUT-01345	d__Bacteria;p__Bacteroidota;c__Bacteroidia;o__Bacteroidales;f__Bacteroidaceae;g__Bacteroides;s__Bacteroides xylanisolvens	SAMN09734272	PRJNA482748	China	Asia
GUT_GENOME000848	AF14-8	CGR	Isolate	5511253	236	62138	42.51	99.25	0.31	NA	94.96	99.67	99.45	20	GCA_003464405	GUT_GENOME143505	MGYG-HGUT-02478	d__Bacteria;p__Bacteroidota;c__Bacteroidia;o__Bacteroidales;f__Bacteroidaceae;g__Bacteroides_B;s__Bacteroides_B dorei	SAMN09734274	PRJNA482748	China	Asia
GUT_GENOME000849	AF14-9AC	CGR	Isolate	3301266	40	394141	45.07	98.83	1.46	NA	0	99.61	99.59	18	GCA_003435295	GUT_GENOME000767	MGYG-HGUT-00159	d__Bacteria;p__Firmicutes_A;c__Clostridia;o__Lachnospirales;f__Lachnospiraceae;g__Sellimonas;s__Sellimonas intestinalis	SAMN09734275	PRJNA482748	China	Asia
GUT_GENOME000850	AF15-10LB	CGR	Isolate	5170467	66	422021	43.29	99.26	0	NA	94.96	99.67	99.62	20	GCA_003464385	GUT_GENOME096063	MGYG-HGUT-01337	d__Bacteria;p__Bacteroidota;c__Bacteroidia;o__Bacteroidales;f__Bacteroidaceae;g__Bacteroides;s__Bacteroides fragilis	SAMN09734276	PRJNA482748	China	Asia
GUT_GENOME000851	AF15-14LB	CGR	Isolate	5103280	143	120295	46.67	99.26	0.93	NA	0	99.67	99.49	20	GCA_003603275	GUT_GENOME096083	MGYG-HGUT-01346	d__Bacteria;p__Bacteroidota;c__Bacteroidia;o__Bacteroidales;f__Bacteroidaceae;g__Bacteroides;s__Bacteroides uniformis	SAMN09734277	PRJNA482748	China	Asia
GUT_GENOME000852	AF15-17LB	CGR	Isolate	3899966	43	231667	49.54	98.73	0	NA	0	99.54	99.73	20	GCA_003464355	GUT_GENOME000852	MGYG-HGUT-00165	d__Bacteria;p__Firmicutes_A;c__Clostridia;o__Lachnospirales;f__Lachnospiraceae;g__Dorea;s__Dorea sp900086625	SAMN09734278	PRJNA482748	China	Asia
GUT_GENOME000853	AF15-20	CGR	Isolate	2599605	130	57548	34.02	98.11	1.25	NA	0	99.67	99.73	19	GCA_003464345	GUT_GENOME103864	MGYG-HGUT-01711	d__Bacteria;p__Firmicutes;c__Bacilli;o__Erysipelotrichales;f__Erysipelotrichaceae;g__Holdemanella;s__Holdemanella biformis	SAMN09734279	PRJNA482748	China	Asia
GUT_GENOME000854	AF15-21	CGR	Isolate	3184389	44	297585	40.91	99.52	2.43	NA	0	99.61	99.83	19	GCA_003479505	GUT_GENOME000735	MGYG-HGUT-00154	d__Bacteria;p__Firmicutes_A;c__Clostridia;o__Lachnospirales;f__Lachnospiraceae;g__CAG-45;s__CAG-45 sp900066395	SAMN09734280	PRJNA482748	China	Asia
GUT_GENOME000855	AF15-23LB	CGR	Isolate	5475273	77	234741	42.09	99.25	0.19	NA	94.96	99.67	99.49	20	GCA_003604045	GUT_GENOME143505	MGYG-HGUT-02478	d__Bacteria;p__Bacteroidota;c__Bacteroidia;o__Bacteroidales;f__Bacteroidaceae;g__Bacteroides_B;s__Bacteroides_B dorei	SAMN09734281	PRJNA482748	China	Asia
GUT_GENOME000856	AF15-25	CGR	Isolate	3784248	197	58358	44.66	98.99	1.63	NA	94.96	86.76	99.56	20	GCA_003465215	GUT_GENOME140299	MGYG-HGUT-02293	d__Bacteria;p__Bacteroidota;c__Bacteroidia;o__Bacteroidales;f__Bacteroidaceae;g__Prevotella;s__Prevotella copri	SAMN09734282	PRJNA482748	China	Asia
GUT_GENOME000857	AF15-26LB	CGR	Isolate	4303999	147	77393	42.63	100	0.94	NA	0	99.67	99.73	20	GCA_003603255	GUT_GENOME096124	MGYG-HGUT-01352	d__Bacteria;p__Firmicutes;c__Bacilli;o__Erysipelotrichales;f__Erysipelotrichaceae;g__Absiella;s__Absiella sp000165065	SAMN09734283	PRJNA482748	China	Asia
GUT_GENOME000858	AF15-30	CGR	Isolate	2957601	103	69128	29.52	99.06	0	NA	68.07	99.67	99.79	17	GCA_003479485	GUT_GENOME000196	MGYG-HGUT-00045	d__Bacteria;p__Firmicutes;c__Bacilli;o__Erysipelotrichales;f__Erysipelatoclostridiaceae;g__Erysipelatoclostridium;s__Erysipelatoclostridium sp000752095	SAMN09734285	PRJNA482748	China	Asia
GUT_GENOME000859	AF15-31	CGR	Isolate	2711115	24	361298	41.18	99.33	0	NA	0	99.74	99.79	20	GCA_003461625	GUT_GENOME001027	MGYG-HGUT-00189	d__Bacteria;p__Firmicutes_A;c__Clostridia;o__Lachnospirales;f__Lachnospiraceae;g__Coprococcus;s__Coprococcus sp900066115	SAMN09734286	PRJNA482748	China	Asia
GUT_GENOME000860	AF15-36	CGR	Isolate	2183509	26	195744	40.59	99.33	1.01	NA	92.44	99.67	99.83	20	GCA_003464295	GUT_GENOME001659	MGYG-HGUT-00258	d__Bacteria;p__Firmicutes_A;c__Clostridia;o__Oscillospirales;f__Acutalibacteraceae;g__Ruminococcus_E;s__Ruminococcus_E bromii_B	SAMN09734287	PRJNA482748	China	Asia
GUT_GENOME000861	AF15-3	CGR	Isolate	2196972	17	512189	59.45	100	0.15	NA	0	85.71	99.04	20	GCA_003464325	GUT_GENOME142522	MGYG-HGUT-02395	d__Bacteria;p__Actinobacteriota;c__Actinobacteria;o__Actinomycetales;f__Bifidobacteriaceae;g__Bifidobacterium;s__Bifidobacterium adolescentis	SAMN09734284	PRJNA482748	China	Asia
GUT_GENOME000862	AF15-40LB	CGR	Isolate	1967637	100	55235	51.97	99.18	0	NA	0	99.67	99.83	20	GCA_003464285	GUT_GENOME000862	MGYG-HGUT-00166	d__Bacteria;p__Firmicutes;c__Bacilli;o__Lactobacillales;f__Lactobacillaceae;g__Lactobacillus_H;s__Lactobacillus_H fermentum	SAMN09734289	PRJNA482748	China	Asia
GUT_GENOME000863	AF15-40	CGR	Isolate	3029202	80	110619	53.93	99.33	0.67	NA	0	99.74	99.86	20	GCA_003479465	GUT_GENOME001016	MGYG-HGUT-00185	d__Bacteria;p__Firmicutes_A;c__Clostridia;o__Oscillospirales;f__Butyricicoccaceae;g__Agathobaculum;s__Agathobaculum butyriciproducens	SAMN09734288	PRJNA482748	China	Asia
GUT_GENOME000864	AF15-41	CGR	Isolate	2747646	51	129235	40.98	99.33	0.67	NA	0	99.74	99.79	20	GCA_003604095	GUT_GENOME001027	MGYG-HGUT-00189	d__Bacteria;p__Firmicutes_A;c__Clostridia;o__Lachnospirales;f__Lachnospiraceae;g__Coprococcus;s__Coprococcus sp900066115	SAMN09734290	PRJNA482748	China	Asia
GUT_GENOME000865	AF15-43LB	CGR	Isolate	2394891	42	184760	62.43	100	0	NA	95.8	99.67	99.42	20	GCA_003464265	GUT_GENOME001638	MGYG-HGUT-00256	d__Bacteria;p__Actinobacteriota;c__Coriobacteriia;o__Coriobacteriales;f__Atopobiaceae;g__Olsenella_B;s__Olsenella_B sp000752675	SAMN09734291	PRJNA482748	China	Asia
GUT_GENOME000866	AF15-44LB	CGR	Isolate	2412052	85	89158	57.29	97.5	0	NA	0	99.61	99.79	20	GCA_003464235	GUT_GENOME143188	MGYG-HGUT-02447	d__Bacteria;p__Proteobacteria;c__Gammaproteobacteria;o__Burkholderiales;f__Burkholderiaceae;g__Dakarella;s__	SAMN09734292	PRJNA482748	China	Asia
GUT_GENOME000867	AF15-45LB	CGR	Isolate	2416662	89	76602	57.28	97.5	0	NA	0	99.61	99.79	20	GCA_003465185	GUT_GENOME143188	MGYG-HGUT-02447	d__Bacteria;p__Proteobacteria;c__Gammaproteobacteria;o__Burkholderiales;f__Burkholderiaceae;g__Dakarella;s__	SAMN09734293	PRJNA482748	China	Asia
GUT_GENOME000868	AF15-47	CGR	Isolate	4404337	117	88198	43.33	99.46	0	NA	0	99.67	96.1	20	GCA_003465155	GUT_GENOME001635	MGYG-HGUT-00254	d__Bacteria;p__Bacteroidota;c__Bacteroidia;o__Bacteroidales;f__Marinifilaceae;g__Odoribacter;s__Odoribacter splanchnicus	SAMN09734294	PRJNA482748	China	Asia
GUT_GENOME000869	AF15-49	CGR	Isolate	2921784	30	245488	44.32	98.66	0	NA	0	99.67	99.79	20	GCA_003461605	GUT_GENOME001029	MGYG-HGUT-00190	d__Bacteria;p__Firmicutes_A;c__Clostridia;o__Lachnospirales;f__Lachnospiraceae;g__CAG-127;s__CAG-127 sp900319515	SAMN09734295	PRJNA482748	China	Asia
GUT_GENOME000870	AF15-50	CGR	Isolate	2836969	49	174320	35.81	99.33	0.67	NA	0	99.67	99.79	20	GCA_003479435	GUT_GENOME000889	MGYG-HGUT-00169	d__Bacteria;p__Firmicutes_A;c__Clostridia;o__Lachnospirales;f__Lachnospiraceae;g__Eubacterium_G;s__Eubacterium_G sp000432355	SAMN09734297	PRJNA482748	China	Asia
GUT_GENOME000871	AF15-51	CGR	Isolate	2290660	55	100899	59.73	100	0.81	NA	94.12	99.61	99.45	20	GCA_003462845	GUT_GENOME000871	MGYG-HGUT-00167	d__Bacteria;p__Actinobacteriota;c__Coriobacteriia;o__Coriobacteriales;f__Coriobacteriaceae;g__Collinsella;s__Collinsella sp002232035	SAMN09734298	PRJNA482748	China	Asia
GUT_GENOME000872	AF15-53	CGR	Isolate	5206610	56	397544	43.74	99.46	1.61	NA	72.27	99.67	99.42	20	GCA_003479425	GUT_GENOME000872	MGYG-HGUT-00168	d__Bacteria;p__Bacteroidota;c__Bacteroidia;o__Bacteroidales;f__Marinifilaceae;g__Butyricimonas;s__	SAMN09734299	PRJNA482748	China	Asia
GUT_GENOME000873	AF15-5	CGR	Isolate	2476939	87	63083	33.87	98.11	1.25	NA	0	99.67	99.73	19	GCA_003464225	GUT_GENOME103864	MGYG-HGUT-01711	d__Bacteria;p__Firmicutes;c__Bacilli;o__Erysipelotrichales;f__Erysipelotrichaceae;g__Holdemanella;s__Holdemanella biformis	SAMN09734296	PRJNA482748	China	Asia
GUT_GENOME000874	AF15-6A	CGR	Isolate	5154196	192	72457	42.56	99.25	0	NA	94.96	99.67	99.59	20	GCA_003464205	GUT_GENOME143505	MGYG-HGUT-02478	d__Bacteria;p__Bacteroidota;c__Bacteroidia;o__Bacteroidales;f__Bacteroidaceae;g__Bacteroides_B;s__Bacteroides_B dorei	SAMN09734300	PRJNA482748	China	Asia
GUT_GENOME000875	AF15-6B	CGR	Isolate	2793232	165	43697	44.57	97.32	0	NA	0	99.67	99.79	20	GCA_003461585	GUT_GENOME001029	MGYG-HGUT-00190	d__Bacteria;p__Firmicutes_A;c__Clostridia;o__Lachnospirales;f__Lachnospiraceae;g__CAG-127;s__CAG-127 sp900319515	SAMN09734301	PRJNA482748	China	Asia
GUT_GENOME000876	AF15-8	CGR	Isolate	4638878	133	108889	48.17	96.89	0.37	NA	0	99.67	99.66	20	GCA_003462815	GUT_GENOME147612	MGYG-HGUT-02540	d__Bacteria;p__Bacteroidota;c__Bacteroidia;o__Bacteroidales;f__Bacteroidaceae;g__Paraprevotella;s__Paraprevotella clara	SAMN09734302	PRJNA482748	China	Asia
GUT_GENOME000877	AF16-11	CGR	Isolate	5219862	180	76409	42.56	99.25	0	NA	94.96	99.67	99.59	20	GCA_003462865	GUT_GENOME143505	MGYG-HGUT-02478	d__Bacteria;p__Bacteroidota;c__Bacteroidia;o__Bacteroidales;f__Bacteroidaceae;g__Bacteroides_B;s__Bacteroides_B dorei	SAMN09734303	PRJNA482748	China	Asia
GUT_GENOME000878	AF16-14LB	CGR	Isolate	2396397	32	189088	62.43	100	0	NA	95.8	99.67	99.42	20	GCA_003462785	GUT_GENOME001638	MGYG-HGUT-00256	d__Bacteria;p__Actinobacteriota;c__Coriobacteriia;o__Coriobacteriales;f__Atopobiaceae;g__Olsenella_B;s__Olsenella_B sp000752675	SAMN09734305	PRJNA482748	China	Asia
GUT_GENOME000879	AF16-14	CGR	Isolate	4618584	107	129868	43.86	99.46	0	NA	0	99.67	99.52	20	GCA_003462805	GUT_GENOME001635	MGYG-HGUT-00254	d__Bacteria;p__Bacteroidota;c__Bacteroidia;o__Bacteroidales;f__Marinifilaceae;g__Odoribacter;s__Odoribacter splanchnicus	SAMN09734304	PRJNA482748	China	Asia
GUT_GENOME000880	AF16-15	CGR	Isolate	3347027	123	105583	48	98.66	0.19	NA	0	99.61	99.76	20	GCA_003461565	GUT_GENOME239799	MGYG-HGUT-03702	d__Bacteria;p__Firmicutes_A;c__Clostridia;o__Lachnospirales;f__Lachnospiraceae;g__Eisenbergiella;s__Eisenbergiella sp900066775	SAMN09734306	PRJNA482748	China	Asia
GUT_GENOME000881	AF16-22LB	CGR	Isolate	1996550	128	37467	51.93	99.18	0.27	NA	0	99.67	99.83	20	GCA_003462755	GUT_GENOME000862	MGYG-HGUT-00166	d__Bacteria;p__Firmicutes;c__Bacilli;o__Lactobacillales;f__Lactobacillaceae;g__Lactobacillus_H;s__Lactobacillus_H fermentum	SAMN09734308	PRJNA482748	China	Asia
GUT_GENOME000882	AF16-22	CGR	Isolate	2994972	47	256126	43.94	99.33	0	NA	0	99.74	98.19	20	GCA_003461545	GUT_GENOME001379	MGYG-HGUT-00231	d__Bacteria;p__Firmicutes_A;c__Clostridia;o__Lachnospirales;f__Lachnospiraceae;g__Coprococcus;s__Coprococcus eutactus_A	SAMN09734307	PRJNA482748	China	Asia
GUT_GENOME000883	AF16-25	CGR	Isolate	2830036	80	80593	44.39	98.66	0	NA	0	99.67	99.79	20	GCA_003461525	GUT_GENOME001029	MGYG-HGUT-00190	d__Bacteria;p__Firmicutes_A;c__Clostridia;o__Lachnospirales;f__Lachnospiraceae;g__CAG-127;s__CAG-127 sp900319515	SAMN09734309	PRJNA482748	China	Asia
GUT_GENOME000884	AF16-29	CGR	Isolate	5481052	78	242056	42.09	99.25	0.19	NA	94.96	99.74	99.76	20	GCA_003603235	GUT_GENOME143505	MGYG-HGUT-02478	d__Bacteria;p__Bacteroidota;c__Bacteroidia;o__Bacteroidales;f__Bacteroidaceae;g__Bacteroides_B;s__Bacteroides_B dorei	SAMN09734310	PRJNA482748	China	Asia
GUT_GENOME000885	AF16-30	CGR	Isolate	3997204	121	109800	46.03	99.26	0.37	NA	94.96	99.67	99.59	20	GCA_003462745	GUT_GENOME239662	MGYG-HGUT-03681	d__Bacteria;p__Bacteroidota;c__Bacteroidia;o__Bacteroidales;f__Bacteroidaceae;g__Bacteroides;s__Bacteroides stercoris	SAMN09734311	PRJNA482748	China	Asia
GUT_GENOME000886	AF16-31	CGR	Isolate	3424695	77	130776	42.19	99.42	0	NA	0	99.67	99.62	20	GCA_003462725	GUT_GENOME095993	MGYG-HGUT-01315	d__Bacteria;p__Firmicutes_A;c__Clostridia;o__Lachnospirales;f__Lachnospiraceae;g__Coprococcus_B;s__Coprococcus_B comes	SAMN09734312	PRJNA482748	China	Asia
GUT_GENOME000887	AF16-40	CGR	Isolate	2226540	47	200504	40.74	99.33	0.67	NA	92.44	99.67	99.83	20	GCA_003461485	GUT_GENOME001659	MGYG-HGUT-00258	d__Bacteria;p__Firmicutes_A;c__Clostridia;o__Oscillospirales;f__Acutalibacteraceae;g__Ruminococcus_E;s__Ruminococcus_E bromii_B	SAMN09734313	PRJNA482748	China	Asia
GUT_GENOME000888	AF16-47	CGR	Isolate	3064113	82	140011	29.32	99.06	0	NA	68.07	99.67	99.79	19	GCA_003461495	GUT_GENOME000196	MGYG-HGUT-00045	d__Bacteria;p__Firmicutes;c__Bacilli;o__Erysipelotrichales;f__Erysipelatoclostridiaceae;g__Erysipelatoclostridium;s__Erysipelatoclostridium sp000752095	SAMN09734314	PRJNA482748	China	Asia
GUT_GENOME000889	AF16-48	CGR	Isolate	2836880	44	187385	35.82	99.33	0.67	NA	0	99.67	99.79	20	GCA_003479405	GUT_GENOME000889	MGYG-HGUT-00169	d__Bacteria;p__Firmicutes_A;c__Clostridia;o__Lachnospirales;f__Lachnospiraceae;g__Eubacterium_G;s__Eubacterium_G sp000432355	SAMN09734315	PRJNA482748	China	Asia
GUT_GENOME000890	AF16-49	CGR	Isolate	4864762	93	122944	40.05	99.25	0.64	NA	94.96	99.67	99.62	20	GCA_003479375	GUT_GENOME140283	MGYG-HGUT-02291	d__Bacteria;p__Bacteroidota;c__Bacteroidia;o__Bacteroidales;f__Bacteroidaceae;g__;s__	SAMN09734316	PRJNA482748	China	Asia
GUT_GENOME000891	AF16-50	CGR	Isolate	2978560	110	80054	42.8	98.63	0	NA	0	99.74	99.83	19	GCA_003461465	GUT_GENOME140786	MGYG-HGUT-02321	d__Bacteria;p__Firmicutes_A;c__Clostridia;o__Oscillospirales;f__Ruminococcaceae;g__Ruminococcus_D;s__Ruminococcus_D bicirculans	SAMN09734318	PRJNA482748	China	Asia
GUT_GENOME000892	AF16-5	CGR	Isolate	3249827	29	524783	43.83	99.33	0	NA	0	99.74	99.79	20	GCA_003479365	GUT_GENOME001379	MGYG-HGUT-00231	d__Bacteria;p__Firmicutes_A;c__Clostridia;o__Lachnospirales;f__Lachnospiraceae;g__Coprococcus;s__Coprococcus eutactus_A	SAMN09734317	PRJNA482748	China	Asia
GUT_GENOME000893	AF16-7	CGR	Isolate	5102697	138	122156	46.67	99.26	1.3	NA	0	99.67	99.49	20	GCA_003603315	GUT_GENOME096083	MGYG-HGUT-01346	d__Bacteria;p__Bacteroidota;c__Bacteroidia;o__Bacteroidales;f__Bacteroidaceae;g__Bacteroides;s__Bacteroides uniformis	SAMN09734319	PRJNA482748	China	Asia
GUT_GENOME000894	AF16-8	CGR	Isolate	2300210	40	188137	59.89	100	1.61	NA	0	95.37	98.87	20	GCA_003462695	GUT_GENOME000871	MGYG-HGUT-00167	d__Bacteria;p__Actinobacteriota;c__Coriobacteriia;o__Coriobacteriales;f__Coriobacteriaceae;g__Collinsella;s__Collinsella sp002232035	SAMN09734320	PRJNA482748	China	Asia
GUT_GENOME000895	AF17-11AC	CGR	Isolate	2889963	113	73853	29.18	99.06	0	NA	68.07	99.67	99.79	19	GCA_003461425	GUT_GENOME000196	MGYG-HGUT-00045	d__Bacteria;p__Firmicutes;c__Bacilli;o__Erysipelotrichales;f__Erysipelatoclostridiaceae;g__Erysipelatoclostridium;s__Erysipelatoclostridium sp000752095	SAMN09734323	PRJNA482748	China	Asia
GUT_GENOME000896	AF17-11	CGR	Isolate	2270926	37	201043	40.67	99.33	0.67	NA	92.44	99.67	99.83	20	GCA_003461435	GUT_GENOME001659	MGYG-HGUT-00258	d__Bacteria;p__Firmicutes_A;c__Clostridia;o__Oscillospirales;f__Acutalibacteraceae;g__Ruminococcus_E;s__Ruminococcus_E bromii_B	SAMN09734322	PRJNA482748	China	Asia
GUT_GENOME000897	AF17-12	CGR	Isolate	3706773	50	184149	44.2	99.37	0.32	NA	0	86.17	99.66	19	GCA_003479245	GUT_GENOME000676	MGYG-HGUT-00142	d__Bacteria;p__Firmicutes_A;c__Clostridia;o__Lachnospirales;f__Lachnospiraceae;g__Blautia_A;s__Blautia_A massiliensis	SAMN09734324	PRJNA482748	China	Asia
GUT_GENOME000898	AF17-14	CGR	Isolate	2933780	34	344497	54.32	100	0	NA	94.12	99.67	99.66	20	GCA_003460105	GUT_GENOME096222	MGYG-HGUT-01385	d__Bacteria;p__Bacteroidota;c__Bacteroidia;o__Bacteroidales;f__Rikenellaceae;g__Alistipes_A;s__Alistipes_A indistinctus	SAMN09734325	PRJNA482748	China	Asia
GUT_GENOME000899	AF17-16	CGR	Isolate	3119069	40	304420	54.2	99.52	0	NA	94.96	99.15	99.66	20	GCA_003479305	GUT_GENOME000899	MGYG-HGUT-00170	d__Bacteria;p__Bacteroidota;c__Bacteroidia;o__Bacteroidales;f__Rikenellaceae;g__Alistipes_A;s__Alistipes_A sp900240235	SAMN09734326	PRJNA482748	China	Asia
GUT_GENOME000900	AF17-17AC	CGR	Isolate	2893197	107	81109	29.18	99.06	0	NA	68.07	99.67	99.79	19	GCA_003461405	GUT_GENOME000196	MGYG-HGUT-00045	d__Bacteria;p__Firmicutes;c__Bacilli;o__Erysipelotrichales;f__Erysipelatoclostridiaceae;g__Erysipelatoclostridium;s__Erysipelatoclostridium sp000752095	SAMN09734327	PRJNA482748	China	Asia
GUT_GENOME000901	AF17-1AC	CGR	Isolate	2794101	63	111968	42.83	98.63	0	NA	0	99.74	99.83	20	GCA_003461385	GUT_GENOME140786	MGYG-HGUT-02321	d__Bacteria;p__Firmicutes_A;c__Clostridia;o__Oscillospirales;f__Ruminococcaceae;g__Ruminococcus_D;s__Ruminococcus_D bicirculans	SAMN09734328	PRJNA482748	China	Asia
GUT_GENOME000902	AF17-1	CGR	Isolate	5621676	66	205575	42.14	99.25	0.75	NA	94.96	99.67	99.49	20	GCA_003604075	GUT_GENOME143505	MGYG-HGUT-02478	d__Bacteria;p__Bacteroidota;c__Bacteroidia;o__Bacteroidales;f__Bacteroidaceae;g__Bacteroides_B;s__Bacteroides_B dorei	SAMN09734321	PRJNA482748	China	Asia
GUT_GENOME000903	AF17-20AC	CGR	Isolate	2238841	21	666220	56.22	100	0.09	NA	0	99.67	99.11	20	GCA_003460425	GUT_GENOME239670	MGYG-HGUT-03683	d__Bacteria;p__Actinobacteriota;c__Actinobacteria;o__Actinomycetales;f__Bifidobacteriaceae;g__Bifidobacterium;s__Bifidobacterium pseudocatenulatum	SAMN09734331	PRJNA482748	China	Asia
GUT_GENOME000904	AF17-20	CGR	Isolate	4957270	77	148719	46.51	99.26	0	NA	0	99.67	99.49	20	GCA_003460085	GUT_GENOME096083	MGYG-HGUT-01346	d__Bacteria;p__Bacteroidota;c__Bacteroidia;o__Bacteroidales;f__Bacteroidaceae;g__Bacteroides;s__Bacteroides uniformis	SAMN09734330	PRJNA482748	China	Asia
GUT_GENOME000905	AF17-21AC	CGR	Isolate	2814157	17	395388	41.3	99.33	0	NA	0	94.06	99.79	20	GCA_003461365	GUT_GENOME001027	MGYG-HGUT-00189	d__Bacteria;p__Firmicutes_A;c__Clostridia;o__Lachnospirales;f__Lachnospiraceae;g__Coprococcus;s__Coprococcus sp900066115	SAMN09734332	PRJNA482748	China	Asia
GUT_GENOME000906	AF17-22AC	CGR	Isolate	3528861	38	304690	42.4	99.37	0.63	NA	0	99.67	99.59	20	GCA_003460065	GUT_GENOME000906	MGYG-HGUT-00171	d__Bacteria;p__Firmicutes_A;c__Clostridia;o__Lachnospirales;f__Lachnospiraceae;g__Blautia_A;s__Blautia_A sp900120195	SAMN09734333	PRJNA482748	China	Asia
GUT_GENOME000907	AF17-24	CGR	Isolate	2762634	75	101530	42.81	98.63	0	NA	0	99.74	99.83	20	GCA_003461335	GUT_GENOME140786	MGYG-HGUT-02321	d__Bacteria;p__Firmicutes_A;c__Clostridia;o__Oscillospirales;f__Ruminococcaceae;g__Ruminococcus_D;s__Ruminococcus_D bicirculans	SAMN09734334	PRJNA482748	China	Asia
GUT_GENOME000908	AF17-25	CGR	Isolate	6873966	61	305853	42.78	99.26	0.37	NA	94.96	99.67	99.59	20	GCA_003460035	GUT_GENOME143232	MGYG-HGUT-02455	d__Bacteria;p__Bacteroidota;c__Bacteroidia;o__Bacteroidales;f__Bacteroidaceae;g__Bacteroides;s__Bacteroides cellulosilyticus	SAMN09734335	PRJNA482748	China	Asia
GUT_GENOME000909	AF17-27	CGR	Isolate	3480427	156	96556	41.56	99.52	1.21	NA	0	99.61	99.76	19	GCA_003460385	GUT_GENOME143712	MGYG-HGUT-02492	d__Bacteria;p__Firmicutes_A;c__Clostridia;o__Lachnospirales;f__Lachnospiraceae;g__Agathobacter;s__Agathobacter rectalis	SAMN09734336	PRJNA482748	China	Asia
GUT_GENOME000910	AF17-28	CGR	Isolate	5055545	95	101306	45.98	99.62	0.58	NA	0	99.67	97.33	20	GCA_003479205	GUT_GENOME143190	MGYG-HGUT-02449	d__Bacteria;p__Bacteroidota;c__Bacteroidia;o__Bacteroidales;f__Tannerellaceae;g__Parabacteroides;s__	SAMN09734337	PRJNA482748	China	Asia
GUT_GENOME000911	AF17-2	CGR	Isolate	2805167	24	395087	41.31	99.33	0	NA	0	99.74	99.79	20	GCA_003479215	GUT_GENOME001027	MGYG-HGUT-00189	d__Bacteria;p__Firmicutes_A;c__Clostridia;o__Lachnospirales;f__Lachnospiraceae;g__Coprococcus;s__Coprococcus sp900066115	SAMN09734329	PRJNA482748	China	Asia
GUT_GENOME000912	AF17-3	CGR	Isolate	6857454	79	225880	43.27	99.62	0.71	NA	0	99.67	99.45	20	GCA_003635445	GUT_GENOME096473	MGYG-HGUT-01489	d__Bacteria;p__Bacteroidota;c__Bacteroidia;o__Bacteroidales;f__Tannerellaceae;g__Parabacteroides;s__Parabacteroides goldsteinii	SAMN09734338	PRJNA482748	China	Asia
GUT_GENOME000913	AF17-4	CGR	Isolate	4885591	122	112977	50.75	99.93	1.46	NA	95.8	99.67	99.86	19	GCA_003460375	GUT_GENOME144544	MGYG-HGUT-02506	d__Bacteria;p__Proteobacteria;c__Gammaproteobacteria;o__Enterobacterales;f__Enterobacteriaceae;g__Escherichia;s__Escherichia coli_D	SAMN09734339	PRJNA482748	China	Asia
GUT_GENOME000914	AF17-5AC	CGR	Isolate	5852593	128	108267	42.41	99.06	0.08	NA	94.96	99.67	99.35	20	GCA_003460025	GUT_GENOME140240	MGYG-HGUT-02281	d__Bacteria;p__Bacteroidota;c__Bacteroidia;o__Bacteroidales;f__Bacteroidaceae;g__Bacteroides;s__Bacteroides faecis	SAMN09734340	PRJNA482748	China	Asia
GUT_GENOME000915	AF17-6LB	CGR	Isolate	2799544	73	110885	42.81	98.63	0	NA	0	99.74	99.83	20	GCA_003461305	GUT_GENOME140786	MGYG-HGUT-02321	d__Bacteria;p__Firmicutes_A;c__Clostridia;o__Oscillospirales;f__Ruminococcaceae;g__Ruminococcus_D;s__Ruminococcus_D bicirculans	SAMN09734342	PRJNA482748	China	Asia
GUT_GENOME000916	AF17-6	CGR	Isolate	2845902	69	102033	42.75	98.63	0	NA	0	99.74	99.83	20	GCA_003461325	GUT_GENOME140786	MGYG-HGUT-02321	d__Bacteria;p__Firmicutes_A;c__Clostridia;o__Oscillospirales;f__Ruminococcaceae;g__Ruminococcus_D;s__Ruminococcus_D bicirculans	SAMN09734341	PRJNA482748	China	Asia
GUT_GENOME000917	AF17-7	CGR	Isolate	3063372	58	141537	33.39	99.66	1.01	NA	84.03	99.67	99.83	19	GCA_003461285	GUT_GENOME000658	MGYG-HGUT-00139	d__Bacteria;p__Firmicutes_A;c__Clostridia;o__Lachnospirales;f__Lachnospiraceae;g__Eubacterium_G;s__Eubacterium_G sp000434315	SAMN09734343	PRJNA482748	China	Asia
GUT_GENOME000918	AF17-8AC	CGR	Isolate	2976030	59	124457	41.52	99.42	0	NA	0	99.67	99.73	20	GCA_003460005	GUT_GENOME140235	MGYG-HGUT-02279	d__Bacteria;p__Firmicutes_A;c__Clostridia;o__Lachnospirales;f__Lachnospiraceae;g__Dorea;s__Dorea longicatena_B	SAMN09734344	PRJNA482748	China	Asia
GUT_GENOME000919	AF17-8LB	CGR	Isolate	5282060	199	148091	50.55	99.97	0.04	NA	95.8	91.06	99.86	20	GCA_003460365	GUT_GENOME144544	MGYG-HGUT-02506	d__Bacteria;p__Proteobacteria;c__Gammaproteobacteria;o__Enterobacterales;f__Enterobacteriaceae;g__Escherichia;s__Escherichia coli_D	SAMN09734345	PRJNA482748	China	Asia
GUT_GENOME000920	AF17-9LB	CGR	Isolate	4076689	65	196592	46.55	98.95	0.63	NA	0	93.67	99.59	19	GCA_003479185	GUT_GENOME001587	MGYG-HGUT-00251	d__Bacteria;p__Firmicutes_A;c__Clostridia;o__Lachnospirales;f__Lachnospiraceae;g__Fusicatenibacter;s__Fusicatenibacter saccharivorans	SAMN09734347	PRJNA482748	China	Asia
GUT_GENOME000921	AF17-9	CGR	Isolate	3139969	59	238470	50.17	99.33	0.67	NA	92.44	99.67	99.86	20	GCA_003459985	GUT_GENOME000268	MGYG-HGUT-00069	d__Bacteria;p__Firmicutes_A;c__Clostridia;o__Oscillospirales;f__Acutalibacteraceae;g__Clostridium_A;s__Clostridium_A leptum	SAMN09734346	PRJNA482748	China	Asia
GUT_GENOME000922	AF18-10	CGR	Isolate	5151211	59	228194	44.93	99.42	0.19	NA	94.12	93.8	99.45	20	GCA_003459965	GUT_GENOME143131	MGYG-HGUT-02438	d__Bacteria;p__Bacteroidota;c__Bacteroidia;o__Bacteroidales;f__Tannerellaceae;g__Parabacteroides;s__Parabacteroides distasonis	SAMN09734349	PRJNA482748	China	Asia
GUT_GENOME000923	AF18-12LB	CGR	Isolate	3160527	80	123576	42.21	99.42	0	NA	0	99.67	99.62	20	GCA_003460315	GUT_GENOME095993	MGYG-HGUT-01315	d__Bacteria;p__Firmicutes_A;c__Clostridia;o__Lachnospirales;f__Lachnospiraceae;g__Coprococcus_B;s__Coprococcus_B comes	SAMN09734350	PRJNA482748	China	Asia
GUT_GENOME000924	AF18-14	CGR	Isolate	5126322	99	134400	41.76	99.25	0	NA	94.96	99.67	99.45	20	GCA_003460305	GUT_GENOME143505	MGYG-HGUT-02478	d__Bacteria;p__Bacteroidota;c__Bacteroidia;o__Bacteroidales;f__Bacteroidaceae;g__Bacteroides_B;s__Bacteroides_B dorei	SAMN09734351	PRJNA482748	China	Asia
GUT_GENOME000925	AF18-15LB	CGR	Isolate	2606319	139	41108	30.19	99.06	0	NA	71.43	99.67	99.79	16	GCA_003459935	GUT_GENOME143156	MGYG-HGUT-02444	d__Bacteria;p__Firmicutes;c__Bacilli;o__Erysipelotrichales;f__Erysipelatoclostridiaceae;g__Erysipelatoclostridium;s__Erysipelatoclostridium sp003024675	SAMN09734352	PRJNA482748	China	Asia
GUT_GENOME000926	AF18-16LB	CGR	Isolate	3365394	130	79667	41.11	99.52	0.72	NA	0	99.61	99.76	20	GCA_003460265	GUT_GENOME143712	MGYG-HGUT-02492	d__Bacteria;p__Firmicutes_A;c__Clostridia;o__Lachnospirales;f__Lachnospiraceae;g__Agathobacter;s__Agathobacter rectalis	SAMN09734353	PRJNA482748	China	Asia
GUT_GENOME000927	AF18-18LB	CGR	Isolate	3394454	127	88278	41.09	99.52	0.72	NA	0	99.61	99.76	19	GCA_003460255	GUT_GENOME143712	MGYG-HGUT-02492	d__Bacteria;p__Firmicutes_A;c__Clostridia;o__Lachnospirales;f__Lachnospiraceae;g__Agathobacter;s__Agathobacter rectalis	SAMN09734354	PRJNA482748	China	Asia
GUT_GENOME000928	AF18-1	CGR	Isolate	4303245	77	154491	44.8	99.26	0	NA	94.96	99.67	99.59	20	GCA_003460345	GUT_GENOME095991	MGYG-HGUT-01313	d__Bacteria;p__Bacteroidota;c__Bacteroidia;o__Bacteroidales;f__Bacteroidaceae;g__Bacteroides;s__Bacteroides eggerthii	SAMN09734348	PRJNA482748	China	Asia
GUT_GENOME000929	AF18-22	CGR	Isolate	3038948	65	83669	42.61	99.42	0.15	NA	0	99.61	99.62	20	GCA_003459925	GUT_GENOME096535	MGYG-HGUT-01528	d__Bacteria;p__Firmicutes_A;c__Clostridia;o__Lachnospirales;f__Lachnospiraceae;g__Faecalicatena;s__Faecalicatena sp001487105	SAMN09734355	PRJNA482748	China	Asia
GUT_GENOME000930	AF18-23LB	CGR	Isolate	5194798	211	119446	50.49	98.4	0.4	NA	95.8	99.67	80.68	19	GCA_003460245	GUT_GENOME144544	MGYG-HGUT-02506	d__Bacteria;p__Proteobacteria;c__Gammaproteobacteria;o__Enterobacterales;f__Enterobacteriaceae;g__Escherichia;s__Escherichia coli_D	SAMN09734356	PRJNA482748	China	Asia
GUT_GENOME000931	AF18-27	CGR	Isolate	6502335	75	242482	55.42	99.22	0	NA	0	99.67	99.83	20	GCA_003479335	GUT_GENOME000931	MGYG-HGUT-00172	d__Bacteria;p__Firmicutes_A;c__Clostridia;o__Lachnospirales;f__Lachnospiraceae;g__Clostridium_M;s__Clostridium_M lavalense	SAMN09734357	PRJNA482748	China	Asia
GUT_GENOME000932	AF18-29	CGR	Isolate	3103435	114	118729	42.44	98.63	0	NA	0	99.74	99.83	20	GCA_003461265	GUT_GENOME140786	MGYG-HGUT-02321	d__Bacteria;p__Firmicutes_A;c__Clostridia;o__Oscillospirales;f__Ruminococcaceae;g__Ruminococcus_D;s__Ruminococcus_D bicirculans	SAMN09734358	PRJNA482748	China	Asia
GUT_GENOME000933	AF18-2AC	CGR	Isolate	2370259	31	180022	56.72	97.35	0.23	NA	0	99.67	99.11	20	GCA_003459865	GUT_GENOME239670	MGYG-HGUT-03683	d__Bacteria;p__Actinobacteriota;c__Actinobacteria;o__Actinomycetales;f__Bifidobacteriaceae;g__Bifidobacterium;s__Bifidobacterium pseudocatenulatum	SAMN09734359	PRJNA482748	China	Asia
GUT_GENOME000934	AF18-31LB	CGR	Isolate	3127412	71	268517	45.36	99.37	0	NA	82.35	99.74	99.83	20	GCA_003479325	GUT_GENOME000662	MGYG-HGUT-00141	d__Bacteria;p__Firmicutes_A;c__Clostridia;o__Lachnospirales;f__Lachnospiraceae;g__;s__	SAMN09734361	PRJNA482748	China	Asia
GUT_GENOME000935	AF18-33LB	CGR	Isolate	2124038	39	131898	59.67	100	1.61	NA	94.12	99.61	99.45	20	GCA_003459895	GUT_GENOME239815	MGYG-HGUT-03703	d__Bacteria;p__Actinobacteriota;c__Coriobacteriia;o__Coriobacteriales;f__Coriobacteriaceae;g__Collinsella;s__	SAMN09734363	PRJNA482748	China	Asia
GUT_GENOME000936	AF18-33	CGR	Isolate	4836876	89	175669	46.47	99.26	0.37	NA	0	99.67	99.49	20	GCA_003603175	GUT_GENOME096083	MGYG-HGUT-01346	d__Bacteria;p__Bacteroidota;c__Bacteroidia;o__Bacteroidales;f__Bacteroidaceae;g__Bacteroides;s__Bacteroides uniformis	SAMN09734362	PRJNA482748	China	Asia
GUT_GENOME000937	AF18-35LB	CGR	Isolate	4809445	129	117497	43.52	100	0	NA	0	99.67	99.73	20	GCA_003459885	GUT_GENOME096250	MGYG-HGUT-01396	d__Bacteria;p__Firmicutes;c__Bacilli;o__Erysipelotrichales;f__Erysipelotrichaceae;g__Absiella;s__Absiella innocuum	SAMN09734364	PRJNA482748	China	Asia
GUT_GENOME000938	AF18-38	CGR	Isolate	2180505	61	105427	38.54	99.88	0.53	NA	94.12	99.67	99.76	19	GCA_003460205	GUT_GENOME096172	MGYG-HGUT-01362	d__Bacteria;p__Firmicutes;c__Bacilli;o__Lactobacillales;f__Streptococcaceae;g__Streptococcus;s__Streptococcus anginosus	SAMN09734365	PRJNA482748	China	Asia
GUT_GENOME000939	AF18-3	CGR	Isolate	3354681	129	90889	38.42	100	0	NA	0	99.67	99.73	20	GCA_003603205	GUT_GENOME096253	MGYG-HGUT-01398	d__Bacteria;p__Firmicutes;c__Bacilli;o__Erysipelotrichales;f__Erysipelotrichaceae;g__Absiella;s__Absiella sp000163515	SAMN09734360	PRJNA482748	China	Asia
GUT_GENOME000940	AF18-40	CGR	Isolate	2625891	70	92728	30.15	99.06	0	NA	71.43	99.67	99.79	17	GCA_003459845	GUT_GENOME143156	MGYG-HGUT-02444	d__Bacteria;p__Firmicutes;c__Bacilli;o__Erysipelotrichales;f__Erysipelatoclostridiaceae;g__Erysipelatoclostridium;s__Erysipelatoclostridium sp003024675	SAMN09734366	PRJNA482748	China	Asia
GUT_GENOME000941	AF18-46	CGR	Isolate	1989881	8	579033	36.92	100	0	NA	0	99.67	99.66	20	GCA_003459805	GUT_GENOME000941	MGYG-HGUT-00173	d__Bacteria;p__Firmicutes;c__Bacilli;o__Erysipelotrichales;f__Erysipelotrichaceae;g__Solobacterium;s__Solobacterium moorei	SAMN09734367	PRJNA482748	China	Asia
GUT_GENOME000942	AF18-47	CGR	Isolate	3019421	43	249903	37.68	98.66	1.01	NA	0	99.67	99.83	20	GCA_003460195	GUT_GENOME000237	MGYG-HGUT-00060	d__Bacteria;p__Firmicutes_A;c__Clostridia;o__Lachnospirales;f__Lachnospiraceae;g__Lachnospira;s__Lachnospira eligens_B	SAMN09734368	PRJNA482748	China	Asia
GUT_GENOME000943	AF18-48	CGR	Isolate	2725642	33	195796	41.76	99.37	0	NA	0	99.67	99.62	20	GCA_003603145	GUT_GENOME096375	MGYG-HGUT-01439	d__Bacteria;p__Firmicutes_A;c__Clostridia;o__Lachnospirales;f__Lachnospiraceae;g__Tyzzerella;s__Tyzzerella sp000411335	SAMN09734369	PRJNA482748	China	Asia
GUT_GENOME000944	AF18-52	CGR	Isolate	6515019	58	318243	43.02	99.62	0	NA	0	99.67	99.45	20	GCA_003479145	GUT_GENOME000944	MGYG-HGUT-00174	d__Bacteria;p__Bacteroidota;c__Bacteroidia;o__Bacteroidales;f__Tannerellaceae;g__Parabacteroides;s__	SAMN09734370	PRJNA482748	China	Asia
GUT_GENOME000945	AF18-8LB	CGR	Isolate	2137403	32	143534	59.67	100	1.61	NA	94.12	99.61	99.45	20	GCA_003459795	GUT_GENOME239815	MGYG-HGUT-03703	d__Bacteria;p__Actinobacteriota;c__Coriobacteriia;o__Coriobacteriales;f__Coriobacteriaceae;g__Collinsella;s__	SAMN09734372	PRJNA482748	China	Asia
GUT_GENOME000946	AF18-8	CGR	Isolate	2120288	33	185770	59.67	100	1.61	NA	94.12	99.61	99.45	20	GCA_003459785	GUT_GENOME239815	MGYG-HGUT-03703	d__Bacteria;p__Actinobacteriota;c__Coriobacteriia;o__Coriobacteriales;f__Coriobacteriaceae;g__Collinsella;s__	SAMN09734371	PRJNA482748	China	Asia
GUT_GENOME000947	AF19-10AC	CGR	Isolate	6026740	103	134286	42.6	99.25	0	NA	94.96	99.67	99.59	20	GCA_003459765	GUT_GENOME143484	MGYG-HGUT-02470	d__Bacteria;p__Bacteroidota;c__Bacteroidia;o__Bacteroidales;f__Bacteroidaceae;g__Bacteroides;s__Bacteroides intestinalis	SAMN09734374	PRJNA482748	China	Asia
GUT_GENOME000948	AF19-10LB	CGR	Isolate	4041903	144	85278	43.97	99.37	0	NA	0	99.67	99.59	18	GCA_003461245	GUT_GENOME140320	MGYG-HGUT-02298	d__Bacteria;p__Firmicutes_A;c__Clostridia;o__Lachnospirales;f__Lachnospiraceae;g__Blautia_A;s__Blautia_A sp000436615	SAMN09734375	PRJNA482748	China	Asia
GUT_GENOME000949	AF19-12LB	CGR	Isolate	2796564	53	248467	32.86	100	0.67	NA	0	99.67	99.83	18	GCA_003479125	GUT_GENOME000658	MGYG-HGUT-00139	d__Bacteria;p__Firmicutes_A;c__Clostridia;o__Lachnospirales;f__Lachnospiraceae;g__Eubacterium_G;s__Eubacterium_G sp000434315	SAMN09734376	PRJNA482748	China	Asia
GUT_GENOME000950	AF19-13AC	CGR	Isolate	7420111	133	174375	49.04	99.37	1.58	NA	82.35	99.61	99.83	20	GCA_003435045	GUT_GENOME000133	MGYG-HGUT-00032	d__Bacteria;p__Firmicutes_A;c__Clostridia;o__Lachnospirales;f__Lachnospiraceae;g__Hungatella;s__Hungatella effluvii	SAMN09734378	PRJNA482748	China	Asia
GUT_GENOME000951	AF19-13LB	CGR	Isolate	4009386	119	143841	47.28	98.95	0.95	NA	0	99.67	99.62	20	GCA_003479105	GUT_GENOME001587	MGYG-HGUT-00251	d__Bacteria;p__Firmicutes_A;c__Clostridia;o__Lachnospirales;f__Lachnospiraceae;g__Fusicatenibacter;s__Fusicatenibacter saccharivorans	SAMN09734379	PRJNA482748	China	Asia
GUT_GENOME000952	AF19-13	CGR	Isolate	3169579	55	139979	40.82	99.42	0	NA	0	99.67	99.62	19	GCA_003459735	GUT_GENOME000706	MGYG-HGUT-00146	d__Bacteria;p__Firmicutes_A;c__Clostridia;o__Lachnospirales;f__Lachnospiraceae;g__Dorea;s__Dorea formicigenerans	SAMN09734377	PRJNA482748	China	Asia
GUT_GENOME000953	AF19-14	CGR	Isolate	5216414	97	152427	45.08	99.42	0.51	NA	94.12	91.32	99.45	20	GCA_003635485	GUT_GENOME143131	MGYG-HGUT-02438	d__Bacteria;p__Bacteroidota;c__Bacteroidia;o__Bacteroidales;f__Tannerellaceae;g__Parabacteroides;s__Parabacteroides distasonis	SAMN09734380	PRJNA482748	China	Asia
GUT_GENOME000954	AF19-15	CGR	Isolate	2952643	97	84368	42.63	98.63	0	NA	0	99.74	99.83	20	GCA_003461215	GUT_GENOME140786	MGYG-HGUT-02321	d__Bacteria;p__Firmicutes_A;c__Clostridia;o__Oscillospirales;f__Ruminococcaceae;g__Ruminococcus_D;s__Ruminococcus_D bicirculans	SAMN09734381	PRJNA482748	China	Asia
GUT_GENOME000955	AF19-16AC	CGR	Isolate	3501207	88	152910	42.92	99.42	0	NA	0	99.67	99.62	20	GCA_003459705	GUT_GENOME096210	MGYG-HGUT-01380	d__Bacteria;p__Firmicutes_A;c__Clostridia;o__Lachnospirales;f__Lachnospiraceae;g__Faecalicatena;s__Faecalicatena gnavus	SAMN09734383	PRJNA482748	China	Asia
GUT_GENOME000956	AF19-16	CGR	Isolate	5103740	170	71193	42.17	99.25	0.38	NA	94.96	99.67	99.59	20	GCA_003459715	GUT_GENOME143505	MGYG-HGUT-02478	d__Bacteria;p__Bacteroidota;c__Bacteroidia;o__Bacteroidales;f__Bacteroidaceae;g__Bacteroides_B;s__Bacteroides_B dorei	SAMN09734382	PRJNA482748	China	Asia
GUT_GENOME000957	AF19-17	CGR	Isolate	2909094	50	180786	37.95	100	0	NA	0	99.67	99.73	20	GCA_003603135	GUT_GENOME096253	MGYG-HGUT-01398	d__Bacteria;p__Firmicutes;c__Bacilli;o__Erysipelotrichales;f__Erysipelotrichaceae;g__Absiella;s__Absiella sp000163515	SAMN09734384	PRJNA482748	China	Asia
GUT_GENOME000958	AF19-1AC	CGR	Isolate	4045344	48	210716	45.53	99.26	0	NA	94.96	99.67	99.59	20	GCA_003459675	GUT_GENOME000554	MGYG-HGUT-00105	d__Bacteria;p__Bacteroidota;c__Bacteroidia;o__Bacteroidales;f__Bacteroidaceae;g__Bacteroides;s__Bacteroides clarus	SAMN09734385	PRJNA482748	China	Asia
GUT_GENOME000959	AF19-1LB	CGR	Isolate	2425271	103	61604	59.53	100	0.81	NA	0	95.37	99.45	20	GCA_003459655	GUT_GENOME001400	MGYG-HGUT-00232	d__Bacteria;p__Actinobacteriota;c__Coriobacteriia;o__Coriobacteriales;f__Coriobacteriaceae;g__Collinsella;s__	SAMN09734386	PRJNA482748	China	Asia
GUT_GENOME000960	AF19-1	CGR	Isolate	3558708	83	118477	47.29	98.95	0.63	NA	0	93.67	99.66	19	GCA_003479155	GUT_GENOME001587	MGYG-HGUT-00251	d__Bacteria;p__Firmicutes_A;c__Clostridia;o__Lachnospirales;f__Lachnospiraceae;g__Fusicatenibacter;s__Fusicatenibacter saccharivorans	SAMN09734373	PRJNA482748	China	Asia
GUT_GENOME000961	AF19-21AC	CGR	Isolate	3731600	97	76880	31.45	100	0	NA	70.59	99.67	99.79	20	GCA_003459645	GUT_GENOME096257	MGYG-HGUT-01400	d__Bacteria;p__Firmicutes;c__Bacilli;o__Erysipelotrichales;f__Erysipelatoclostridiaceae;g__Erysipelatoclostridium;s__Erysipelatoclostridium ramosum	SAMN09734389	PRJNA482748	China	Asia
GUT_GENOME000962	AF19-21	CGR	Isolate	5055105	98	111301	45.99	99.42	0	NA	82.35	99.67	99.62	20	GCA_003434075	GUT_GENOME000962	MGYG-HGUT-00175	d__Bacteria;p__Firmicutes_A;c__Clostridia;o__Lachnospirales;f__Lachnospiraceae;g__Faecalicatena;s__Faecalicatena sp000509105	SAMN09734388	PRJNA482748	China	Asia
GUT_GENOME000963	AF19-22AC	CGR	Isolate	5921396	87	174047	44.56	99.12	0.29	NA	0	94.26	89.37	20	GCA_003479085	GUT_GENOME000963	MGYG-HGUT-00176	d__Bacteria;p__Firmicutes_A;c__Clostridia;o__Lachnospirales;f__Lachnospiraceae;g__Faecalicatena;s__Faecalicatena orotica	SAMN09734390	PRJNA482748	China	Asia
GUT_GENOME000964	AF19-23	CGR	Isolate	4854289	64	213287	46.23	99.26	0.87	NA	0	99.67	99.49	20	GCA_003459625	GUT_GENOME096083	MGYG-HGUT-01346	d__Bacteria;p__Bacteroidota;c__Bacteroidia;o__Bacteroidales;f__Bacteroidaceae;g__Bacteroides;s__Bacteroides uniformis	SAMN09734391	PRJNA482748	China	Asia
GUT_GENOME000965	AF19-24AC	CGR	Isolate	4622647	125	106201	42.63	100	1.89	NA	0	85.65	99.73	20	GCA_003603195	GUT_GENOME096124	MGYG-HGUT-01352	d__Bacteria;p__Firmicutes;c__Bacilli;o__Erysipelotrichales;f__Erysipelotrichaceae;g__Absiella;s__Absiella sp000165065	SAMN09734392	PRJNA482748	China	Asia
GUT_GENOME000966	AF19-29	CGR	Isolate	4287928	189	79991	41.37	99.37	0	NA	0	99.61	99.66	19	GCA_003479065	GUT_GENOME096067	MGYG-HGUT-01338	d__Bacteria;p__Firmicutes_A;c__Clostridia;o__Lachnospirales;f__Lachnospiraceae;g__Blautia_A;s__Blautia_A wexlerae	SAMN09734393	PRJNA482748	China	Asia
GUT_GENOME000967	AF19-2LB	CGR	Isolate	2530740	47	334915	47.53	97.99	0	NA	0	98.24	99.83	20	GCA_003479265	GUT_GENOME000967	MGYG-HGUT-00177	d__Bacteria;p__Firmicutes_A;c__Clostridia;o__Lachnospirales;f__Anaerotignaceae;g__Anaerotignum;s__Anaerotignum sp000436415	SAMN09734394	PRJNA482748	China	Asia
GUT_GENOME000968	AF19-2	CGR	Isolate	3972865	110	71250	45.97	99.26	0.5	NA	94.96	99.67	99.59	20	GCA_003460185	GUT_GENOME239662	MGYG-HGUT-03681	d__Bacteria;p__Bacteroidota;c__Bacteroidia;o__Bacteroidales;f__Bacteroidaceae;g__Bacteroides;s__Bacteroides stercoris	SAMN09734387	PRJNA482748	China	Asia
GUT_GENOME000969	AF19-34	CGR	Isolate	3931516	111	116224	44.08	99.37	1.27	NA	0	99.67	99.76	20	GCA_003479025	GUT_GENOME239737	MGYG-HGUT-03695	d__Bacteria;p__Firmicutes_A;c__Clostridia;o__Lachnospirales;f__Lachnospiraceae;g__Ruminococcus_A;s__Ruminococcus_A sp003011855	SAMN09734396	PRJNA482748	China	Asia
GUT_GENOME000970	AF19-3AC	CGR	Isolate	3248672	115	141678	40.81	99.28	0.97	NA	0	99.61	99.76	19	GCA_003459595	GUT_GENOME143712	MGYG-HGUT-02492	d__Bacteria;p__Firmicutes_A;c__Clostridia;o__Lachnospirales;f__Lachnospiraceae;g__Agathobacter;s__Agathobacter rectalis	SAMN09734397	PRJNA482748	China	Asia
GUT_GENOME000971	AF19-3LB	CGR	Isolate	4616142	83	156245	46.5	99.26	0.37	NA	0	99.67	99.59	20	GCA_003459585	GUT_GENOME096083	MGYG-HGUT-01346	d__Bacteria;p__Bacteroidota;c__Bacteroidia;o__Bacteroidales;f__Bacteroidaceae;g__Bacteroides;s__Bacteroides uniformis	SAMN09734398	PRJNA482748	China	Asia
GUT_GENOME000972	AF19-3	CGR	Isolate	2962718	90	92496	29.78	99.06	0	NA	68.07	99.67	99.79	17	GCA_003479045	GUT_GENOME000196	MGYG-HGUT-00045	d__Bacteria;p__Firmicutes;c__Bacilli;o__Erysipelotrichales;f__Erysipelatoclostridiaceae;g__Erysipelatoclostridium;s__Erysipelatoclostridium sp000752095	SAMN09734395	PRJNA482748	China	Asia
GUT_GENOME000973	AF19-4AC	CGR	Isolate	3456433	70	144634	40.33	99.42	0.1	NA	0	99.67	99.62	19	GCA_003459565	GUT_GENOME000706	MGYG-HGUT-00146	d__Bacteria;p__Firmicutes_A;c__Clostridia;o__Lachnospirales;f__Lachnospiraceae;g__Dorea;s__Dorea formicigenerans	SAMN09734400	PRJNA482748	China	Asia
GUT_GENOME000974	AF19-4LB	CGR	Isolate	3244028	64	135346	40.52	99.12	0	NA	0	99.67	99.62	20	GCA_003461205	GUT_GENOME001575	MGYG-HGUT-00249	d__Bacteria;p__Firmicutes_A;c__Clostridia;o__Lachnospirales;f__Lachnospiraceae;g__Faecalicatena;s__Faecalicatena faecis	SAMN09734401	PRJNA482748	China	Asia
GUT_GENOME000975	AF19-4	CGR	Isolate	3239202	124	117913	40.81	99.28	0.97	NA	0	99.61	99.76	20	GCA_003460155	GUT_GENOME143712	MGYG-HGUT-02492	d__Bacteria;p__Firmicutes_A;c__Clostridia;o__Lachnospirales;f__Lachnospiraceae;g__Agathobacter;s__Agathobacter rectalis	SAMN09734399	PRJNA482748	China	Asia
GUT_GENOME000976	AF19-7AC	CGR	Isolate	2427805	84	59769	59.6	100	0.81	NA	94.12	99.61	99.45	20	GCA_003460135	GUT_GENOME001400	MGYG-HGUT-00232	d__Bacteria;p__Actinobacteriota;c__Coriobacteriia;o__Coriobacteriales;f__Coriobacteriaceae;g__Collinsella;s__	SAMN09734402	PRJNA482748	China	Asia
GUT_GENOME000977	AF19-8AC	CGR	Isolate	3084487	20	776503	43.55	99.33	0	NA	0	99.74	99.79	19	GCA_003603115	GUT_GENOME001379	MGYG-HGUT-00231	d__Bacteria;p__Firmicutes_A;c__Clostridia;o__Lachnospirales;f__Lachnospiraceae;g__Coprococcus;s__Coprococcus eutactus_A	SAMN09734404	PRJNA482748	China	Asia
GUT_GENOME000978	AF19-8	CGR	Isolate	4587821	99	83617	45.33	99.62	0.19	NA	0	99.67	99.56	20	GCA_003459525	GUT_GENOME000192	MGYG-HGUT-00044	d__Bacteria;p__Bacteroidota;c__Bacteroidia;o__Bacteroidales;f__Tannerellaceae;g__Parabacteroides;s__Parabacteroides merdae	SAMN09734403	PRJNA482748	China	Asia
GUT_GENOME000979	AF19-9AC	CGR	Isolate	3124390	42	116128	58.64	99.33	0	NA	90.76	99.74	99.86	20	GCA_003478995	GUT_GENOME000979	MGYG-HGUT-00178	d__Bacteria;p__Firmicutes_A;c__Clostridia;o__Oscillospirales;f__Oscillospiraceae;g__Lawsonibacter;s__	SAMN09734405	PRJNA482748	China	Asia
GUT_GENOME000980	AF19-9LB	CGR	Isolate	6044842	95	236844	50.17	99.37	0	NA	0	99.67	99.79	20	GCA_003434055	GUT_GENOME000980	MGYG-HGUT-00179	d__Bacteria;p__Firmicutes_A;c__Clostridia;o__Lachnospirales;f__Lachnospiraceae;g__Clostridium_M;s__	SAMN09734406	PRJNA482748	China	Asia
GUT_GENOME000981	AF20-10	CGR	Isolate	4851831	203	58257	41.91	99.25	0.25	NA	94.96	99.67	99.45	20	GCA_003459535	GUT_GENOME143505	MGYG-HGUT-02478	d__Bacteria;p__Bacteroidota;c__Bacteroidia;o__Bacteroidales;f__Bacteroidaceae;g__Bacteroides_B;s__Bacteroides_B dorei	SAMN09734407	PRJNA482748	China	Asia
GUT_GENOME000982	AF20-12LB	CGR	Isolate	3953140	66	193209	43.61	99.37	0.32	NA	0	99.67	99.66	20	GCA_003478985	GUT_GENOME000676	MGYG-HGUT-00142	d__Bacteria;p__Firmicutes_A;c__Clostridia;o__Lachnospirales;f__Lachnospiraceae;g__Blautia_A;s__Blautia_A massiliensis	SAMN09734408	PRJNA482748	China	Asia
GUT_GENOME000983	AF20-13LB	CGR	Isolate	4993326	62	269276	46.34	99.26	0.5	NA	0	99.67	99.49	20	GCA_003603065	GUT_GENOME096083	MGYG-HGUT-01346	d__Bacteria;p__Bacteroidota;c__Bacteroidia;o__Bacteroidales;f__Bacteroidaceae;g__Bacteroides;s__Bacteroides uniformis	SAMN09734409	PRJNA482748	China	Asia
GUT_GENOME000984	AF20-14LB	CGR	Isolate	2452586	69	108838	59.81	100	1.61	NA	94.12	99.61	99.45	20	GCA_003459505	GUT_GENOME000984	MGYG-HGUT-00180	d__Bacteria;p__Actinobacteriota;c__Coriobacteriia;o__Coriobacteriales;f__Coriobacteriaceae;g__Collinsella;s__	SAMN09734410	PRJNA482748	China	Asia
GUT_GENOME000985	AF20-17LB	CGR	Isolate	3447443	83	138019	48.67	100	0	NA	0	98.24	99.76	20	GCA_003478965	GUT_GENOME001401	MGYG-HGUT-00233	d__Bacteria;p__Firmicutes_A;c__Clostridia;o__Lachnospirales;f__Lachnospiraceae;g__CAG-81;s__CAG-81 sp900066785	SAMN09734411	PRJNA482748	China	Asia
GUT_GENOME000986	AF20-18LB	CGR	Isolate	3066318	45	197310	40.88	99.52	1.47	NA	0	99.61	99.83	20	GCA_003461185	GUT_GENOME000735	MGYG-HGUT-00154	d__Bacteria;p__Firmicutes_A;c__Clostridia;o__Lachnospirales;f__Lachnospiraceae;g__CAG-45;s__CAG-45 sp900066395	SAMN09734412	PRJNA482748	China	Asia
GUT_GENOME000987	AF20-1LB	CGR	Isolate	4895191	158	83442	42.11	99.25	0.38	NA	94.96	99.67	99.45	20	GCA_003460125	GUT_GENOME143505	MGYG-HGUT-02478	d__Bacteria;p__Bacteroidota;c__Bacteroidia;o__Bacteroidales;f__Bacteroidaceae;g__Bacteroides_B;s__Bacteroides_B dorei	SAMN09734413	PRJNA482748	China	Asia
GUT_GENOME000988	AF20-20AC	CGR	Isolate	2249128	12	665756	56.5	100	0.23	NA	0	99.67	99.11	20	GCA_003459475	GUT_GENOME239670	MGYG-HGUT-03683	d__Bacteria;p__Actinobacteriota;c__Actinobacteria;o__Actinomycetales;f__Bifidobacteriaceae;g__Bifidobacterium;s__Bifidobacterium pseudocatenulatum	SAMN09734414	PRJNA482748	China	Asia
GUT_GENOME000989	AF20-7LB	CGR	Isolate	3762687	156	78186	31.44	100	0	NA	70.59	99.67	99.79	20	GCA_003459445	GUT_GENOME096257	MGYG-HGUT-01400	d__Bacteria;p__Firmicutes;c__Bacilli;o__Erysipelotrichales;f__Erysipelatoclostridiaceae;g__Erysipelatoclostridium;s__Erysipelatoclostridium ramosum	SAMN09734416	PRJNA482748	China	Asia
GUT_GENOME000990	AF20-7	CGR	Isolate	3148036	44	230106	47.96	100	0	NA	0	99.61	99.83	20	GCA_003479275	GUT_GENOME143157	MGYG-HGUT-02445	d__Bacteria;p__Firmicutes_A;c__Clostridia;o__Lachnospirales;f__Lachnospiraceae;g__Clostridium_Q;s__Clostridium_Q sp003024715	SAMN09734415	PRJNA482748	China	Asia
GUT_GENOME000991	AF20-9LB	CGR	Isolate	6851818	168	192246	41.94	99.46	0.53	NA	0	86.04	99.56	20	GCA_003459425	GUT_GENOME096203	MGYG-HGUT-01378	d__Bacteria;p__Bacteroidota;c__Bacteroidia;o__Bacteroidales;f__Bacteroidaceae;g__Bacteroides;s__Bacteroides ovatus	SAMN09734417	PRJNA482748	China	Asia
GUT_GENOME000992	AF21-10LB	CGR	Isolate	2123289	80	93751	40.67	96.74	1.01	NA	92.44	99.67	99.83	20	GCA_003459405	GUT_GENOME001659	MGYG-HGUT-00258	d__Bacteria;p__Firmicutes_A;c__Clostridia;o__Oscillospirales;f__Acutalibacteraceae;g__Ruminococcus_E;s__Ruminococcus_E bromii_B	SAMN09734418	PRJNA482748	China	Asia
GUT_GENOME000993	AF21-11	CGR	Isolate	2901072	117	118549	42.42	98.63	0	NA	0	99.74	99.83	20	GCA_003461165	GUT_GENOME140786	MGYG-HGUT-02321	d__Bacteria;p__Firmicutes_A;c__Clostridia;o__Oscillospirales;f__Ruminococcaceae;g__Ruminococcus_D;s__Ruminococcus_D bicirculans	SAMN09734419	PRJNA482748	China	Asia
GUT_GENOME000994	AF21-14LB	CGR	Isolate	2690153	143	46486	40.91	96.04	0.84	NA	0	99.67	99.62	19	GCA_003458885	GUT_GENOME000994	MGYG-HGUT-00181	d__Bacteria;p__Firmicutes_A;c__Clostridia;o__Lachnospirales;f__Lachnospiraceae;g__UBA9414;s__	SAMN09734420	PRJNA482748	China	Asia
GUT_GENOME000995	AF21-18	CGR	Isolate	2460838	78	86456	31.02	100	0	NA	89.08	99.74	99.83	16	GCA_003478825	GUT_GENOME095999	MGYG-HGUT-01320	d__Bacteria;p__Firmicutes_A;c__Clostridia;o__Peptostreptococcales;f__Peptostreptococcaceae;g__Clostridium_U;s__Clostridium_U hiranonis	SAMN09734421	PRJNA482748	China	Asia
GUT_GENOME000996	AF21-1AC	CGR	Isolate	2580428	87	64611	56.58	100	0.08	NA	0	99.74	99.76	20	GCA_003458855	GUT_GENOME000996	MGYG-HGUT-00182	d__Bacteria;p__Firmicutes_C;c__Negativicutes;o__Selenomonadales;f__Selenomonadaceae;g__Mitsuokella;s__	SAMN09734422	PRJNA482748	China	Asia
GUT_GENOME000997	AF21-20LB	CGR	Isolate	2896495	70	96563	48.53	96.41	0	NA	0	82.65	98.8	20	GCA_003478795	GUT_GENOME143157	MGYG-HGUT-02445	d__Bacteria;p__Firmicutes_A;c__Clostridia;o__Lachnospirales;f__Lachnospiraceae;g__Clostridium_Q;s__Clostridium_Q sp003024715	SAMN09734423	PRJNA482748	China	Asia
GUT_GENOME000998	AF21-24	CGR	Isolate	3471779	181	66006	41.51	96.99	0	NA	83.19	99.67	99.59	20	GCA_003459375	GUT_GENOME001261	MGYG-HGUT-00212	d__Bacteria;p__Firmicutes_A;c__Clostridia;o__Lachnospirales;f__Lachnospiraceae;g__Blautia_A;s__Blautia_A obeum	SAMN09734424	PRJNA482748	China	Asia
GUT_GENOME000999	AF21-25	CGR	Isolate	3225952	216	32357	40.87	98.52	0.58	NA	0	99.67	99.62	20	GCA_003458845	GUT_GENOME000706	MGYG-HGUT-00146	d__Bacteria;p__Firmicutes_A;c__Clostridia;o__Lachnospirales;f__Lachnospiraceae;g__Dorea;s__Dorea formicigenerans	SAMN09734425	PRJNA482748	China	Asia
GUT_GENOME001000	AF21-27	CGR	Isolate	2277770	32	171499	59.42	100	0.15	NA	0	99.67	99.04	20	GCA_003458805	GUT_GENOME142522	MGYG-HGUT-02395	d__Bacteria;p__Actinobacteriota;c__Actinobacteria;o__Actinomycetales;f__Bifidobacteriaceae;g__Bifidobacterium;s__Bifidobacterium adolescentis	SAMN09734426	PRJNA482748	China	Asia
GUT_GENOME001001	AF21-31	CGR	Isolate	3733028	178	50573	41.45	99.13	0.72	NA	0	99.61	99.83	19	GCA_003458815	GUT_GENOME001770	MGYG-HGUT-00271	d__Bacteria;p__Firmicutes_A;c__Clostridia;o__Lachnospirales;f__Lachnospiraceae;g__Roseburia;s__Roseburia inulinivorans	SAMN09734428	PRJNA482748	China	Asia
GUT_GENOME001002	AF21-3	CGR	Isolate	4100395	198	45728	41.05	97.45	0	NA	0	81.41	99.25	20	GCA_003478775	GUT_GENOME001147	MGYG-HGUT-00200	d__Bacteria;p__Firmicutes_A;c__Clostridia;o__Lachnospirales;f__Lachnospiraceae;g__Blautia_A;s__	SAMN09734427	PRJNA482748	China	Asia
GUT_GENOME001003	AF21-41	CGR	Isolate	5449115	82	213880	42.89	99.46	0	NA	89.08	86.69	99.42	20	GCA_003461145	GUT_GENOME001003	MGYG-HGUT-00183	d__Bacteria;p__Bacteroidota;c__Bacteroidia;o__Bacteroidales;f__Marinifilaceae;g__Butyricimonas;s__Butyricimonas sp002161485	SAMN09734429	PRJNA482748	China	Asia
GUT_GENOME001004	AF21-42	CGR	Isolate	3628098	81	130623	42.44	99.37	0	NA	83.19	93.48	99.66	20	GCA_003478765	GUT_GENOME001004	MGYG-HGUT-00184	d__Bacteria;p__Firmicutes_A;c__Clostridia;o__Lachnospirales;f__Lachnospiraceae;g__Blautia_A;s__	SAMN09734430	PRJNA482748	China	Asia
GUT_GENOME001005	AF21-43	CGR	Isolate	5015930	112	117415	44.9	99.42	0.13	NA	94.96	98.76	99.45	20	GCA_003635435	GUT_GENOME143131	MGYG-HGUT-02438	d__Bacteria;p__Bacteroidota;c__Bacteroidia;o__Bacteroidales;f__Tannerellaceae;g__Parabacteroides;s__Parabacteroides distasonis	SAMN09734431	PRJNA482748	China	Asia
GUT_GENOME001006	AF21-45	CGR	Isolate	4940052	137	112726	42.25	99.25	1.51	NA	94.96	99.67	99.32	20	GCA_003459365	GUT_GENOME143505	MGYG-HGUT-02478	d__Bacteria;p__Bacteroidota;c__Bacteroidia;o__Bacteroidales;f__Bacteroidaceae;g__Bacteroides_B;s__Bacteroides_B dorei	SAMN09734432	PRJNA482748	China	Asia
GUT_GENOME001007	AF21-51	CGR	Isolate	2411011	53	168552	62.45	100	0.81	NA	95.8	99.67	99.42	20	GCA_003459345	GUT_GENOME001638	MGYG-HGUT-00256	d__Bacteria;p__Actinobacteriota;c__Coriobacteriia;o__Coriobacteriales;f__Atopobiaceae;g__Olsenella_B;s__Olsenella_B sp000752675	SAMN09734433	PRJNA482748	China	Asia
GUT_GENOME001008	AF21-53	CGR	Isolate	4855414	104	179218	46.06	99.26	0.5	NA	0	99.67	99.49	20	GCA_003459325	GUT_GENOME096083	MGYG-HGUT-01346	d__Bacteria;p__Bacteroidota;c__Bacteroidia;o__Bacteroidales;f__Bacteroidaceae;g__Bacteroides;s__Bacteroides uniformis	SAMN09734434	PRJNA482748	China	Asia
GUT_GENOME001009	AF21-6AC	CGR	Isolate	6017484	271	49100	41.88	98.5	0.36	NA	94.96	99.67	99.56	20	GCA_003458755	GUT_GENOME096080	MGYG-HGUT-01345	d__Bacteria;p__Bacteroidota;c__Bacteroidia;o__Bacteroidales;f__Bacteroidaceae;g__Bacteroides;s__Bacteroides xylanisolvens	SAMN09734435	PRJNA482748	China	Asia
GUT_GENOME001010	AF21-8LB	CGR	Isolate	2556086	71	75738	30.23	99.06	0.94	NA	71.43	99.67	99.79	18	GCA_003478745	GUT_GENOME143156	MGYG-HGUT-02444	d__Bacteria;p__Firmicutes;c__Bacilli;o__Erysipelotrichales;f__Erysipelatoclostridiaceae;g__Erysipelatoclostridium;s__Erysipelatoclostridium sp003024675	SAMN09734436	PRJNA482748	China	Asia
GUT_GENOME001011	AF22-10AC	CGR	Isolate	2520947	167	29912	33.78	97.98	1.38	NA	94.96	99.67	99.73	20	GCA_003459285	GUT_GENOME103864	MGYG-HGUT-01711	d__Bacteria;p__Firmicutes;c__Bacilli;o__Erysipelotrichales;f__Erysipelotrichaceae;g__Holdemanella;s__Holdemanella biformis	SAMN09734439	PRJNA482748	China	Asia
GUT_GENOME001012	AF22-10	CGR	Isolate	3344693	86	155136	47.06	97.1	0	NA	0	99.61	87.56	20	GCA_003478725	GUT_GENOME143157	MGYG-HGUT-02445	d__Bacteria;p__Firmicutes_A;c__Clostridia;o__Lachnospirales;f__Lachnospiraceae;g__Clostridium_Q;s__Clostridium_Q sp003024715	SAMN09734438	PRJNA482748	China	Asia
GUT_GENOME001013	AF22-12AC	CGR	Isolate	3549549	75	147903	48.68	99.44	0.24	NA	0	99.61	99.83	20	GCA_003458765	GUT_GENOME145985	MGYG-HGUT-02517	d__Bacteria;p__Firmicutes_A;c__Clostridia;o__Lachnospirales;f__Lachnospiraceae;g__Roseburia;s__Roseburia hominis	SAMN09734440	PRJNA482748	China	Asia
GUT_GENOME001014	AF22-1	CGR	Isolate	3809181	139	82399	44.82	97.82	2.2	NA	94.96	50.68	49.44	20	GCA_003459305	GUT_GENOME140299	MGYG-HGUT-02293	d__Bacteria;p__Bacteroidota;c__Bacteroidia;o__Bacteroidales;f__Bacteroidaceae;g__Prevotella;s__Prevotella copri	SAMN09734437	PRJNA482748	China	Asia
GUT_GENOME001015	AF22-21	CGR	Isolate	3187872	122	67127	43	97.97	2.01	NA	0	99.74	97.33	20	GCA_003458745	GUT_GENOME000055	MGYG-HGUT-00018	d__Bacteria;p__Firmicutes_A;c__Clostridia;o__Lachnospirales;f__Lachnospiraceae;g__Coprococcus;s__Coprococcus eutactus	SAMN09734441	PRJNA482748	China	Asia
GUT_GENOME001016	AF22-28AC	CGR	Isolate	3231072	121	68259	53.24	99.92	0.67	NA	0	92.5	80.68	20	GCA_003478905	GUT_GENOME001016	MGYG-HGUT-00185	d__Bacteria;p__Firmicutes_A;c__Clostridia;o__Oscillospirales;f__Butyricicoccaceae;g__Agathobaculum;s__Agathobaculum butyriciproducens	SAMN09734442	PRJNA482748	China	Asia
GUT_GENOME001017	AF22-2LB	CGR	Isolate	2939688	28	394821	40.81	99.52	1.86	NA	0	99.61	99.83	19	GCA_003461125	GUT_GENOME000735	MGYG-HGUT-00154	d__Bacteria;p__Firmicutes_A;c__Clostridia;o__Lachnospirales;f__Lachnospiraceae;g__CAG-45;s__CAG-45 sp900066395	SAMN09734443	PRJNA482748	China	Asia
GUT_GENOME001018	AF22-3AC	CGR	Isolate	7165479	93	218006	42.76	99.26	0.45	NA	94.96	99.67	99.59	20	GCA_003459465	GUT_GENOME143232	MGYG-HGUT-02455	d__Bacteria;p__Bacteroidota;c__Bacteroidia;o__Bacteroidales;f__Bacteroidaceae;g__Bacteroides;s__Bacteroides cellulosilyticus	SAMN09734444	PRJNA482748	China	Asia
GUT_GENOME001019	AF22-5LB	CGR	Isolate	3511446	67	230145	44.2	99.37	0.84	NA	0	99.67	99.76	19	GCA_003478705	GUT_GENOME239737	MGYG-HGUT-03695	d__Bacteria;p__Firmicutes_A;c__Clostridia;o__Lachnospirales;f__Lachnospiraceae;g__Ruminococcus_A;s__Ruminococcus_A sp003011855	SAMN09734445	PRJNA482748	China	Asia
GUT_GENOME001020	AF22-6AC	CGR	Isolate	3355720	94	93187	46.21	99.52	3.14	NA	0	99.61	99.83	20	GCA_003478685	GUT_GENOME000166	MGYG-HGUT-00041	d__Bacteria;p__Firmicutes_A;c__Clostridia;o__Lachnospirales;f__Lachnospiraceae;g__Acetatifactor;s__Acetatifactor sp900066365	SAMN09734446	PRJNA482748	China	Asia
GUT_GENOME001021	AF22-8AC	CGR	Isolate	2884683	35	393273	40.8	99.52	1.86	NA	0	99.61	99.83	19	GCA_003461105	GUT_GENOME000735	MGYG-HGUT-00154	d__Bacteria;p__Firmicutes_A;c__Clostridia;o__Lachnospirales;f__Lachnospiraceae;g__CAG-45;s__CAG-45 sp900066395	SAMN09734447	PRJNA482748	China	Asia
GUT_GENOME001022	AF22-8LB	CGR	Isolate	2274791	84	78326	33.97	98.11	1.25	NA	94.96	99.67	99.73	20	GCA_003458715	GUT_GENOME001022	MGYG-HGUT-00186	d__Bacteria;p__Firmicutes;c__Bacilli;o__Erysipelotrichales;f__Erysipelotrichaceae;g__Holdemanella;s__	SAMN09734448	PRJNA482748	China	Asia
GUT_GENOME001023	AF22-9	CGR	Isolate	2804290	150	56031	37.75	98.08	0.67	NA	0	99.67	98.15	20	GCA_003458705	GUT_GENOME001023	MGYG-HGUT-00187	d__Bacteria;p__Firmicutes_A;c__Clostridia;o__Lachnospirales;f__Lachnospiraceae;g__Lachnospira;s__Lachnospira sp003537285	SAMN09734449	PRJNA482748	China	Asia
GUT_GENOME001024	AF23-2	CGR	Isolate	2273146	69	70742	59.75	100	1.61	NA	94.12	99.61	99.45	20	GCA_003459245	GUT_GENOME000871	MGYG-HGUT-00167	d__Bacteria;p__Actinobacteriota;c__Coriobacteriia;o__Coriobacteriales;f__Coriobacteriaceae;g__Collinsella;s__Collinsella sp002232035	SAMN09734450	PRJNA482748	China	Asia
GUT_GENOME001025	AF23-3LB	CGR	Isolate	2288260	78	65750	59.72	100	1.61	NA	94.12	99.61	99.45	20	GCA_003458685	GUT_GENOME000871	MGYG-HGUT-00167	d__Bacteria;p__Actinobacteriota;c__Coriobacteriia;o__Coriobacteriales;f__Coriobacteriaceae;g__Collinsella;s__Collinsella sp002232035	SAMN09734451	PRJNA482748	China	Asia
GUT_GENOME001026	AF23-4AC	CGR	Isolate	2272897	55	96357	59.84	100	0.81	NA	94.12	99.61	99.45	20	GCA_003462685	GUT_GENOME001026	MGYG-HGUT-00188	d__Bacteria;p__Actinobacteriota;c__Coriobacteriia;o__Coriobacteriales;f__Coriobacteriaceae;g__Collinsella;s__	SAMN09734452	PRJNA482748	China	Asia
GUT_GENOME001027	AF23-6LB	CGR	Isolate	2889110	11	578091	41.5	99.33	0	NA	0	99.74	99.79	20	GCA_003461085	GUT_GENOME001027	MGYG-HGUT-00189	d__Bacteria;p__Firmicutes_A;c__Clostridia;o__Lachnospirales;f__Lachnospiraceae;g__Coprococcus;s__Coprococcus sp900066115	SAMN09734454	PRJNA482748	China	Asia
GUT_GENOME001028	AF23-6	CGR	Isolate	2260085	58	84044	59.85	100	0.81	NA	94.12	99.61	99.45	20	GCA_003459265	GUT_GENOME001026	MGYG-HGUT-00188	d__Bacteria;p__Actinobacteriota;c__Coriobacteriia;o__Coriobacteriales;f__Coriobacteriaceae;g__Collinsella;s__	SAMN09734453	PRJNA482748	China	Asia
GUT_GENOME001029	AF23-8	CGR	Isolate	2845715	13	382710	44.04	98.66	0	NA	0	99.67	99.79	20	GCA_003478665	GUT_GENOME001029	MGYG-HGUT-00190	d__Bacteria;p__Firmicutes_A;c__Clostridia;o__Lachnospirales;f__Lachnospiraceae;g__CAG-127;s__CAG-127 sp900319515	SAMN09734455	PRJNA482748	China	Asia
GUT_GENOME001030	AF23-9AC	CGR	Isolate	2128219	63	114519	39.71	99.94	1.02	NA	93.28	99.74	99.76	20	GCA_003458645	GUT_GENOME000571	MGYG-HGUT-00113	d__Bacteria;p__Firmicutes;c__Bacilli;o__Lactobacillales;f__Streptococcaceae;g__Streptococcus;s__Streptococcus salivarius	SAMN09734456	PRJNA482748	China	Asia
GUT_GENOME001031	AF24-10LB	CGR	Isolate	3488436	50	250905	41.8	99.37	0	NA	0	99.67	99.59	19	GCA_003458635	GUT_GENOME001261	MGYG-HGUT-00212	d__Bacteria;p__Firmicutes_A;c__Clostridia;o__Lachnospirales;f__Lachnospiraceae;g__Blautia_A;s__Blautia_A obeum	SAMN09734457	PRJNA482748	China	Asia
GUT_GENOME001032	AF24-12	CGR	Isolate	3867767	217	64336	44.61	98.99	2.03	NA	94.96	99.67	99.56	19	GCA_003459205	GUT_GENOME140299	MGYG-HGUT-02293	d__Bacteria;p__Bacteroidota;c__Bacteroidia;o__Bacteroidales;f__Bacteroidaceae;g__Prevotella;s__Prevotella copri	SAMN09734458	PRJNA482748	China	Asia
GUT_GENOME001033	AF24-13	CGR	Isolate	6421870	78	262261	48.95	99.32	0	NA	82.35	99.02	99.76	20	GCA_003458625	GUT_GENOME096485	MGYG-HGUT-01493	d__Bacteria;p__Firmicutes_A;c__Clostridia;o__Lachnospirales;f__Lachnospiraceae;g__Clostridium_M;s__Clostridium_M bolteae	SAMN09734459	PRJNA482748	China	Asia
GUT_GENOME001034	AF24-16AC	CGR	Isolate	4094220	136	78426	44.52	98.88	0	NA	0	99.67	99.62	20	GCA_003458595	GUT_GENOME239725	MGYG-HGUT-03693	d__Bacteria;p__Bacteroidota;c__Bacteroidia;o__Bacteroidales;f__Bacteroidaceae;g__Bacteroides_A;s__Bacteroides_A plebeius_A	SAMN09734461	PRJNA482748	China	Asia
GUT_GENOME001035	AF24-16	CGR	Isolate	3354385	82	111837	40.54	99.12	0	NA	0	99.67	99.62	20	GCA_003461065	GUT_GENOME001575	MGYG-HGUT-00249	d__Bacteria;p__Firmicutes_A;c__Clostridia;o__Lachnospirales;f__Lachnospiraceae;g__Faecalicatena;s__Faecalicatena faecis	SAMN09734460	PRJNA482748	China	Asia
GUT_GENOME001036	AF24-17	CGR	Isolate	3183626	135	128449	41.19	99.28	0.48	NA	0	99.61	99.76	19	GCA_003459185	GUT_GENOME143712	MGYG-HGUT-02492	d__Bacteria;p__Firmicutes_A;c__Clostridia;o__Lachnospirales;f__Lachnospiraceae;g__Agathobacter;s__Agathobacter rectalis	SAMN09734462	PRJNA482748	China	Asia
GUT_GENOME001037	AF24-19AC	CGR	Isolate	3152722	143	101799	53.84	99.33	0.67	NA	0	88.45	99.86	20	GCA_003478645	GUT_GENOME001016	MGYG-HGUT-00185	d__Bacteria;p__Firmicutes_A;c__Clostridia;o__Oscillospirales;f__Butyricicoccaceae;g__Agathobaculum;s__Agathobaculum butyriciproducens	SAMN09734464	PRJNA482748	China	Asia
GUT_GENOME001038	AF24-19LB	CGR	Isolate	6100531	67	218664	42.55	99.25	0.32	NA	94.96	99.67	99.59	20	GCA_003458585	GUT_GENOME001120	MGYG-HGUT-00196	d__Bacteria;p__Bacteroidota;c__Bacteroidia;o__Bacteroidales;f__Bacteroidaceae;g__Bacteroides;s__Bacteroides thetaiotaomicron	SAMN09734465	PRJNA482748	China	Asia
GUT_GENOME001039	AF24-19	CGR	Isolate	2910058	134	64429	47.42	100	0	NA	95.8	99.74	99.79	20	GCA_003459195	GUT_GENOME001039	MGYG-HGUT-00191	d__Bacteria;p__Firmicutes;c__Bacilli;o__Bacillales;f__Bacillaceae_C;g__Bacillus_E;s__Bacillus_E coagulans	SAMN09734463	PRJNA482748	China	Asia
GUT_GENOME001040	AF24-1LB	CGR	Isolate	2801591	92	87099	29.42	99.06	0	NA	68.07	99.67	99.79	20	GCA_003461045	GUT_GENOME000196	MGYG-HGUT-00045	d__Bacteria;p__Firmicutes;c__Bacilli;o__Erysipelotrichales;f__Erysipelatoclostridiaceae;g__Erysipelatoclostridium;s__Erysipelatoclostridium sp000752095	SAMN09734466	PRJNA482748	China	Asia
GUT_GENOME001041	AF24-20AC	CGR	Isolate	4074453	103	71709	44.53	98.88	0	NA	0	99.67	99.62	20	GCA_003459155	GUT_GENOME239725	MGYG-HGUT-03693	d__Bacteria;p__Bacteroidota;c__Bacteroidia;o__Bacteroidales;f__Bacteroidaceae;g__Bacteroides_A;s__Bacteroides_A plebeius_A	SAMN09734468	PRJNA482748	China	Asia
GUT_GENOME001042	AF24-21	CGR	Isolate	2891297	123	57108	47.48	100	0.55	NA	94.96	99.74	99.79	18	GCA_003459145	GUT_GENOME001039	MGYG-HGUT-00191	d__Bacteria;p__Firmicutes;c__Bacilli;o__Bacillales;f__Bacillaceae_C;g__Bacillus_E;s__Bacillus_E coagulans	SAMN09734469	PRJNA482748	China	Asia
GUT_GENOME001043	AF24-23LB	CGR	Isolate	3206738	60	168325	42.84	99.42	0	NA	0	99.67	99.62	20	GCA_003459125	GUT_GENOME096210	MGYG-HGUT-01380	d__Bacteria;p__Firmicutes_A;c__Clostridia;o__Lachnospirales;f__Lachnospiraceae;g__Faecalicatena;s__Faecalicatena gnavus	SAMN09734470	PRJNA482748	China	Asia
GUT_GENOME001044	AF24-28LB	CGR	Isolate	6934465	184	129970	41.78	99.46	0.73	NA	94.96	99.67	99.56	20	GCA_003459105	GUT_GENOME096203	MGYG-HGUT-01378	d__Bacteria;p__Bacteroidota;c__Bacteroidia;o__Bacteroidales;f__Bacteroidaceae;g__Bacteroides;s__Bacteroides ovatus	SAMN09734471	PRJNA482748	China	Asia
GUT_GENOME001045	AF24-29LB	CGR	Isolate	5403206	114	186525	42.85	98.98	0.4	NA	94.96	99.67	99.45	20	GCA_003459065	GUT_GENOME147854	MGYG-HGUT-02549	d__Bacteria;p__Bacteroidota;c__Bacteroidia;o__Bacteroidales;f__Bacteroidaceae;g__Bacteroides;s__Bacteroides caccae	SAMN09734473	PRJNA482748	China	Asia
GUT_GENOME001046	AF24-29	CGR	Isolate	3744494	58	141100	50.06	100	0.32	NA	0	99.67	99.66	20	GCA_003459085	GUT_GENOME001046	MGYG-HGUT-00192	d__Bacteria;p__Firmicutes;c__Bacilli;o__Erysipelotrichales;f__Erysipelotrichaceae;g__Holdemania;s__Holdemania filiformis	SAMN09734472	PRJNA482748	China	Asia
GUT_GENOME001047	AF24-2LB	CGR	Isolate	3305793	98	222497	48.28	100	0.16	NA	0	99.61	99.83	20	GCA_003478615	GUT_GENOME143157	MGYG-HGUT-02445	d__Bacteria;p__Firmicutes_A;c__Clostridia;o__Lachnospirales;f__Lachnospiraceae;g__Clostridium_Q;s__Clostridium_Q sp003024715	SAMN09734474	PRJNA482748	China	Asia
GUT_GENOME001048	AF24-2	CGR	Isolate	3553544	186	44242	40.81	98.88	0	NA	0	99.67	99.62	20	GCA_003458565	GUT_GENOME095979	MGYG-HGUT-01306	d__Bacteria;p__Bacteroidota;c__Bacteroidia;o__Bacteroidales;f__Bacteroidaceae;g__Bacteroides_A;s__Bacteroides_A coprocola	SAMN09734467	PRJNA482748	China	Asia
GUT_GENOME001049	AF24-32LB	CGR	Isolate	4087845	124	112467	40.86	99.37	0	NA	81.51	99.67	99.66	19	GCA_003478605	GUT_GENOME001147	MGYG-HGUT-00200	d__Bacteria;p__Firmicutes_A;c__Clostridia;o__Lachnospirales;f__Lachnospiraceae;g__Blautia_A;s__	SAMN09734475	PRJNA482748	China	Asia
GUT_GENOME001050	AF24-4	CGR	Isolate	3639178	127	87551	40.95	99.52	0.48	NA	0	99.61	94.8	20	GCA_003458535	GUT_GENOME001770	MGYG-HGUT-00271	d__Bacteria;p__Firmicutes_A;c__Clostridia;o__Lachnospirales;f__Lachnospiraceae;g__Roseburia;s__Roseburia inulinivorans	SAMN09734476	PRJNA482748	China	Asia
GUT_GENOME001051	AF24-6AC	CGR	Isolate	2232074	39	177014	39.68	99.84	0.46	NA	93.28	99.74	99.76	20	GCA_003458505	GUT_GENOME000571	MGYG-HGUT-00113	d__Bacteria;p__Firmicutes;c__Bacilli;o__Lactobacillales;f__Streptococcaceae;g__Streptococcus;s__Streptococcus salivarius	SAMN09734477	PRJNA482748	China	Asia
GUT_GENOME001052	AF24-7LB	CGR	Isolate	2872185	39	214671	41.44	95.91	0	NA	0	99.67	99.73	19	GCA_003478575	GUT_GENOME001373	MGYG-HGUT-00229	d__Bacteria;p__Firmicutes_A;c__Clostridia;o__Lachnospirales;f__Lachnospiraceae;g__Dorea;s__Dorea sp000433215	SAMN09734478	PRJNA482748	China	Asia
GUT_GENOME001053	AF24-9LB	CGR	Isolate	3217092	96	132018	41.34	99.28	0.97	NA	0	99.61	99.76	19	GCA_003458515	GUT_GENOME143712	MGYG-HGUT-02492	d__Bacteria;p__Firmicutes_A;c__Clostridia;o__Lachnospirales;f__Lachnospiraceae;g__Agathobacter;s__Agathobacter rectalis	SAMN09734479	PRJNA482748	China	Asia
GUT_GENOME001054	AF25-11	CGR	Isolate	3302131	135	69421	40.7	99.42	0	NA	0	99.67	99.62	18	GCA_003458475	GUT_GENOME000706	MGYG-HGUT-00146	d__Bacteria;p__Firmicutes_A;c__Clostridia;o__Lachnospirales;f__Lachnospiraceae;g__Dorea;s__Dorea formicigenerans	SAMN09734480	PRJNA482748	China	Asia
GUT_GENOME001055	AF25-12LB	CGR	Isolate	3793467	152	71955	43.83	97.89	1.27	NA	0	99.67	84.27	20	GCA_003478565	GUT_GENOME239737	MGYG-HGUT-03695	d__Bacteria;p__Firmicutes_A;c__Clostridia;o__Lachnospirales;f__Lachnospiraceae;g__Ruminococcus_A;s__Ruminococcus_A sp003011855	SAMN09734481	PRJNA482748	China	Asia
GUT_GENOME001056	AF25-13AC	CGR	Isolate	4116467	145	84687	41.46	97.47	1.9	NA	82.35	94.65	88.27	19	GCA_003478935	GUT_GENOME001056	MGYG-HGUT-00193	d__Bacteria;p__Firmicutes_A;c__Clostridia;o__Lachnospirales;f__Lachnospiraceae;g__KLE1615;s__KLE1615 sp900066985	SAMN09734483	PRJNA482748	China	Asia
GUT_GENOME001057	AF25-13LB	CGR	Isolate	3205759	45	262241	40.92	99.52	2.19	NA	0	99.61	99.83	20	GCA_003478915	GUT_GENOME000735	MGYG-HGUT-00154	d__Bacteria;p__Firmicutes_A;c__Clostridia;o__Lachnospirales;f__Lachnospiraceae;g__CAG-45;s__CAG-45 sp900066395	SAMN09734484	PRJNA482748	China	Asia
GUT_GENOME001058	AF25-13	CGR	Isolate	3539284	78	149260	40.66	99.12	0	NA	0	99.67	99.62	20	GCA_003461025	GUT_GENOME001575	MGYG-HGUT-00249	d__Bacteria;p__Firmicutes_A;c__Clostridia;o__Lachnospirales;f__Lachnospiraceae;g__Faecalicatena;s__Faecalicatena faecis	SAMN09734482	PRJNA482748	China	Asia
GUT_GENOME001059	AF25-15LB	CGR	Isolate	3143226	48	261564	40.91	99.52	1.47	NA	0	99.61	99.83	20	GCA_003478875	GUT_GENOME000735	MGYG-HGUT-00154	d__Bacteria;p__Firmicutes_A;c__Clostridia;o__Lachnospirales;f__Lachnospiraceae;g__CAG-45;s__CAG-45 sp900066395	SAMN09734486	PRJNA482748	China	Asia
GUT_GENOME001060	AF25-15	CGR	Isolate	3446983	116	135953	41.06	99.52	1.45	NA	0	94.13	99.76	20	GCA_003458455	GUT_GENOME143712	MGYG-HGUT-02492	d__Bacteria;p__Firmicutes_A;c__Clostridia;o__Lachnospirales;f__Lachnospiraceae;g__Agathobacter;s__Agathobacter rectalis	SAMN09734485	PRJNA482748	China	Asia
GUT_GENOME001061	AF25-17LB	CGR	Isolate	4747475	82	170447	46.22	99.26	1.64	NA	0	99.67	99.59	20	GCA_003603015	GUT_GENOME096083	MGYG-HGUT-01346	d__Bacteria;p__Bacteroidota;c__Bacteroidia;o__Bacteroidales;f__Bacteroidaceae;g__Bacteroides;s__Bacteroides uniformis	SAMN09734488	PRJNA482748	China	Asia
GUT_GENOME001062	AF25-17	CGR	Isolate	3296322	147	39422	40.73	98.68	0	NA	0	93.28	99.62	20	GCA_003461005	GUT_GENOME001575	MGYG-HGUT-00249	d__Bacteria;p__Firmicutes_A;c__Clostridia;o__Lachnospirales;f__Lachnospiraceae;g__Faecalicatena;s__Faecalicatena faecis	SAMN09734487	PRJNA482748	China	Asia
GUT_GENOME001063	AF25-18LB	CGR	Isolate	3155482	51	261444	40.9	99.52	1.47	NA	0	99.61	99.83	20	GCA_003478515	GUT_GENOME000735	MGYG-HGUT-00154	d__Bacteria;p__Firmicutes_A;c__Clostridia;o__Lachnospirales;f__Lachnospiraceae;g__CAG-45;s__CAG-45 sp900066395	SAMN09734490	PRJNA482748	China	Asia
GUT_GENOME001064	AF25-18	CGR	Isolate	5778452	121	192554	42.44	99.25	0.19	NA	94.96	99.67	99.49	20	GCA_003603075	GUT_GENOME143505	MGYG-HGUT-02478	d__Bacteria;p__Bacteroidota;c__Bacteroidia;o__Bacteroidales;f__Bacteroidaceae;g__Bacteroides_B;s__Bacteroides_B dorei	SAMN09734489	PRJNA482748	China	Asia
GUT_GENOME001065	AF25-19	CGR	Isolate	3019316	115	107867	42.62	98.63	0.68	NA	0	99.74	99.83	20	GCA_003460985	GUT_GENOME140786	MGYG-HGUT-02321	d__Bacteria;p__Firmicutes_A;c__Clostridia;o__Oscillospirales;f__Ruminococcaceae;g__Ruminococcus_D;s__Ruminococcus_D bicirculans	SAMN09734491	PRJNA482748	China	Asia
GUT_GENOME001066	AF25-1LB	CGR	Isolate	4272446	180	46020	44.62	98.4	0.25	NA	0	76.65	90.94	20	GCA_003458445	GUT_GENOME239725	MGYG-HGUT-03693	d__Bacteria;p__Bacteroidota;c__Bacteroidia;o__Bacteroidales;f__Bacteroidaceae;g__Bacteroides_A;s__Bacteroides_A plebeius_A	SAMN09734492	PRJNA482748	China	Asia
GUT_GENOME001067	AF25-21	CGR	Isolate	4021236	79	166451	41.43	99.37	0	NA	0	99.67	99.59	19	GCA_003459025	GUT_GENOME001261	MGYG-HGUT-00212	d__Bacteria;p__Firmicutes_A;c__Clostridia;o__Lachnospirales;f__Lachnospiraceae;g__Blautia_A;s__Blautia_A obeum	SAMN09734493	PRJNA482748	China	Asia
GUT_GENOME001068	AF25-23LB	CGR	Isolate	3955304	287	36862	41.34	99.37	0.63	NA	0	70.84	68.17	20	GCA_003478525	GUT_GENOME096067	MGYG-HGUT-01338	d__Bacteria;p__Firmicutes_A;c__Clostridia;o__Lachnospirales;f__Lachnospiraceae;g__Blautia_A;s__Blautia_A wexlerae	SAMN09734494	PRJNA482748	China	Asia
GUT_GENOME001069	AF25-25LB	CGR	Isolate	3107686	129	68100	41.06	98.07	1.47	NA	0	99.61	99.83	20	GCA_003478855	GUT_GENOME000735	MGYG-HGUT-00154	d__Bacteria;p__Firmicutes_A;c__Clostridia;o__Lachnospirales;f__Lachnospiraceae;g__CAG-45;s__CAG-45 sp900066395	SAMN09734496	PRJNA482748	China	Asia
GUT_GENOME001070	AF25-25	CGR	Isolate	4535276	75	141584	28.51	99.19	0	NA	94.96	99.74	99.83	20	GCA_003459015	GUT_GENOME000046	MGYG-HGUT-00014	d__Bacteria;p__Firmicutes_A;c__Clostridia;o__Clostridiales;f__Clostridiaceae;g__Clostridium;s__Clostridium butyricum	SAMN09734495	PRJNA482748	China	Asia
GUT_GENOME001071	AF25-28AC	CGR	Isolate	4335991	132	126558	40.99	99.37	0.63	NA	0	64.12	99.66	19	GCA_003478845	GUT_GENOME096067	MGYG-HGUT-01338	d__Bacteria;p__Firmicutes_A;c__Clostridia;o__Lachnospirales;f__Lachnospiraceae;g__Blautia_A;s__Blautia_A wexlerae	SAMN09734497	PRJNA482748	China	Asia
GUT_GENOME001072	AF25-2LB	CGR	Isolate	2155435	56	89694	59.92	100	0.81	NA	94.12	99.61	99.45	20	GCA_003458415	GUT_GENOME001122	MGYG-HGUT-00197	d__Bacteria;p__Actinobacteriota;c__Coriobacteriia;o__Coriobacteriales;f__Coriobacteriaceae;g__Collinsella;s__	SAMN09734498	PRJNA482748	China	Asia
GUT_GENOME001073	AF25-30AC	CGR	Isolate	4331160	94	139515	45.88	99.26	1.12	NA	94.96	99.67	99.59	20	GCA_003458395	GUT_GENOME239662	MGYG-HGUT-03681	d__Bacteria;p__Bacteroidota;c__Bacteroidia;o__Bacteroidales;f__Bacteroidaceae;g__Bacteroides;s__Bacteroides stercoris	SAMN09734499	PRJNA482748	China	Asia
GUT_GENOME001074	AF25-30LB	CGR	Isolate	5407282	329	51635	42.36	99.25	0.38	NA	94.96	99.67	99.59	20	GCA_003458385	GUT_GENOME143505	MGYG-HGUT-02478	d__Bacteria;p__Bacteroidota;c__Bacteroidia;o__Bacteroidales;f__Bacteroidaceae;g__Bacteroides_B;s__Bacteroides_B dorei	SAMN09734500	PRJNA482748	China	Asia
GUT_GENOME001075	AF25-36AC	CGR	Isolate	5353447	142	105760	45.23	97.69	1.47	NA	94.96	99.67	99.45	20	GCA_003459005	GUT_GENOME143131	MGYG-HGUT-02438	d__Bacteria;p__Bacteroidota;c__Bacteroidia;o__Bacteroidales;f__Tannerellaceae;g__Parabacteroides;s__Parabacteroides distasonis	SAMN09734501	PRJNA482748	China	Asia
GUT_GENOME001076	AF25-38AC	CGR	Isolate	5074402	112	126432	45.97	99.26	0.5	NA	0	99.67	99.49	20	GCA_003602995	GUT_GENOME096083	MGYG-HGUT-01346	d__Bacteria;p__Bacteroidota;c__Bacteroidia;o__Bacteroidales;f__Bacteroidaceae;g__Bacteroides;s__Bacteroides uniformis	SAMN09734502	PRJNA482748	China	Asia
GUT_GENOME001077	AF25-3LB	CGR	Isolate	3311603	144	44550	40.67	98.25	0	NA	0	86.43	94.05	20	GCA_003460945	GUT_GENOME001575	MGYG-HGUT-00249	d__Bacteria;p__Firmicutes_A;c__Clostridia;o__Lachnospirales;f__Lachnospiraceae;g__Faecalicatena;s__Faecalicatena faecis	SAMN09734503	PRJNA482748	China	Asia
GUT_GENOME001078	AF25-5LB	CGR	Isolate	4668145	63	196877	46.19	99.26	0.62	NA	0	99.67	99.59	20	GCA_003602965	GUT_GENOME096083	MGYG-HGUT-01346	d__Bacteria;p__Bacteroidota;c__Bacteroidia;o__Bacteroidales;f__Bacteroidaceae;g__Bacteroides;s__Bacteroides uniformis	SAMN09734504	PRJNA482748	China	Asia
GUT_GENOME001079	AF25-6	CGR	Isolate	4315013	79	173887	45.88	99.26	1.12	NA	94.96	99.67	99.59	20	GCA_003458365	GUT_GENOME239662	MGYG-HGUT-03681	d__Bacteria;p__Bacteroidota;c__Bacteroidia;o__Bacteroidales;f__Bacteroidaceae;g__Bacteroides;s__Bacteroides stercoris	SAMN09734505	PRJNA482748	China	Asia
GUT_GENOME001080	AF25-7LB	CGR	Isolate	2122569	18	354612	40.68	97.26	0.67	NA	92.44	99.67	99.83	20	GCA_003458325	GUT_GENOME001659	MGYG-HGUT-00258	d__Bacteria;p__Firmicutes_A;c__Clostridia;o__Oscillospirales;f__Acutalibacteraceae;g__Ruminococcus_E;s__Ruminococcus_E bromii_B	SAMN09734506	PRJNA482748	China	Asia
GUT_GENOME001081	AF26-10BH	CGR	Isolate	4823013	101	141614	46.27	99.26	0.12	NA	0	99.67	99.49	20	GCA_003602945	GUT_GENOME096083	MGYG-HGUT-01346	d__Bacteria;p__Bacteroidota;c__Bacteroidia;o__Bacteroidales;f__Bacteroidaceae;g__Bacteroides;s__Bacteroides uniformis	SAMN09734509	PRJNA482748	China	Asia
GUT_GENOME001082	AF26-10	CGR	Isolate	2347340	27	166709	60.19	100	0.12	NA	0	99.67	99.35	20	GCA_003458335	GUT_GENOME095938	MGYG-HGUT-01292	d__Bacteria;p__Actinobacteriota;c__Actinobacteria;o__Actinomycetales;f__Bifidobacteriaceae;g__Bifidobacterium;s__Bifidobacterium infantis	SAMN09734508	PRJNA482748	China	Asia
GUT_GENOME001083	AF26-1	CGR	Isolate	2183254	16	527892	56.56	100	0.15	NA	0	99.67	99.11	20	GCA_003458965	GUT_GENOME239670	MGYG-HGUT-03683	d__Bacteria;p__Actinobacteriota;c__Actinobacteria;o__Actinomycetales;f__Bifidobacteriaceae;g__Bifidobacterium;s__Bifidobacterium pseudocatenulatum	SAMN09734507	PRJNA482748	China	Asia
GUT_GENOME001084	AF26-20AA	CGR	Isolate	6565885	109	184208	41.72	99.46	0.32	NA	94.96	99.67	99.56	20	GCA_003458305	GUT_GENOME096203	MGYG-HGUT-01378	d__Bacteria;p__Bacteroidota;c__Bacteroidia;o__Bacteroidales;f__Bacteroidaceae;g__Bacteroides;s__Bacteroides ovatus	SAMN09734511	PRJNA482748	China	Asia
GUT_GENOME001085	AF26-20BH	CGR	Isolate	3917308	112	94594	45.72	99.26	0.81	NA	94.96	99.67	99.59	20	GCA_003458275	GUT_GENOME239662	MGYG-HGUT-03681	d__Bacteria;p__Bacteroidota;c__Bacteroidia;o__Bacteroidales;f__Bacteroidaceae;g__Bacteroides;s__Bacteroides stercoris	SAMN09734512	PRJNA482748	China	Asia
GUT_GENOME001086	AF26-22BH	CGR	Isolate	4298765	82	140588	45.4	99.62	0	NA	0	99.67	99.56	20	GCA_003458945	GUT_GENOME000192	MGYG-HGUT-00044	d__Bacteria;p__Bacteroidota;c__Bacteroidia;o__Bacteroidales;f__Tannerellaceae;g__Parabacteroides;s__Parabacteroides merdae	SAMN09734513	PRJNA482748	China	Asia
GUT_GENOME001087	AF26-25AA	CGR	Isolate	2897782	41	213998	42.63	98.63	0	NA	0	99.74	99.83	20	GCA_003460925	GUT_GENOME140786	MGYG-HGUT-02321	d__Bacteria;p__Firmicutes_A;c__Clostridia;o__Oscillospirales;f__Ruminococcaceae;g__Ruminococcus_D;s__Ruminococcus_D bicirculans	SAMN09734514	PRJNA482748	China	Asia
GUT_GENOME001088	AF26-2	CGR	Isolate	3822017	52	251070	46.85	98.95	1.41	NA	0	99.67	99.25	20	GCA_003460955	GUT_GENOME001587	MGYG-HGUT-00251	d__Bacteria;p__Firmicutes_A;c__Clostridia;o__Lachnospirales;f__Lachnospiraceae;g__Fusicatenibacter;s__Fusicatenibacter saccharivorans	SAMN09734510	PRJNA482748	China	Asia
GUT_GENOME001089	AF26-3BH	CGR	Isolate	4715513	105	91839	42.1	99.25	0	NA	0	99.67	98.02	20	GCA_003458265	GUT_GENOME143505	MGYG-HGUT-02478	d__Bacteria;p__Bacteroidota;c__Bacteroidia;o__Bacteroidales;f__Bacteroidaceae;g__Bacteroides_B;s__Bacteroides_B dorei	SAMN09734515	PRJNA482748	China	Asia
GUT_GENOME001090	AF26-4BH	CGR	Isolate	7011341	162	136838	47.99	98.28	2.01	NA	0	99.61	99.76	20	GCA_003435265	GUT_GENOME239673	MGYG-HGUT-03684	d__Bacteria;p__Firmicutes_A;c__Clostridia;o__Lachnospirales;f__Lachnospiraceae;g__Eisenbergiella;s__Eisenbergiella massiliensis	SAMN09734516	PRJNA482748	China	Asia
GUT_GENOME001091	AF26-6	CGR	Isolate	5223645	69	341522	43.23	99.26	0	NA	94.96	99.67	99.62	20	GCA_003458955	GUT_GENOME096063	MGYG-HGUT-01337	d__Bacteria;p__Bacteroidota;c__Bacteroidia;o__Bacteroidales;f__Bacteroidaceae;g__Bacteroides;s__Bacteroides fragilis	SAMN09734517	PRJNA482748	China	Asia
GUT_GENOME001092	AF26-7BH	CGR	Isolate	6672882	150	127245	41.74	99.51	0.11	NA	94.96	99.67	99.56	20	GCA_003458235	GUT_GENOME000035	MGYG-HGUT-00013	d__Bacteria;p__Bacteroidota;c__Bacteroidia;o__Bacteroidales;f__Bacteroidaceae;g__Bacteroides;s__	SAMN09734518	PRJNA482748	China	Asia
GUT_GENOME001093	AF27-10BH	CGR	Isolate	4667960	121	145982	46.21	99.26	1.12	NA	0	99.67	99.49	20	GCA_003603055	GUT_GENOME096083	MGYG-HGUT-01346	d__Bacteria;p__Bacteroidota;c__Bacteroidia;o__Bacteroidales;f__Bacteroidaceae;g__Bacteroides;s__Bacteroides uniformis	SAMN09734521	PRJNA482748	China	Asia
GUT_GENOME001094	AF27-10	CGR	Isolate	5419941	143	180029	43.4	98.88	0	NA	94.96	99.67	99.62	20	GCA_003458215	GUT_GENOME096063	MGYG-HGUT-01337	d__Bacteria;p__Bacteroidota;c__Bacteroidia;o__Bacteroidales;f__Bacteroidaceae;g__Bacteroides;s__Bacteroides fragilis	SAMN09734520	PRJNA482748	China	Asia
GUT_GENOME001095	AF27-11AA	CGR	Isolate	3288368	65	130987	40.35	99.12	0	NA	0	99.67	99.62	20	GCA_003460905	GUT_GENOME001575	MGYG-HGUT-00249	d__Bacteria;p__Firmicutes_A;c__Clostridia;o__Lachnospirales;f__Lachnospiraceae;g__Faecalicatena;s__Faecalicatena faecis	SAMN09734522	PRJNA482748	China	Asia
GUT_GENOME001096	AF27-11BH	CGR	Isolate	2779262	53	161225	56.13	100	0	NA	94.12	99.74	99.83	20	GCA_003603005	GUT_GENOME140074	MGYG-HGUT-02272	d__Bacteria;p__Firmicutes_A;c__Clostridia;o__Oscillospirales;f__Ruminococcaceae;g__Faecalibacterium;s__Faecalibacterium prausnitzii_D	SAMN09734523	PRJNA482748	China	Asia
GUT_GENOME001097	AF27-12AA	CGR	Isolate	3256407	91	86101	40.4	97.66	0	NA	0	99.67	94.05	19	GCA_003460875	GUT_GENOME001575	MGYG-HGUT-00249	d__Bacteria;p__Firmicutes_A;c__Clostridia;o__Lachnospirales;f__Lachnospiraceae;g__Faecalicatena;s__Faecalicatena faecis	SAMN09734525	PRJNA482748	China	Asia
GUT_GENOME001098	AF27-12	CGR	Isolate	2450862	100	53229	31.27	100	1.27	NA	0	99.74	99.69	18	GCA_003458205	GUT_GENOME140251	MGYG-HGUT-02284	d__Bacteria;p__Firmicutes_C;c__Negativicutes;o__Selenomonadales;f__Selenomonadaceae;g__Megamonas;s__Megamonas funiformis	SAMN09734524	PRJNA482748	China	Asia
GUT_GENOME001099	AF27-14	CGR	Isolate	5218885	108	122223	45.18	99.42	0.13	NA	94.12	99.67	99.45	19	GCA_003635425	GUT_GENOME143131	MGYG-HGUT-02438	d__Bacteria;p__Bacteroidota;c__Bacteroidia;o__Bacteroidales;f__Tannerellaceae;g__Parabacteroides;s__Parabacteroides distasonis	SAMN09734526	PRJNA482748	China	Asia
GUT_GENOME001100	AF27-16BH	CGR	Isolate	6997895	127	223112	41.89	99.46	1.13	NA	94.96	93.87	99.56	20	GCA_003458905	GUT_GENOME096203	MGYG-HGUT-01378	d__Bacteria;p__Bacteroidota;c__Bacteroidia;o__Bacteroidales;f__Bacteroidaceae;g__Bacteroides;s__Bacteroides ovatus	SAMN09734527	PRJNA482748	China	Asia
GUT_GENOME001101	AF27-18BH	CGR	Isolate	5570685	158	131777	41.93	99.25	0.94	NA	94.96	99.67	99.45	20	GCA_003458145	GUT_GENOME143505	MGYG-HGUT-02478	d__Bacteria;p__Bacteroidota;c__Bacteroidia;o__Bacteroidales;f__Bacteroidaceae;g__Bacteroides_B;s__Bacteroides_B dorei	SAMN09734528	PRJNA482748	China	Asia
GUT_GENOME001102	AF27-1BH	CGR	Isolate	2337032	23	305451	60.06	100	0	NA	0	99.67	99.35	20	GCA_003457975	GUT_GENOME095938	MGYG-HGUT-01292	d__Bacteria;p__Actinobacteriota;c__Actinobacteria;o__Actinomycetales;f__Bifidobacteriaceae;g__Bifidobacterium;s__Bifidobacterium infantis	SAMN09734529	PRJNA482748	China	Asia
GUT_GENOME001103	AF27-1	CGR	Isolate	4006755	106	79600	44.26	98.88	0	NA	0	93.8	99.62	20	GCA_003458915	GUT_GENOME239725	MGYG-HGUT-03693	d__Bacteria;p__Bacteroidota;c__Bacteroidia;o__Bacteroidales;f__Bacteroidaceae;g__Bacteroides_A;s__Bacteroides_A plebeius_A	SAMN09734519	PRJNA482748	China	Asia
GUT_GENOME001104	AF27-24BH	CGR	Isolate	2916738	85	65612	29.42	99.06	0.13	NA	68.07	99.67	99.79	18	GCA_003460865	GUT_GENOME000196	MGYG-HGUT-00045	d__Bacteria;p__Firmicutes;c__Bacilli;o__Erysipelotrichales;f__Erysipelatoclostridiaceae;g__Erysipelatoclostridium;s__Erysipelatoclostridium sp000752095	SAMN09734530	PRJNA482748	China	Asia
GUT_GENOME001105	AF27-2AA	CGR	Isolate	3575049	112	82411	48.42	98.73	1.9	NA	82.35	94.06	93.03	20	GCA_003478505	GUT_GENOME001105	MGYG-HGUT-00194	d__Bacteria;p__Firmicutes_A;c__Clostridia;o__Lachnospirales;f__Lachnospiraceae;g__UBA9502;s__	SAMN09734531	PRJNA482748	China	Asia
GUT_GENOME001106	AF27-30	CGR	Isolate	4018219	98	94876	44.27	98.88	0	NA	0	99.02	99.62	20	GCA_003457865	GUT_GENOME239725	MGYG-HGUT-03693	d__Bacteria;p__Bacteroidota;c__Bacteroidia;o__Bacteroidales;f__Bacteroidaceae;g__Bacteroides_A;s__Bacteroides_A plebeius_A	SAMN09734533	PRJNA482748	China	Asia
GUT_GENOME001107	AF27-33	CGR	Isolate	7056563	113	151930	41.76	99.46	1.43	NA	92.44	99.67	99.56	20	GCA_003458155	GUT_GENOME000035	MGYG-HGUT-00013	d__Bacteria;p__Bacteroidota;c__Bacteroidia;o__Bacteroidales;f__Bacteroidaceae;g__Bacteroides;s__	SAMN09734534	PRJNA482748	China	Asia
GUT_GENOME001108	AF27-3	CGR	Isolate	3258095	51	157425	40.35	99.12	0	NA	0	99.67	99.62	20	GCA_003460835	GUT_GENOME001575	MGYG-HGUT-00249	d__Bacteria;p__Firmicutes_A;c__Clostridia;o__Lachnospirales;f__Lachnospiraceae;g__Faecalicatena;s__Faecalicatena faecis	SAMN09734532	PRJNA482748	China	Asia
GUT_GENOME001109	AF27-4BH	CGR	Isolate	3801287	215	56621	42.37	99.42	0.1	NA	0	99.67	99.62	20	GCA_003457855	GUT_GENOME096210	MGYG-HGUT-01380	d__Bacteria;p__Firmicutes_A;c__Clostridia;o__Lachnospirales;f__Lachnospiraceae;g__Faecalicatena;s__Faecalicatena gnavus	SAMN09734535	PRJNA482748	China	Asia
GUT_GENOME001110	AF27-5AA	CGR	Isolate	3021979	47	194371	48.77	100	0	NA	0	99.61	99.83	20	GCA_003478415	GUT_GENOME143157	MGYG-HGUT-02445	d__Bacteria;p__Firmicutes_A;c__Clostridia;o__Lachnospirales;f__Lachnospiraceae;g__Clostridium_Q;s__Clostridium_Q sp003024715	SAMN09734536	PRJNA482748	China	Asia
GUT_GENOME001111	AF27-8	CGR	Isolate	3145249	58	131115	41.61	99.37	0	NA	0	99.67	99.62	19	GCA_003602905	GUT_GENOME096375	MGYG-HGUT-01439	d__Bacteria;p__Firmicutes_A;c__Clostridia;o__Lachnospirales;f__Lachnospiraceae;g__Tyzzerella;s__Tyzzerella sp000411335	SAMN09734537	PRJNA482748	China	Asia
GUT_GENOME001112	AF27-9	CGR	Isolate	6144129	74	332913	49.18	99.32	0	NA	82.35	99.61	99.76	20	GCA_003458165	GUT_GENOME096485	MGYG-HGUT-01493	d__Bacteria;p__Firmicutes_A;c__Clostridia;o__Lachnospirales;f__Lachnospiraceae;g__Clostridium_M;s__Clostridium_M bolteae	SAMN09734538	PRJNA482748	China	Asia
GUT_GENOME001113	AF28-11	CGR	Isolate	4602267	68	319362	46.22	99.26	0.56	NA	0	99.67	99.59	20	GCA_003457925	GUT_GENOME096083	MGYG-HGUT-01346	d__Bacteria;p__Bacteroidota;c__Bacteroidia;o__Bacteroidales;f__Bacteroidaceae;g__Bacteroides;s__Bacteroides uniformis	SAMN09734539	PRJNA482748	China	Asia
GUT_GENOME001114	AF28-12	CGR	Isolate	3514310	109	153278	48.49	99.37	0	NA	81.51	99.61	99.76	20	GCA_003435225	GUT_GENOME001208	MGYG-HGUT-00205	d__Bacteria;p__Firmicutes_A;c__Clostridia;o__Lachnospirales;f__Lachnospiraceae;g__CAG-81;s__CAG-81 sp900066535	SAMN09734540	PRJNA482748	China	Asia
GUT_GENOME001115	AF28-13AC	CGR	Isolate	3389403	44	301342	56.23	100	0	NA	94.12	99.74	99.83	20	GCA_003478405	GUT_GENOME001115	MGYG-HGUT-00195	d__Bacteria;p__Firmicutes_A;c__Clostridia;o__Oscillospirales;f__Ruminococcaceae;g__Faecalibacterium;s__Faecalibacterium prausnitzii_E	SAMN09734542	PRJNA482748	China	Asia
GUT_GENOME001116	AF28-13	CGR	Isolate	3798795	77	94298	31.59	100	0	NA	70.59	99.67	99.79	20	GCA_003457945	GUT_GENOME096257	MGYG-HGUT-01400	d__Bacteria;p__Firmicutes;c__Bacilli;o__Erysipelotrichales;f__Erysipelatoclostridiaceae;g__Erysipelatoclostridium;s__Erysipelatoclostridium ramosum	SAMN09734541	PRJNA482748	China	Asia
GUT_GENOME001117	AF28-15	CGR	Isolate	3751806	141	65089	41.22	99.52	0.72	NA	0	93.93	96.27	18	GCA_003457795	GUT_GENOME001770	MGYG-HGUT-00271	d__Bacteria;p__Firmicutes_A;c__Clostridia;o__Lachnospirales;f__Lachnospiraceae;g__Roseburia;s__Roseburia inulinivorans	SAMN09734543	PRJNA482748	China	Asia
GUT_GENOME001118	AF28-24B	CGR	Isolate	3792700	83	109340	31.58	100	0	NA	70.59	99.67	99.79	20	GCA_003457805	GUT_GENOME096257	MGYG-HGUT-01400	d__Bacteria;p__Firmicutes;c__Bacilli;o__Erysipelotrichales;f__Erysipelatoclostridiaceae;g__Erysipelatoclostridium;s__Erysipelatoclostridium ramosum	SAMN09734545	PRJNA482748	China	Asia
GUT_GENOME001119	AF28-26	CGR	Isolate	2730117	136	37420	49.69	95.58	0.02	NA	92.44	99.67	97.33	20	GCA_003457915	GUT_GENOME000268	MGYG-HGUT-00069	d__Bacteria;p__Firmicutes_A;c__Clostridia;o__Oscillospirales;f__Acutalibacteraceae;g__Clostridium_A;s__Clostridium_A leptum	SAMN09734546	PRJNA482748	China	Asia
GUT_GENOME001120	AF28-2	CGR	Isolate	6397473	84	188408	43.19	99.41	0	NA	94.96	99.67	99.56	20	GCA_003457815	GUT_GENOME001120	MGYG-HGUT-00196	d__Bacteria;p__Bacteroidota;c__Bacteroidia;o__Bacteroidales;f__Bacteroidaceae;g__Bacteroides;s__Bacteroides thetaiotaomicron	SAMN09734544	PRJNA482748	China	Asia
GUT_GENOME001121	AF28-4AC	CGR	Isolate	2141937	20	247568	59.23	100	0	NA	0	93.8	99.04	20	GCA_003457765	GUT_GENOME142522	MGYG-HGUT-02395	d__Bacteria;p__Actinobacteriota;c__Actinobacteria;o__Actinomycetales;f__Bifidobacteriaceae;g__Bifidobacterium;s__Bifidobacterium adolescentis	SAMN09734547	PRJNA482748	China	Asia
GUT_GENOME001122	AF28-5AC	CGR	Isolate	2366782	57	134292	59.9	100	0.81	NA	94.12	99.61	99.45	20	GCA_003457875	GUT_GENOME001122	MGYG-HGUT-00197	d__Bacteria;p__Actinobacteriota;c__Coriobacteriia;o__Coriobacteriales;f__Coriobacteriaceae;g__Collinsella;s__	SAMN09734548	PRJNA482748	China	Asia
GUT_GENOME001123	AF28-7	CGR	Isolate	4861734	143	113220	41.87	99.25	0.31	NA	94.96	99.67	99.45	20	GCA_003457755	GUT_GENOME143505	MGYG-HGUT-02478	d__Bacteria;p__Bacteroidota;c__Bacteroidia;o__Bacteroidales;f__Bacteroidaceae;g__Bacteroides_B;s__Bacteroides_B dorei	SAMN09734549	PRJNA482748	China	Asia
GUT_GENOME001124	AF29-11BH	CGR	Isolate	3310507	99	166540	55.75	100	0	NA	94.12	99.74	99.83	20	GCA_003434015	GUT_GENOME095967	MGYG-HGUT-01300	d__Bacteria;p__Firmicutes_A;c__Clostridia;o__Oscillospirales;f__Ruminococcaceae;g__Faecalibacterium;s__Faecalibacterium prausnitzii_K	SAMN09734551	PRJNA482748	China	Asia
GUT_GENOME001125	AF29-11	CGR	Isolate	4691602	52	372333	46.26	99.26	0.56	NA	0	99.67	96	20	GCA_003602895	GUT_GENOME096083	MGYG-HGUT-01346	d__Bacteria;p__Bacteroidota;c__Bacteroidia;o__Bacteroidales;f__Bacteroidaceae;g__Bacteroides;s__Bacteroides uniformis	SAMN09734550	PRJNA482748	China	Asia
GUT_GENOME001126	AF29-12	CGR	Isolate	6683418	148	166525	41.98	99.46	0.27	NA	94.96	90.74	99.56	20	GCA_003457725	GUT_GENOME096203	MGYG-HGUT-01378	d__Bacteria;p__Bacteroidota;c__Bacteroidia;o__Bacteroidales;f__Bacteroidaceae;g__Bacteroides;s__Bacteroides ovatus	SAMN09734552	PRJNA482748	China	Asia
GUT_GENOME001127	AF29-13	CGR	Isolate	4909816	166	73204	42.13	99.25	0	NA	94.96	99.67	99.59	20	GCA_003457705	GUT_GENOME143505	MGYG-HGUT-02478	d__Bacteria;p__Bacteroidota;c__Bacteroidia;o__Bacteroidales;f__Bacteroidaceae;g__Bacteroides_B;s__Bacteroides_B dorei	SAMN09734553	PRJNA482748	China	Asia
GUT_GENOME001128	AF29-16BH	CGR	Isolate	3205277	48	299051	45.22	99.37	0	NA	0	99.74	99.83	19	GCA_003478475	GUT_GENOME000662	MGYG-HGUT-00141	d__Bacteria;p__Firmicutes_A;c__Clostridia;o__Lachnospirales;f__Lachnospiraceae;g__;s__	SAMN09734555	PRJNA482748	China	Asia
GUT_GENOME001129	AF29-16	CGR	Isolate	2343925	85	106636	39.71	99.9	0.71	NA	93.28	99.74	99.76	19	GCA_003457695	GUT_GENOME000571	MGYG-HGUT-00113	d__Bacteria;p__Firmicutes;c__Bacilli;o__Lactobacillales;f__Streptococcaceae;g__Streptococcus;s__Streptococcus salivarius	SAMN09734554	PRJNA482748	China	Asia
GUT_GENOME001130	AF29-17	CGR	Isolate	6902654	51	359770	42.46	99.26	1.39	NA	94.96	99.67	99.59	20	GCA_003457665	GUT_GENOME143232	MGYG-HGUT-02455	d__Bacteria;p__Bacteroidota;c__Bacteroidia;o__Bacteroidales;f__Bacteroidaceae;g__Bacteroides;s__Bacteroides cellulosilyticus	SAMN09734556	PRJNA482748	China	Asia
GUT_GENOME001131	AF29-19	CGR	Isolate	3692149	187	49911	45.04	98.99	1.01	NA	94.96	99.67	99.56	19	GCA_003457655	GUT_GENOME140299	MGYG-HGUT-02293	d__Bacteria;p__Bacteroidota;c__Bacteroidia;o__Bacteroidales;f__Bacteroidaceae;g__Prevotella;s__Prevotella copri	SAMN09734557	PRJNA482748	China	Asia
GUT_GENOME001132	AF29-2BH	CGR	Isolate	3533734	70	123354	41.48	99.37	0	NA	0	99.67	99.59	20	GCA_003457595	GUT_GENOME001261	MGYG-HGUT-00212	d__Bacteria;p__Firmicutes_A;c__Clostridia;o__Lachnospirales;f__Lachnospiraceae;g__Blautia_A;s__Blautia_A obeum	SAMN09734559	PRJNA482748	China	Asia
GUT_GENOME001133	AF29-2	CGR	Isolate	2465356	91	87170	30.99	100	4.01	NA	0	99.74	99.69	20	GCA_003457635	GUT_GENOME140251	MGYG-HGUT-02284	d__Bacteria;p__Firmicutes_C;c__Negativicutes;o__Selenomonadales;f__Selenomonadaceae;g__Megamonas;s__Megamonas funiformis	SAMN09734558	PRJNA482748	China	Asia
GUT_GENOME001134	AF29-3BH	CGR	Isolate	2835836	116	63916	29.17	99.06	0	NA	68.07	99.67	98.5	17	GCA_003478385	GUT_GENOME000196	MGYG-HGUT-00045	d__Bacteria;p__Firmicutes;c__Bacilli;o__Erysipelotrichales;f__Erysipelatoclostridiaceae;g__Erysipelatoclostridium;s__Erysipelatoclostridium sp000752095	SAMN09734560	PRJNA482748	China	Asia
GUT_GENOME001135	AF29-4	CGR	Isolate	6476047	92	371060	49.48	99.37	0	NA	80.67	99.67	99.83	20	GCA_003433945	GUT_GENOME001135	MGYG-HGUT-00198	d__Bacteria;p__Firmicutes_A;c__Clostridia;o__Lachnospirales;f__Lachnospiraceae;g__Clostridium_M;s__Clostridium_M citroniae	SAMN09734561	PRJNA482748	China	Asia
GUT_GENOME001136	AF29-7AC	CGR	Isolate	2366911	85	94480	59.79	100	0.81	NA	94.12	99.61	99.45	20	GCA_003475665	GUT_GENOME140304	MGYG-HGUT-02294	d__Bacteria;p__Actinobacteriota;c__Coriobacteriia;o__Coriobacteriales;f__Coriobacteriaceae;g__Collinsella;s__Collinsella sp002232035	SAMN09734562	PRJNA482748	China	Asia
GUT_GENOME001137	AF29-8BH	CGR	Isolate	3144979	67	95680	48.18	97.42	0	NA	0	93.61	94.7	20	GCA_003478145	GUT_GENOME143157	MGYG-HGUT-02445	d__Bacteria;p__Firmicutes_A;c__Clostridia;o__Lachnospirales;f__Lachnospiraceae;g__Clostridium_Q;s__Clostridium_Q sp003024715	SAMN09734563	PRJNA482748	China	Asia
GUT_GENOME001138	AF30-11	CGR	Isolate	2265800	28	193720	59.91	100	0	NA	0	99.67	99.35	20	GCA_003475865	GUT_GENOME095938	MGYG-HGUT-01292	d__Bacteria;p__Actinobacteriota;c__Actinobacteria;o__Actinomycetales;f__Bifidobacteriaceae;g__Bifidobacterium;s__Bifidobacterium infantis	SAMN09734564	PRJNA482748	China	Asia
GUT_GENOME001139	AF30-12BH	CGR	Isolate	2066233	19	278399	42.2	99.92	0	NA	94.12	99.74	99.76	20	GCA_003475645	GUT_GENOME001139	MGYG-HGUT-00199	d__Bacteria;p__Firmicutes;c__Bacilli;o__Lactobacillales;f__Streptococcaceae;g__Streptococcus;s__Streptococcus parasanguinis_B	SAMN09734566	PRJNA482748	China	Asia
GUT_GENOME001140	AF30-12	CGR	Isolate	2265541	26	181338	59.91	100	0	NA	0	99.67	99.35	20	GCA_003475835	GUT_GENOME095938	MGYG-HGUT-01292	d__Bacteria;p__Actinobacteriota;c__Actinobacteria;o__Actinomycetales;f__Bifidobacteriaceae;g__Bifidobacterium;s__Bifidobacterium infantis	SAMN09734565	PRJNA482748	China	Asia
GUT_GENOME001141	AF30-3	CGR	Isolate	3401969	80	106548	28.03	100	0	NA	82.35	99.74	99.83	16	GCA_003475625	GUT_GENOME142391	MGYG-HGUT-02372	d__Bacteria;p__Firmicutes_A;c__Clostridia;o__Clostridiales;f__Clostridiaceae;g__Clostridium_P;s__Clostridium_P perfringens	SAMN09734567	PRJNA482748	China	Asia
GUT_GENOME001142	AF31-11BH	CGR	Isolate	5072429	285	89267	50.64	99.97	0.14	NA	95.8	99.67	99.86	19	GCA_003475585	GUT_GENOME144544	MGYG-HGUT-02506	d__Bacteria;p__Proteobacteria;c__Gammaproteobacteria;o__Enterobacterales;f__Enterobacteriaceae;g__Escherichia;s__Escherichia coli_D	SAMN09734570	PRJNA482748	China	Asia
GUT_GENOME001143	AF31-11	CGR	Isolate	2265328	71	127751	59.87	100	1.61	NA	94.12	99.61	99.45	20	GCA_003475605	GUT_GENOME239815	MGYG-HGUT-03703	d__Bacteria;p__Actinobacteriota;c__Coriobacteriia;o__Coriobacteriales;f__Coriobacteriaceae;g__Collinsella;s__	SAMN09734569	PRJNA482748	China	Asia
GUT_GENOME001144	AF31-13BH	CGR	Isolate	3269183	57	149676	40.69	99.42	0	NA	0	98.5	99.62	20	GCA_003475555	GUT_GENOME000706	MGYG-HGUT-00146	d__Bacteria;p__Firmicutes_A;c__Clostridia;o__Lachnospirales;f__Lachnospiraceae;g__Dorea;s__Dorea formicigenerans	SAMN09734571	PRJNA482748	China	Asia
GUT_GENOME001145	AF31-14AC	CGR	Isolate	3279397	104	125804	55.75	100	0	NA	94.12	99.74	99.83	20	GCA_003433905	GUT_GENOME095967	MGYG-HGUT-01300	d__Bacteria;p__Firmicutes_A;c__Clostridia;o__Oscillospirales;f__Ruminococcaceae;g__Faecalibacterium;s__Faecalibacterium prausnitzii_K	SAMN09734572	PRJNA482748	China	Asia
GUT_GENOME001146	AF31-14BH	CGR	Isolate	3142018	56	157874	40.43	99.12	0	NA	0	99.67	99.62	20	GCA_003460625	GUT_GENOME001575	MGYG-HGUT-00249	d__Bacteria;p__Firmicutes_A;c__Clostridia;o__Lachnospirales;f__Lachnospiraceae;g__Faecalicatena;s__Faecalicatena faecis	SAMN09734573	PRJNA482748	China	Asia
GUT_GENOME001147	AF31-16BH	CGR	Isolate	4192582	130	97301	41.24	99.37	0	NA	0	99.67	99.66	18	GCA_003477985	GUT_GENOME001147	MGYG-HGUT-00200	d__Bacteria;p__Firmicutes_A;c__Clostridia;o__Lachnospirales;f__Lachnospiraceae;g__Blautia_A;s__	SAMN09734574	PRJNA482748	China	Asia
GUT_GENOME001148	AF31-17AC	CGR	Isolate	3798940	209	40679	38.23	99.33	0.83	NA	0	99.74	98.15	16	GCA_003475545	GUT_GENOME001689	MGYG-HGUT-00262	d__Bacteria;p__Firmicutes_A;c__Clostridia;o__Lachnospirales;f__Lachnospiraceae;g__Eubacterium_E;s__Eubacterium_E hallii	SAMN09734576	PRJNA482748	China	Asia
GUT_GENOME001149	AF31-17	CGR	Isolate	4720409	121	101957	45.39	99.62	0.58	NA	0	99.67	99.56	20	GCA_003475825	GUT_GENOME000192	MGYG-HGUT-00044	d__Bacteria;p__Bacteroidota;c__Bacteroidia;o__Bacteroidales;f__Tannerellaceae;g__Parabacteroides;s__Parabacteroides merdae	SAMN09734575	PRJNA482748	China	Asia
GUT_GENOME001150	AF31-1BH	CGR	Isolate	2897795	153	53660	29.86	99.06	0	NA	68.07	99.67	99.79	16	GCA_003477965	GUT_GENOME000196	MGYG-HGUT-00045	d__Bacteria;p__Firmicutes;c__Bacilli;o__Erysipelotrichales;f__Erysipelatoclostridiaceae;g__Erysipelatoclostridium;s__Erysipelatoclostridium sp000752095	SAMN09734577	PRJNA482748	China	Asia
GUT_GENOME001151	AF31-1	CGR	Isolate	6509804	55	526575	49.18	99.32	0	NA	82.35	99.61	99.76	20	GCA_003433925	GUT_GENOME096485	MGYG-HGUT-01493	d__Bacteria;p__Firmicutes_A;c__Clostridia;o__Lachnospirales;f__Lachnospiraceae;g__Clostridium_M;s__Clostridium_M bolteae	SAMN09734568	PRJNA482748	China	Asia
GUT_GENOME001152	AF31-21AC	CGR	Isolate	4140844	124	116672	42.36	99.03	1.09	NA	0	99.61	99.83	18	GCA_003475515	GUT_GENOME000295	MGYG-HGUT-00076	d__Bacteria;p__Firmicutes_A;c__Clostridia;o__Lachnospirales;f__Lachnospiraceae;g__Roseburia;s__Roseburia intestinalis	SAMN09734578	PRJNA482748	China	Asia
GUT_GENOME001153	AF31-23	CGR	Isolate	6030598	123	154652	42.62	99.25	0	NA	94.96	99.67	99.59	20	GCA_003475505	GUT_GENOME143484	MGYG-HGUT-02470	d__Bacteria;p__Bacteroidota;c__Bacteroidia;o__Bacteroidales;f__Bacteroidaceae;g__Bacteroides;s__Bacteroides intestinalis	SAMN09734579	PRJNA482748	China	Asia
GUT_GENOME001154	AF31-27BH	CGR	Isolate	3618025	26	370171	40.17	100	2.83	NA	0	99.67	99.69	20	GCA_003475485	GUT_GENOME096293	MGYG-HGUT-01421	d__Bacteria;p__Firmicutes;c__Bacilli;o__Erysipelotrichales;f__Erysipelotrichaceae;g__Dielma;s__Dielma fastidiosa	SAMN09734580	PRJNA482748	China	Asia
GUT_GENOME001155	AF31-28B-AC	CGR	Isolate	4199871	114	88530	44.9	98.88	0.37	NA	0	94.85	99.62	20	GCA_003475445	GUT_GENOME239725	MGYG-HGUT-03693	d__Bacteria;p__Bacteroidota;c__Bacteroidia;o__Bacteroidales;f__Bacteroidaceae;g__Bacteroides_A;s__Bacteroides_A plebeius_A	SAMN09734581	PRJNA482748	China	Asia
GUT_GENOME001156	AF31-29AC	CGR	Isolate	5831814	220	61380	42.99	98.64	0.83	NA	94.96	99.67	99.45	20	GCA_003475425	GUT_GENOME147854	MGYG-HGUT-02549	d__Bacteria;p__Bacteroidota;c__Bacteroidia;o__Bacteroidales;f__Bacteroidaceae;g__Bacteroides;s__Bacteroides caccae	SAMN09734582	PRJNA482748	China	Asia
GUT_GENOME001157	AF31-3BH	CGR	Isolate	3303622	124	241812	45.35	99.37	0	NA	82.35	99.74	99.83	19	GCA_003478105	GUT_GENOME000662	MGYG-HGUT-00141	d__Bacteria;p__Firmicutes_A;c__Clostridia;o__Lachnospirales;f__Lachnospiraceae;g__;s__	SAMN09734584	PRJNA482748	China	Asia
GUT_GENOME001158	AF31-3	CGR	Isolate	5111799	210	55454	41.95	99.25	0.66	NA	94.96	99.67	99.56	20	GCA_003475435	GUT_GENOME143505	MGYG-HGUT-02478	d__Bacteria;p__Bacteroidota;c__Bacteroidia;o__Bacteroidales;f__Bacteroidaceae;g__Bacteroides_B;s__Bacteroides_B dorei	SAMN09734583	PRJNA482748	China	Asia
GUT_GENOME001159	AF31-8BH	CGR	Isolate	4593677	72	218554	43.94	99.37	0	NA	0	93.09	99.66	19	GCA_003460605	GUT_GENOME001159	MGYG-HGUT-00201	d__Bacteria;p__Firmicutes_A;c__Clostridia;o__Lachnospirales;f__Lachnospiraceae;g__Blautia_A;s__Blautia_A sp900066145	SAMN09734585	PRJNA482748	China	Asia
GUT_GENOME001160	AF32-10	CGR	Isolate	5306241	56	250462	43.41	99.26	0.37	NA	94.96	99.67	99.62	20	GCA_003475385	GUT_GENOME096063	MGYG-HGUT-01337	d__Bacteria;p__Bacteroidota;c__Bacteroidia;o__Bacteroidales;f__Bacteroidaceae;g__Bacteroides;s__Bacteroides fragilis	SAMN09734586	PRJNA482748	China	Asia
GUT_GENOME001161	AF32-12BH	CGR	Isolate	3980846	82	188698	46.94	98.73	1.9	NA	0	99.74	99.83	19	GCA_003477935	GUT_GENOME140236	MGYG-HGUT-02280	d__Bacteria;p__Firmicutes_A;c__Clostridia;o__Lachnospirales;f__Lachnospiraceae;g__UBA9502;s__	SAMN09734587	PRJNA482748	China	Asia
GUT_GENOME001162	AF32-15BH	CGR	Isolate	5218685	144	113855	42.45	99.25	0	NA	94.96	99.67	99.56	20	GCA_003602805	GUT_GENOME143505	MGYG-HGUT-02478	d__Bacteria;p__Bacteroidota;c__Bacteroidia;o__Bacteroidales;f__Bacteroidaceae;g__Bacteroides_B;s__Bacteroides_B dorei	SAMN09734588	PRJNA482748	China	Asia
GUT_GENOME001163	AF32-17	CGR	Isolate	4425558	58	220580	46.43	99.26	0.74	NA	0	99.67	99.49	20	GCA_003475375	GUT_GENOME096083	MGYG-HGUT-01346	d__Bacteria;p__Bacteroidota;c__Bacteroidia;o__Bacteroidales;f__Bacteroidaceae;g__Bacteroides;s__Bacteroides uniformis	SAMN09734589	PRJNA482748	China	Asia
GUT_GENOME001164	AF32-2AC	CGR	Isolate	3311442	68	159367	40.57	99.12	0	NA	0	99.67	99.62	20	GCA_003460585	GUT_GENOME001575	MGYG-HGUT-00249	d__Bacteria;p__Firmicutes_A;c__Clostridia;o__Lachnospirales;f__Lachnospiraceae;g__Faecalicatena;s__Faecalicatena faecis	SAMN09734590	PRJNA482748	China	Asia
GUT_GENOME001165	AF32-4BH	CGR	Isolate	3838933	72	217630	46.68	98.95	0.63	NA	0	98.7	99.62	19	GCA_003460565	GUT_GENOME001587	MGYG-HGUT-00251	d__Bacteria;p__Firmicutes_A;c__Clostridia;o__Lachnospirales;f__Lachnospiraceae;g__Fusicatenibacter;s__Fusicatenibacter saccharivorans	SAMN09734591	PRJNA482748	China	Asia
GUT_GENOME001166	AF32-7AC	CGR	Isolate	3107600	32	231816	48.2	100	0	NA	0	99.61	99.83	20	GCA_003477925	GUT_GENOME143157	MGYG-HGUT-02445	d__Bacteria;p__Firmicutes_A;c__Clostridia;o__Lachnospirales;f__Lachnospiraceae;g__Clostridium_Q;s__Clostridium_Q sp003024715	SAMN09734592	PRJNA482748	China	Asia
GUT_GENOME001167	AF32-8AC	CGR	Isolate	3025372	84	116198	56.85	100	0	NA	94.12	99.74	95.93	20	GCA_003433995	GUT_GENOME147678	MGYG-HGUT-02545	d__Bacteria;p__Firmicutes_A;c__Clostridia;o__Oscillospirales;f__Ruminococcaceae;g__Faecalibacterium;s__Faecalibacterium prausnitzii_G	SAMN09734593	PRJNA482748	China	Asia
GUT_GENOME001168	AF32-8BH	CGR	Isolate	7259872	153	125392	42.23	99.46	0.16	NA	94.96	99.67	99.56	20	GCA_003435205	GUT_GENOME096203	MGYG-HGUT-01378	d__Bacteria;p__Bacteroidota;c__Bacteroidia;o__Bacteroidales;f__Bacteroidaceae;g__Bacteroides;s__Bacteroides ovatus	SAMN09734594	PRJNA482748	China	Asia
GUT_GENOME001169	AF33-11BH	CGR	Isolate	3883383	75	184308	41.38	99.37	0.32	NA	0	92.89	98.02	19	GCA_003477905	GUT_GENOME096067	MGYG-HGUT-01338	d__Bacteria;p__Firmicutes_A;c__Clostridia;o__Lachnospirales;f__Lachnospiraceae;g__Blautia_A;s__Blautia_A wexlerae	SAMN09734596	PRJNA482748	China	Asia
GUT_GENOME001170	AF33-11	CGR	Isolate	7521654	133	118905	48.58	99.37	1.74	NA	92.44	99.61	99.83	20	GCA_003475805	GUT_GENOME000133	MGYG-HGUT-00032	d__Bacteria;p__Firmicutes_A;c__Clostridia;o__Lachnospirales;f__Lachnospiraceae;g__Hungatella;s__Hungatella effluvii	SAMN09734595	PRJNA482748	China	Asia
GUT_GENOME001171	AF33-12	CGR	Isolate	4194616	235	53957	42.2	99.42	0.49	NA	0	82	99.62	20	GCA_003475365	GUT_GENOME096210	MGYG-HGUT-01380	d__Bacteria;p__Firmicutes_A;c__Clostridia;o__Lachnospirales;f__Lachnospiraceae;g__Faecalicatena;s__Faecalicatena gnavus	SAMN09734597	PRJNA482748	China	Asia
GUT_GENOME001172	AF33-15AC	CGR	Isolate	4234130	104	130804	44.58	99.26	1.12	NA	94.96	99.67	99.59	20	GCA_003475335	GUT_GENOME095991	MGYG-HGUT-01313	d__Bacteria;p__Bacteroidota;c__Bacteroidia;o__Bacteroidales;f__Bacteroidaceae;g__Bacteroides;s__Bacteroides eggerthii	SAMN09734598	PRJNA482748	China	Asia
GUT_GENOME001173	AF33-16	CGR	Isolate	2238140	62	94073	59.68	100	0.81	NA	94.12	99.61	99.45	20	GCA_003475325	GUT_GENOME239781	MGYG-HGUT-03700	d__Bacteria;p__Actinobacteriota;c__Coriobacteriia;o__Coriobacteriales;f__Coriobacteriaceae;g__Collinsella;s__	SAMN09734599	PRJNA482748	China	Asia
GUT_GENOME001174	AF33-1AC	CGR	Isolate	2174173	68	59303	30.06	99.06	0	NA	0	99.67	99.79	18	GCA_003475785	GUT_GENOME001768	MGYG-HGUT-00269	d__Bacteria;p__Firmicutes;c__Bacilli;o__Erysipelotrichales;f__Erysipelatoclostridiaceae;g__Erysipelatoclostridium;s__	SAMN09734600	PRJNA482748	China	Asia
GUT_GENOME001175	AF33-22	CGR	Isolate	2576967	41	123444	56.46	100	0.55	NA	0	99.74	99.76	20	GCA_003475755	GUT_GENOME000996	MGYG-HGUT-00182	d__Bacteria;p__Firmicutes_C;c__Negativicutes;o__Selenomonadales;f__Selenomonadaceae;g__Mitsuokella;s__	SAMN09734601	PRJNA482748	China	Asia
GUT_GENOME001176	AF33-23	CGR	Isolate	4823934	102	144215	46.58	99.26	0.37	NA	0	99.67	99.49	20	GCA_003603995	GUT_GENOME096083	MGYG-HGUT-01346	d__Bacteria;p__Bacteroidota;c__Bacteroidia;o__Bacteroidales;f__Bacteroidaceae;g__Bacteroides;s__Bacteroides uniformis	SAMN09734602	PRJNA482748	China	Asia
GUT_GENOME001177	AF33-28	CGR	Isolate	5162287	54	267148	49.77	98.82	2.06	NA	0	92.89	99.83	20	GCA_003477885	GUT_GENOME001177	MGYG-HGUT-00202	d__Bacteria;p__Firmicutes_A;c__Clostridia;o__Lachnospirales;f__Lachnospiraceae;g__;s__	SAMN09734603	PRJNA482748	China	Asia
GUT_GENOME001178	AF33-30	CGR	Isolate	5040582	249	48935	43.6	98.16	0.19	NA	0	48.73	91.32	20	GCA_003475745	GUT_GENOME096063	MGYG-HGUT-01337	d__Bacteria;p__Bacteroidota;c__Bacteroidia;o__Bacteroidales;f__Bacteroidaceae;g__Bacteroides;s__Bacteroides fragilis	SAMN09734604	PRJNA482748	China	Asia
GUT_GENOME001179	AF33-31	CGR	Isolate	5175879	111	112144	45.02	99.42	1.47	NA	94.96	99.67	99.45	20	GCA_003475725	GUT_GENOME143131	MGYG-HGUT-02438	d__Bacteria;p__Bacteroidota;c__Bacteroidia;o__Bacteroidales;f__Tannerellaceae;g__Parabacteroides;s__Parabacteroides distasonis	SAMN09734605	PRJNA482748	China	Asia
GUT_GENOME001180	AF33-34	CGR	Isolate	4635040	89	136821	45.4	99.62	0	NA	0	99.67	99.56	20	GCA_003475305	GUT_GENOME000192	MGYG-HGUT-00044	d__Bacteria;p__Bacteroidota;c__Bacteroidia;o__Bacteroidales;f__Tannerellaceae;g__Parabacteroides;s__Parabacteroides merdae	SAMN09734606	PRJNA482748	China	Asia
GUT_GENOME001181	AF34-10BH	CGR	Isolate	4001545	108	82655	45.67	99.52	4.51	NA	0	98.63	99.83	20	GCA_003478095	GUT_GENOME001297	MGYG-HGUT-00217	d__Bacteria;p__Firmicutes_A;c__Clostridia;o__Lachnospirales;f__Lachnospiraceae;g__Acetatifactor;s__Acetatifactor sp900066565	SAMN09734608	PRJNA482748	China	Asia
GUT_GENOME001182	AF34-10	CGR	Isolate	3555463	104	116809	47.38	96.89	0.63	NA	0	93.61	93.37	19	GCA_003477865	GUT_GENOME001587	MGYG-HGUT-00251	d__Bacteria;p__Firmicutes_A;c__Clostridia;o__Lachnospirales;f__Lachnospiraceae;g__Fusicatenibacter;s__Fusicatenibacter saccharivorans	SAMN09734607	PRJNA482748	China	Asia
GUT_GENOME001183	AF34-12	CGR	Isolate	2938136	79	111272	42.6	98.63	0	NA	0	99.74	99.83	20	GCA_003460545	GUT_GENOME140786	MGYG-HGUT-02321	d__Bacteria;p__Firmicutes_A;c__Clostridia;o__Oscillospirales;f__Ruminococcaceae;g__Ruminococcus_D;s__Ruminococcus_D bicirculans	SAMN09734609	PRJNA482748	China	Asia
GUT_GENOME001184	AF34-13	CGR	Isolate	3505495	59	153790	36.54	97.99	0	NA	83.19	99.61	99.83	19	GCA_003477845	GUT_GENOME001578	MGYG-HGUT-00250	d__Bacteria;p__Firmicutes_A;c__Clostridia;o__Lachnospirales;f__Lachnospiraceae;g__TF01-11;s__TF01-11 sp001414325	SAMN09734610	PRJNA482748	China	Asia
GUT_GENOME001185	AF34-15	CGR	Isolate	4678894	81	183439	42.16	99.25	0	NA	94.96	99.67	99.59	20	GCA_003475695	GUT_GENOME143505	MGYG-HGUT-02478	d__Bacteria;p__Bacteroidota;c__Bacteroidia;o__Bacteroidales;f__Bacteroidaceae;g__Bacteroides_B;s__Bacteroides_B dorei	SAMN09734611	PRJNA482748	China	Asia
GUT_GENOME001186	AF34-16	CGR	Isolate	3071258	74	266806	40.86	99.52	1.22	NA	0	99.61	99.83	19	GCA_003460805	GUT_GENOME000735	MGYG-HGUT-00154	d__Bacteria;p__Firmicutes_A;c__Clostridia;o__Lachnospirales;f__Lachnospiraceae;g__CAG-45;s__CAG-45 sp900066395	SAMN09734612	PRJNA482748	China	Asia
GUT_GENOME001187	AF34-1BH	CGR	Isolate	2742671	95	74351	30.48	99.06	0	NA	71.43	99.67	99.79	18	GCA_003477825	GUT_GENOME143156	MGYG-HGUT-02444	d__Bacteria;p__Firmicutes;c__Bacilli;o__Erysipelotrichales;f__Erysipelatoclostridiaceae;g__Erysipelatoclostridium;s__Erysipelatoclostridium sp003024675	SAMN09734613	PRJNA482748	China	Asia
GUT_GENOME001188	AF34-31BH	CGR	Isolate	4724287	57	200446	46.35	99.26	0	NA	0	99.67	99.59	20	GCA_003602795	GUT_GENOME096083	MGYG-HGUT-01346	d__Bacteria;p__Bacteroidota;c__Bacteroidia;o__Bacteroidales;f__Bacteroidaceae;g__Bacteroides;s__Bacteroides uniformis	SAMN09734614	PRJNA482748	China	Asia
GUT_GENOME001189	AF34-33	CGR	Isolate	4537346	100	133498	42.32	99.46	0	NA	92.44	99.67	94.6	20	GCA_003475685	GUT_GENOME001189	MGYG-HGUT-00203	d__Bacteria;p__Bacteroidota;c__Bacteroidia;o__Bacteroidales;f__Marinifilaceae;g__Butyricimonas;s__Butyricimonas virosa	SAMN09734615	PRJNA482748	China	Asia
GUT_GENOME001190	AF34-35BH	CGR	Isolate	2669361	39	244186	33.44	99.33	0	NA	81.51	99.67	99.79	19	GCA_003477765	GUT_GENOME001190	MGYG-HGUT-00204	d__Bacteria;p__Firmicutes_A;c__Clostridia;o__Lachnospirales;f__Lachnospiraceae;g__Eubacterium_G;s__Eubacterium_G sp000435815	SAMN09734616	PRJNA482748	China	Asia
GUT_GENOME001191	AF34-4BH	CGR	Isolate	3364049	97	99609	42.23	99.42	0	NA	0	99.67	99.62	20	GCA_003475065	GUT_GENOME096210	MGYG-HGUT-01380	d__Bacteria;p__Firmicutes_A;c__Clostridia;o__Lachnospirales;f__Lachnospiraceae;g__Faecalicatena;s__Faecalicatena gnavus	SAMN09734617	PRJNA482748	China	Asia
GUT_GENOME001192	AF34-9AC	CGR	Isolate	2402662	50	151900	59.95	100	0.12	NA	0	99.67	99.35	19	GCA_003475055	GUT_GENOME095938	MGYG-HGUT-01292	d__Bacteria;p__Actinobacteriota;c__Actinobacteria;o__Actinomycetales;f__Bifidobacteriaceae;g__Bifidobacterium;s__Bifidobacterium infantis	SAMN09734618	PRJNA482748	China	Asia
GUT_GENOME001193	AF35-11AC	CGR	Isolate	5020642	141	112635	42.32	99.25	0	NA	94.96	99.67	99.59	20	GCA_003475045	GUT_GENOME143505	MGYG-HGUT-02478	d__Bacteria;p__Bacteroidota;c__Bacteroidia;o__Bacteroidales;f__Bacteroidaceae;g__Bacteroides_B;s__Bacteroides_B dorei	SAMN09734619	PRJNA482748	China	Asia
GUT_GENOME001194	AF35-13AC	CGR	Isolate	2394441	27	204190	60.05	100	0	NA	0	99.67	99.35	20	GCA_003475025	GUT_GENOME095938	MGYG-HGUT-01292	d__Bacteria;p__Actinobacteriota;c__Actinobacteria;o__Actinomycetales;f__Bifidobacteriaceae;g__Bifidobacterium;s__Bifidobacterium infantis	SAMN09734620	PRJNA482748	China	Asia
GUT_GENOME001195	AF35-14AC	CGR	Isolate	3744226	50	244638	41.48	99.37	0	NA	0	99.67	99.59	20	GCA_003475275	GUT_GENOME001261	MGYG-HGUT-00212	d__Bacteria;p__Firmicutes_A;c__Clostridia;o__Lachnospirales;f__Lachnospiraceae;g__Blautia_A;s__Blautia_A obeum	SAMN09734621	PRJNA482748	China	Asia
GUT_GENOME001196	AF35-14BH	CGR	Isolate	3982327	85	173982	46.29	99.26	0.74	NA	0	99.67	99.49	20	GCA_003474995	GUT_GENOME239662	MGYG-HGUT-03681	d__Bacteria;p__Bacteroidota;c__Bacteroidia;o__Bacteroidales;f__Bacteroidaceae;g__Bacteroides;s__Bacteroides stercoris	SAMN09734622	PRJNA482748	China	Asia
GUT_GENOME001197	AF35-15AC	CGR	Isolate	5014729	128	112917	42.32	99.25	0	NA	94.96	99.67	99.59	20	GCA_003474985	GUT_GENOME143505	MGYG-HGUT-02478	d__Bacteria;p__Bacteroidota;c__Bacteroidia;o__Bacteroidales;f__Bacteroidaceae;g__Bacteroides_B;s__Bacteroides_B dorei	SAMN09734624	PRJNA482748	China	Asia
GUT_GENOME001198	AF35-15	CGR	Isolate	3166844	49	205454	48.42	100	0	NA	0	99.61	99.83	20	GCA_003477745	GUT_GENOME143157	MGYG-HGUT-02445	d__Bacteria;p__Firmicutes_A;c__Clostridia;o__Lachnospirales;f__Lachnospiraceae;g__Clostridium_Q;s__Clostridium_Q sp003024715	SAMN09734623	PRJNA482748	China	Asia
GUT_GENOME001199	AF35-20	CGR	Isolate	3989184	87	173991	46.28	99.26	0.74	NA	94.96	99.67	99.59	20	GCA_003474945	GUT_GENOME239662	MGYG-HGUT-03681	d__Bacteria;p__Bacteroidota;c__Bacteroidia;o__Bacteroidales;f__Bacteroidaceae;g__Bacteroides;s__Bacteroides stercoris	SAMN09734625	PRJNA482748	China	Asia
GUT_GENOME001200	AF35-21	CGR	Isolate	2953239	48	179114	37.51	98.66	0	NA	0	98.3	99.83	20	GCA_003474935	GUT_GENOME000237	MGYG-HGUT-00060	d__Bacteria;p__Firmicutes_A;c__Clostridia;o__Lachnospirales;f__Lachnospiraceae;g__Lachnospira;s__Lachnospira eligens_B	SAMN09734626	PRJNA482748	China	Asia
GUT_GENOME001201	AF35-22	CGR	Isolate	4764482	112	196616	46.39	99.26	0.12	NA	0	99.67	99.49	20	GCA_003603935	GUT_GENOME096083	MGYG-HGUT-01346	d__Bacteria;p__Bacteroidota;c__Bacteroidia;o__Bacteroidales;f__Bacteroidaceae;g__Bacteroides;s__Bacteroides uniformis	SAMN09734627	PRJNA482748	China	Asia
GUT_GENOME001202	AF35-4AC	CGR	Isolate	4529955	72	147227	45.14	99.62	0.19	NA	0	99.67	99.56	20	GCA_003475265	GUT_GENOME000192	MGYG-HGUT-00044	d__Bacteria;p__Bacteroidota;c__Bacteroidia;o__Bacteroidales;f__Tannerellaceae;g__Parabacteroides;s__Parabacteroides merdae	SAMN09734628	PRJNA482748	China	Asia
GUT_GENOME001203	AF35-5AC	CGR	Isolate	3137065	87	218166	53.94	99.33	1.34	NA	0	99.74	99.86	20	GCA_003477715	GUT_GENOME001016	MGYG-HGUT-00185	d__Bacteria;p__Firmicutes_A;c__Clostridia;o__Oscillospirales;f__Butyricicoccaceae;g__Agathobaculum;s__Agathobaculum butyriciproducens	SAMN09734629	PRJNA482748	China	Asia
GUT_GENOME001204	AF35-6BH	CGR	Isolate	2189949	190	27598	38.07	100	0	NA	0	99.67	99.66	20	GCA_003474925	GUT_GENOME095962	MGYG-HGUT-01299	d__Bacteria;p__Firmicutes;c__Bacilli;o__Erysipelotrichales;f__Erysipelotrichaceae;g__Absiella;s__Absiella dolichum	SAMN09734630	PRJNA482748	China	Asia
GUT_GENOME001205	AF35-8	CGR	Isolate	2861764	118	76389	29.56	99.06	0	NA	68.07	99.67	99.79	18	GCA_003477805	GUT_GENOME000196	MGYG-HGUT-00045	d__Bacteria;p__Firmicutes;c__Bacilli;o__Erysipelotrichales;f__Erysipelatoclostridiaceae;g__Erysipelatoclostridium;s__Erysipelatoclostridium sp000752095	SAMN09734631	PRJNA482748	China	Asia
GUT_GENOME001206	AF36-10AT	CGR	Isolate	4302757	104	154165	42.48	99.03	2.05	NA	0	99.61	99.83	19	GCA_003474885	GUT_GENOME000295	MGYG-HGUT-00076	d__Bacteria;p__Firmicutes_A;c__Clostridia;o__Lachnospirales;f__Lachnospiraceae;g__Roseburia;s__Roseburia intestinalis	SAMN09734634	PRJNA482748	China	Asia
GUT_GENOME001207	AF36-10BH	CGR	Isolate	2959259	59	145452	29.21	99.06	0	NA	68.07	99.67	99.79	19	GCA_003460515	GUT_GENOME000196	MGYG-HGUT-00045	d__Bacteria;p__Firmicutes;c__Bacilli;o__Erysipelotrichales;f__Erysipelatoclostridiaceae;g__Erysipelatoclostridium;s__Erysipelatoclostridium sp000752095	SAMN09734635	PRJNA482748	China	Asia
GUT_GENOME001208	AF36-10	CGR	Isolate	3700210	126	117594	47.99	100	0	NA	81.51	81.87	99.76	20	GCA_003604275	GUT_GENOME001208	MGYG-HGUT-00205	d__Bacteria;p__Firmicutes_A;c__Clostridia;o__Lachnospirales;f__Lachnospiraceae;g__CAG-81;s__CAG-81 sp900066535	SAMN09734633	PRJNA482748	China	Asia
GUT_GENOME001209	AF36-11AT	CGR	Isolate	2974524	110	156576	56.58	100	0	NA	94.12	99.74	99.83	20	GCA_003433865	GUT_GENOME000092	MGYG-HGUT-00022	d__Bacteria;p__Firmicutes_A;c__Clostridia;o__Oscillospirales;f__Ruminococcaceae;g__Faecalibacterium;s__Faecalibacterium prausnitzii_C	SAMN09734636	PRJNA482748	China	Asia
GUT_GENOME001210	AF36-11BH	CGR	Isolate	4754352	124	116684	46.36	99.26	0.31	NA	0	99.67	99.49	20	GCA_003603955	GUT_GENOME096083	MGYG-HGUT-01346	d__Bacteria;p__Bacteroidota;c__Bacteroidia;o__Bacteroidales;f__Bacteroidaceae;g__Bacteroides;s__Bacteroides uniformis	SAMN09734637	PRJNA482748	China	Asia
GUT_GENOME001211	AF36-12AT	CGR	Isolate	2359043	24	173953	56.6	100	0.45	NA	0	98.17	99.11	20	GCA_003474835	GUT_GENOME239670	MGYG-HGUT-03683	d__Bacteria;p__Actinobacteriota;c__Actinobacteria;o__Actinomycetales;f__Bifidobacteriaceae;g__Bifidobacterium;s__Bifidobacterium pseudocatenulatum	SAMN09734638	PRJNA482748	China	Asia
GUT_GENOME001212	AF36-14BH	CGR	Isolate	4935912	174	82986	42.2	99.25	0.38	NA	94.96	99.67	99.45	20	GCA_003474845	GUT_GENOME143505	MGYG-HGUT-02478	d__Bacteria;p__Bacteroidota;c__Bacteroidia;o__Bacteroidales;f__Bacteroidaceae;g__Bacteroides_B;s__Bacteroides_B dorei	SAMN09734639	PRJNA482748	China	Asia
GUT_GENOME001213	AF36-15AT	CGR	Isolate	2952936	28	311472	43.24	99.22	1.75	NA	0	99.61	99.62	19	GCA_003477705	GUT_GENOME001213	MGYG-HGUT-00206	d__Bacteria;p__Firmicutes_A;c__Clostridia;o__Lachnospirales;f__Lachnospiraceae;g__Dorea;s__Dorea sp900066555	SAMN09734640	PRJNA482748	China	Asia
GUT_GENOME001214	AF36-15BH	CGR	Isolate	1992782	32	223606	38.89	100	0	NA	92.44	98.3	99.69	20	GCA_003474825	GUT_GENOME096383	MGYG-HGUT-01444	d__Bacteria;p__Firmicutes_C;c__Negativicutes;o__Veillonellales;f__Veillonellaceae;g__Veillonella;s__Veillonella atypica	SAMN09734641	PRJNA482748	China	Asia
GUT_GENOME001215	AF36-16BH	CGR	Isolate	6179786	91	133435	42.9	99.25	0	NA	94.96	99.67	90.56	20	GCA_003475245	GUT_GENOME143484	MGYG-HGUT-02470	d__Bacteria;p__Bacteroidota;c__Bacteroidia;o__Bacteroidales;f__Bacteroidaceae;g__Bacteroides;s__Bacteroides intestinalis	SAMN09734642	PRJNA482748	China	Asia
GUT_GENOME001216	AF36-18BH	CGR	Isolate	4113579	107	83980	46.26	99.52	2.46	NA	0	99.61	99.83	20	GCA_003477665	GUT_GENOME001297	MGYG-HGUT-00217	d__Bacteria;p__Firmicutes_A;c__Clostridia;o__Lachnospirales;f__Lachnospiraceae;g__Acetatifactor;s__Acetatifactor sp900066565	SAMN09734643	PRJNA482748	China	Asia
GUT_GENOME001217	AF36-19BH	CGR	Isolate	3440033	126	104487	48.2	98.66	0.19	NA	0	99.61	99.66	19	GCA_003477655	GUT_GENOME239799	MGYG-HGUT-03702	d__Bacteria;p__Firmicutes_A;c__Clostridia;o__Lachnospirales;f__Lachnospiraceae;g__Eisenbergiella;s__Eisenbergiella sp900066775	SAMN09734644	PRJNA482748	China	Asia
GUT_GENOME001218	AF36-1BH	CGR	Isolate	3408333	61	196636	41.14	99.42	0	NA	0	99.67	99.62	20	GCA_003475215	GUT_GENOME000706	MGYG-HGUT-00146	d__Bacteria;p__Firmicutes_A;c__Clostridia;o__Lachnospirales;f__Lachnospiraceae;g__Dorea;s__Dorea formicigenerans	SAMN09734645	PRJNA482748	China	Asia
GUT_GENOME001219	AF36-1	CGR	Isolate	2378655	32	205986	60.09	100	0.12	NA	0	99.67	99.28	20	GCA_003474905	GUT_GENOME095938	MGYG-HGUT-01292	d__Bacteria;p__Actinobacteriota;c__Actinobacteria;o__Actinomycetales;f__Bifidobacteriaceae;g__Bifidobacterium;s__Bifidobacterium infantis	SAMN09734632	PRJNA482748	China	Asia
GUT_GENOME001220	AF36-20BH	CGR	Isolate	2100406	26	333616	38.59	100	0	NA	92.44	65.43	99.69	20	GCA_003602765	GUT_GENOME096096	MGYG-HGUT-01349	d__Bacteria;p__Firmicutes_C;c__Negativicutes;o__Veillonellales;f__Veillonellaceae;g__Veillonella;s__Veillonella parvula_A	SAMN09734647	PRJNA482748	China	Asia
GUT_GENOME001221	AF36-2BH	CGR	Isolate	3549209	135	118092	41.15	99.52	1.21	NA	0	99.61	99.76	19	GCA_003474775	GUT_GENOME143712	MGYG-HGUT-02492	d__Bacteria;p__Firmicutes_A;c__Clostridia;o__Lachnospirales;f__Lachnospiraceae;g__Agathobacter;s__Agathobacter rectalis	SAMN09734648	PRJNA482748	China	Asia
GUT_GENOME001222	AF36-2	CGR	Isolate	4574987	136	81742	43.4	99.46	0	NA	0	99.67	99.52	20	GCA_003474785	GUT_GENOME001635	MGYG-HGUT-00254	d__Bacteria;p__Bacteroidota;c__Bacteroidia;o__Bacteroidales;f__Marinifilaceae;g__Odoribacter;s__Odoribacter splanchnicus	SAMN09734646	PRJNA482748	China	Asia
GUT_GENOME001223	AF36-3AT	CGR	Isolate	2229433	36	166526	59.82	100	1.61	NA	94.12	99.61	99.45	20	GCA_003475205	GUT_GENOME001223	MGYG-HGUT-00207	d__Bacteria;p__Actinobacteriota;c__Coriobacteriia;o__Coriobacteriales;f__Coriobacteriaceae;g__Collinsella;s__Collinsella sp002232035	SAMN09734650	PRJNA482748	China	Asia
GUT_GENOME001224	AF36-3BH	CGR	Isolate	3217411	292	30339	38.05	95.97	1.34	NA	94.12	99.67	99.76	20	GCA_003477645	GUT_GENOME000136	MGYG-HGUT-00033	d__Bacteria;p__Firmicutes_A;c__Clostridia;o__Monoglobales;f__UBA1381;g__CAG-41;s__CAG-41 sp900066215	SAMN09734651	PRJNA482748	China	Asia
GUT_GENOME001225	AF36-3	CGR	Isolate	5042960	83	174582	45.06	99.42	0.13	NA	94.96	99.67	99.45	20	GCA_003474765	GUT_GENOME143131	MGYG-HGUT-02438	d__Bacteria;p__Bacteroidota;c__Bacteroidia;o__Bacteroidales;f__Tannerellaceae;g__Parabacteroides;s__Parabacteroides distasonis	SAMN09734649	PRJNA482748	China	Asia
GUT_GENOME001226	AF36-4	CGR	Isolate	2893472	97	100251	40.47	98.66	0	NA	0	99.61	99.86	19	GCA_003435975	GUT_GENOME001241	MGYG-HGUT-00209	d__Bacteria;p__Firmicutes_A;c__Clostridia;o__Lachnospirales;f__Lachnospiraceae;g__Eubacterium_F;s__Eubacterium_F sp003491505	SAMN09734652	PRJNA482748	China	Asia
GUT_GENOME001227	AF36-5BH	CGR	Isolate	2729138	33	267540	33.36	99.33	0	NA	81.51	99.67	99.79	19	GCA_003460505	GUT_GENOME001190	MGYG-HGUT-00204	d__Bacteria;p__Firmicutes_A;c__Clostridia;o__Lachnospirales;f__Lachnospiraceae;g__Eubacterium_G;s__Eubacterium_G sp000435815	SAMN09734653	PRJNA482748	China	Asia
GUT_GENOME001228	AF36-7BH	CGR	Isolate	3208676	49	167537	37.28	98.66	0.67	NA	0	99.67	99.83	19	GCA_003474735	GUT_GENOME000237	MGYG-HGUT-00060	d__Bacteria;p__Firmicutes_A;c__Clostridia;o__Lachnospirales;f__Lachnospiraceae;g__Lachnospira;s__Lachnospira eligens_B	SAMN09734654	PRJNA482748	China	Asia
GUT_GENOME001229	AF37-11AC	CGR	Isolate	3975270	144	71423	46.13	99.26	0	NA	94.96	99.67	99.59	20	GCA_003475165	GUT_GENOME239662	MGYG-HGUT-03681	d__Bacteria;p__Bacteroidota;c__Bacteroidia;o__Bacteroidales;f__Bacteroidaceae;g__Bacteroides;s__Bacteroides stercoris	SAMN09734657	PRJNA482748	China	Asia
GUT_GENOME001230	AF37-11	CGR	Isolate	5432300	50	262042	57.18	100	0.72	NA	95.8	99.67	99.86	20	GCA_003475175	GUT_GENOME147598	MGYG-HGUT-02538	d__Bacteria;p__Proteobacteria;c__Gammaproteobacteria;o__Enterobacterales;f__Enterobacteriaceae;g__Klebsiella;s__Klebsiella pneumoniae	SAMN09734656	PRJNA482748	China	Asia
GUT_GENOME001231	AF37-12	CGR	Isolate	6531746	147	146766	42.88	99.31	0.73	NA	94.96	99.67	99.56	20	GCA_003474715	GUT_GENOME001120	MGYG-HGUT-00196	d__Bacteria;p__Bacteroidota;c__Bacteroidia;o__Bacteroidales;f__Bacteroidaceae;g__Bacteroides;s__Bacteroides thetaiotaomicron	SAMN09734658	PRJNA482748	China	Asia
GUT_GENOME001232	AF37-16AC	CGR	Isolate	4909799	105	151167	46.37	99.26	0.87	NA	0	99.67	99.49	20	GCA_003602755	GUT_GENOME096083	MGYG-HGUT-01346	d__Bacteria;p__Bacteroidota;c__Bacteroidia;o__Bacteroidales;f__Bacteroidaceae;g__Bacteroides;s__Bacteroides uniformis	SAMN09734659	PRJNA482748	China	Asia
GUT_GENOME001233	AF37-17	CGR	Isolate	5320340	225	67288	42.36	99.25	0	NA	94.96	99.67	99.45	20	GCA_003475135	GUT_GENOME143505	MGYG-HGUT-02478	d__Bacteria;p__Bacteroidota;c__Bacteroidia;o__Bacteroidales;f__Bacteroidaceae;g__Bacteroides_B;s__Bacteroides_B dorei	SAMN09734660	PRJNA482748	China	Asia
GUT_GENOME001234	AF37-1	CGR	Isolate	3269938	43	383941	45.19	98.83	1.46	NA	0	99.61	99.59	19	GCA_003435155	GUT_GENOME000767	MGYG-HGUT-00159	d__Bacteria;p__Firmicutes_A;c__Clostridia;o__Lachnospirales;f__Lachnospiraceae;g__Sellimonas;s__Sellimonas intestinalis	SAMN09734655	PRJNA482748	China	Asia
GUT_GENOME001235	AF37-20	CGR	Isolate	2872497	93	136471	42.81	98.63	0	NA	0	97.06	99.83	20	GCA_003460465	GUT_GENOME140786	MGYG-HGUT-02321	d__Bacteria;p__Firmicutes_A;c__Clostridia;o__Oscillospirales;f__Ruminococcaceae;g__Ruminococcus_D;s__Ruminococcus_D bicirculans	SAMN09734662	PRJNA482748	China	Asia
GUT_GENOME001236	AF37-2AT	CGR	Isolate	3262484	59	252674	45.19	98.83	1.46	NA	0	99.61	99.59	19	GCA_003435175	GUT_GENOME000767	MGYG-HGUT-00159	d__Bacteria;p__Firmicutes_A;c__Clostridia;o__Lachnospirales;f__Lachnospiraceae;g__Sellimonas;s__Sellimonas intestinalis	SAMN09734663	PRJNA482748	China	Asia
GUT_GENOME001237	AF37-2	CGR	Isolate	2849390	97	74115	29.27	99.06	0	NA	68.07	99.67	99.79	18	GCA_003460455	GUT_GENOME000196	MGYG-HGUT-00045	d__Bacteria;p__Firmicutes;c__Bacilli;o__Erysipelotrichales;f__Erysipelatoclostridiaceae;g__Erysipelatoclostridium;s__Erysipelatoclostridium sp000752095	SAMN09734661	PRJNA482748	China	Asia
GUT_GENOME001238	AF37-3AC	CGR	Isolate	2306300	53	148440	40.57	99.33	1.01	NA	92.44	99.67	99.83	20	GCA_003460445	GUT_GENOME001659	MGYG-HGUT-00258	d__Bacteria;p__Firmicutes_A;c__Clostridia;o__Oscillospirales;f__Acutalibacteraceae;g__Ruminococcus_E;s__Ruminococcus_E bromii_B	SAMN09734664	PRJNA482748	China	Asia
GUT_GENOME001239	AF37-4	CGR	Isolate	2760782	37	299392	34.42	99.33	0	NA	0	99.67	99.79	19	GCA_003475105	GUT_GENOME001239	MGYG-HGUT-00208	d__Bacteria;p__Firmicutes_A;c__Clostridia;o__Lachnospirales;f__Lachnospiraceae;g__Eubacterium_G;s__Eubacterium_G ventriosum	SAMN09734665	PRJNA482748	China	Asia
GUT_GENOME001240	AF37-5AT	CGR	Isolate	3615640	71	118610	48.72	100	0	NA	81.51	99.61	99.76	20	GCA_003477775	GUT_GENOME001401	MGYG-HGUT-00233	d__Bacteria;p__Firmicutes_A;c__Clostridia;o__Lachnospirales;f__Lachnospiraceae;g__CAG-81;s__CAG-81 sp900066785	SAMN09734667	PRJNA482748	China	Asia
GUT_GENOME001241	AF37-5	CGR	Isolate	3107681	76	103900	40.28	98.66	0	NA	0	99.61	99.86	19	GCA_003477605	GUT_GENOME001241	MGYG-HGUT-00209	d__Bacteria;p__Firmicutes_A;c__Clostridia;o__Lachnospirales;f__Lachnospiraceae;g__Eubacterium_F;s__Eubacterium_F sp003491505	SAMN09734666	PRJNA482748	China	Asia
GUT_GENOME001242	AF37-6AC	CGR	Isolate	3664807	58	219331	41.41	99.37	0	NA	0	99.67	99.59	19	GCA_003474705	GUT_GENOME001261	MGYG-HGUT-00212	d__Bacteria;p__Firmicutes_A;c__Clostridia;o__Lachnospirales;f__Lachnospiraceae;g__Blautia_A;s__Blautia_A obeum	SAMN09734668	PRJNA482748	China	Asia
GUT_GENOME001243	AF37-6AT	CGR	Isolate	4089305	156	97895	41.11	99.37	0	NA	82.35	64.12	99.66	19	GCA_003474665	GUT_GENOME001147	MGYG-HGUT-00200	d__Bacteria;p__Firmicutes_A;c__Clostridia;o__Lachnospirales;f__Lachnospiraceae;g__Blautia_A;s__	SAMN09734669	PRJNA482748	China	Asia
GUT_GENOME001244	AF37-7	CGR	Isolate	3348698	78	103526	48.05	96.78	0	NA	0	91.39	93.61	20	GCA_003477595	GUT_GENOME143157	MGYG-HGUT-02445	d__Bacteria;p__Firmicutes_A;c__Clostridia;o__Lachnospirales;f__Lachnospiraceae;g__Clostridium_Q;s__Clostridium_Q sp003024715	SAMN09734670	PRJNA482748	China	Asia
GUT_GENOME001245	AF37-9	CGR	Isolate	2261182	107	51844	59.72	100	1.61	NA	94.12	99.61	99.45	20	GCA_003475115	GUT_GENOME001245	MGYG-HGUT-00210	d__Bacteria;p__Actinobacteriota;c__Coriobacteriia;o__Coriobacteriales;f__Coriobacteriaceae;g__Collinsella;s__	SAMN09734671	PRJNA482748	China	Asia
GUT_GENOME001246	AF38-11	CGR	Isolate	3685024	171	54239	44.97	98.99	2.03	NA	0	99.67	97.06	20	GCA_003474655	GUT_GENOME140299	MGYG-HGUT-02293	d__Bacteria;p__Bacteroidota;c__Bacteroidia;o__Bacteroidales;f__Bacteroidaceae;g__Prevotella;s__Prevotella copri	SAMN09734673	PRJNA482748	China	Asia
GUT_GENOME001247	AF38-1	CGR	Isolate	3206388	22	308166	43.74	99.33	0.34	NA	0	99.74	99.79	20	GCA_003603945	GUT_GENOME001379	MGYG-HGUT-00231	d__Bacteria;p__Firmicutes_A;c__Clostridia;o__Lachnospirales;f__Lachnospiraceae;g__Coprococcus;s__Coprococcus eutactus_A	SAMN09734672	PRJNA482748	China	Asia
GUT_GENOME001248	AF38-24	CGR	Isolate	3095773	45	320287	41.19	99.52	0.24	NA	0	99.61	99.76	18	GCA_003474615	GUT_GENOME143712	MGYG-HGUT-02492	d__Bacteria;p__Firmicutes_A;c__Clostridia;o__Lachnospirales;f__Lachnospiraceae;g__Agathobacter;s__Agathobacter rectalis	SAMN09734675	PRJNA482748	China	Asia
GUT_GENOME001249	AF38-2	CGR	Isolate	6849574	229	111707	42.13	99.46	0.55	NA	0	94.19	99.52	20	GCA_003474645	GUT_GENOME096080	MGYG-HGUT-01345	d__Bacteria;p__Bacteroidota;c__Bacteroidia;o__Bacteroidales;f__Bacteroidaceae;g__Bacteroides;s__Bacteroides xylanisolvens	SAMN09734674	PRJNA482748	China	Asia
GUT_GENOME001250	AF38-3AC	CGR	Isolate	2379332	75	85228	59.9	100	1.61	NA	94.12	99.61	99.45	20	GCA_003474365	GUT_GENOME239815	MGYG-HGUT-03703	d__Bacteria;p__Actinobacteriota;c__Coriobacteriia;o__Coriobacteriales;f__Coriobacteriaceae;g__Collinsella;s__	SAMN09734676	PRJNA482748	China	Asia
GUT_GENOME001251	AF38-4	CGR	Isolate	4882730	186	87099	45.25	99.62	0.77	NA	0	99.67	99.56	20	GCA_003474345	GUT_GENOME000192	MGYG-HGUT-00044	d__Bacteria;p__Bacteroidota;c__Bacteroidia;o__Bacteroidales;f__Tannerellaceae;g__Parabacteroides;s__Parabacteroides merdae	SAMN09734677	PRJNA482748	China	Asia
GUT_GENOME001252	AF39-10AC	CGR	Isolate	5550813	133	136833	45.14	99.42	1.41	NA	94.12	99.67	94.77	20	GCA_003635405	GUT_GENOME143131	MGYG-HGUT-02438	d__Bacteria;p__Bacteroidota;c__Bacteroidia;o__Bacteroidales;f__Tannerellaceae;g__Parabacteroides;s__Parabacteroides distasonis	SAMN09734680	PRJNA482748	China	Asia
GUT_GENOME001253	AF39-10AT	CGR	Isolate	5363054	119	147182	41.93	99.25	0.19	NA	94.96	99.67	99.49	20	GCA_003436015	GUT_GENOME143505	MGYG-HGUT-02478	d__Bacteria;p__Bacteroidota;c__Bacteroidia;o__Bacteroidales;f__Bacteroidaceae;g__Bacteroides_B;s__Bacteroides_B dorei	SAMN09734681	PRJNA482748	China	Asia
GUT_GENOME001254	AF39-10	CGR	Isolate	4566607	25	430273	45.32	98.96	1.18	NA	94.96	99.67	99.83	20	GCA_003474315	GUT_GENOME141734	MGYG-HGUT-02357	d__Bacteria;p__Firmicutes;c__Bacilli;o__Bacillales;f__Bacillaceae;g__Bacillus;s__Bacillus licheniformis	SAMN09734679	PRJNA482748	China	Asia
GUT_GENOME001255	AF39-11AC	CGR	Isolate	6486320	57	432362	42.35	99.13	0.37	NA	94.96	99.67	99.59	20	GCA_003474285	GUT_GENOME001255	MGYG-HGUT-00211	d__Bacteria;p__Bacteroidota;c__Bacteroidia;o__Bacteroidales;f__Bacteroidaceae;g__Bacteroides;s__Bacteroides intestinalis_A	SAMN09734683	PRJNA482748	China	Asia
GUT_GENOME001256	AF39-11AT	CGR	Isolate	2364355	78	91600	59.16	100	0.81	NA	94.12	99.61	99.45	20	GCA_003474585	GUT_GENOME239721	MGYG-HGUT-03692	d__Bacteria;p__Actinobacteriota;c__Coriobacteriia;o__Coriobacteriales;f__Coriobacteriaceae;g__Collinsella;s__Collinsella sp002232035	SAMN09734684	PRJNA482748	China	Asia
GUT_GENOME001257	AF39-11	CGR	Isolate	3728873	109	145607	44.35	99.25	0.56	NA	0	96.93	99.62	20	GCA_003474305	GUT_GENOME239725	MGYG-HGUT-03693	d__Bacteria;p__Bacteroidota;c__Bacteroidia;o__Bacteroidales;f__Bacteroidaceae;g__Bacteroides_A;s__Bacteroides_A plebeius_A	SAMN09734682	PRJNA482748	China	Asia
GUT_GENOME001258	AF39-14AC	CGR	Isolate	3339743	123	128284	41.12	99.52	0.72	NA	0	99.61	99.76	19	GCA_003474555	GUT_GENOME143712	MGYG-HGUT-02492	d__Bacteria;p__Firmicutes_A;c__Clostridia;o__Lachnospirales;f__Lachnospiraceae;g__Agathobacter;s__Agathobacter rectalis	SAMN09734685	PRJNA482748	China	Asia
GUT_GENOME001259	AF39-16AC	CGR	Isolate	4917175	106	139537	46.25	99.26	0.5	NA	0	99.67	99.49	20	GCA_003602735	GUT_GENOME096083	MGYG-HGUT-01346	d__Bacteria;p__Bacteroidota;c__Bacteroidia;o__Bacteroidales;f__Bacteroidaceae;g__Bacteroides;s__Bacteroides uniformis	SAMN09734686	PRJNA482748	China	Asia
GUT_GENOME001260	AF39-1	CGR	Isolate	5030540	118	121137	42.18	99.25	0	NA	94.96	99.67	99.59	20	GCA_003474595	GUT_GENOME143505	MGYG-HGUT-02478	d__Bacteria;p__Bacteroidota;c__Bacteroidia;o__Bacteroidales;f__Bacteroidaceae;g__Bacteroides_B;s__Bacteroides_B dorei	SAMN09734678	PRJNA482748	China	Asia
GUT_GENOME001261	AF39-4	CGR	Isolate	3683307	36	441503	41.27	99.37	0	NA	0	86.17	99.59	20	GCA_003474255	GUT_GENOME001261	MGYG-HGUT-00212	d__Bacteria;p__Firmicutes_A;c__Clostridia;o__Lachnospirales;f__Lachnospiraceae;g__Blautia_A;s__Blautia_A obeum	SAMN09734687	PRJNA482748	China	Asia
GUT_GENOME001262	AF39-5AC	CGR	Isolate	3721324	110	130002	44.33	99.25	0.56	NA	0	92.95	99.62	20	GCA_003474535	GUT_GENOME239725	MGYG-HGUT-03693	d__Bacteria;p__Bacteroidota;c__Bacteroidia;o__Bacteroidales;f__Bacteroidaceae;g__Bacteroides_A;s__Bacteroides_A plebeius_A	SAMN09734688	PRJNA482748	China	Asia
GUT_GENOME001263	AF39-6AC	CGR	Isolate	6026726	136	109729	41.97	99.46	0.17	NA	94.96	99.67	99.56	20	GCA_003474245	GUT_GENOME096080	MGYG-HGUT-01345	d__Bacteria;p__Bacteroidota;c__Bacteroidia;o__Bacteroidales;f__Bacteroidaceae;g__Bacteroides;s__Bacteroides xylanisolvens	SAMN09734689	PRJNA482748	China	Asia
GUT_GENOME001264	AF39-8AT	CGR	Isolate	5001546	98	136820	42.18	99.25	0	NA	94.96	99.67	99.45	20	GCA_003474225	GUT_GENOME143505	MGYG-HGUT-02478	d__Bacteria;p__Bacteroidota;c__Bacteroidia;o__Bacteroidales;f__Bacteroidaceae;g__Bacteroides_B;s__Bacteroides_B dorei	SAMN09734690	PRJNA482748	China	Asia
GUT_GENOME001265	AF41-18	CGR	Isolate	3195885	119	76472	37.39	96.31	0.67	NA	0	85.91	95.11	20	GCA_003474205	GUT_GENOME000237	MGYG-HGUT-00060	d__Bacteria;p__Firmicutes_A;c__Clostridia;o__Lachnospirales;f__Lachnospiraceae;g__Lachnospira;s__Lachnospira eligens_B	SAMN09734691	PRJNA482748	China	Asia
GUT_GENOME001266	AF41-3MH	CGR	Isolate	2260224	22	227758	56.45	96.57	0.68	NA	0	99.67	99.08	20	GCA_003474525	GUT_GENOME239670	MGYG-HGUT-03683	d__Bacteria;p__Actinobacteriota;c__Actinobacteria;o__Actinomycetales;f__Bifidobacteriaceae;g__Bifidobacterium;s__Bifidobacterium pseudocatenulatum	SAMN09734692	PRJNA482748	China	Asia
GUT_GENOME001267	AF41-6	CGR	Isolate	4071747	180	54412	45.96	98.17	0.37	NA	94.96	89.76	96.51	20	GCA_003474175	GUT_GENOME239662	MGYG-HGUT-03681	d__Bacteria;p__Bacteroidota;c__Bacteroidia;o__Bacteroidales;f__Bacteroidaceae;g__Bacteroides;s__Bacteroides stercoris	SAMN09734693	PRJNA482748	China	Asia
GUT_GENOME001268	AF41-7	CGR	Isolate	5502637	479	25166	42.84	98.5	0.38	NA	94.96	99.67	91.15	20	GCA_003474155	GUT_GENOME143505	MGYG-HGUT-02478	d__Bacteria;p__Bacteroidota;c__Bacteroidia;o__Bacteroidales;f__Bacteroidaceae;g__Bacteroides_B;s__Bacteroides_B dorei	SAMN09734694	PRJNA482748	China	Asia
GUT_GENOME001269	AF41-8MH	CGR	Isolate	5328351	231	54823	42.38	97.22	0.19	NA	94.96	93.35	73.13	20	GCA_003474145	GUT_GENOME143505	MGYG-HGUT-02478	d__Bacteria;p__Bacteroidota;c__Bacteroidia;o__Bacteroidales;f__Bacteroidaceae;g__Bacteroides_B;s__Bacteroides_B dorei	SAMN09734695	PRJNA482748	China	Asia
GUT_GENOME001270	AF41-9	CGR	Isolate	4347192	168	66465	42.2	98.73	0.13	NA	82.35	93.09	66.7	20	GCA_003477525	GUT_GENOME001270	MGYG-HGUT-00213	d__Bacteria;p__Firmicutes_A;c__Clostridia;o__Lachnospirales;f__Lachnospiraceae;g__Blautia_A;s__	SAMN09734696	PRJNA482748	China	Asia
GUT_GENOME001271	AF42-10	CGR	Isolate	2405728	52	207384	40.36	98.3	1.01	NA	92.44	99.67	99.83	20	GCA_003435865	GUT_GENOME001659	MGYG-HGUT-00258	d__Bacteria;p__Firmicutes_A;c__Clostridia;o__Oscillospirales;f__Acutalibacteraceae;g__Ruminococcus_E;s__Ruminococcus_E bromii_B	SAMN09734697	PRJNA482748	China	Asia
GUT_GENOME001272	AF42-11	CGR	Isolate	4354971	126	130464	46.24	97.73	0.19	NA	0	99.67	99.59	20	GCA_003474125	GUT_GENOME096083	MGYG-HGUT-01346	d__Bacteria;p__Bacteroidota;c__Bacteroidia;o__Bacteroidales;f__Bacteroidaceae;g__Bacteroides;s__Bacteroides uniformis	SAMN09734698	PRJNA482748	China	Asia
GUT_GENOME001273	AF42-15	CGR	Isolate	2036667	41	102498	42.33	99.1	0.08	NA	94.12	99.74	99.76	19	GCA_003474485	GUT_GENOME001139	MGYG-HGUT-00199	d__Bacteria;p__Firmicutes;c__Bacilli;o__Lactobacillales;f__Streptococcaceae;g__Streptococcus;s__Streptococcus parasanguinis_B	SAMN09734699	PRJNA482748	China	Asia
GUT_GENOME001274	AF42-16	CGR	Isolate	2032517	120	32779	38.77	100	0	NA	0	99.67	99.69	20	GCA_003474105	GUT_GENOME001274	MGYG-HGUT-00214	d__Bacteria;p__Firmicutes_C;c__Negativicutes;o__Veillonellales;f__Veillonellaceae;g__Veillonella;s__Veillonella dispar_A	SAMN09734700	PRJNA482748	China	Asia
GUT_GENOME001275	AF42-21	CGR	Isolate	3317523	123	106438	41.33	97.76	0.68	NA	0	84.28	94.7	20	GCA_003474085	GUT_GENOME000706	MGYG-HGUT-00146	d__Bacteria;p__Firmicutes_A;c__Clostridia;o__Lachnospirales;f__Lachnospiraceae;g__Dorea;s__Dorea formicigenerans	SAMN09734701	PRJNA482748	China	Asia
GUT_GENOME001276	AF42-23	CGR	Isolate	6578801	129	104880	41.87	98.17	0	NA	94.96	99.67	99.56	20	GCA_003472925	GUT_GENOME096203	MGYG-HGUT-01378	d__Bacteria;p__Bacteroidota;c__Bacteroidia;o__Bacteroidales;f__Bacteroidaceae;g__Bacteroides;s__Bacteroides ovatus	SAMN09734702	PRJNA482748	China	Asia
GUT_GENOME001277	AF42-3BH	CGR	Isolate	3181207	163	50364	37.44	97.99	0.67	NA	0	99.67	99.08	20	GCA_003473445	GUT_GENOME000237	MGYG-HGUT-00060	d__Bacteria;p__Firmicutes_A;c__Clostridia;o__Lachnospirales;f__Lachnospiraceae;g__Lachnospira;s__Lachnospira eligens_B	SAMN09734704	PRJNA482748	China	Asia
GUT_GENOME001278	AF42-3	CGR	Isolate	4864087	69	232762	44.96	98.46	1.47	NA	94.96	99.67	99.45	20	GCA_003474055	GUT_GENOME143131	MGYG-HGUT-02438	d__Bacteria;p__Bacteroidota;c__Bacteroidia;o__Bacteroidales;f__Tannerellaceae;g__Parabacteroides;s__Parabacteroides distasonis	SAMN09734703	PRJNA482748	China	Asia
GUT_GENOME001279	AF42-6	CGR	Isolate	3447190	115	101428	44.74	99.16	0	NA	82.35	99.74	80.82	19	GCA_003477505	GUT_GENOME000662	MGYG-HGUT-00141	d__Bacteria;p__Firmicutes_A;c__Clostridia;o__Lachnospirales;f__Lachnospiraceae;g__;s__	SAMN09734705	PRJNA482748	China	Asia
GUT_GENOME001280	AF42-8	CGR	Isolate	3144099	155	85864	41.31	97.81	2.43	NA	0	99.61	99.83	20	GCA_003435965	GUT_GENOME000735	MGYG-HGUT-00154	d__Bacteria;p__Firmicutes_A;c__Clostridia;o__Lachnospirales;f__Lachnospiraceae;g__CAG-45;s__CAG-45 sp900066395	SAMN09734706	PRJNA482748	China	Asia
GUT_GENOME001281	AF42-9BH	CGR	Isolate	4722926	327	44285	41.08	97.45	0	NA	82.35	98.89	43.52	20	GCA_003477585	GUT_GENOME001147	MGYG-HGUT-00200	d__Bacteria;p__Firmicutes_A;c__Clostridia;o__Lachnospirales;f__Lachnospiraceae;g__Blautia_A;s__	SAMN09734708	PRJNA482748	China	Asia
GUT_GENOME001282	AF42-9	CGR	Isolate	3117648	152	40058	48.9	97.9	0	NA	95.8	99.67	99.45	20	GCA_003473415	GUT_GENOME001282	MGYG-HGUT-00215	d__Bacteria;p__Bacteroidota;c__Bacteroidia;o__Bacteroidales;f__Bacteroidaceae;g__Prevotella;s__Prevotella stercorea	SAMN09734707	PRJNA482748	China	Asia
GUT_GENOME001283	AF43-10	CGR	Isolate	3008832	41	140274	44.06	98.43	0	NA	0	99.67	99.79	20	GCA_003474475	GUT_GENOME001029	MGYG-HGUT-00190	d__Bacteria;p__Firmicutes_A;c__Clostridia;o__Lachnospirales;f__Lachnospiraceae;g__CAG-127;s__CAG-127 sp900319515	SAMN09734709	PRJNA482748	China	Asia
GUT_GENOME001284	AF43-11	CGR	Isolate	2267498	101	100104	40.42	97.99	0.67	NA	92.44	99.67	99.83	20	GCA_003435955	GUT_GENOME001659	MGYG-HGUT-00258	d__Bacteria;p__Firmicutes_A;c__Clostridia;o__Oscillospirales;f__Acutalibacteraceae;g__Ruminococcus_E;s__Ruminococcus_E bromii_B	SAMN09734710	PRJNA482748	China	Asia
GUT_GENOME001285	AF43-2	CGR	Isolate	3762359	212	40016	45.04	96.48	1.35	NA	95.8	99.67	99.52	20	GCA_003472885	GUT_GENOME140299	MGYG-HGUT-02293	d__Bacteria;p__Bacteroidota;c__Bacteroidia;o__Bacteroidales;f__Bacteroidaceae;g__Prevotella;s__Prevotella copri	SAMN09734711	PRJNA482748	China	Asia
GUT_GENOME001286	AF45-10BH	CGR	Isolate	2278709	22	392361	56.64	98.14	0.38	NA	0	99.67	99.11	20	GCA_003474015	GUT_GENOME239670	MGYG-HGUT-03683	d__Bacteria;p__Actinobacteriota;c__Actinobacteria;o__Actinomycetales;f__Bifidobacteriaceae;g__Bifidobacterium;s__Bifidobacterium pseudocatenulatum	SAMN09734713	PRJNA482748	China	Asia
GUT_GENOME001287	AF45-10	CGR	Isolate	2161656	47	85030	62.69	97.99	0	NA	0	99.67	93.2	20	GCA_003474045	GUT_GENOME142525	MGYG-HGUT-02396	d__Bacteria;p__Actinobacteriota;c__Actinobacteria;o__Actinomycetales;f__Bifidobacteriaceae;g__Bifidobacterium;s__Bifidobacterium bifidum	SAMN09734712	PRJNA482748	China	Asia
GUT_GENOME001288	AF45-13BH	CGR	Isolate	2860468	224	28298	37.64	98.32	0.67	NA	0	99.67	96.92	18	GCA_003473405	GUT_GENOME000237	MGYG-HGUT-00060	d__Bacteria;p__Firmicutes_A;c__Clostridia;o__Lachnospirales;f__Lachnospiraceae;g__Lachnospira;s__Lachnospira eligens_B	SAMN09734714	PRJNA482748	China	Asia
GUT_GENOME001289	AF45-14BH	CGR	Isolate	3779521	200	43116	38.03	98.99	2.17	NA	83.19	64.12	95.08	20	GCA_003473385	GUT_GENOME001689	MGYG-HGUT-00262	d__Bacteria;p__Firmicutes_A;c__Clostridia;o__Lachnospirales;f__Lachnospiraceae;g__Eubacterium_E;s__Eubacterium_E hallii	SAMN09734715	PRJNA482748	China	Asia
GUT_GENOME001290	AF45-16BH	CGR	Isolate	6403712	227	62319	42.87	97.99	0	NA	94.96	99.67	98.87	20	GCA_003474005	GUT_GENOME001120	MGYG-HGUT-00196	d__Bacteria;p__Bacteroidota;c__Bacteroidia;o__Bacteroidales;f__Bacteroidaceae;g__Bacteroides;s__Bacteroides thetaiotaomicron	SAMN09734716	PRJNA482748	China	Asia
GUT_GENOME001291	AF45-17BH	CGR	Isolate	6718086	223	70920	41.76	97.62	0.73	NA	94.96	99.67	99.56	20	GCA_003474465	GUT_GENOME096203	MGYG-HGUT-01378	d__Bacteria;p__Bacteroidota;c__Bacteroidia;o__Bacteroidales;f__Bacteroidaceae;g__Bacteroides;s__Bacteroides ovatus	SAMN09734718	PRJNA482748	China	Asia
GUT_GENOME001292	AF45-17	CGR	Isolate	3522085	132	56752	43.27	95.97	1.34	NA	0	99.61	94.94	19	GCA_003433855	GUT_GENOME103893	MGYG-HGUT-01714	d__Bacteria;p__Firmicutes_A;c__Clostridia;o__Lachnospirales;f__Lachnospiraceae;g__Coprococcus_A;s__Coprococcus_A catus	SAMN09734717	PRJNA482748	China	Asia
GUT_GENOME001293	AF45-19	CGR	Isolate	2247377	54	112471	59.49	97.77	0.15	NA	0	93.74	99.04	20	GCA_003473345	GUT_GENOME142522	MGYG-HGUT-02395	d__Bacteria;p__Actinobacteriota;c__Actinobacteria;o__Actinomycetales;f__Bifidobacteriaceae;g__Bifidobacterium;s__Bifidobacterium adolescentis	SAMN09734719	PRJNA482748	China	Asia
GUT_GENOME001294	AF45-4BH	CGR	Isolate	3506907	106	75630	42.44	98.73	0.63	NA	83.19	99.67	89.71	20	GCA_003477475	GUT_GENOME000906	MGYG-HGUT-00171	d__Bacteria;p__Firmicutes_A;c__Clostridia;o__Lachnospirales;f__Lachnospiraceae;g__Blautia_A;s__Blautia_A sp900120195	SAMN09734720	PRJNA482748	China	Asia
GUT_GENOME001295	AF46-10NS	CGR	Isolate	3676052	144	71791	42.99	96.68	0.32	NA	0	81.34	98.15	20	GCA_003474435	GUT_GENOME001295	MGYG-HGUT-00216	d__Bacteria;p__Firmicutes_A;c__Clostridia;o__Lachnospirales;f__Lachnospiraceae;g__Blautia_A;s__	SAMN09734721	PRJNA482748	China	Asia
GUT_GENOME001296	AF46-11NS	CGR	Isolate	6151296	391	33775	42.04	98.49	0.49	NA	94.96	99.67	95.35	20	GCA_003473975	GUT_GENOME096080	MGYG-HGUT-01345	d__Bacteria;p__Bacteroidota;c__Bacteroidia;o__Bacteroidales;f__Bacteroidaceae;g__Bacteroides;s__Bacteroides xylanisolvens	SAMN09734722	PRJNA482748	China	Asia
GUT_GENOME001297	AF46-12NS	CGR	Isolate	3653823	84	104747	46.58	98.26	1.45	NA	0	99.61	99.83	20	GCA_003435855	GUT_GENOME001297	MGYG-HGUT-00217	d__Bacteria;p__Firmicutes_A;c__Clostridia;o__Lachnospirales;f__Lachnospiraceae;g__Acetatifactor;s__Acetatifactor sp900066565	SAMN09734723	PRJNA482748	China	Asia
GUT_GENOME001298	AF46-14NS	CGR	Isolate	5063870	249	51244	42.26	98.3	0.19	NA	94.96	95.96	97.03	20	GCA_003472865	GUT_GENOME143505	MGYG-HGUT-02478	d__Bacteria;p__Bacteroidota;c__Bacteroidia;o__Bacteroidales;f__Bacteroidaceae;g__Bacteroides_B;s__Bacteroides_B dorei	SAMN09734724	PRJNA482748	China	Asia
GUT_GENOME001299	AF46-2GN	CGR	Isolate	5472059	238	52143	43.8	97.86	0.19	NA	94.96	97.91	99.62	20	GCA_003473955	GUT_GENOME096063	MGYG-HGUT-01337	d__Bacteria;p__Bacteroidota;c__Bacteroidia;o__Bacteroidales;f__Bacteroidaceae;g__Bacteroides;s__Bacteroides fragilis	SAMN09734725	PRJNA482748	China	Asia
GUT_GENOME001300	AF46-2NS	CGR	Isolate	3445994	209	39057	44.97	95.71	1.44	NA	94.96	96.15	99.56	20	GCA_003473935	GUT_GENOME140299	MGYG-HGUT-02293	d__Bacteria;p__Bacteroidota;c__Bacteroidia;o__Bacteroidales;f__Bacteroidaceae;g__Prevotella;s__Prevotella copri	SAMN09734726	PRJNA482748	China	Asia
GUT_GENOME001301	AF46-5GN	CGR	Isolate	5179602	255	41846	42.9	97.33	1.77	NA	94.96	99.67	99.45	20	GCA_003472875	GUT_GENOME147854	MGYG-HGUT-02549	d__Bacteria;p__Bacteroidota;c__Bacteroidia;o__Bacteroidales;f__Bacteroidaceae;g__Bacteroides;s__Bacteroides caccae	SAMN09734727	PRJNA482748	China	Asia
GUT_GENOME001302	AF46-9NS	CGR	Isolate	3636224	76	104814	46.54	97.79	1.45	NA	0	99.61	95.38	20	GCA_003435925	GUT_GENOME001297	MGYG-HGUT-00217	d__Bacteria;p__Firmicutes_A;c__Clostridia;o__Lachnospirales;f__Lachnospiraceae;g__Acetatifactor;s__Acetatifactor sp900066565	SAMN09734728	PRJNA482748	China	Asia
GUT_GENOME001303	AF48-12	CGR	Isolate	3163653	61	136880	54.16	99.12	0	NA	94.96	99.67	99.66	20	GCA_003477565	GUT_GENOME000899	MGYG-HGUT-00170	d__Bacteria;p__Bacteroidota;c__Bacteroidia;o__Bacteroidales;f__Rikenellaceae;g__Alistipes_A;s__Alistipes_A sp900240235	SAMN09734729	PRJNA482748	China	Asia
GUT_GENOME001304	AF48-14	CGR	Isolate	5248140	111	95962	46.07	98.75	0.58	NA	0	99.67	99.52	20	GCA_003477465	GUT_GENOME143190	MGYG-HGUT-02449	d__Bacteria;p__Bacteroidota;c__Bacteroidia;o__Bacteroidales;f__Tannerellaceae;g__Parabacteroides;s__	SAMN09734730	PRJNA482748	China	Asia
GUT_GENOME001305	AF48-16	CGR	Isolate	3841212	86	125944	42.67	97.8	0.75	NA	94.96	99.67	97.16	20	GCA_003472845	GUT_GENOME001422	MGYG-HGUT-00238	d__Bacteria;p__Firmicutes;c__Bacilli;o__Lactobacillales;f__Enterococcaceae;g__Enterococcus_D;s__Enterococcus_D casseliflavus	SAMN09734731	PRJNA482748	China	Asia
GUT_GENOME001306	AF50-3	CGR	Isolate	3864724	62	245827	47.92	95.52	0.95	NA	0	93.87	99.83	20	GCA_003477445	GUT_GENOME143157	MGYG-HGUT-02445	d__Bacteria;p__Firmicutes_A;c__Clostridia;o__Lachnospirales;f__Lachnospiraceae;g__Clostridium_Q;s__Clostridium_Q sp003024715	SAMN09734732	PRJNA482748	China	Asia
GUT_GENOME001307	AM01-30	CGR	Isolate	3022124	102	70677	59.86	99.33	0	NA	94.12	99.67	99.83	20	GCA_003433795	GUT_GENOME142594	MGYG-HGUT-02410	d__Bacteria;p__Firmicutes_A;c__Clostridia;o__Oscillospirales;f__Ruminococcaceae;g__Provencibacterium;s__Provencibacterium massiliense	SAMN09734733	PRJNA482748	China	Asia
GUT_GENOME001308	AM04-33	CGR	Isolate	2323002	46	107038	62.55	100	0	NA	95.8	99.67	99.42	20	GCA_003473355	GUT_GENOME001638	MGYG-HGUT-00256	d__Bacteria;p__Actinobacteriota;c__Coriobacteriia;o__Coriobacteriales;f__Atopobiaceae;g__Olsenella_B;s__Olsenella_B sp000752675	SAMN09734734	PRJNA482748	China	Asia
GUT_GENOME001309	AM05-11	CGR	Isolate	2599623	91	91754	53.28	99.38	1.2	NA	0	99.74	96.03	20	GCA_003472805	GUT_GENOME001309	MGYG-HGUT-00218	d__Bacteria;p__Firmicutes_C;c__Negativicutes;o__Acidaminococcales;f__Acidaminococcaceae;g__Acidaminococcus;s__Acidaminococcus sp900291475	SAMN09734736	PRJNA482748	China	Asia
GUT_GENOME001310	AM05-17	CGR	Isolate	2421497	34	220328	62.45	100	0	NA	95.8	99.67	99.42	20	GCA_003472815	GUT_GENOME001638	MGYG-HGUT-00256	d__Bacteria;p__Actinobacteriota;c__Coriobacteriia;o__Coriobacteriales;f__Atopobiaceae;g__Olsenella_B;s__Olsenella_B sp000752675	SAMN09734737	PRJNA482748	China	Asia
GUT_GENOME001311	AM05-1	CGR	Isolate	3164131	43	224454	54.09	99.33	0.67	NA	0	99.74	99.86	20	GCA_003474415	GUT_GENOME001016	MGYG-HGUT-00185	d__Bacteria;p__Firmicutes_A;c__Clostridia;o__Oscillospirales;f__Butyricicoccaceae;g__Agathobaculum;s__Agathobaculum butyriciproducens	SAMN09734735	PRJNA482748	China	Asia
GUT_GENOME001312	AM05-23	CGR	Isolate	4238872	41	306801	47.57	99.3	0	NA	93.28	99.74	99.76	19	GCA_003477535	GUT_GENOME001312	MGYG-HGUT-00219	d__Bacteria;p__Firmicutes_A;c__Clostridia;o__Eubacteriales;f__Eubacteriaceae;g__Eubacterium;s__Eubacterium limosum_A	SAMN09734738	PRJNA482748	China	Asia
GUT_GENOME001313	AM05-7	CGR	Isolate	2420819	48	98040	62.45	100	0	NA	95.8	99.67	99.42	20	GCA_003472785	GUT_GENOME001638	MGYG-HGUT-00256	d__Bacteria;p__Actinobacteriota;c__Coriobacteriia;o__Coriobacteriales;f__Atopobiaceae;g__Olsenella_B;s__Olsenella_B sp000752675	SAMN09734739	PRJNA482748	China	Asia
GUT_GENOME001314	AM07-12	CGR	Isolate	3188181	18	500480	38.35	100	0	NA	0	99.67	99.73	20	GCA_003434715	GUT_GENOME096253	MGYG-HGUT-01398	d__Bacteria;p__Firmicutes;c__Bacilli;o__Erysipelotrichales;f__Erysipelotrichaceae;g__Absiella;s__Absiella sp000163515	SAMN09734740	PRJNA482748	China	Asia
GUT_GENOME001315	AM07-15	CGR	Isolate	3018709	57	137908	55.31	95.97	0.67	NA	87.39	99.74	99.86	20	GCA_003477405	GUT_GENOME001315	MGYG-HGUT-00220	d__Bacteria;p__Firmicutes_A;c__Clostridia;o__Oscillospirales;f__Butyricicoccaceae;g__;s__	SAMN09734741	PRJNA482748	China	Asia
GUT_GENOME001316	AM07-16	CGR	Isolate	3481200	50	213610	40.48	99.62	0.26	NA	94.12	99.67	99.42	20	GCA_003472765	GUT_GENOME001316	MGYG-HGUT-00221	d__Bacteria;p__Bacteroidota;c__Bacteroidia;o__Bacteroidales;f__Tannerellaceae;g__Parabacteroides;s__Parabacteroides bouchesdurhonensis	SAMN09734742	PRJNA482748	China	Asia
GUT_GENOME001317	AM07-18	CGR	Isolate	4585084	67	200029	46.35	99.26	0.12	NA	0	99.67	99.49	20	GCA_003602695	GUT_GENOME096083	MGYG-HGUT-01346	d__Bacteria;p__Bacteroidota;c__Bacteroidia;o__Bacteroidales;f__Bacteroidaceae;g__Bacteroides;s__Bacteroides uniformis	SAMN09734743	PRJNA482748	China	Asia
GUT_GENOME001318	AM07-19	CGR	Isolate	6231354	66	295504	49.25	99.32	0.56	NA	82.35	99.61	99.76	20	GCA_003433765	GUT_GENOME096485	MGYG-HGUT-01493	d__Bacteria;p__Firmicutes_A;c__Clostridia;o__Lachnospirales;f__Lachnospiraceae;g__Clostridium_M;s__Clostridium_M bolteae	SAMN09734744	PRJNA482748	China	Asia
GUT_GENOME001319	AM07-21	CGR	Isolate	4197688	145	115377	41.12	99.37	0	NA	0	99.67	98.02	19	GCA_003473325	GUT_GENOME001147	MGYG-HGUT-00200	d__Bacteria;p__Firmicutes_A;c__Clostridia;o__Lachnospirales;f__Lachnospiraceae;g__Blautia_A;s__	SAMN09734745	PRJNA482748	China	Asia
GUT_GENOME001320	AM07-24	CGR	Isolate	4252276	19	911853	45.69	99.29	0.71	NA	94.12	99.74	99.76	20	GCA_003472745	GUT_GENOME096557	MGYG-HGUT-01547	d__Bacteria;p__Firmicutes_A;c__Clostridia;o__Peptostreptococcales;f__Anaerovoracaceae;g__Emergencia;s__Emergencia timonensis	SAMN09734746	PRJNA482748	China	Asia
GUT_GENOME001321	AM07-35-1	CGR	Isolate	3124172	14	489577	38.27	100	0	NA	0	99.67	99.73	20	GCA_003434705	GUT_GENOME096253	MGYG-HGUT-01398	d__Bacteria;p__Firmicutes;c__Bacilli;o__Erysipelotrichales;f__Erysipelotrichaceae;g__Absiella;s__Absiella sp000163515	SAMN09734747	PRJNA482748	China	Asia
GUT_GENOME001322	AM08-25	CGR	Isolate	2339173	32	178197	56.45	100	0.38	NA	0	99.67	99.11	20	GCA_003472685	GUT_GENOME239670	MGYG-HGUT-03683	d__Bacteria;p__Actinobacteriota;c__Actinobacteria;o__Actinomycetales;f__Bifidobacteriaceae;g__Bifidobacterium;s__Bifidobacterium pseudocatenulatum	SAMN09734749	PRJNA482748	China	Asia
GUT_GENOME001323	AM08-2	CGR	Isolate	2326862	32	170241	56.47	100	0.38	NA	0	99.67	99.04	20	GCA_003472725	GUT_GENOME239670	MGYG-HGUT-03683	d__Bacteria;p__Actinobacteriota;c__Actinobacteria;o__Actinomycetales;f__Bifidobacteriaceae;g__Bifidobacterium;s__Bifidobacterium pseudocatenulatum	SAMN09734748	PRJNA482748	China	Asia
GUT_GENOME001324	AM08-6	CGR	Isolate	4189286	134	93171	41.55	99.42	0.58	NA	0	99.67	99.52	20	GCA_003473295	GUT_GENOME001324	MGYG-HGUT-00222	d__Bacteria;p__Bacteroidota;c__Bacteroidia;o__Bacteroidales;f__Tannerellaceae;g__Parabacteroides;s__	SAMN09734750	PRJNA482748	China	Asia
GUT_GENOME001325	AM09-11	CGR	Isolate	4338998	63	182534	46.4	99.26	0.74	NA	0	99.67	99.49	20	GCA_003473285	GUT_GENOME096083	MGYG-HGUT-01346	d__Bacteria;p__Bacteroidota;c__Bacteroidia;o__Bacteroidales;f__Bacteroidaceae;g__Bacteroides;s__Bacteroides uniformis	SAMN09734751	PRJNA482748	China	Asia
GUT_GENOME001326	AM09-18-1	CGR	Isolate	3400783	74	164919	40.53	99.12	0	NA	0	99.67	99.62	20	GCA_003435835	GUT_GENOME001575	MGYG-HGUT-00249	d__Bacteria;p__Firmicutes_A;c__Clostridia;o__Lachnospirales;f__Lachnospiraceae;g__Faecalicatena;s__Faecalicatena faecis	SAMN09734753	PRJNA482748	China	Asia
GUT_GENOME001327	AM09-18	CGR	Isolate	5411737	212	63150	42.29	99.25	0.56	NA	94.96	99.67	98.02	20	GCA_003473265	GUT_GENOME143505	MGYG-HGUT-02478	d__Bacteria;p__Bacteroidota;c__Bacteroidia;o__Bacteroidales;f__Bacteroidaceae;g__Bacteroides_B;s__Bacteroides_B dorei	SAMN09734752	PRJNA482748	China	Asia
GUT_GENOME001328	AM09-19	CGR	Isolate	3535821	159	42803	38.85	99.62	0	NA	94.12	99.67	99.45	20	GCA_003474405	GUT_GENOME096240	MGYG-HGUT-01391	d__Bacteria;p__Bacteroidota;c__Bacteroidia;o__Bacteroidales;f__Coprobacteraceae;g__Coprobacter;s__Coprobacter fastidiosus	SAMN09734754	PRJNA482748	China	Asia
GUT_GENOME001329	AM09-21	CGR	Isolate	6422561	101	278057	43.02	99.41	0.08	NA	0	99.67	86.15	20	GCA_003472675	GUT_GENOME001120	MGYG-HGUT-00196	d__Bacteria;p__Bacteroidota;c__Bacteroidia;o__Bacteroidales;f__Bacteroidaceae;g__Bacteroides;s__Bacteroides thetaiotaomicron	SAMN09734755	PRJNA482748	China	Asia
GUT_GENOME001330	AM09-26	CGR	Isolate	2727679	107	63904	29.28	99.06	0	NA	68.07	99.67	99.79	17	GCA_003435905	GUT_GENOME000196	MGYG-HGUT-00045	d__Bacteria;p__Firmicutes;c__Bacilli;o__Erysipelotrichales;f__Erysipelatoclostridiaceae;g__Erysipelatoclostridium;s__Erysipelatoclostridium sp000752095	SAMN09734756	PRJNA482748	China	Asia
GUT_GENOME001331	AM09-36	CGR	Isolate	4048854	98	71516	44.26	98.88	0.37	NA	0	99.67	99.62	20	GCA_003472665	GUT_GENOME239725	MGYG-HGUT-03693	d__Bacteria;p__Bacteroidota;c__Bacteroidia;o__Bacteroidales;f__Bacteroidaceae;g__Bacteroides_A;s__Bacteroides_A plebeius_A	SAMN09734757	PRJNA482748	China	Asia
GUT_GENOME001332	AM09-40	CGR	Isolate	1888771	46	82985	32.82	99.48	0	NA	94.12	99.67	99.79	19	GCA_003472615	GUT_GENOME141003	MGYG-HGUT-02324	d__Bacteria;p__Firmicutes;c__Bacilli;o__Lactobacillales;f__Lactobacillaceae;g__Lactobacillus_B;s__Lactobacillus_B salivarius	SAMN09734758	PRJNA482748	China	Asia
GUT_GENOME001333	AM09-41	CGR	Isolate	2256548	38	150787	59.68	100	1.61	NA	94.12	93.87	99.45	20	GCA_003473245	GUT_GENOME001678	MGYG-HGUT-00260	d__Bacteria;p__Actinobacteriota;c__Coriobacteriia;o__Coriobacteriales;f__Coriobacteriaceae;g__Collinsella;s__	SAMN09734759	PRJNA482748	China	Asia
GUT_GENOME001334	AM09-45	CGR	Isolate	4246110	136	104932	35.03	100	0	NA	0	99.67	99.73	20	GCA_003433745	GUT_GENOME001340	MGYG-HGUT-00223	d__Bacteria;p__Firmicutes;c__Bacilli;o__Erysipelotrichales;f__Erysipelotrichaceae;g__Absiella;s__	SAMN09734760	PRJNA482748	China	Asia
GUT_GENOME001335	AM09-50	CGR	Isolate	4249673	98	115594	35.03	100	0	NA	0	99.67	99.73	20	GCA_003433845	GUT_GENOME001340	MGYG-HGUT-00223	d__Bacteria;p__Firmicutes;c__Bacilli;o__Erysipelotrichales;f__Erysipelotrichaceae;g__Absiella;s__	SAMN09734761	PRJNA482748	China	Asia
GUT_GENOME001336	AM09-51	CGR	Isolate	2323396	35	177456	37.26	99.33	0.34	NA	91.6	99.74	99.86	20	GCA_003473925	GUT_GENOME000141	MGYG-HGUT-00036	d__Bacteria;p__Firmicutes_A;c__Clostridia;o__Oscillospirales;f__Acutalibacteraceae;g__GCA-900066995;s__GCA-900066995 sp900291955	SAMN09734762	PRJNA482748	China	Asia
[truncated: 285,666+ more rows]
