# Supplementary material for: A unified catalog of 204,938 reference genomes from the human gut microbiome
Source: Nat Biotechnol. 2020 Jul 20;39(1):105–14. doi: 10.1038/s41587-020-0603-3 (PMC7801254; doi:10.1038/s41587-020-0603-3)
Supplement: Supplementary file 3 — General statistics and pan-genome results of the 4,644 representative species within the UHGG catalog. [file 41587_2020_603_MOESM3_ESM.xlsx]

## Sheet: Supplementary Table 2
Supplementary Table 2. General statistics and pan-genome results of the 4,644 representative species within the UHGG.
Species representative	MGnify accession	ENA accession	Status	Reference genes	Core genes1	% Core genes1	Accessory genes1	Pan-genome size1	Number of SNVs	Geographical diversity2	Number of genomes							Number of 97% ANI clusters	Number of 99% ANI clusters	Number of genomes (total)	Number of genomes (non-redundant)	Number of genomes (near-complete)	Number of samples	Taxonomy lineage (GTDB)	Taxonomy lineage (NCBI)
											HBC	NCBI	CGR	PATRIC/IMG	EBI	HGM	CIBIO
GUT_GENOME000001	MGYG-HGUT-00001	ERS3638031	Cultured (human gut)	3182	NA	NA	NA	NA	16351	0.69135	1	0	0	0	2	0	1	2	4	4	3	1	3	d__Bacteria;p__Firmicutes_A;c__Clostridia;o__Peptostreptococcales;f__Peptostreptococcaceae;g__GCA-900066495;s__	d__Bacteria;p__Firmicutes;c__Clostridia;o__Clostridiales;f__Clostridiaceae;g__Clostridium;s__
GUT_GENOME000004	MGYG-HGUT-00002	ERS3638032	Cultured (human gut)	3920	1821	46.4541	34621	36442	428560	1.22716	5	0	1	1	140	49	162	134	327	358	308	120	308	d__Bacteria;p__Firmicutes_A;c__Clostridia;o__Lachnospirales;f__Lachnospiraceae;g__Blautia_A;s__Blautia_A sp900066165	d__Bacteria;p__Firmicutes;c__Clostridia;o__Clostridiales;f__Ruminococcaceae;g__Ruminococcus;s__
GUT_GENOME000008	MGYG-HGUT-00003	ERS3638033	Cultured (human gut)	2690	1522	56.5799	19714	21236	516967	1.46615	3	1	1	0	253	244	676	42	561	1178	1000	593	1003	d__Bacteria;p__Bacteroidota;c__Bacteroidia;o__Bacteroidales;f__Rikenellaceae;g__Alistipes;s__Alistipes shahii	d__Bacteria;p__Bacteroidetes;c__Bacteroidia;o__Bacteroidales;f__Rikenellaceae;g__Alistipes;s__
GUT_GENOME000010	MGYG-HGUT-00004	ERS3638034	Cultured (human gut)	3634	NA	NA	NA	NA	58094	0.996794	3	1	1	2	7	5	5	3	17	24	22	8	23	d__Bacteria;p__Firmicutes_A;c__Clostridia;o__Oscillospirales;f__Ruminococcaceae;g__Anaerotruncus;s__Anaerotruncus colihominis	d__Bacteria;p__Firmicutes;c__Clostridia;o__Clostridiales;f__Ruminococcaceae;g__Anaerotruncus;s__Anaerotruncus colihominis
GUT_GENOME000017	MGYG-HGUT-00005	ERS3638035	Cultured (human gut)	3755	NA	NA	NA	NA	NA	0.653712	1	0	0	0	1	0	0	1	2	2	2	1	2	d__Bacteria;p__Firmicutes_A;c__Clostridia;o__Peptostreptococcales;f__Peptostreptococcaceae;g__Terrisporobacter;s__Terrisporobacter glycolicus_A	d__Bacteria;p__Firmicutes;c__Clostridia;o__Clostridiales;f__Peptostreptococcaceae;g__Terrisporobacter;s__Terrisporobacter glycolicus
GUT_GENOME000020	MGYG-HGUT-00006	ERS3638036	Cultured (human gut)	2616	NA	NA	NA	NA	NA	0	1	0	0	0	0	0	0	1	1	1	1	1	1	d__Bacteria;p__Firmicutes;c__Bacilli;o__Staphylococcales;f__Staphylococcaceae;g__Staphylococcus;s__Staphylococcus xylosus	d__Bacteria;p__Firmicutes;c__Bacilli;o__Bacillales;f__Staphylococcaceae;g__Staphylococcus;s__Staphylococcus xylosus
GUT_GENOME000021	MGYG-HGUT-00007	ERS3638037	Cultured (human gut)	1887	NA	NA	NA	NA	NA	0	1	0	0	0	0	0	0	1	1	1	1	1	1	d__Bacteria;p__Firmicutes;c__Bacilli;o__Lactobacillales;f__Lactobacillaceae;g__Lactobacillus;s__Lactobacillus intestinalis	d__Bacteria;p__Firmicutes;c__Bacilli;o__Lactobacillales;f__Lactobacillaceae;g__Lactobacillus;s__
GUT_GENOME000022	MGYG-HGUT-00008	ERS3638038	Cultured (human gut)	1829	1136	62.1104	2320	3456	105395	1.05626	2	0	0	0	11	6	5	6	14	24	17	12	19	d__Bacteria;p__Firmicutes;c__Bacilli;o__Lactobacillales;f__Lactobacillaceae;g__Lactobacillus;s__Lactobacillus johnsonii	d__Bacteria;p__Firmicutes;c__Bacilli;o__Lactobacillales;f__Lactobacillaceae;g__Lactobacillus;s__Lactobacillus johnsonii
GUT_GENOME000024	MGYG-HGUT-00009	ERS3638039	Cultured (human gut)	2143	NA	NA	NA	NA	NA	0	2	0	0	0	0	0	0	1	1	2	2	2	2	d__Bacteria;p__Firmicutes;c__Bacilli;o__Lactobacillales;f__Lactobacillaceae;g__Lactobacillus_B;s__Lactobacillus_B murinus	d__Bacteria;p__Firmicutes;c__Bacilli;o__Lactobacillales;f__Lactobacillaceae;g__Lactobacillus;s__Lactobacillus murinus
GUT_GENOME000029	MGYG-HGUT-00010	ERS3638040	Cultured (human gut)	2716	NA	NA	NA	NA	NA	0	1	0	0	0	0	0	0	1	1	1	1	1	1	d__Bacteria;p__Firmicutes;c__Bacilli;o__Staphylococcales;f__Staphylococcaceae;g__Staphylococcus_A;s__Staphylococcus_A lentus	d__Bacteria;p__Firmicutes;c__Bacilli;o__Bacillales;f__Staphylococcaceae;g__Staphylococcus;s__Staphylococcus lentus
GUT_GENOME000030	MGYG-HGUT-00011	ERS3638041	Cultured (human gut)	2744	NA	NA	NA	NA	NA	0	1	0	0	0	0	0	0	1	1	1	1	1	1	d__Bacteria;p__Firmicutes;c__Bacilli;o__Staphylococcales;f__Staphylococcaceae;g__Staphylococcus;s__Staphylococcus xylosus_B	d__Bacteria;p__Firmicutes;c__Bacilli;o__Bacillales;f__Staphylococcaceae;g__Staphylococcus;s__Staphylococcus xylosus
GUT_GENOME000031	MGYG-HGUT-00012	ERS3638042	Cultured (human gut)	3988	NA	NA	NA	NA	NA	0	1	0	0	0	0	0	0	1	1	1	1	1	1	d__Bacteria;p__Firmicutes;c__Bacilli;o__Bacillales;f__Bacillaceae;g__Bacillus;s__Bacillus subtilis	d__Bacteria;p__Firmicutes;c__Bacilli;o__Bacillales;f__Bacillaceae;g__Bacillus;s__Bacillus subtilis
GUT_GENOME000035	MGYG-HGUT-00013	ERS3638043	Cultured (human gut)	4861	2404	49.4548	13890	16294	247243	0.846291	3	0	2	0	19	5	7	4	15	36	19	14	20	d__Bacteria;p__Bacteroidota;c__Bacteroidia;o__Bacteroidales;f__Bacteroidaceae;g__Bacteroides;s__	d__Bacteria;p__Bacteroidetes;c__Bacteroidia;o__Bacteroidales;f__Bacteroidaceae;g__Bacteroides;s__
GUT_GENOME000046	MGYG-HGUT-00014	ERS3638044	Cultured (human gut)	4100	2838	69.2195	8137	10975	143576	0.347235	2	0	1	2	48	15	4	8	33	72	54	32	62	d__Bacteria;p__Firmicutes_A;c__Clostridia;o__Clostridiales;f__Clostridiaceae;g__Clostridium;s__Clostridium butyricum	d__Bacteria;p__Firmicutes;c__Clostridia;o__Clostridiales;f__Clostridiaceae;g__Clostridium;s__Clostridium butyricum
GUT_GENOME000047	MGYG-HGUT-00015	ERS3638045	Cultured (human gut)	4510	NA	NA	NA	NA	60071	0.682065	1	0	0	0	1	0	2	2	3	4	3	3	3	d__Bacteria;p__Proteobacteria;c__Gammaproteobacteria;o__Enterobacterales;f__Enterobacteriaceae;g__Enterobacter;s__Enterobacter mori	d__Bacteria;p__Proteobacteria;c__Gammaproteobacteria;o__Enterobacterales;f__Enterobacteriaceae;g__Enterobacter;s__Enterobacter mori
GUT_GENOME000049	MGYG-HGUT-00016	ERS3638046	Cultured (human gut)	2523	1681	66.627	7083	8764	170644	0.753012	1	0	0	0	57	21	76	13	84	155	107	64	107	d__Bacteria;p__Firmicutes_A;c__Clostridia;o__Lachnospirales;f__Anaerotignaceae;g__Anaerotignum;s__Anaerotignum sp001304995	d__Bacteria;p__Firmicutes;c__Clostridia;o__;f__;g__;s__
GUT_GENOME000054	MGYG-HGUT-00017	ERS3638047	Cultured (human gut)	1896	1343	70.8333	2412	3755	129101	0.843152	1	0	0	0	15	9	18	11	28	43	25	16	25	d__Bacteria;p__Actinobacteriota;c__Coriobacteriia;o__Coriobacteriales;f__Coriobacteriaceae;g__Collinsella;s__	d__Bacteria;p__Actinobacteria;c__Coriobacteriia;o__Coriobacteriales;f__Coriobacteriaceae;g__Collinsella;s__
GUT_GENOME000055	MGYG-HGUT-00018	ERS3638048	Cultured (human gut)	2826	1854	65.6051	10309	12163	236727	1.6161	1	1	1	0	104	60	207	13	194	374	266	180	269	d__Bacteria;p__Firmicutes_A;c__Clostridia;o__Lachnospirales;f__Lachnospiraceae;g__Coprococcus;s__Coprococcus eutactus	d__Bacteria;p__Firmicutes;c__Clostridia;o__Clostridiales;f__Lachnospiraceae;g__Coprococcus;s__Coprococcus eutactus
GUT_GENOME000057	MGYG-HGUT-00019	ERS3638049	Cultured (human gut)	4541	NA	NA	NA	NA	NA	0	1	0	0	0	0	0	0	1	1	1	1	1	1	d__Bacteria;p__Proteobacteria;c__Gammaproteobacteria;o__Enterobacterales;f__Enterobacteriaceae;g__Enterobacter;s__	d__Bacteria;p__Proteobacteria;c__Gammaproteobacteria;o__Enterobacterales;f__Enterobacteriaceae;g__Enterobacter;s__
GUT_GENOME000064	MGYG-HGUT-00020	ERS3638050	Cultured (human gut)	1905	NA	NA	NA	NA	NA	0.653712	1	0	0	0	0	0	1	1	2	2	2	2	2	d__Bacteria;p__Firmicutes;c__Bacilli;o__Lactobacillales;f__Lactobacillaceae;g__Lactobacillus_D;s__Lactobacillus_D curvatus	d__Bacteria;p__Firmicutes;c__Bacilli;o__Lactobacillales;f__Lactobacillaceae;g__Lactobacillus;s__Lactobacillus curvatus
GUT_GENOME000067	MGYG-HGUT-00021	ERS3638051	Cultured (human gut)	1885	NA	NA	NA	NA	6620	1.0659	2	0	0	0	6	4	2	1	4	14	10	7	11	d__Bacteria;p__Firmicutes;c__Bacilli;o__Lactobacillales;f__Lactobacillaceae;g__Lactobacillus_H;s__Lactobacillus_H vaginalis_A	d__Bacteria;p__Actinobacteria;c__Actinobacteria;o__Bifidobacteriales;f__Bifidobacteriaceae;g__Gardnerella;s__Gardnerella vaginalis
GUT_GENOME000092	MGYG-HGUT-00022	ERS3638052	Cultured (human gut)	2852	1396	48.9481	18409	19805	978871	1.41249	2	1	4	1	429	164	655	278	996	1256	921	335	924	d__Bacteria;p__Firmicutes_A;c__Clostridia;o__Oscillospirales;f__Ruminococcaceae;g__Faecalibacterium;s__Faecalibacterium prausnitzii_C	d__Bacteria;p__Firmicutes;c__Clostridia;o__Clostridiales;f__Ruminococcaceae;g__Faecalibacterium;s__Faecalibacterium prausnitzii
GUT_GENOME000094	MGYG-HGUT-00023	ERS3638053	Cultured (human gut)	1971	NA	NA	NA	NA	118804	1.04806	1	0	0	0	3	2	9	10	12	15	13	1	13	d__Bacteria;p__Firmicutes;c__Bacilli;o__Lactobacillales;f__Streptococcaceae;g__Streptococcus;s__Streptococcus parasanguinis	d__Bacteria;p__Firmicutes;c__Bacilli;o__Lactobacillales;f__Streptococcaceae;g__Streptococcus;s__Streptococcus parasanguinis
GUT_GENOME000104	MGYG-HGUT-00024	ERS3638054	Cultured (human gut)	3525	NA	NA	NA	NA	9392	0.526772	2	0	0	1	0	0	0	1	2	3	3	3	3	d__Bacteria;p__Firmicutes_A;c__Clostridia;o__Peptostreptococcales;f__Peptostreptococcaceae;g__Paraclostridium;s__Paraclostridium massiliensis	d__Bacteria;p__Firmicutes;c__Clostridia;o__Clostridiales;f__Peptostreptococcaceae;g__Paraclostridium;s__Paraclostridium bifermentans
GUT_GENOME000106	MGYG-HGUT-00025	ERS3638055	Cultured (human gut)	2641	NA	NA	NA	NA	NA	0	1	0	0	0	0	0	0	1	1	1	1	1	1	d__Bacteria;p__Firmicutes;c__Bacilli;o__Staphylococcales;f__Staphylococcaceae;g__Staphylococcus;s__Staphylococcus nepalensis	d__Bacteria;p__Firmicutes;c__Bacilli;o__Bacillales;f__Staphylococcaceae;g__Staphylococcus;s__Staphylococcus nepalensis
GUT_GENOME000109	MGYG-HGUT-00026	ERS3638056	Cultured (human gut)	2518	1310	52.0254	8810	10120	337834	1.00104	1	1	0	0	59	77	142	66	206	280	201	87	201	d__Bacteria;p__Firmicutes;c__Bacilli;o__Erysipelotrichales;f__Erysipelatoclostridiaceae;g__Catenibacterium;s__Catenibacterium mitsuokai	d__Bacteria;p__Firmicutes;c__Erysipelotrichia;o__Erysipelotrichales;f__Erysipelotrichaceae;g__Catenibacterium;s__Catenibacterium mitsuokai
GUT_GENOME000111	MGYG-HGUT-00027	ERS3638057	Cultured (human gut)	2097	1248	59.5136	4644	5892	224841	0.822908	1	0	0	1	52	63	97	21	123	214	133	59	134	d__Bacteria;p__Firmicutes_C;c__Negativicutes;o__Selenomonadales;f__Selenomonadaceae;g__Mitsuokella;s__Mitsuokella jalaludinii	d__Bacteria;p__Firmicutes;c__Negativicutes;o__Selenomonadales;f__Selenomonadaceae;g__Mitsuokella;s__Mitsuokella jalaludinii
GUT_GENOME000113	MGYG-HGUT-00028	ERS3638058	Cultured (human gut)	2334	1381	59.1688	7189	8570	159965	1.1015	1	1	1	1	61	24	128	12	171	217	170	63	171	d__Bacteria;p__Firmicutes_A;c__Clostridia;o__Lachnospirales;f__Lachnospiraceae;g__Anaerostipes;s__Anaerostipes hadrus_A	d__Bacteria;p__Firmicutes;c__Clostridia;o__Clostridiales;f__Lachnospiraceae;g__Anaerostipes;s__Anaerostipes hadrus
GUT_GENOME000122	MGYG-HGUT-00029	ERS3638059	Cultured (human gut)	3500	2102	60.0571	9649	11751	290896	1.37271	2	1	0	2	38	6	53	18	68	102	78	14	79	d__Bacteria;p__Bacteroidota;c__Bacteroidia;o__Bacteroidales;f__Bacteroidaceae;g__Bacteroides;s__Bacteroides finegoldii	d__Bacteria;p__Bacteroidetes;c__Bacteroidia;o__Bacteroidales;f__Bacteroidaceae;g__Bacteroides;s__Bacteroides finegoldii
GUT_GENOME000128	MGYG-HGUT-00030	ERS3638060	Cultured (human gut)	2708	1761	65.0295	11811	13572	122397	0.947936	1	0	0	0	22	25	45	6	42	93	60	52	60	d__Bacteria;p__Firmicutes_A;c__Clostridia;o__Lachnospirales;f__Lachnospiraceae;g__CAG-603;s__CAG-603 sp900066105	d__Bacteria;p__Firmicutes;c__Clostridia;o__Clostridiales;f__Eubacteriaceae;g__Eubacterium;s__
GUT_GENOME000131	MGYG-HGUT-00031	ERS3638061	Cultured (human gut)	3299	NA	NA	NA	NA	187153	1.14718	3	0	0	0	7	2	27	10	33	39	30	6	31	d__Bacteria;p__Firmicutes_A;c__Clostridia;o__Lachnospirales;f__Lachnospiraceae;g__Blautia_A;s__Blautia_A sp900066205	d__Bacteria;p__Firmicutes;c__Clostridia;o__Clostridiales;f__Lachnospiraceae;g__Blautia;s__
GUT_GENOME000133	MGYG-HGUT-00032	ERS3638062	Cultured (human gut)	6048	3756	62.1032	16197	19953	472559	1.25695	2	0	7	3	58	29	51	12	53	150	94	64	100	d__Bacteria;p__Firmicutes_A;c__Clostridia;o__Lachnospirales;f__Lachnospiraceae;g__Hungatella;s__Hungatella effluvii	d__Bacteria;p__Firmicutes;c__Clostridia;o__Clostridiales;f__Clostridiaceae;g__Hungatella;s__Hungatella hathewayi
GUT_GENOME000136	MGYG-HGUT-00033	ERS3638063	Cultured (human gut)	2683	1345	50.1305	21221	22566	350157	1.30339	2	0	2	0	365	325	635	229	931	1329	1007	504	1011	d__Bacteria;p__Firmicutes_A;c__Clostridia;o__Monoglobales;f__UBA1381;g__CAG-41;s__CAG-41 sp900066215	d__Bacteria;p__Firmicutes;c__Clostridia;o__Clostridiales;f__Clostridiaceae;g__Clostridium;s__
GUT_GENOME000137	MGYG-HGUT-00034	ERS3638064	Cultured (human gut)	2606	NA	NA	NA	NA	NA	0	2	0	0	0	0	0	0	1	1	2	1	1	2	d__Bacteria;p__Firmicutes_A;c__Clostridia;o__Oscillospirales;f__Ruminococcaceae;g__Massilimaliae;s__Massilimaliae timonensis	d__Bacteria;p__Firmicutes;c__Clostridia;o__Clostridiales;f__Ruminococcaceae;g__;s__
GUT_GENOME000139	MGYG-HGUT-00035	ERS3638065	Cultured (human gut)	3312	2498	75.4227	2344	4842	21100	0.488064	1	1	0	0	9	3	13	1	12	27	18	10	18	d__Bacteria;p__Firmicutes_A;c__Clostridia;o__Lachnospirales;f__Lachnospiraceae;g__Blautia_A;s__Blautia_A hydrogenotrophica	d__Bacteria;p__Firmicutes;c__Clostridia;o__Clostridiales;f__Lachnospiraceae;g__Blautia;s__Blautia hydrogenotrophica
GUT_GENOME000141	MGYG-HGUT-00036	ERS3638066	Cultured (human gut)	2199	1226	55.7526	27830	29056	174314	1.49198	2	0	1	0	135	81	221	49	262	440	310	183	311	d__Bacteria;p__Firmicutes_A;c__Clostridia;o__Oscillospirales;f__Acutalibacteraceae;g__GCA-900066995;s__GCA-900066995 sp900291955	d__Bacteria;p__Firmicutes;c__Clostridia;o__Clostridiales;f__Ruminococcaceae;g__Ruminococcus;s__
GUT_GENOME000147	MGYG-HGUT-00037	ERS3638067	Cultured (human gut)	2529	NA	NA	NA	NA	85126	1.18219	3	0	0	3	8	4	11	2	14	29	18	6	21	d__Bacteria;p__Firmicutes;c__Bacilli;o__Haloplasmatales;f__Turicibacteraceae;g__Turicibacter;s__Turicibacter sp001543345	d__Bacteria;p__Firmicutes;c__Erysipelotrichia;o__Erysipelotrichales;f__Erysipelotrichaceae;g__Turicibacter;s__Turicibacter sanguinis
GUT_GENOME000149	MGYG-HGUT-00038	ERS3638068	Cultured (human gut)	2958	1625	54.9358	21550	23175	274618	1.30345	9	1	0	4	143	64	352	43	457	573	457	201	463	d__Bacteria;p__Firmicutes_A;c__Clostridia;o__Lachnospirales;f__Lachnospiraceae;g__Dorea;s__Dorea longicatena	d__Bacteria;p__Firmicutes;c__Clostridia;o__Clostridiales;f__Lachnospiraceae;g__Dorea;s__Dorea longicatena
GUT_GENOME000152	MGYG-HGUT-00039	ERS3638069	Cultured (human gut)	2654	1446	54.4838	7347	8793	371996	1.6203	1	0	0	1	41	32	145	21	163	220	177	84	178	d__Bacteria;p__Firmicutes_A;c__Clostridia;o__Oscillospirales;f__Ruminococcaceae;g__Faecalibacterium;s__Faecalibacterium prausnitzii_H	d__Bacteria;p__Firmicutes;c__Clostridia;o__Clostridiales;f__Ruminococcaceae;g__Faecalibacterium;s__Faecalibacterium prausnitzii
GUT_GENOME000159	MGYG-HGUT-00040	ERS3638070	Cultured (human gut)	2317	NA	NA	NA	NA	NA	0	1	0	0	0	0	0	0	1	1	1	1	1	1	d__Bacteria;p__Firmicutes_A;c__Clostridia;o__Peptostreptococcales;f__Anaerovoracaceae;g__UBA1191;s__UBA1191 sp900066305	d__Bacteria;p__Firmicutes;c__Clostridia;o__Clostridiales;f__Eubacteriaceae;g__Eubacterium;s__
GUT_GENOME000166	MGYG-HGUT-00041	ERS3638071	Cultured (human gut)	3413	1691	49.5459	37696	39387	692152	1.2455	2	0	3	0	374	224	769	121	907	1372	989	644	989	d__Bacteria;p__Firmicutes_A;c__Clostridia;o__Lachnospirales;f__Lachnospiraceae;g__Acetatifactor;s__Acetatifactor sp900066365	d__Bacteria;p__Firmicutes;c__;o__;f__;g__;s__
GUT_GENOME000187	MGYG-HGUT-00042	ERS3638072	Cultured (human gut)	2948	NA	NA	NA	NA	NA	0	1	0	0	0	1	0	0	1	2	2	2	1	2	d__Bacteria;p__Bacteroidota;c__Bacteroidia;o__Bacteroidales;f__Bacteroidaceae;g__Bacteroides_A;s__Bacteroides_A sp900066445	d__Bacteria;p__Bacteroidetes;c__Bacteroidia;o__Bacteroidales;f__Bacteroidaceae;g__Bacteroides;s__
GUT_GENOME000189	MGYG-HGUT-00043	ERS3638073	Cultured (human gut)	3511	1707	48.6186	6851	8558	227945	0.573929	1	0	0	0	12	3	38	9	42	54	45	18	45	d__Bacteria;p__Bacteroidota;c__Bacteroidia;o__Bacteroidales;f__Bacteroidaceae;g__Bacteroides_A;s__Bacteroides_A sp900066455	d__Bacteria;p__Bacteroidetes;c__Bacteroidia;o__Bacteroidales;f__Bacteroidaceae;g__Bacteroides;s__
GUT_GENOME000192	MGYG-HGUT-00044	ERS3638074	Cultured (human gut)	3542	2209	62.3659	67271	69480	437678	1.29412	1	1	15	2	598	214	940	48	768	1771	1446	819	1448	d__Bacteria;p__Bacteroidota;c__Bacteroidia;o__Bacteroidales;f__Tannerellaceae;g__Parabacteroides;s__Parabacteroides merdae	d__Bacteria;p__Bacteroidetes;c__Bacteroidia;o__Bacteroidales;f__Tannerellaceae;g__Parabacteroides;s__Parabacteroides merdae
GUT_GENOME000196	MGYG-HGUT-00045	ERS3638075	Cultured (human gut)	2716	1599	58.8733	54614	56213	417428	1.2169	6	1	30	1	378	252	597	169	734	1265	986	618	996	d__Bacteria;p__Firmicutes;c__Bacilli;o__Erysipelotrichales;f__Erysipelatoclostridiaceae;g__Erysipelatoclostridium;s__Erysipelatoclostridium sp000752095	d__Bacteria;p__Firmicutes;c__Clostridia;o__Clostridiales;f__;g__;s__
GUT_GENOME000198	MGYG-HGUT-00046	ERS3638076	Cultured (human gut)	2346	1420	60.5286	2913	4333	214064	1.06492	1	0	0	1	9	5	16	11	22	32	27	17	27	d__Bacteria;p__Firmicutes_C;c__Negativicutes;o__Veillonellales;f__Megasphaeraceae;g__Megasphaera;s__Megasphaera sp900066485	d__Bacteria;p__Firmicutes;c__Negativicutes;o__Veillonellales;f__Veillonellaceae;g__Megasphaera;s__
GUT_GENOME000200	MGYG-HGUT-00047	ERS3638077	Cultured (human gut)	3203	NA	NA	NA	NA	20892	0.586384	1	0	0	1	3	0	0	1	3	5	4	2	5	d__Bacteria;p__Firmicutes_A;c__Clostridia;o__Clostridiales;f__Clostridiaceae;g__Clostridium;s__Clostridium disporicum	d__Bacteria;p__Firmicutes;c__Clostridia;o__Clostridiales;f__Clostridiaceae;g__Clostridium;s__Clostridium disporicum
GUT_GENOME000202	MGYG-HGUT-00048	ERS3638078	Cultured (human gut)	2229	NA	NA	NA	NA	20164	0.335889	1	0	0	0	1	2	2	2	5	6	4	1	4	d__Bacteria;p__Firmicutes_A;c__Clostridia;o__Clostridiales;f__Clostridiaceae;g__Clostridium_P;s__Clostridium_P ventriculi	d__Bacteria;p__Firmicutes;c__Clostridia;o__Clostridiales;f__Clostridiaceae;g__Clostridium;s__Clostridium ventriculi
GUT_GENOME000203	MGYG-HGUT-00049	ERS3638079	Cultured (human gut)	3352	NA	NA	NA	NA	NA	0	1	0	0	0	0	0	0	1	1	1	1	1	1	d__Bacteria;p__Firmicutes_A;c__Clostridia;o__Peptostreptococcales;f__Peptostreptococcaceae;g__GCA-900066495;s__GCA-900066495 sp900066495	d__Bacteria;p__Firmicutes;c__Clostridia;o__Clostridiales;f__Clostridiaceae;g__Clostridium;s__
GUT_GENOME000205	MGYG-HGUT-00050	ERS3638080	Cultured (human gut)	3564	NA	NA	NA	NA	61093	0.914737	1	0	0	0	4	0	5	4	10	10	9	5	9	d__Bacteria;p__Firmicutes_A;c__Clostridia;o__Lachnospirales;f__Lachnospiraceae;g__Blautia_A;s__Blautia_A sp900066505	d__Bacteria;p__Firmicutes;c__Clostridia;o__Clostridiales;f__Lachnospiraceae;g__Blautia;s__
GUT_GENOME000215	MGYG-HGUT-00051	ERS3638081	Cultured (human gut)	3324	NA	NA	NA	NA	42057	0.477415	2	0	0	0	4	0	1	3	7	7	7	4	7	d__Bacteria;p__Firmicutes_A;c__Clostridia;o__Lachnospirales;f__Lachnospiraceae;g__GCA-900066575;s__GCA-900066575 sp900066385	d__Bacteria;p__Firmicutes;c__Clostridia;o__Clostridiales;f__Clostridiaceae;g__Clostridium;s__
GUT_GENOME000219	MGYG-HGUT-00052	ERS3638082	Cultured (human gut)	3280	2270	69.2073	3930	6200	49509	0.746704	1	0	1	2	5	2	6	3	9	17	13	11	13	d__Bacteria;p__Firmicutes_A;c__Clostridia;o__Lachnospirales;f__Lachnospiraceae;g__Anaerostipes;s__Anaerostipes sp000508985	d__Bacteria;p__Firmicutes;c__Clostridia;o__Clostridiales;f__Lachnospiraceae;g__;s__
GUT_GENOME000220	MGYG-HGUT-00053	ERS3638083	Cultured (human gut)	1792	NA	NA	NA	NA	NA	0	1	0	0	0	0	0	0	1	1	1	1	1	1	d__Bacteria;p__Bacteroidota;c__Bacteroidia;o__Bacteroidales;f__Rikenellaceae;g__Alistipes;s__Alistipes sp002358415	d__Bacteria;p__Bacteroidetes;c__Bacteroidia;o__Bacteroidales;f__Rikenellaceae;g__Alistipes;s__
GUT_GENOME000221	MGYG-HGUT-00054	ERS3638084	Cultured (human gut)	4428	NA	NA	NA	NA	NA	0	1	0	0	0	0	0	0	1	1	1	1	1	1	d__Bacteria;p__Bacteroidota;c__Bacteroidia;o__Bacteroidales;f__Bacteroidaceae;g__Bacteroides;s__Bacteroides acidifaciens	d__Bacteria;p__Bacteroidetes;c__Bacteroidia;o__Bacteroidales;f__Bacteroidaceae;g__Bacteroides;s__Bacteroides acidifaciens
GUT_GENOME000224	MGYG-HGUT-00055	ERS3638085	Cultured (human gut)	2774	NA	NA	NA	NA	NA	0	1	0	0	0	0	0	0	1	1	1	1	1	1	d__Bacteria;p__Bacteroidota;c__Bacteroidia;o__Bacteroidales;f__Muribaculaceae;g__Muribaculum;s__Muribaculum intestinale	d__Bacteria;p__Bacteroidetes;c__Bacteroidia;o__Bacteroidales;f__Muribaculaceae;g__;s__
GUT_GENOME000225	MGYG-HGUT-00056	ERS3638086	Cultured (human gut)	2832	NA	NA	NA	NA	38	0.69135	2	0	0	0	0	1	0	1	1	3	2	2	3	d__Bacteria;p__Bacteroidota;c__Bacteroidia;o__Bacteroidales;f__Muribaculaceae;g__Muribaculum;s__Muribaculum sp002358615	d__Bacteria;p__Bacteroidetes;c__Bacteroidia;o__Bacteroidales;f__Porphyromonadaceae;g__;s__
GUT_GENOME000231	MGYG-HGUT-00057	ERS3638087	Cultured (human gut)	3839	NA	NA	NA	NA	NA	0	1	0	0	0	0	0	0	1	1	1	1	1	1	d__Bacteria;p__Bacteroidota;c__Bacteroidia;o__Bacteroidales;f__Bacteroidaceae;g__Bacteroides;s__Bacteroides sp002491635	d__Bacteria;p__Bacteroidetes;c__Bacteroidia;o__Bacteroidales;f__Bacteroidaceae;g__Bacteroides;s__
GUT_GENOME000232	MGYG-HGUT-00058	ERS3638088	Cultured (human gut)	3086	NA	NA	NA	NA	NA	0	1	0	0	0	0	0	0	1	1	1	1	1	1	d__Bacteria;p__Firmicutes_A;c__Clostridia;o__Lachnospirales;f__Lachnospiraceae;g__Eubacterium_I;s__Eubacterium_I sp900066595	d__Bacteria;p__Firmicutes;c__Clostridia;o__Clostridiales;f__Lachnospiraceae;g__Roseburia;s__
GUT_GENOME000236	MGYG-HGUT-00059	ERS3638089	Cultured (human gut)	2764	NA	NA	NA	NA	38169	0.615693	3	0	0	0	4	1	10	5	17	18	17	8	17	d__Bacteria;p__Firmicutes_A;c__Clostridia;o__Oscillospirales;f__Oscillospiraceae;g__Lawsonibacter;s__Lawsonibacter sp900066645	d__Bacteria;p__Firmicutes;c__Clostridia;o__Clostridiales;f__;g__Flavonifractor;s__
GUT_GENOME000237	MGYG-HGUT-00060	ERS3638090	Cultured (human gut)	3100	1504	48.5161	55718	57222	815971	1.44521	4	0	14	3	1009	549	1584	233	1779	3163	2321	1577	2342	d__Bacteria;p__Firmicutes_A;c__Clostridia;o__Lachnospirales;f__Lachnospiraceae;g__Lachnospira;s__Lachnospira eligens_B	d__Bacteria;p__Firmicutes;c__Clostridia;o__Clostridiales;f__Eubacteriaceae;g__Eubacterium;s__[Eubacterium] eligens
GUT_GENOME000243	MGYG-HGUT-00061	ERS3638091	Cultured (human gut)	1852	NA	NA	NA	NA	0	0	1	0	0	1	1	0	0	1	2	3	2	1	3	d__Bacteria;p__Actinobacteriota;c__Coriobacteriia;o__Coriobacteriales;f__Coriobacteriaceae;g__Collinsella;s__Collinsella aerofaciens_E	d__Bacteria;p__Actinobacteria;c__Coriobacteriia;o__Coriobacteriales;f__Coriobacteriaceae;g__Collinsella;s__Collinsella aerofaciens
GUT_GENOME000245	MGYG-HGUT-00062	ERS3638092	Cultured (human gut)	2882	1741	60.4094	8572	10313	121946	1.02975	2	2	0	0	29	17	37	17	50	87	63	37	64	d__Bacteria;p__Firmicutes_A;c__Clostridia;o__Peptostreptococcales;f__Peptostreptococcaceae;g__Intestinibacter;s__Intestinibacter bartlettii	d__Bacteria;p__Firmicutes;c__Clostridia;o__Clostridiales;f__Peptostreptococcaceae;g__Intestinibacter;s__Intestinibacter bartlettii
GUT_GENOME000246	MGYG-HGUT-00063	ERS3638093	Cultured (human gut)	4081	NA	NA	NA	NA	NA	0	1	0	0	0	0	0	0	1	1	1	1	1	1	d__Bacteria;p__Firmicutes_A;c__Clostridia;o__Peptostreptococcales;f__Anaerovoracaceae;g__Emergencia;s__Emergencia sp900066695	d__Bacteria;p__Firmicutes;c__Clostridia;o__Clostridiales;f__Eubacteriaceae;g__Eubacterium;s__
GUT_GENOME000248	MGYG-HGUT-00064	ERS3638094	Cultured (human gut)	3029	NA	NA	NA	NA	142595	0.827462	1	0	0	7	4	0	0	4	8	12	7	5	10	d__Bacteria;p__Firmicutes_A;c__Clostridia;o__Clostridiales;f__Clostridiaceae;g__Clostridium;s__Clostridium baratii	d__Bacteria;p__Firmicutes;c__Clostridia;o__Clostridiales;f__Clostridiaceae;g__Clostridium;s__Clostridium baratii
GUT_GENOME000250	MGYG-HGUT-00065	ERS3638095	Cultured (human gut)	2862	NA	NA	NA	NA	51362	0.553237	1	0	0	0	3	2	8	4	13	14	12	3	12	d__Bacteria;p__Firmicutes_A;c__Clostridia;o__Lachnospirales;f__Lachnospiraceae;g__Anaerostipes;s__Anaerostipes sp900066705	d__Bacteria;p__Firmicutes;c__Clostridia;o__Clostridiales;f__Eubacteriaceae;g__Eubacterium;s__
GUT_GENOME000259	MGYG-HGUT-00066	ERS3638096	Cultured (human gut)	5029	NA	NA	NA	NA	NA	0	1	0	0	0	0	0	0	1	1	1	1	1	1	d__Bacteria;p__Firmicutes_A;c__Clostridia;o__Lachnospirales;f__Lachnospiraceae;g__GCA-900066755;s__GCA-900066755 sp900066755	d__Bacteria;p__Firmicutes;c__Clostridia;o__Clostridiales;f__Clostridiaceae;g__Clostridium;s__
GUT_GENOME000260	MGYG-HGUT-00067	ERS3638097	Cultured (human gut)	3492	NA	NA	NA	NA	2384	0	1	0	0	0	0	1	3	1	5	5	4	1	4	d__Bacteria;p__Firmicutes_A;c__Clostridia;o__Lachnospirales;f__Lachnospiraceae;g__Dorea;s__Dorea sp900066765	d__Bacteria;p__Firmicutes;c__Clostridia;o__Clostridiales;f__Clostridiaceae;g__Clostridium;s__
GUT_GENOME000266	MGYG-HGUT-00068	ERS3638098	Cultured (human gut)	2991	NA	NA	NA	NA	3920	1.01205	1	0	0	0	2	2	1	2	4	6	4	2	4	d__Bacteria;p__Firmicutes_A;c__Clostridia;o__Oscillospirales;f__Butyricicoccaceae;g__Agathobaculum;s__Agathobaculum sp900291975	d__Bacteria;p__Firmicutes;c__Clostridia;o__Clostridiales;f__;g__;s__
GUT_GENOME000268	MGYG-HGUT-00069	ERS3638099	Cultured (human gut)	2741	1635	59.6498	10541	12176	169693	0.83746	2	1	2	1	137	31	107	22	167	281	213	93	215	d__Bacteria;p__Firmicutes_A;c__Clostridia;o__Oscillospirales;f__Acutalibacteraceae;g__Clostridium_A;s__Clostridium_A leptum	d__Bacteria;p__Firmicutes;c__Clostridia;o__Clostridiales;f__Ruminococcaceae;g__Ruminiclostridium;s__[Clostridium] leptum
GUT_GENOME000269	MGYG-HGUT-00070	ERS3638100	Cultured (human gut)	3911	1487	38.021	8238	9725	109136	0.99565	1	0	0	0	40	13	52	7	61	106	92	48	93	d__Bacteria;p__Firmicutes_A;c__Clostridia;o__Oscillospirales;f__Oscillospiraceae;g__Lawsonibacter;s__Lawsonibacter sp900066825	d__Bacteria;p__Firmicutes;c__Clostridia;o__Clostridiales;f__;g__Flavonifractor;s__
GUT_GENOME000271	MGYG-HGUT-00071	ERS3638101	Cultured (human gut)	3596	NA	NA	NA	NA	104467	0.674139	1	1	0	1	0	0	0	2	2	3	2	2	2	d__Bacteria;p__Firmicutes_A;c__Clostridia;o__Oscillospirales;f__Oscillospiraceae;g__Pseudoflavonifractor;s__Pseudoflavonifractor capillosus	d__Bacteria;p__Firmicutes;c__Clostridia;o__Clostridiales;f__;g__Pseudoflavonifractor;s__Pseudoflavonifractor capillosus
GUT_GENOME000272	MGYG-HGUT-00072	ERS3638102	Cultured (human gut)	2575	1401	54.4078	6911	8312	121584	1.10833	1	0	0	0	38	41	102	31	140	182	128	43	128	d__Bacteria;p__Firmicutes_A;c__Clostridia;o__Oscillospirales;f__Ruminococcaceae;g__UBA1394;s__UBA1394 sp900066845	d__Bacteria;p__Firmicutes;c__Clostridia;o__Clostridiales;f__Ruminococcaceae;g__Ruminococcus;s__
GUT_GENOME000279	MGYG-HGUT-00073	ERS3638103	Cultured (human gut)	2398	NA	NA	NA	NA	NA	0	1	0	0	0	0	0	0	1	1	1	1	1	1	d__Bacteria;p__Firmicutes_A;c__Clostridia;o__Christensenellales;f__GCA-900066905;g__GCA-900066905;s__GCA-900066905 sp900066905	d__Bacteria;p__Firmicutes;c__Clostridia;o__Clostridiales;f__Clostridiaceae;g__Clostridium;s__
GUT_GENOME000285	MGYG-HGUT-00074	ERS3638104	Cultured (human gut)	2638	1754	66.4898	23173	24927	635242	1.19224	7	2	1	2	740	350	958	59	630	2060	1446	959	1472	d__Bacteria;p__Bacteroidota;c__Bacteroidia;o__Bacteroidales;f__Rikenellaceae;g__Alistipes;s__Alistipes onderdonkii	d__Bacteria;p__Bacteroidetes;c__Bacteroidia;o__Bacteroidales;f__Rikenellaceae;g__Alistipes;s__
GUT_GENOME000290	MGYG-HGUT-00075	ERS3638105	Cultured (human gut)	3105	NA	NA	NA	NA	8	0.69135	2	0	0	0	1	0	0	2	2	3	2	1	3	d__Bacteria;p__Firmicutes_A;c__Clostridia;o__Peptostreptococcales;f__Peptostreptococcaceae;g__GCA-900066935;s__GCA-900066935 sp900066925	d__Bacteria;p__Firmicutes;c__Clostridia;o__Clostridiales;f__Clostridiaceae;g__Clostridium;s__
GUT_GENOME000295	MGYG-HGUT-00076	ERS3638106	Cultured (human gut)	3895	2187	56.1489	45141	47328	479349	1.35121	3	1	5	5	347	175	518	44	700	1054	766	429	768	d__Bacteria;p__Firmicutes_A;c__Clostridia;o__Lachnospirales;f__Lachnospiraceae;g__Roseburia;s__Roseburia intestinalis	d__Bacteria;p__Firmicutes;c__Clostridia;o__Clostridiales;f__Lachnospiraceae;g__Roseburia;s__Roseburia intestinalis
GUT_GENOME000299	MGYG-HGUT-00077	ERS3638107	Cultured (human gut)	2753	1713	62.223	19796	21509	146971	0.869849	1	0	0	0	30	26	28	24	73	85	67	40	67	d__Bacteria;p__Firmicutes_A;c__Clostridia;o__Lachnospirales;f__Lachnospiraceae;g__Eubacterium_E;s__Eubacterium_E hallii_A	d__Bacteria;p__Firmicutes;c__Clostridia;o__Clostridiales;f__Eubacteriaceae;g__Eubacterium;s__
GUT_GENOME000308	MGYG-HGUT-00078	ERS3638108	Cultured (human gut)	2704	1770	65.4586	22507	24277	383617	1.33179	2	0	0	2	491	375	990	38	929	1860	1422	774	1433	d__Bacteria;p__Firmicutes_A;c__Clostridia;o__Lachnospirales;f__Lachnospiraceae;g__Lachnospira;s__Lachnospira rogosae	d__Bacteria;p__Firmicutes;c__Clostridia;o__Clostridiales;f__;g__;s__
GUT_GENOME000319	MGYG-HGUT-00079	ERS3638109	Cultured (human gut)	2931	NA	NA	NA	NA	NA	0	1	0	0	0	0	0	0	1	1	1	1	1	1	d__Bacteria;p__Firmicutes;c__Bacilli;o__Exiguobacterales;f__Exiguobacteraceae;g__Exiguobacterium;s__	d__Bacteria;p__Firmicutes;c__Bacilli;o__Bacillales;f__;g__Exiguobacterium;s__
GUT_GENOME000327	MGYG-HGUT-00080	ERS3638110	Cultured (human gut)	3200	2494	77.9375	4232	6726	69352	1.27834	4	2	1	1	15	12	10	2	11	45	29	24	30	d__Bacteria;p__Firmicutes_A;c__Clostridia;o__Lachnospirales;f__Lachnospiraceae;g__Anaerostipes;s__Anaerostipes caccae	d__Bacteria;p__Firmicutes;c__Clostridia;o__Clostridiales;f__Lachnospiraceae;g__Anaerostipes;s__Anaerostipes caccae
GUT_GENOME000330	MGYG-HGUT-00081	ERS3638111	Cultured (human gut)	2246	NA	NA	NA	NA	NA	0	1	0	0	0	0	0	0	1	1	1	1	1	1	d__Bacteria;p__Actinobacteriota;c__Actinobacteria;o__Mycobacteriales;f__Mycobacteriaceae;g__Corynebacterium;s__Corynebacterium propinquum	d__Bacteria;p__Actinobacteria;c__Actinobacteria;o__Corynebacteriales;f__Corynebacteriaceae;g__Corynebacterium;s__Corynebacterium propinquum
GUT_GENOME000337	MGYG-HGUT-00082	ERS3638112	Cultured (human gut)	3195	NA	NA	NA	NA	NA	0	1	0	0	0	0	0	1	2	2	2	2	1	2	d__Bacteria;p__Proteobacteria;c__Gammaproteobacteria;o__Pseudomonadales;f__Moraxellaceae;g__Acinetobacter;s__Acinetobacter fasciculus	d__Bacteria;p__Proteobacteria;c__Gammaproteobacteria;o__Pseudomonadales;f__Moraxellaceae;g__Acinetobacter;s__Acinetobacter lwoffii
GUT_GENOME000338	MGYG-HGUT-00083	ERS3638113	Cultured (human gut)	5691	NA	NA	NA	NA	NA	0	1	0	0	0	0	0	0	1	1	1	1	1	1	d__Bacteria;p__Firmicutes;c__Bacilli;o__Bacillales;f__Bacillaceae_A;g__Bacillus_X;s__Bacillus_X simplex	d__Bacteria;p__Firmicutes;c__Bacilli;o__Bacillales;f__Bacillaceae;g__Bacillus;s__Bacillus simplex
GUT_GENOME000367	MGYG-HGUT-00084	ERS3638114	Cultured (human gut)	2614	1368	52.3336	26944	28312	1147526	1.60893	2	0	0	0	609	423	1132	268	1622	2166	1686	734	1689	d__Bacteria;p__Firmicutes_A;c__Clostridia;o__Oscillospirales;f__Ruminococcaceae;g__Gemmiger;s__Gemmiger formicilis	d__Bacteria;p__Firmicutes;c__Clostridia;o__Clostridiales;f__Ruminococcaceae;g__Gemmiger;s__Gemmiger formicilis
GUT_GENOME000396	MGYG-HGUT-00085	ERS3638115	Cultured (human gut)	1758	1194	67.9181	11550	12744	805408	0.461675	4	0	0	2	148	154	238	364	431	546	426	242	430	d__Bacteria;p__Actinobacteriota;c__Coriobacteriia;o__Coriobacteriales;f__Coriobacteriaceae;g__Collinsella;s__Collinsella aerofaciens_F	d__Bacteria;p__Actinobacteria;c__Coriobacteriia;o__Coriobacteriales;f__Coriobacteriaceae;g__Collinsella;s__Collinsella aerofaciens
GUT_GENOME000420	MGYG-HGUT-00086	ERS3638116	Cultured (human gut)	3238	NA	NA	NA	NA	71323	0.704149	2	0	0	0	8	4	5	5	14	19	17	9	17	d__Bacteria;p__Firmicutes_A;c__Clostridia;o__Oscillospirales;f__Oscillospiraceae;g__Lawsonibacter;s__	d__Bacteria;p__Firmicutes;c__Clostridia;o__Clostridiales;f__;g__Flavonifractor;s__
GUT_GENOME000423	MGYG-HGUT-00087	ERS3638117	Cultured (human gut)	3157	1738	55.0523	7020	8758	220248	0.984783	2	0	0	0	64	40	104	14	100	210	170	94	172	d__Bacteria;p__Firmicutes_A;c__Clostridia;o__Lachnospirales;f__Lachnospiraceae;g__CAG-81;s__CAG-81 sp000435795	d__Bacteria;p__Firmicutes;c__Clostridia;o__Clostridiales;f__Clostridiaceae;g__Clostridium;s__
GUT_GENOME000432	MGYG-HGUT-00088	ERS3638118	Cultured (human gut)	1998	1296	64.8649	3523	4819	58144	1.69187	1	0	2	1	106	19	37	5	36	166	68	49	70	d__Bacteria;p__Firmicutes;c__Bacilli;o__Lactobacillales;f__Streptococcaceae;g__Streptococcus;s__Streptococcus lutetiensis	d__Bacteria;p__Firmicutes;c__Bacilli;o__Lactobacillales;f__Streptococcaceae;g__Streptococcus;s__Streptococcus lutetiensis
GUT_GENOME000448	MGYG-HGUT-00089	ERS3638119	Cultured (human gut)	2903	1847	63.6238	12430	14277	382397	1.18225	3	0	0	0	124	107	266	35	221	500	322	209	323	d__Bacteria;p__Firmicutes_A;c__Clostridia;o__Oscillospirales;f__Ruminococcaceae;g__CAG-353;s__CAG-353 sp900066885	d__Bacteria;p__Firmicutes;c__Clostridia;o__Clostridiales;f__Ruminococcaceae;g__Ruminococcus;s__
GUT_GENOME000459	MGYG-HGUT-00090	ERS3638120	Cultured (human gut)	3168	NA	NA	NA	NA	91237	0.884706	1	0	0	0	15	2	11	13	25	29	28	8	28	d__Bacteria;p__Firmicutes_A;c__Clostridia;o__Oscillospirales;f__Oscillospiraceae;g__Lawsonibacter;s__	d__Bacteria;p__Firmicutes;c__Clostridia;o__Clostridiales;f__;g__Flavonifractor;s__
GUT_GENOME000469	MGYG-HGUT-00091	ERS3638121	Cultured (human gut)	6120	NA	NA	NA	NA	112	0.659788	4	0	0	0	0	0	0	1	1	4	1	1	4	d__Bacteria;p__Proteobacteria;c__Gammaproteobacteria;o__Burkholderiales;f__Burkholderiaceae;g__Achromobacter;s__Achromobacter xylosoxidans	d__Bacteria;p__Proteobacteria;c__Betaproteobacteria;o__Burkholderiales;f__Alcaligenaceae;g__Achromobacter;s__Achromobacter xylosoxidans
GUT_GENOME000479	MGYG-HGUT-00092	ERS3638122	Cultured (human gut)	3374	NA	NA	NA	NA	80067	0.930666	2	0	0	0	6	3	11	3	16	22	16	5	16	d__Bacteria;p__Firmicutes_A;c__Clostridia;o__Lachnospirales;f__Lachnospiraceae;g__UBA7160;s__	d__Bacteria;p__Firmicutes;c__Clostridia;o__Clostridiales;f__Lachnospiraceae;g__;s__
GUT_GENOME000483	MGYG-HGUT-00093	ERS3638123	Cultured (human gut)	5812	4182	71.9546	4653	8835	175346	0.608387	1	0	0	0	21	7	8	3	16	37	29	13	30	d__Bacteria;p__Proteobacteria;c__Gammaproteobacteria;o__Enterobacterales;f__Enterobacteriaceae;g__Klebsiella_A;s__Klebsiella_A grimontii	d__Bacteria;p__Proteobacteria;c__Gammaproteobacteria;o__Enterobacterales;f__Enterobacteriaceae;g__Klebsiella;s__Klebsiella michiganensis
GUT_GENOME000484	MGYG-HGUT-00094	ERS3638124	Cultured (human gut)	1944	1308	67.284	2995	4303	280764	0.648985	11	0	0	0	34	0	0	28	31	45	27	17	37	d__Bacteria;p__Actinobacteriota;c__Coriobacteriia;o__Coriobacteriales;f__Coriobacteriaceae;g__Collinsella;s__	d__Bacteria;p__Actinobacteria;c__Coriobacteriia;o__Coriobacteriales;f__Coriobacteriaceae;g__Collinsella;s__
GUT_GENOME000496	MGYG-HGUT-00095	ERS3638125	Cultured (human gut)	4812	NA	NA	NA	NA	NA	0	1	0	0	0	0	0	0	1	1	1	1	1	1	d__Bacteria;p__Firmicutes_A;c__Clostridia;o__Lachnospirales;f__Lachnospiraceae;g__GCA-900066755;s__	d__Bacteria;p__Firmicutes;c__Clostridia;o__Clostridiales;f__Clostridiaceae;g__Clostridium;s__
GUT_GENOME000508	MGYG-HGUT-00096	ERS3638126	Cultured (human gut)	2300	NA	NA	NA	NA	NA	0	1	0	0	0	0	0	0	1	1	1	1	1	1	d__Bacteria;p__Firmicutes;c__Bacilli;o__Lactobacillales;f__Lactobacillaceae;g__Leuconostoc;s__	d__Bacteria;p__Firmicutes;c__Bacilli;o__Lactobacillales;f__Leuconostocaceae;g__Leuconostoc;s__
GUT_GENOME000509	MGYG-HGUT-00097	ERS3638127	Cultured (human gut)	1802	NA	NA	NA	NA	13466	0.26521	2	0	0	0	17	2	1	2	3	22	7	6	8	d__Bacteria;p__Firmicutes;c__Bacilli;o__Lactobacillales;f__Lactobacillaceae;g__Lactobacillus_B;s__Lactobacillus_B animalis	d__Bacteria;p__Firmicutes;c__Bacilli;o__Lactobacillales;f__Lactobacillaceae;g__Lactobacillus;s__Lactobacillus animalis
GUT_GENOME000513	MGYG-HGUT-00098	ERS3638128	Cultured (human gut)	3994	NA	NA	NA	NA	NA	0.653712	2	0	0	0	0	0	0	1	1	2	1	1	2	d__Bacteria;p__Bacteroidota;c__Bacteroidia;o__Bacteroidales;f__Bacteroidaceae;g__Bacteroides;s__Bacteroides bouchesdurhonensis	d__Bacteria;p__Bacteroidetes;c__Bacteroidia;o__Bacteroidales;f__Bacteroidaceae;g__Bacteroides;s__Bacteroides bouchesdurhonensis
GUT_GENOME000518	MGYG-HGUT-00099	ERS3638129	Cultured (human gut)	3827	1864	48.7066	19426	21290	317534	1.06676	3	4	0	7	232	123	266	55	377	635	463	253	466	d__Bacteria;p__Firmicutes_A;c__Clostridia;o__Oscillospirales;f__Oscillospiraceae;g__Flavonifractor;s__Flavonifractor plautii	d__Bacteria;p__Firmicutes;c__Clostridia;o__Clostridiales;f__;g__;s__
GUT_GENOME000522	MGYG-HGUT-00100	ERS3638130	Cultured (human gut)	2539	NA	NA	NA	NA	56902	0.887419	1	0	0	0	5	1	5	3	6	12	6	3	6	d__Bacteria;p__Firmicutes_C;c__Negativicutes;o__Selenomonadales;f__Massilibacillaceae;g__;s__	d__Bacteria;p__Firmicutes;c__Negativicutes;o__Veillonellales;f__Veillonellaceae;g__;s__
GUT_GENOME000530	MGYG-HGUT-00101	ERS3638131	Cultured (human gut)	2289	NA	NA	NA	NA	NA	0	1	0	0	0	0	0	0	1	1	1	1	1	1	d__Bacteria;p__Actinobacteriota;c__Actinobacteria;o__Actinomycetales;f__Micrococcaceae;g__Micrococcus;s__Micrococcus luteus	d__Bacteria;p__Actinobacteria;c__Actinobacteria;o__Micrococcales;f__Micrococcaceae;g__Micrococcus;s__Micrococcus luteus
GUT_GENOME000534	MGYG-HGUT-00102	ERS3638132	Cultured (human gut)	3690	NA	NA	NA	NA	NA	0.653712	2	0	0	0	0	0	0	1	1	2	1	1	2	d__Bacteria;p__Firmicutes_A;c__Clostridia;o__Peptostreptococcales;f__Peptostreptococcaceae;g__Terrisporobacter;s__	d__Bacteria;p__Firmicutes;c__Clostridia;o__Clostridiales;f__Peptostreptococcaceae;g__Clostridioides;s__
GUT_GENOME000537	MGYG-HGUT-00103	ERS3638133	Cultured (human gut)	3563	NA	NA	NA	NA	NA	0.653712	2	0	0	0	0	0	0	1	1	2	1	1	2	d__Bacteria;p__Firmicutes_A;c__Clostridia;o__Peptostreptococcales;f__Anaerovoracaceae;g__;s__	d__Bacteria;p__Firmicutes;c__;o__;f__;g__;s__
GUT_GENOME000545	MGYG-HGUT-00104	ERS3638134	Cultured (human gut)	3283	NA	NA	NA	NA	NA	0.653712	2	0	0	0	0	0	0	1	2	2	2	2	2	d__Bacteria;p__Firmicutes_A;c__Clostridia;o__Clostridiales;f__Clostridiaceae;g__Clostridium;s__	d__Bacteria;p__Firmicutes;c__Clostridia;o__Clostridiales;f__Clostridiaceae;g__Clostridium;s__
GUT_GENOME000554	MGYG-HGUT-00105	ERS3638135	Cultured (human gut)	3263	2012	61.661	8659	10671	200194	1.30373	3	2	3	1	30	12	84	15	90	135	111	32	114	d__Bacteria;p__Bacteroidota;c__Bacteroidia;o__Bacteroidales;f__Bacteroidaceae;g__Bacteroides;s__Bacteroides clarus	d__Bacteria;p__Bacteroidetes;c__Bacteroidia;o__Bacteroidales;f__Bacteroidaceae;g__Bacteroides;s__Bacteroides clarus
GUT_GENOME000558	MGYG-HGUT-00106	ERS3638136	Cultured (human gut)	3008	2345	77.9588	4109	6454	59902	1.01306	6	1	1	0	24	9	11	2	17	52	31	22	34	d__Bacteria;p__Firmicutes;c__Bacilli;o__Lactobacillales;f__Enterococcaceae;g__Enterococcus_D;s__Enterococcus_D gallinarum	d__Bacteria;p__Firmicutes;c__Bacilli;o__Lactobacillales;f__Enterococcaceae;g__Enterococcus;s__Enterococcus gallinarum
GUT_GENOME000559	MGYG-HGUT-00107	ERS3638137	Cultured (human gut)	5397	4567	84.6211	6952	11519	142587	0.423753	4	2	0	2	105	14	7	3	25	134	44	30	56	d__Bacteria;p__Proteobacteria;c__Gammaproteobacteria;o__Enterobacterales;f__Enterobacteriaceae;g__Klebsiella_A;s__Klebsiella_A oxytoca	d__Bacteria;p__Proteobacteria;c__Gammaproteobacteria;o__Enterobacterales;f__Enterobacteriaceae;g__Klebsiella;s__Klebsiella oxytoca
GUT_GENOME000563	MGYG-HGUT-00108	ERS3638138	Cultured (human gut)	4381	3400	77.6079	8405	11805	185885	0.887188	1	0	0	2	42	14	13	4	32	72	45	22	46	d__Bacteria;p__Proteobacteria;c__Gammaproteobacteria;o__Enterobacterales;f__Enterobacteriaceae;g__Citrobacter;s__Citrobacter freundii	d__Bacteria;p__Proteobacteria;c__Gammaproteobacteria;o__Enterobacterales;f__Enterobacteriaceae;g__Citrobacter;s__Citrobacter freundii
GUT_GENOME000564	MGYG-HGUT-00109	ERS3638139	Cultured (human gut)	1915	NA	NA	NA	NA	NA	0	1	0	0	0	0	0	0	1	1	1	1	1	1	d__Bacteria;p__Firmicutes;c__Bacilli;o__Lactobacillales;f__Streptococcaceae;g__Streptococcus;s__	d__Bacteria;p__Firmicutes;c__Bacilli;o__Lactobacillales;f__Streptococcaceae;g__Streptococcus;s__
GUT_GENOME000565	MGYG-HGUT-00110	ERS3638140	Cultured (human gut)	4421	NA	NA	NA	NA	NA	0.653712	2	0	0	0	0	0	0	1	1	2	1	1	2	d__Bacteria;p__Proteobacteria;c__Gammaproteobacteria;o__Enterobacterales;f__Enterobacteriaceae;g__Kluyvera;s__	d__Bacteria;p__Proteobacteria;c__Gammaproteobacteria;o__Enterobacterales;f__Enterobacteriaceae;g__Kluyvera;s__
GUT_GENOME000566	MGYG-HGUT-00111	ERS3638141	Cultured (human gut)	2302	1897	82.4066	1401	3298	71869	0.427446	3	1	1	0	14	0	3	3	7	22	14	11	20	d__Bacteria;p__Actinobacteriota;c__Actinobacteria;o__Propionibacteriales;f__Propionibacteriaceae;g__Cutibacterium;s__Cutibacterium acnes	d__Bacteria;p__Actinobacteria;c__Actinobacteria;o__Propionibacteriales;f__Propionibacteriaceae;g__Cutibacterium;s__Cutibacterium acnes
GUT_GENOME000568	MGYG-HGUT-00112	ERS3638142	Cultured (human gut)	2572	NA	NA	NA	NA	NA	0	1	0	0	0	0	0	0	1	1	1	1	1	1	d__Bacteria;p__Actinobacteriota;c__Actinobacteria;o__Actinomycetales;f__Actinomycetaceae;g__Actinomyces;s__Actinomyces sp900323545	d__Bacteria;p__Actinobacteria;c__Actinobacteria;o__Actinomycetales;f__Actinomycetaceae;g__Actinomyces;s__
GUT_GENOME000571	MGYG-HGUT-00113	ERS3638143	Cultured (human gut)	2036	1203	59.0864	8231	9434	560540	1.51054	1	0	5	0	335	113	217	258	557	671	472	182	474	d__Bacteria;p__Firmicutes;c__Bacilli;o__Lactobacillales;f__Streptococcaceae;g__Streptococcus;s__Streptococcus salivarius	d__Bacteria;p__Firmicutes;c__Bacilli;o__Lactobacillales;f__Streptococcaceae;g__Streptococcus;s__Streptococcus salivarius
GUT_GENOME000572	MGYG-HGUT-00114	ERS3638144	Cultured (human gut)	1897	NA	NA	NA	NA	NA	0	2	0	0	0	0	0	0	1	1	2	1	1	2	d__Bacteria;p__Firmicutes;c__Bacilli;o__Lactobacillales;f__Streptococcaceae;g__Streptococcus;s__	d__Bacteria;p__Firmicutes;c__Bacilli;o__Lactobacillales;f__Streptococcaceae;g__Streptococcus;s__
GUT_GENOME000573	MGYG-HGUT-00115	ERS3638145	Cultured (human gut)	3302	NA	NA	NA	NA	NA	0	2	0	0	0	0	0	0	1	1	2	1	1	2	d__Bacteria;p__Firmicutes_A;c__Clostridia;o__Clostridiales;f__Clostridiaceae;g__Clostridium_J;s__	d__Bacteria;p__Firmicutes;c__Clostridia;o__Clostridiales;f__Clostridiaceae;g__Clostridium;s__
GUT_GENOME000575	MGYG-HGUT-00116	ERS3638146	Cultured (human gut)	3130	NA	NA	NA	NA	NA	0	2	0	0	0	0	0	0	1	1	2	2	2	2	d__Bacteria;p__Firmicutes;c__Bacilli;o__Exiguobacterales;f__Exiguobacteraceae;g__Exiguobacterium_A;s__	d__Bacteria;p__Firmicutes;c__Bacilli;o__Bacillales;f__;g__Exiguobacterium;s__
GUT_GENOME000578	MGYG-HGUT-00117	ERS3638147	Cultured (human gut)	2862	NA	NA	NA	NA	22539	0.183127	1	0	0	0	1	9	9	1	9	20	12	9	13	d__Bacteria;p__Bacteroidota;c__Bacteroidia;o__Bacteroidales;f__Barnesiellaceae;g__Barnesiella;s__Barnesiella sp003150885	d__Bacteria;p__Bacteroidetes;c__Bacteroidia;o__Bacteroidales;f__Barnesiellaceae;g__Coprobacter;s__
GUT_GENOME000582	MGYG-HGUT-00118	ERS3638148	Cultured (human gut)	2836	NA	NA	NA	NA	NA	0	1	0	0	0	0	0	0	1	1	1	1	1	1	d__Bacteria;p__Firmicutes_A;c__Clostridia;o__Lachnospirales;f__Lachnospiraceae;g__;s__	d__Bacteria;p__Firmicutes;c__Clostridia;o__Clostridiales;f__Lachnospiraceae;g__;s__
GUT_GENOME000583	MGYG-HGUT-00119	ERS3638149	Cultured (human gut)	3285	2045	62.2527	5328	7373	86531	0.949899	1	0	0	0	13	8	16	5	26	38	25	14	25	d__Bacteria;p__Firmicutes_A;c__Clostridia;o__Lachnospirales;f__Lachnospiraceae;g__Blautia;s__Blautia sp000432195	d__Bacteria;p__Firmicutes;c__;o__;f__;g__;s__
GUT_GENOME000584	MGYG-HGUT-00120	ERS3638150	Cultured (human gut)	2060	NA	NA	NA	NA	115152	0.651916	1	0	0	0	7	2	7	9	10	17	14	9	14	d__Bacteria;p__Firmicutes_A;c__Clostridia;o__Tissierellales;f__Peptoniphilaceae;g__Peptoniphilus_A;s__Peptoniphilus_A harei_A	d__Bacteria;p__Firmicutes;c__Tissierellia;o__Tissierellales;f__Peptoniphilaceae;g__Peptoniphilus;s__Peptoniphilus harei
GUT_GENOME000586	MGYG-HGUT-00121	ERS3638151	Cultured (human gut)	4091	NA	NA	NA	NA	86506	0.83575	1	0	0	0	8	4	6	2	11	19	9	6	9	d__Bacteria;p__Firmicutes_A;c__Clostridia;o__Eubacteriales;f__Eubacteriaceae;g__Eubacterium;s__Eubacterium callanderi	d__Bacteria;p__Firmicutes;c__Clostridia;o__Clostridiales;f__Eubacteriaceae;g__Eubacterium;s__Eubacterium callanderi
GUT_GENOME000587	MGYG-HGUT-00122	ERS3638152	Cultured (human gut)	2409	1830	75.9651	7934	9764	130884	0.263876	1	0	0	0	252	128	40	11	109	421	283	197	298	d__Bacteria;p__Firmicutes;c__Bacilli;o__Staphylococcales;f__Staphylococcaceae;g__Staphylococcus;s__Staphylococcus epidermidis	d__Bacteria;p__Firmicutes;c__Bacilli;o__Bacillales;f__Staphylococcaceae;g__Staphylococcus;s__Staphylococcus epidermidis
GUT_GENOME000594	MGYG-HGUT-00123	ERS3638153	Cultured (human gut)	5185	3565	68.756	11775	15340	118691	0.864532	1	0	2	1	47	4	8	4	14	63	23	19	23	d__Bacteria;p__Firmicutes_A;c__Clostridia;o__Lachnospirales;f__Lachnospiraceae;g__Blautia;s__Blautia sp001304935	d__Bacteria;p__Firmicutes;c__Clostridia;o__Clostridiales;f__Lachnospiraceae;g__Blautia;s__Blautia producta
GUT_GENOME000595	MGYG-HGUT-00124	ERS3638154	Cultured (human gut)	4806	NA	NA	NA	NA	188837	0	1	0	0	1	0	5	0	2	4	7	7	4	7	d__Bacteria;p__Proteobacteria;c__Gammaproteobacteria;o__Enterobacterales;f__Enterobacteriaceae;g__Citrobacter;s__Citrobacter pasteurii	d__Bacteria;p__Proteobacteria;c__Gammaproteobacteria;o__Enterobacterales;f__Enterobacteriaceae;g__Citrobacter;s__
GUT_GENOME000598	MGYG-HGUT-00125	ERS3638155	Cultured (human gut)	3174	NA	NA	NA	NA	NA	0	1	0	0	0	0	0	0	1	1	1	1	1	1	d__Bacteria;p__Firmicutes_A;c__Clostridia;o__Clostridiales;f__Clostridiaceae;g__Clostridium_B;s__Clostridium_B tyrobutyricum	d__Bacteria;p__Firmicutes;c__Clostridia;o__Clostridiales;f__Clostridiaceae;g__Clostridium;s__Clostridium tyrobutyricum
GUT_GENOME000603	MGYG-HGUT-00126	ERS3638156	Cultured (human gut)	4079	NA	NA	NA	NA	NA	0.588658	1	0	0	0	0	0	1	1	2	2	2	1	2	d__Bacteria;p__Firmicutes_A;c__Clostridia;o__Peptostreptococcales;f__Anaerovoracaceae;g__;s__	d__Bacteria;p__Firmicutes;c__Clostridia;o__;f__;g__;s__
GUT_GENOME000604	MGYG-HGUT-00127	ERS3638157	Cultured (human gut)	5595	NA	NA	NA	NA	NA	0	1	0	0	0	0	0	0	1	1	1	1	1	1	d__Bacteria;p__Firmicutes_A;c__Clostridia;o__Lachnospirales;f__Lachnospiraceae;g__UBA7096;s__	d__Bacteria;p__Firmicutes;c__Clostridia;o__Clostridiales;f__Lachnospiraceae;g__;s__
GUT_GENOME000608	MGYG-HGUT-00128	ERS3638158	Cultured (human gut)	2586	1486	57.4633	2322	3808	64012	0	1	0	0	0	23	9	8	3	14	41	35	23	36	d__Bacteria;p__Bacteroidota;c__Bacteroidia;o__Bacteroidales;f__Rikenellaceae;g__Alistipes;s__	d__Bacteria;p__Bacteroidetes;c__Bacteroidia;o__Bacteroidales;f__Rikenellaceae;g__Alistipes;s__
GUT_GENOME000609	MGYG-HGUT-00129	ERS3638159	Cultured (human gut)	2528	NA	NA	NA	NA	NA	0	1	0	0	0	1	0	0	1	2	2	2	1	2	d__Bacteria;p__Firmicutes_A;c__Clostridia;o__Oscillospirales;f__Acutalibacteraceae;g__Marseille-P4683;s__Marseille-P4683 sp900232885	d__Bacteria;p__Firmicutes;c__Clostridia;o__Clostridiales;f__Ruminococcaceae;g__Anaeromassilibacillus;s__
GUT_GENOME000611	MGYG-HGUT-00130	ERS3638160	Cultured (human gut)	1822	NA	NA	NA	NA	62164	0.926019	1	0	0	0	2	2	3	5	6	8	5	1	5	d__Bacteria;p__Firmicutes_A;c__Clostridia;o__Tissierellales;f__Peptoniphilaceae;g__Peptoniphilus_C;s__	d__Bacteria;p__Firmicutes;c__Tissierellia;o__Tissierellales;f__Peptoniphilaceae;g__Peptoniphilus;s__
GUT_GENOME000612	MGYG-HGUT-00131	ERS3638161	Cultured (human gut)	3187	NA	NA	NA	NA	1317	0.588658	1	1	1	0	0	0	0	1	2	3	3	3	3	d__Bacteria;p__Firmicutes_A;c__Clostridia;o__Oscillospirales;f__Ruminococcaceae;g__Anaerotruncus;s__Anaerotruncus rubiinfantis	d__Bacteria;p__Firmicutes;c__Clostridia;o__Clostridiales;f__Ruminococcaceae;g__Anaerotruncus;s__Anaerotruncus rubiinfantis
GUT_GENOME000614	MGYG-HGUT-00132	ERS3638162	Cultured (human gut)	2839	NA	NA	NA	NA	NA	0.653712	2	0	0	0	0	0	0	1	1	2	1	1	2	d__Bacteria;p__Firmicutes;c__Bacilli;o__Erysipelotrichales;f__Erysipelatoclostridiaceae;g__Beduini;s__	d__Bacteria;p__Firmicutes;c__Clostridia;o__Clostridiales;f__Clostridiaceae;g__Beduini;s__
GUT_GENOME000623	MGYG-HGUT-00133	ERS3638163	Cultured (human gut)	3065	1873	61.1093	11620	13493	227935	0.992473	5	0	0	0	74	28	77	14	103	184	127	70	131	d__Bacteria;p__Firmicutes_A;c__Clostridia;o__Lachnospirales;f__Lachnospiraceae;g__Blautia_A;s__Blautia_A sp000433815	d__Bacteria;p__Firmicutes;c__Clostridia;o__Clostridiales;f__Lachnospiraceae;g__Blautia;s__
GUT_GENOME000624	MGYG-HGUT-00134	ERS3638164	Cultured (human gut)	3090	NA	NA	NA	NA	39013	0.32067	1	0	0	1	8	0	4	3	9	14	10	6	10	d__Bacteria;p__Firmicutes;c__Bacilli;o__Erysipelotrichales;f__Erysipelatoclostridiaceae;g__KLE1796;s__KLE1796 sp001580115	d__Bacteria;p__Firmicutes;c__Erysipelotrichia;o__Erysipelotrichales;f__Erysipelotrichaceae;g__Candidatus Stoquefichus;s__
GUT_GENOME000625	MGYG-HGUT-00135	ERS3638165	Cultured (human gut)	4802	NA	NA	NA	NA	NA	0	1	0	0	0	1	0	0	1	2	2	2	1	2	d__Bacteria;p__Firmicutes_A;c__Clostridia;o__Lachnospirales;f__Lachnospiraceae;g__Murimonas;s__Murimonas intestini	d__Bacteria;p__Firmicutes;c__Clostridia;o__Clostridiales;f__Lachnospiraceae;g__Murimonas;s__Murimonas intestini
GUT_GENOME000629	MGYG-HGUT-00136	ERS3638166	Cultured (human gut)	3686	1910	51.8177	9211	11121	56460	0.61769	2	0	0	0	9	3	24	5	28	38	29	18	30	d__Bacteria;p__Firmicutes_A;c__Clostridia;o__Lachnospirales;f__Lachnospiraceae;g__Agathobacter;s__Agathobacter sp000434275	d__Bacteria;p__Firmicutes;c__Clostridia;o__Clostridiales;f__Lachnospiraceae;g__Roseburia;s__
GUT_GENOME000634	MGYG-HGUT-00137	ERS3638167	Cultured (human gut)	3649	NA	NA	NA	NA	42667	0.575	1	0	0	0	1	0	5	3	4	7	6	4	6	d__Bacteria;p__Firmicutes_A;c__Clostridia;o__Lachnospirales;f__Lachnospiraceae;g__UBA7160;s__	d__Bacteria;p__Firmicutes;c__Clostridia;o__Clostridiales;f__Lachnospiraceae;g__;s__
GUT_GENOME000655	MGYG-HGUT-00138	ERS3638168	Cultured (human gut)	4122	2338	56.72	14862	17200	227100	0.956749	1	1	0	2	29	18	69	8	58	120	87	53	87	d__Bacteria;p__Bacteroidota;c__Bacteroidia;o__Bacteroidales;f__Tannerellaceae;g__Parabacteroides;s__Parabacteroides johnsonii	d__Bacteria;p__Bacteroidetes;c__Bacteroidia;o__Bacteroidales;f__Tannerellaceae;g__Parabacteroides;s__Parabacteroides johnsonii
GUT_GENOME000658	MGYG-HGUT-00139	ERS3638169	Cultured (human gut)	2401	1623	67.5968	18667	20290	119281	1.47989	2	0	2	0	19	17	28	13	47	68	49	38	49	d__Bacteria;p__Firmicutes_A;c__Clostridia;o__Lachnospirales;f__Lachnospiraceae;g__Eubacterium_G;s__Eubacterium_G sp000434315	d__Bacteria;p__Firmicutes;c__Clostridia;o__Clostridiales;f__Eubacteriaceae;g__Eubacterium;s__
GUT_GENOME000659	MGYG-HGUT-00140	ERS3638170	Cultured (human gut)	3085	1352	43.825	10537	11889	266607	1.55187	3	0	0	0	135	99	232	37	357	469	382	96	382	d__Bacteria;p__Firmicutes_A;c__Clostridia;o__Lachnospirales;f__Lachnospiraceae;g__CAG-56;s__CAG-56 sp900066615	d__Bacteria;p__Firmicutes;c__Clostridia;o__Clostridiales;f__Ruminococcaceae;g__Ruminococcus;s__
GUT_GENOME000662	MGYG-HGUT-00141	ERS3638171	Cultured (human gut)	3401	1612	47.3978	6960	8572	165837	1.35742	3	0	7	0	5	0	27	15	40	42	41	17	41	d__Bacteria;p__Firmicutes_A;c__Clostridia;o__Lachnospirales;f__Lachnospiraceae;g__;s__	d__Bacteria;p__Firmicutes;c__Clostridia;o__Clostridiales;f__Lachnospiraceae;g__;s__
GUT_GENOME000676	MGYG-HGUT-00142	ERS3638172	Cultured (human gut)	3283	1654	50.3807	22465	24119	523768	1.29771	3	1	5	3	315	77	353	84	615	757	578	166	578	d__Bacteria;p__Firmicutes_A;c__Clostridia;o__Lachnospirales;f__Lachnospiraceae;g__Blautia_A;s__Blautia_A massiliensis	d__Bacteria;p__Firmicutes;c__Clostridia;o__Clostridiales;f__Lachnospiraceae;g__Blautia;s__
GUT_GENOME000677	MGYG-HGUT-00143	ERS3638173	Cultured (human gut)	2763	NA	NA	NA	NA	18671	0.914571	3	1	0	1	4	5	5	1	6	19	11	9	11	d__Bacteria;p__Firmicutes;c__Bacilli;o__Haloplasmatales;f__Turicibacteraceae;g__Turicibacter;s__Turicibacter sanguinis	d__Bacteria;p__Firmicutes;c__Erysipelotrichia;o__Erysipelotrichales;f__Erysipelotrichaceae;g__Turicibacter;s__Turicibacter sanguinis
GUT_GENOME000682	MGYG-HGUT-00144	ERS3638174	Cultured (human gut)	2654	1864	70.2336	33121	34985	462059	1.33947	4	1	1	1	701	468	1402	94	704	2578	1824	1286	1897	d__Bacteria;p__Bacteroidota;c__Bacteroidia;o__Bacteroidales;f__Barnesiellaceae;g__Barnesiella;s__Barnesiella intestinihominis	d__Bacteria;p__Bacteroidetes;c__Bacteroidia;o__Bacteroidales;f__Bacteroidaceae;g__Bacteroides;s__
GUT_GENOME000700	MGYG-HGUT-00145	ERS3638175	Cultured (human gut)	4172	NA	NA	NA	NA	NA	0	2	0	0	0	0	0	0	1	1	2	1	1	2	d__Bacteria;p__Firmicutes_A;c__Clostridia;o__Lachnospirales;f__Lachnospiraceae;g__Hungatella;s__	d__Bacteria;p__Firmicutes;c__Clostridia;o__Clostridiales;f__Clostridiaceae;g__Hungatella;s__
GUT_GENOME000706	MGYG-HGUT-00146	ERS3638176	Cultured (human gut)	3243	1627	50.1696	17946	19573	246233	0.99492	7	2	24	2	61	12	38	37	123	146	127	58	132	d__Bacteria;p__Firmicutes_A;c__Clostridia;o__Lachnospirales;f__Lachnospiraceae;g__Dorea;s__Dorea formicigenerans	d__Bacteria;p__Firmicutes;c__Clostridia;o__Clostridiales;f__Lachnospiraceae;g__Dorea;s__Dorea formicigenerans
GUT_GENOME000711	MGYG-HGUT-00147	ERS3638177	Cultured (human gut)	4343	NA	NA	NA	NA	43	0	3	0	0	0	0	0	0	1	2	3	2	2	3	d__Bacteria;p__Firmicutes;c__Bacilli;o__Bacillales;f__Bacillaceae;g__Bacillus;s__Bacillus paralicheniformis	d__Bacteria;p__Firmicutes;c__Bacilli;o__Bacillales;f__Bacillaceae;g__Bacillus;s__Bacillus paralicheniformis
GUT_GENOME000718	MGYG-HGUT-00148	ERS3638178	Cultured (human gut)	2647	1502	56.7435	42073	43575	231590	1.2845	1	1	2	1	142	65	154	53	259	366	253	149	253	d__Bacteria;p__Firmicutes_A;c__Clostridia;o__Lachnospirales;f__Lachnospiraceae;g__Tyzzerella;s__Tyzzerella nexilis	d__Bacteria;p__Firmicutes;c__Clostridia;o__Clostridiales;f__Lachnospiraceae;g__Tyzzerella;s__
GUT_GENOME000724	MGYG-HGUT-00149	ERS3638179	Cultured (human gut)	3596	2632	73.1924	3853	6485	42098	0.929086	5	0	0	0	6	6	10	2	10	27	19	13	19	d__Bacteria;p__Firmicutes_A;c__Clostridia;o__Clostridiales;f__Clostridiaceae;g__Clostridium;s__Clostridium saudiense	d__Bacteria;p__Firmicutes;c__Clostridia;o__Clostridiales;f__Clostridiaceae;g__Clostridium;s__
GUT_GENOME000725	MGYG-HGUT-00150	ERS3638180	Cultured (human gut)	6830	3615	52.9283	9303	12918	166876	1.18617	2	0	2	2	16	15	22	3	29	59	37	24	38	d__Bacteria;p__Firmicutes_A;c__Clostridia;o__Lachnospirales;f__Lachnospiraceae;g__Hungatella;s__Hungatella hathewayi	d__Bacteria;p__Firmicutes;c__Clostridia;o__Clostridiales;f__Clostridiaceae;g__Clostridium;s__Clostridium hathewayi
GUT_GENOME000727	MGYG-HGUT-00151	ERS3638181	Cultured (human gut)	3310	2527	76.3444	8016	10543	202182	0.653381	4	0	0	4	72	21	11	7	36	112	76	55	102	d__Bacteria;p__Firmicutes_A;c__Clostridia;o__Clostridiales;f__Clostridiaceae;g__Clostridium;s__Clostridium paraputrificum	d__Bacteria;p__Firmicutes;c__Clostridia;o__Clostridiales;f__Clostridiaceae;g__Clostridium;s__Clostridium paraputrificum
GUT_GENOME000729	MGYG-HGUT-00152	ERS3638182	Cultured (human gut)	5767	NA	NA	NA	NA	NA	0	1	0	0	0	0	0	0	1	1	1	1	1	1	d__Bacteria;p__Firmicutes_A;c__Clostridia;o__Lachnospirales;f__Lachnospiraceae;g__Hungatella;s__	d__Bacteria;p__Firmicutes;c__Clostridia;o__Clostridiales;f__Lachnospiraceae;g__Lachnoclostridium;s__
GUT_GENOME000732	MGYG-HGUT-00153	ERS3638183	Cultured (human gut)	2809	1913	68.1025	4191	6104	105741	1.36205	1	0	0	0	6	11	48	6	43	66	55	37	55	d__Bacteria;p__Firmicutes_A;c__Clostridia;o__Lachnospirales;f__Lachnospiraceae;g__CAG-45;s__CAG-45 sp000438375	d__Bacteria;p__Firmicutes;c__Clostridia;o__Clostridiales;f__Lachnospiraceae;g__Roseburia;s__
GUT_GENOME000735	MGYG-HGUT-00154	ERS3638184	Cultured (human gut)	2828	1781	62.9774	51742	53523	420254	1.38744	1	0	17	0	257	189	530	81	641	994	745	552	754	d__Bacteria;p__Firmicutes_A;c__Clostridia;o__Lachnospirales;f__Lachnospiraceae;g__CAG-45;s__CAG-45 sp900066395	d__Bacteria;p__Firmicutes;c__Clostridia;o__Clostridiales;f__Lachnospiraceae;g__Roseburia;s__
GUT_GENOME000743	MGYG-HGUT-00155	ERS3638185	Cultured (human gut)	2258	NA	NA	NA	NA	72909	1.42844	0	0	1	0	5	8	8	4	14	22	17	8	18	d__Bacteria;p__Firmicutes;c__Bacilli;o__Lactobacillales;f__Lactobacillaceae;g__Weissella;s__Weissella confusa	d__Bacteria;p__Firmicutes;c__Bacilli;o__Lactobacillales;f__Leuconostocaceae;g__Weissella;s__Weissella confusa
GUT_GENOME000753	MGYG-HGUT-00156	ERS3638186	Cultured (human gut)	1928	NA	NA	NA	NA	128910	0	0	0	1	1	4	0	3	9	9	9	9	5	9	d__Bacteria;p__Actinobacteriota;c__Coriobacteriia;o__Coriobacteriales;f__Coriobacteriaceae;g__Collinsella;s__Collinsella sp002232035	d__Bacteria;p__Actinobacteria;c__Coriobacteriia;o__Coriobacteriales;f__Coriobacteriaceae;g__Collinsella;s__Collinsella aerofaciens
GUT_GENOME000760	MGYG-HGUT-00157	ERS3638187	Cultured (human gut)	3334	NA	NA	NA	NA	19564	0.741558	0	0	1	0	5	0	2	4	7	8	7	1	7	d__Bacteria;p__Firmicutes_A;c__Clostridia;o__Peptostreptococcales;f__Peptostreptococcaceae;g__Paeniclostridium;s__Paeniclostridium sordellii	d__Bacteria;p__Firmicutes;c__Clostridia;o__Clostridiales;f__Peptostreptococcaceae;g__Paeniclostridium;s__Paeniclostridium sordellii
GUT_GENOME000764	MGYG-HGUT-00158	ERS3638188	Cultured (human gut)	1944	NA	NA	NA	NA	NA	0	0	0	2	0	0	0	0	1	1	2	1	1	2	d__Bacteria;p__Actinobacteriota;c__Coriobacteriia;o__Coriobacteriales;f__Coriobacteriaceae;g__Collinsella;s__	d__Bacteria;p__Actinobacteria;c__Coriobacteriia;o__Coriobacteriales;f__Coriobacteriaceae;g__Collinsella;s__
GUT_GENOME000767	MGYG-HGUT-00159	ERS3638189	Cultured (human gut)	3054	1939	63.4905	9512	11451	75761	0.914182	2	1	6	2	75	21	46	9	69	153	105	69	107	d__Bacteria;p__Firmicutes_A;c__Clostridia;o__Lachnospirales;f__Lachnospiraceae;g__Sellimonas;s__Sellimonas intestinalis	d__Bacteria;p__Firmicutes;c__Clostridia;o__Clostridiales;f__Ruminococcaceae;g__;s__
GUT_GENOME000768	MGYG-HGUT-00160	ERS3638190	Cultured (human gut)	1764	1086	61.5646	2371	3457	76392	0.811888	0	0	1	0	15	4	8	2	18	28	21	14	22	d__Bacteria;p__Actinobacteriota;c__Coriobacteriia;o__Coriobacteriales;f__Coriobacteriaceae;g__Collinsella;s__	d__Bacteria;p__Actinobacteria;c__Coriobacteriia;o__Coriobacteriales;f__Coriobacteriaceae;g__Collinsella;s__
GUT_GENOME000770	MGYG-HGUT-00161	ERS3638191	Cultured (human gut)	2026	1315	64.9062	2615	3930	92824	0.69313	0	0	1	0	16	12	18	8	33	47	30	20	30	d__Bacteria;p__Firmicutes;c__Bacilli;o__Lactobacillales;f__Lactobacillaceae;g__Lactobacillus;s__Lactobacillus amylovorus	d__Bacteria;p__Firmicutes;c__Bacilli;o__Lactobacillales;f__Lactobacillaceae;g__Lactobacillus;s__Lactobacillus amylovorus
GUT_GENOME000784	MGYG-HGUT-00162	ERS3638192	Cultured (human gut)	3058	1972	64.4866	3541	5513	50770	0.874539	1	0	1	1	6	8	9	3	11	26	16	13	16	d__Bacteria;p__Firmicutes;c__Bacilli;o__Lactobacillales;f__Enterococcaceae;g__Enterococcus_B;s__Enterococcus_B durans	d__Bacteria;p__Firmicutes;c__Bacilli;o__Lactobacillales;f__Enterococcaceae;g__Enterococcus;s__Enterococcus durans
GUT_GENOME000812	MGYG-HGUT-00163	ERS3638193	Cultured (human gut)	2664	NA	NA	NA	NA	NA	0.588658	0	0	1	0	0	1	0	2	2	2	2	2	2	d__Bacteria;p__Firmicutes;c__Bacilli;o__Lactobacillales;f__Enterococcaceae;g__Enterococcus_C;s__Enterococcus_C asini	d__Bacteria;p__Firmicutes;c__Bacilli;o__Lactobacillales;f__Enterococcaceae;g__Enterococcus;s__Enterococcus asini
GUT_GENOME000818	MGYG-HGUT-00164	ERS3638194	Cultured (human gut)	2914	NA	NA	NA	NA	NA	0	0	0	2	0	0	0	0	1	2	2	2	2	2	d__Bacteria;p__Firmicutes_A;c__Clostridia;o__Lachnospirales;f__Lachnospiraceae;g__;s__	d__Bacteria;p__Firmicutes;c__Clostridia;o__Clostridiales;f__Lachnospiraceae;g__;s__
GUT_GENOME000852	MGYG-HGUT-00165	ERS3638195	Cultured (human gut)	3673	NA	NA	NA	NA	48040	0	0	1	1	0	0	1	1	2	4	4	4	2	4	d__Bacteria;p__Firmicutes_A;c__Clostridia;o__Lachnospirales;f__Lachnospiraceae;g__Dorea;s__Dorea sp900086625	d__Bacteria;p__Firmicutes;c__Clostridia;o__Clostridiales;f__Clostridiaceae;g__Clostridium;s__
GUT_GENOME000862	MGYG-HGUT-00166	ERS3638196	Cultured (human gut)	1931	1228	63.594	2140	3368	75679	0.942245	0	1	3	7	23	8	12	8	33	54	45	30	45	d__Bacteria;p__Firmicutes;c__Bacilli;o__Lactobacillales;f__Lactobacillaceae;g__Lactobacillus_H;s__Lactobacillus_H fermentum	d__Bacteria;p__Firmicutes;c__Bacilli;o__Lactobacillales;f__Lactobacillaceae;g__Lactobacillus;s__Lactobacillus fermentum
GUT_GENOME000871	MGYG-HGUT-00167	ERS3638197	Cultured (human gut)	1971	1326	67.2755	4094	5420	378093	0.825337	0	0	9	0	28	0	27	54	58	64	58	37	59	d__Bacteria;p__Actinobacteriota;c__Coriobacteriia;o__Coriobacteriales;f__Coriobacteriaceae;g__Collinsella;s__Collinsella sp002232035	d__Bacteria;p__Actinobacteria;c__Coriobacteriia;o__Coriobacteriales;f__Coriobacteriaceae;g__Collinsella;s__
GUT_GENOME000872	MGYG-HGUT-00168	ERS3638198	Cultured (human gut)	4177	NA	NA	NA	NA	43622	1.05665	0	0	1	0	2	0	6	1	4	9	7	4	8	d__Bacteria;p__Bacteroidota;c__Bacteroidia;o__Bacteroidales;f__Marinifilaceae;g__Butyricimonas;s__	d__Bacteria;p__Bacteroidetes;c__Bacteroidia;o__Bacteroidales;f__Odoribacteraceae;g__Butyricimonas;s__
GUT_GENOME000889	MGYG-HGUT-00169	ERS3638199	Cultured (human gut)	2580	1496	57.9845	4949	6445	58570	0.831864	0	0	2	0	5	3	21	4	23	31	26	13	27	d__Bacteria;p__Firmicutes_A;c__Clostridia;o__Lachnospirales;f__Lachnospiraceae;g__Eubacterium_G;s__Eubacterium_G sp000432355	d__Bacteria;p__Firmicutes;c__Clostridia;o__Clostridiales;f__Eubacteriaceae;g__Eubacterium;s__
GUT_GENOME000899	MGYG-HGUT-00170	ERS3638200	Cultured (human gut)	2606	1634	62.7015	6472	8106	90955	1.04228	0	0	2	1	29	25	83	5	60	140	125	76	125	d__Bacteria;p__Bacteroidota;c__Bacteroidia;o__Bacteroidales;f__Rikenellaceae;g__Alistipes_A;s__Alistipes_A sp900240235	d__Bacteria;p__Bacteroidetes;c__Bacteroidia;o__Bacteroidales;f__Rikenellaceae;g__Alistipes;s__
GUT_GENOME000906	MGYG-HGUT-00171	ERS3638201	Cultured (human gut)	3285	NA	NA	NA	NA	34370	0.674139	0	0	2	0	1	1	2	2	6	6	4	3	4	d__Bacteria;p__Firmicutes_A;c__Clostridia;o__Lachnospirales;f__Lachnospiraceae;g__Blautia_A;s__Blautia_A sp900120195	d__Bacteria;p__Firmicutes;c__Clostridia;o__Clostridiales;f__Lachnospiraceae;g__Blautia;s__
GUT_GENOME000931	MGYG-HGUT-00172	ERS3638202	Cultured (human gut)	5689	NA	NA	NA	NA	171676	0.990823	0	0	1	0	6	3	10	3	11	20	14	6	14	d__Bacteria;p__Firmicutes_A;c__Clostridia;o__Lachnospirales;f__Lachnospiraceae;g__Clostridium_M;s__Clostridium_M lavalense	d__Bacteria;p__Firmicutes;c__Clostridia;o__Clostridiales;f__Lachnospiraceae;g__Lachnoclostridium;s__[Clostridium] lavalense
GUT_GENOME000941	MGYG-HGUT-00173	ERS3638203	Cultured (human gut)	1916	NA	NA	NA	NA	40562	1.3136	0	0	1	1	3	1	10	7	15	16	15	5	15	d__Bacteria;p__Firmicutes;c__Bacilli;o__Erysipelotrichales;f__Erysipelotrichaceae;g__Solobacterium;s__Solobacterium moorei	d__Bacteria;p__Firmicutes;c__Erysipelotrichia;o__Erysipelotrichales;f__Erysipelotrichaceae;g__Solobacterium;s__Solobacterium moorei
GUT_GENOME000944	MGYG-HGUT-00174	ERS3638204	Cultured (human gut)	4946	NA	NA	NA	NA	151851	0.691363	0	0	2	0	4	1	5	4	7	12	10	7	10	d__Bacteria;p__Bacteroidota;c__Bacteroidia;o__Bacteroidales;f__Tannerellaceae;g__Parabacteroides;s__	d__Bacteria;p__Bacteroidetes;c__Bacteroidia;o__Bacteroidales;f__Tannerellaceae;g__Parabacteroides;s__
GUT_GENOME000962	MGYG-HGUT-00175	ERS3638205	Cultured (human gut)	4517	NA	NA	NA	NA	30690	0.674139	1	0	1	1	1	1	4	2	5	9	7	5	7	d__Bacteria;p__Firmicutes_A;c__Clostridia;o__Lachnospirales;f__Lachnospiraceae;g__Faecalicatena;s__Faecalicatena sp000509105	d__Bacteria;p__Firmicutes;c__Clostridia;o__Clostridiales;f__;g__;s__
GUT_GENOME000963	MGYG-HGUT-00176	ERS3638206	Cultured (human gut)	5306	NA	NA	NA	NA	NA	0	0	0	1	0	0	0	1	1	2	2	2	1	2	d__Bacteria;p__Firmicutes_A;c__Clostridia;o__Lachnospirales;f__Lachnospiraceae;g__Faecalicatena;s__Faecalicatena orotica	d__Bacteria;p__Firmicutes;c__Clostridia;o__Clostridiales;f__Lachnospiraceae;g__Faecalicatena;s__Faecalicatena orotica
GUT_GENOME000967	MGYG-HGUT-00177	ERS3638207	Cultured (human gut)	2432	1366	56.1678	18643	20009	305903	1.33117	0	0	2	0	262	143	379	93	490	786	633	331	634	d__Bacteria;p__Firmicutes_A;c__Clostridia;o__Lachnospirales;f__Anaerotignaceae;g__Anaerotignum;s__Anaerotignum sp000436415	d__Bacteria;p__Firmicutes;c__;o__;f__;g__;s__
GUT_GENOME000979	MGYG-HGUT-00178	ERS3638208	Cultured (human gut)	2931	NA	NA	NA	NA	NA	0	0	0	1	0	0	0	0	1	1	1	1	1	1	d__Bacteria;p__Firmicutes_A;c__Clostridia;o__Oscillospirales;f__Oscillospiraceae;g__Lawsonibacter;s__	d__Bacteria;p__Firmicutes;c__Clostridia;o__Clostridiales;f__;g__Flavonifractor;s__
GUT_GENOME000980	MGYG-HGUT-00179	ERS3638209	Cultured (human gut)	5518	3394	61.5078	7897	11291	176146	1.24709	2	0	3	0	38	14	21	6	43	78	61	24	61	d__Bacteria;p__Firmicutes_A;c__Clostridia;o__Lachnospirales;f__Lachnospiraceae;g__Clostridium_M;s__	d__Bacteria;p__Firmicutes;c__Clostridia;o__Clostridiales;f__;g__;s__
GUT_GENOME000984	MGYG-HGUT-00180	ERS3638210	Cultured (human gut)	2156	NA	NA	NA	NA	NA	0	0	0	1	0	0	0	0	1	1	1	1	1	1	d__Bacteria;p__Actinobacteriota;c__Coriobacteriia;o__Coriobacteriales;f__Coriobacteriaceae;g__Collinsella;s__	d__Bacteria;p__Actinobacteria;c__Coriobacteriia;o__Coriobacteriales;f__Coriobacteriaceae;g__Collinsella;s__
GUT_GENOME000994	MGYG-HGUT-00181	ERS3638211	Cultured (human gut)	2759	NA	NA	NA	NA	NA	0	0	0	1	0	0	0	0	1	1	1	1	1	1	d__Bacteria;p__Firmicutes_A;c__Clostridia;o__Lachnospirales;f__Lachnospiraceae;g__UBA9414;s__	d__Bacteria;p__Firmicutes;c__Clostridia;o__Clostridiales;f__Lachnospiraceae;g__Lachnoclostridium;s__
GUT_GENOME000996	MGYG-HGUT-00182	ERS3638212	Cultured (human gut)	2290	NA	NA	NA	NA	59414	0	0	0	2	0	2	0	2	3	5	6	5	2	5	d__Bacteria;p__Firmicutes_C;c__Negativicutes;o__Selenomonadales;f__Selenomonadaceae;g__Mitsuokella;s__	d__Bacteria;p__Firmicutes;c__Negativicutes;o__Selenomonadales;f__Selenomonadaceae;g__Mitsuokella;s__
GUT_GENOME001003	MGYG-HGUT-00183	ERS3638213	Cultured (human gut)	4390	2180	49.6583	11093	13273	427451	1.25663	0	0	2	0	51	68	94	29	103	215	151	64	157	d__Bacteria;p__Bacteroidota;c__Bacteroidia;o__Bacteroidales;f__Marinifilaceae;g__Butyricimonas;s__Butyricimonas sp002161485	d__Bacteria;p__Bacteroidetes;c__Bacteroidia;o__Bacteroidales;f__Odoribacteraceae;g__Butyricimonas;s__
GUT_GENOME001004	MGYG-HGUT-00184	ERS3638214	Cultured (human gut)	3343	NA	NA	NA	NA	3186	0.682065	0	0	1	0	0	0	2	1	3	3	3	1	3	d__Bacteria;p__Firmicutes_A;c__Clostridia;o__Lachnospirales;f__Lachnospiraceae;g__Blautia_A;s__	d__Bacteria;p__Firmicutes;c__Clostridia;o__Clostridiales;f__Ruminococcaceae;g__Ruminococcus;s__
GUT_GENOME001016	MGYG-HGUT-00185	ERS3638215	Cultured (human gut)	3180	1349	42.4214	15662	17011	629857	1.28465	2	0	16	0	251	162	313	170	558	744	585	228	586	d__Bacteria;p__Firmicutes_A;c__Clostridia;o__Oscillospirales;f__Butyricicoccaceae;g__Agathobaculum;s__Agathobaculum butyriciproducens	d__Bacteria;p__Firmicutes;c__Clostridia;o__Clostridiales;f__Clostridiaceae;g__Butyricicoccus;s__
GUT_GENOME001022	MGYG-HGUT-00186	ERS3638216	Cultured (human gut)	2222	1459	65.6616	4798	6257	96442	1.01571	0	0	1	0	54	5	18	11	57	78	38	18	38	d__Bacteria;p__Firmicutes;c__Bacilli;o__Erysipelotrichales;f__Erysipelotrichaceae;g__Holdemanella;s__	d__Bacteria;p__Firmicutes;c__Erysipelotrichia;o__Erysipelotrichales;f__Erysipelotrichaceae;g__Holdemanella;s__
GUT_GENOME001023	MGYG-HGUT-00187	ERS3638217	Cultured (human gut)	2867	1628	56.7841	11528	13156	349187	1.53352	0	0	1	0	30	23	143	27	139	197	160	113	160	d__Bacteria;p__Firmicutes_A;c__Clostridia;o__Lachnospirales;f__Lachnospiraceae;g__Lachnospira;s__Lachnospira sp003537285	d__Bacteria;p__Firmicutes;c__Clostridia;o__Clostridiales;f__Eubacteriaceae;g__Eubacterium;s__[Eubacterium] eligens
GUT_GENOME001026	MGYG-HGUT-00188	ERS3638218	Cultured (human gut)	1911	NA	NA	NA	NA	NA	0	0	0	2	0	0	0	0	1	1	2	2	2	2	d__Bacteria;p__Actinobacteriota;c__Coriobacteriia;o__Coriobacteriales;f__Coriobacteriaceae;g__Collinsella;s__	d__Bacteria;p__Actinobacteria;c__Coriobacteriia;o__Coriobacteriales;f__Coriobacteriaceae;g__Collinsella;s__
GUT_GENOME001027	MGYG-HGUT-00189	ERS3638219	Cultured (human gut)	2543	1463	57.5305	26797	28260	382685	1.36366	1	1	10	0	165	99	549	34	471	825	692	494	696	d__Bacteria;p__Firmicutes_A;c__Clostridia;o__Lachnospirales;f__Lachnospiraceae;g__Coprococcus;s__Coprococcus sp900066115	d__Bacteria;p__Firmicutes;c__Clostridia;o__Clostridiales;f__Lachnospiraceae;g__Coprococcus;s__
GUT_GENOME001029	MGYG-HGUT-00190	ERS3638220	Cultured (human gut)	2594	1786	68.8512	34322	36108	431828	1.42181	0	0	7	0	486	272	897	67	997	1662	1229	825	1238	d__Bacteria;p__Firmicutes_A;c__Clostridia;o__Lachnospirales;f__Lachnospiraceae;g__CAG-127;s__CAG-127 sp900319515	d__Bacteria;p__Firmicutes;c__Clostridia;o__Clostridiales;f__;g__;s__
GUT_GENOME001039	MGYG-HGUT-00191	ERS3638221	Cultured (human gut)	2834	NA	NA	NA	NA	NA	0	0	0	2	0	0	0	0	1	1	2	2	2	2	d__Bacteria;p__Firmicutes;c__Bacilli;o__Bacillales;f__Bacillaceae_C;g__Bacillus_E;s__Bacillus_E coagulans	d__Bacteria;p__Firmicutes;c__Bacilli;o__Bacillales;f__Bacillaceae;g__Bacillus;s__Bacillus coagulans
GUT_GENOME001046	MGYG-HGUT-00192	ERS3638222	Cultured (human gut)	3416	NA	NA	NA	NA	155240	0.774919	0	1	1	1	2	0	10	4	11	15	13	5	13	d__Bacteria;p__Firmicutes;c__Bacilli;o__Erysipelotrichales;f__Erysipelotrichaceae;g__Holdemania;s__Holdemania filiformis	d__Bacteria;p__Firmicutes;c__Erysipelotrichia;o__Erysipelotrichales;f__Erysipelotrichaceae;g__Holdemania;s__Holdemania filiformis
GUT_GENOME001056	MGYG-HGUT-00193	ERS3638223	Cultured (human gut)	3827	1763	46.0674	32672	34435	483633	1.31458	1	0	1	1	146	87	269	140	429	505	391	139	391	d__Bacteria;p__Firmicutes_A;c__Clostridia;o__Lachnospirales;f__Lachnospiraceae;g__KLE1615;s__KLE1615 sp900066985	d__Bacteria;p__Firmicutes;c__Clostridia;o__Clostridiales;f__Lachnospiraceae;g__;s__
GUT_GENOME001105	MGYG-HGUT-00194	ERS3638224	Cultured (human gut)	3290	1574	47.8419	8353	9927	133824	0.878203	0	0	1	0	21	11	47	5	61	80	76	36	76	d__Bacteria;p__Firmicutes_A;c__Clostridia;o__Lachnospirales;f__Lachnospiraceae;g__UBA9502;s__	d__Bacteria;p__Firmicutes;c__Clostridia;o__Clostridiales;f__Clostridiaceae;g__Clostridium;s__
GUT_GENOME001115	MGYG-HGUT-00195	ERS3638225	Cultured (human gut)	3213	1342	41.7678	9573	10915	488854	1.16861	0	0	1	0	47	30	165	51	202	243	199	86	199	d__Bacteria;p__Firmicutes_A;c__Clostridia;o__Oscillospirales;f__Ruminococcaceae;g__Faecalibacterium;s__Faecalibacterium prausnitzii_E	d__Bacteria;p__Firmicutes;c__Clostridia;o__Clostridiales;f__Ruminococcaceae;g__Faecalibacterium;s__Faecalibacterium prausnitzii
GUT_GENOME001120	MGYG-HGUT-00196	ERS3638226	Cultured (human gut)	5027	3000	59.6777	38972	41972	647303	1.20694	6	1	14	5	182	82	282	39	287	572	419	159	422	d__Bacteria;p__Bacteroidota;c__Bacteroidia;o__Bacteroidales;f__Bacteroidaceae;g__Bacteroides;s__Bacteroides thetaiotaomicron	d__Bacteria;p__Bacteroidetes;c__Bacteroidia;o__Bacteroidales;f__Bacteroidaceae;g__Bacteroides;s__Bacteroides thetaiotaomicron
GUT_GENOME001122	MGYG-HGUT-00197	ERS3638227	Cultured (human gut)	2049	1225	59.7853	5325	6550	453578	0.854336	0	0	3	0	32	19	62	81	101	116	105	50	105	d__Bacteria;p__Actinobacteriota;c__Coriobacteriia;o__Coriobacteriales;f__Coriobacteriaceae;g__Collinsella;s__	d__Bacteria;p__Actinobacteria;c__Coriobacteriia;o__Coriobacteriales;f__Coriobacteriaceae;g__Collinsella;s__
GUT_GENOME001135	MGYG-HGUT-00198	ERS3638228	Cultured (human gut)	5877	NA	NA	NA	NA	39624	0.927436	2	2	1	2	3	1	0	1	5	11	9	7	9	d__Bacteria;p__Firmicutes_A;c__Clostridia;o__Lachnospirales;f__Lachnospiraceae;g__Clostridium_M;s__Clostridium_M citroniae	d__Bacteria;p__Firmicutes;c__Clostridia;o__Clostridiales;f__Lachnospiraceae;g__Lachnoclostridium;s__[Clostridium] citroniae
GUT_GENOME001139	MGYG-HGUT-00199	ERS3638229	Cultured (human gut)	1909	1259	65.9508	3582	4841	464617	0.974948	1	0	6	2	105	24	74	130	174	212	172	37	174	d__Bacteria;p__Firmicutes;c__Bacilli;o__Lactobacillales;f__Streptococcaceae;g__Streptococcus;s__Streptococcus parasanguinis_B	d__Bacteria;p__Firmicutes;c__Bacilli;o__Lactobacillales;f__Streptococcaceae;g__Streptococcus;s__Streptococcus parasanguinis
GUT_GENOME001147	MGYG-HGUT-00200	ERS3638230	Cultured (human gut)	3745	2034	54.3124	15427	17461	167409	0.711317	0	0	15	0	36	21	30	20	87	102	90	44	91	d__Bacteria;p__Firmicutes_A;c__Clostridia;o__Lachnospirales;f__Lachnospiraceae;g__Blautia_A;s__	d__Bacteria;p__Firmicutes;c__Clostridia;o__Clostridiales;f__Lachnospiraceae;g__Blautia;s__
GUT_GENOME001159	MGYG-HGUT-00201	ERS3638231	Cultured (human gut)	4251	NA	NA	NA	NA	110875	1.36377	5	0	1	0	9	9	29	8	46	53	45	9	48	d__Bacteria;p__Firmicutes_A;c__Clostridia;o__Lachnospirales;f__Lachnospiraceae;g__Blautia_A;s__Blautia_A sp900066145	d__Bacteria;p__Firmicutes;c__Clostridia;o__Clostridiales;f__Ruminococcaceae;g__Ruminococcus;s__
GUT_GENOME001177	MGYG-HGUT-00202	ERS3638232	Cultured (human gut)	4384	NA	NA	NA	NA	28010	0.674139	0	0	1	0	0	1	3	1	2	5	4	3	4	d__Bacteria;p__Firmicutes_A;c__Clostridia;o__Lachnospirales;f__Lachnospiraceae;g__;s__	d__Bacteria;p__Firmicutes;c__Clostridia;o__Clostridiales;f__Lachnospiraceae;g__;s__
GUT_GENOME001189	MGYG-HGUT-00203	ERS3638233	Cultured (human gut)	3659	1988	54.3318	13385	15373	417633	1.35207	1	0	5	0	71	63	126	36	158	266	207	100	209	d__Bacteria;p__Bacteroidota;c__Bacteroidia;o__Bacteroidales;f__Marinifilaceae;g__Butyricimonas;s__Butyricimonas virosa	d__Bacteria;p__Bacteroidetes;c__Bacteroidia;o__Bacteroidales;f__Odoribacteraceae;g__Butyricimonas;s__Butyricimonas virosa
GUT_GENOME001190	MGYG-HGUT-00204	ERS3638234	Cultured (human gut)	2322	1445	62.2308	19285	20730	120833	1.08532	0	0	2	0	29	25	48	20	79	104	91	57	91	d__Bacteria;p__Firmicutes_A;c__Clostridia;o__Lachnospirales;f__Lachnospiraceae;g__Eubacterium_G;s__Eubacterium_G sp000435815	d__Bacteria;p__Firmicutes;c__Clostridia;o__Clostridiales;f__Eubacteriaceae;g__Eubacterium;s__
GUT_GENOME001208	MGYG-HGUT-00205	ERS3638235	Cultured (human gut)	3466	1556	44.8932	17346	18902	451302	1.23275	2	0	8	1	170	92	258	76	371	531	444	218	444	d__Bacteria;p__Firmicutes_A;c__Clostridia;o__Lachnospirales;f__Lachnospiraceae;g__CAG-81;s__CAG-81 sp900066535	d__Bacteria;p__Firmicutes;c__Clostridia;o__Clostridiales;f__Clostridiaceae;g__Clostridium;s__
GUT_GENOME001213	MGYG-HGUT-00206	ERS3638236	Cultured (human gut)	2850	1609	56.4561	4859	6468	167143	1.15256	3	0	2	0	13	0	14	9	27	32	27	12	27	d__Bacteria;p__Firmicutes_A;c__Clostridia;o__Lachnospirales;f__Lachnospiraceae;g__Dorea;s__Dorea sp900066555	d__Bacteria;p__Firmicutes;c__Clostridia;o__Clostridiales;f__Eubacteriaceae;g__Eubacterium;s__
GUT_GENOME001223	MGYG-HGUT-00207	ERS3638237	Cultured (human gut)	1888	NA	NA	NA	NA	NA	0	0	0	1	0	0	0	0	1	1	1	1	1	1	d__Bacteria;p__Actinobacteriota;c__Coriobacteriia;o__Coriobacteriales;f__Coriobacteriaceae;g__Collinsella;s__Collinsella sp002232035	d__Bacteria;p__Actinobacteria;c__Coriobacteriia;o__Coriobacteriales;f__Coriobacteriaceae;g__Collinsella;s__Collinsella aerofaciens
GUT_GENOME001239	MGYG-HGUT-00208	ERS3638238	Cultured (human gut)	2436	1431	58.7438	64306	65737	246304	1.36483	5	1	7	1	217	120	241	105	454	592	491	305	496	d__Bacteria;p__Firmicutes_A;c__Clostridia;o__Lachnospirales;f__Lachnospiraceae;g__Eubacterium_G;s__Eubacterium_G ventriosum	d__Bacteria;p__Firmicutes;c__Clostridia;o__Clostridiales;f__Eubacteriaceae;g__Eubacterium;s__Eubacterium ventriosum
GUT_GENOME001241	MGYG-HGUT-00209	ERS3638239	Cultured (human gut)	2911	1669	57.3342	80968	82637	394769	1.37486	0	0	2	0	228	231	654	157	798	1115	883	563	883	d__Bacteria;p__Firmicutes_A;c__Clostridia;o__Lachnospirales;f__Lachnospiraceae;g__Eubacterium_F;s__Eubacterium_F sp003491505	d__Bacteria;p__Firmicutes;c__Clostridia;o__Clostridiales;f__Clostridiaceae;g__Clostridium;s__
GUT_GENOME001245	MGYG-HGUT-00210	ERS3638240	Cultured (human gut)	1923	NA	NA	NA	NA	148361	0	0	0	1	0	8	0	0	7	7	9	9	6	9	d__Bacteria;p__Actinobacteriota;c__Coriobacteriia;o__Coriobacteriales;f__Coriobacteriaceae;g__Collinsella;s__	d__Bacteria;p__Actinobacteria;c__Coriobacteriia;o__Coriobacteriales;f__Coriobacteriaceae;g__Collinsella;s__
GUT_GENOME001255	MGYG-HGUT-00211	ERS3638241	Cultured (human gut)	5031	NA	NA	NA	NA	299025	0.978191	0	0	4	0	13	0	5	5	9	22	17	8	17	d__Bacteria;p__Bacteroidota;c__Bacteroidia;o__Bacteroidales;f__Bacteroidaceae;g__Bacteroides;s__Bacteroides intestinalis_A	d__Bacteria;p__Bacteroidetes;c__Bacteroidia;o__Bacteroidales;f__Bacteroidaceae;g__Bacteroides;s__Bacteroides intestinalis
GUT_GENOME001261	MGYG-HGUT-00212	ERS3638242	Cultured (human gut)	3453	1914	55.4301	15955	17869	261672	1.25927	12	1	23	2	42	14	55	33	127	149	120	64	128	d__Bacteria;p__Firmicutes_A;c__Clostridia;o__Lachnospirales;f__Lachnospiraceae;g__Blautia_A;s__Blautia_A obeum	d__Bacteria;p__Firmicutes;c__Clostridia;o__Clostridiales;f__Lachnospiraceae;g__Blautia;s__Blautia obeum
GUT_GENOME001270	MGYG-HGUT-00213	ERS3638243	Cultured (human gut)	4133	NA	NA	NA	NA	NA	0	0	0	1	0	0	0	0	1	1	1	1	1	1	d__Bacteria;p__Firmicutes_A;c__Clostridia;o__Lachnospirales;f__Lachnospiraceae;g__Blautia_A;s__	d__Bacteria;p__Firmicutes;c__Clostridia;o__Clostridiales;f__Ruminococcaceae;g__Ruminococcus;s__
GUT_GENOME001274	MGYG-HGUT-00214	ERS3638244	Cultured (human gut)	1971	1240	62.9122	2531	3771	367113	0.776665	0	0	1	0	50	29	48	65	98	128	90	34	92	d__Bacteria;p__Firmicutes_C;c__Negativicutes;o__Veillonellales;f__Veillonellaceae;g__Veillonella;s__Veillonella dispar_A	d__Bacteria;p__Firmicutes;c__Negativicutes;o__Veillonellales;f__Veillonellaceae;g__Veillonella;s__Veillonella dispar
GUT_GENOME001282	MGYG-HGUT-00215	ERS3638245	Cultured (human gut)	2867	1380	48.1339	10293	11673	555800	1.2604	0	1	1	0	107	93	202	125	288	404	314	121	314	d__Bacteria;p__Bacteroidota;c__Bacteroidia;o__Bacteroidales;f__Bacteroidaceae;g__Prevotella;s__Prevotella stercorea	d__Bacteria;p__Bacteroidetes;c__Bacteroidia;o__Bacteroidales;f__Prevotellaceae;g__Prevotella;s__Prevotella stercorea
GUT_GENOME001295	MGYG-HGUT-00216	ERS3638246	Cultured (human gut)	3655	NA	NA	NA	NA	70061	1.05939	0	0	1	0	6	1	6	4	14	14	12	1	12	d__Bacteria;p__Firmicutes_A;c__Clostridia;o__Lachnospirales;f__Lachnospiraceae;g__Blautia_A;s__	d__Bacteria;p__Firmicutes;c__Clostridia;o__Clostridiales;f__Lachnospiraceae;g__Blautia;s__
GUT_GENOME001297	MGYG-HGUT-00217	ERS3638247	Cultured (human gut)	3671	1882	51.2667	49874	51756	637252	1.43989	5	0	6	0	580	285	1048	101	1252	1924	1457	982	1464	d__Bacteria;p__Firmicutes_A;c__Clostridia;o__Lachnospirales;f__Lachnospiraceae;g__Acetatifactor;s__Acetatifactor sp900066565	d__Bacteria;p__Firmicutes;c__Clostridia;o__Clostridiales;f__Clostridiaceae;g__Clostridium;s__
GUT_GENOME001309	MGYG-HGUT-00218	ERS3638248	Cultured (human gut)	2157	1390	64.4414	1422	2812	21734	0.243007	0	0	1	0	12	4	15	1	11	32	22	13	22	d__Bacteria;p__Firmicutes_C;c__Negativicutes;o__Acidaminococcales;f__Acidaminococcaceae;g__Acidaminococcus;s__Acidaminococcus sp900291475	d__Bacteria;p__Firmicutes;c__Negativicutes;o__Acidaminococcales;f__Acidaminococcaceae;g__Acidaminococcus;s__
GUT_GENOME001312	MGYG-HGUT-00219	ERS3638249	Cultured (human gut)	3945	NA	NA	NA	NA	NA	0.674139	0	0	1	0	0	0	1	1	2	2	2	1	2	d__Bacteria;p__Firmicutes_A;c__Clostridia;o__Eubacteriales;f__Eubacteriaceae;g__Eubacterium;s__Eubacterium limosum_A	d__Bacteria;p__Firmicutes;c__Clostridia;o__Clostridiales;f__Eubacteriaceae;g__Eubacterium;s__Eubacterium limosum
GUT_GENOME001315	MGYG-HGUT-00220	ERS3638250	Cultured (human gut)	2928	NA	NA	NA	NA	136636	0.534544	0	0	2	0	4	0	5	5	8	11	10	4	10	d__Bacteria;p__Firmicutes_A;c__Clostridia;o__Oscillospirales;f__Butyricicoccaceae;g__;s__	d__Bacteria;p__Firmicutes;c__Clostridia;o__Clostridiales;f__;g__;s__
GUT_GENOME001316	MGYG-HGUT-00221	ERS3638251	Cultured (human gut)	2861	NA	NA	NA	NA	NA	0	0	0	1	0	0	0	0	1	1	1	1	1	1	d__Bacteria;p__Bacteroidota;c__Bacteroidia;o__Bacteroidales;f__Tannerellaceae;g__Parabacteroides;s__Parabacteroides bouchesdurhonensis	d__Bacteria;p__Bacteroidetes;c__Bacteroidia;o__Bacteroidales;f__Tannerellaceae;g__Parabacteroides;s__Parabacteroides bouchesdurhonensis
GUT_GENOME001324	MGYG-HGUT-00222	ERS3638252	Cultured (human gut)	3510	NA	NA	NA	NA	NA	0	0	0	1	0	0	0	0	1	1	1	1	1	1	d__Bacteria;p__Bacteroidota;c__Bacteroidia;o__Bacteroidales;f__Tannerellaceae;g__Parabacteroides;s__	d__Bacteria;p__Bacteroidetes;c__Bacteroidia;o__Bacteroidales;f__Tannerellaceae;g__Parabacteroides;s__
GUT_GENOME001340	MGYG-HGUT-00223	ERS3638253	Cultured (human gut)	4264	NA	NA	NA	NA	19517	0	0	0	7	0	4	2	2	2	4	15	11	7	12	d__Bacteria;p__Firmicutes;c__Bacilli;o__Erysipelotrichales;f__Erysipelotrichaceae;g__Absiella;s__	d__Bacteria;p__Firmicutes;c__Erysipelotrichia;o__Erysipelotrichales;f__Erysipelotrichaceae;g__;s__
GUT_GENOME001341	MGYG-HGUT-00224	ERS3638254	Cultured (human gut)	3074	NA	NA	NA	NA	21238	0.634693	0	0	2	0	2	0	5	1	5	9	8	4	8	d__Bacteria;p__Bacteroidota;c__Bacteroidia;o__Bacteroidales;f__Bacteroidaceae;g__Bacteroides;s__Bacteroides sp003545565	d__Bacteria;p__Bacteroidetes;c__Bacteroidia;o__Bacteroidales;f__Bacteroidaceae;g__Bacteroides;s__Bacteroides stercoris
GUT_GENOME001354	MGYG-HGUT-00225	ERS3638255	Cultured (human gut)	1919	1381	71.9646	6559	7940	271837	1.34629	0	0	1	0	80	44	141	21	185	266	207	115	213	d__Bacteria;p__Proteobacteria;c__Gammaproteobacteria;o__Burkholderiales;f__Burkholderiaceae;g__Duodenibacillus;s__	d__Bacteria;p__Proteobacteria;c__Betaproteobacteria;o__Burkholderiales;f__Sutterellaceae;g__Duodenibacillus;s__
GUT_GENOME001355	MGYG-HGUT-00226	ERS3638256	Cultured (human gut)	2240	1327	59.2411	5716	7043	117943	1.6541	0	0	1	0	23	18	25	14	43	67	43	26	43	d__Bacteria;p__Firmicutes;c__Bacilli;o__Lactobacillales;f__Streptococcaceae;g__Lactococcus;s__Lactococcus lactis	d__Bacteria;p__Firmicutes;c__Bacilli;o__Lactobacillales;f__Streptococcaceae;g__Lactococcus;s__Lactococcus lactis
GUT_GENOME001364	MGYG-HGUT-00227	ERS3638257	Cultured (human gut)	4871	NA	NA	NA	NA	NA	0	0	0	1	0	0	0	0	1	1	1	1	1	1	d__Bacteria;p__Firmicutes;c__Bacilli;o__Bacillales;f__Bacillaceae;g__Bacillus;s__Bacillus sonorensis	d__Bacteria;p__Firmicutes;c__Bacilli;o__Bacillales;f__Bacillaceae;g__Bacillus;s__Bacillus sonorensis
GUT_GENOME001372	MGYG-HGUT-00228	ERS3638258	Cultured (human gut)	2006	NA	NA	NA	NA	144506	0	0	0	1	0	5	0	3	6	8	9	9	6	9	d__Bacteria;p__Actinobacteriota;c__Coriobacteriia;o__Coriobacteriales;f__Coriobacteriaceae;g__Collinsella;s__Collinsella sp002232035	d__Bacteria;p__Actinobacteria;c__Coriobacteriia;o__Coriobacteriales;f__Coriobacteriaceae;g__Collinsella;s__
GUT_GENOME001373	MGYG-HGUT-00229	ERS3638259	Cultured (human gut)	2548	NA	NA	NA	NA	50349	1.03756	0	0	4	0	7	2	6	3	15	19	14	8	14	d__Bacteria;p__Firmicutes_A;c__Clostridia;o__Lachnospirales;f__Lachnospiraceae;g__Dorea;s__Dorea sp000433215	d__Bacteria;p__Firmicutes;c__Clostridia;o__Clostridiales;f__Lachnospiraceae;g__Dorea;s__
GUT_GENOME001376	MGYG-HGUT-00230	ERS3638260	Cultured (human gut)	1912	1378	72.0711	3395	4773	66779	0.857536	0	0	1	0	4	7	13	5	15	25	18	13	18	d__Bacteria;p__Firmicutes;c__Bacilli;o__Lactobacillales;f__Streptococcaceae;g__Lactococcus;s__Lactococcus petauri	d__Bacteria;p__Firmicutes;c__Bacilli;o__Lactobacillales;f__Streptococcaceae;g__Lactococcus;s__Lactococcus garvieae
GUT_GENOME001379	MGYG-HGUT-00231	ERS3638261	Cultured (human gut)	2645	1781	67.3346	25359	27140	493552	1.50155	6	0	8	6	487	261	834	50	796	1602	1104	780	1122	d__Bacteria;p__Firmicutes_A;c__Clostridia;o__Lachnospirales;f__Lachnospiraceae;g__Coprococcus;s__Coprococcus eutactus_A	d__Bacteria;p__Firmicutes;c__Clostridia;o__Clostridiales;f__Lachnospiraceae;g__Coprococcus;s__Coprococcus eutactus
GUT_GENOME001400	MGYG-HGUT-00232	ERS3638262	Cultured (human gut)	1956	1063	54.3456	3000	4063	245520	0	0	0	5	0	13	1	4	15	17	23	18	16	20	d__Bacteria;p__Actinobacteriota;c__Coriobacteriia;o__Coriobacteriales;f__Coriobacteriaceae;g__Collinsella;s__	d__Bacteria;p__Actinobacteria;c__Coriobacteriia;o__Coriobacteriales;f__Coriobacteriaceae;g__Collinsella;s__
GUT_GENOME001401	MGYG-HGUT-00233	ERS3638263	Cultured (human gut)	2987	1471	49.2467	9264	10735	289086	1.36463	0	0	7	1	60	20	80	22	125	168	151	71	151	d__Bacteria;p__Firmicutes_A;c__Clostridia;o__Lachnospirales;f__Lachnospiraceae;g__CAG-81;s__CAG-81 sp900066785	d__Bacteria;p__Firmicutes;c__Clostridia;o__Clostridiales;f__Clostridiaceae;g__Clostridium;s__
GUT_GENOME001416	MGYG-HGUT-00234	ERS3638264	Cultured (human gut)	2190	NA	NA	NA	NA	NA	0	0	0	1	0	0	0	0	1	1	1	1	1	1	d__Bacteria;p__Firmicutes;c__Bacilli;o__Lactobacillales;f__Vagococcaceae;g__Vagococcus;s__Vagococcus teuberi	d__Bacteria;p__Firmicutes;c__Bacilli;o__Lactobacillales;f__Enterococcaceae;g__Vagococcus;s__Vagococcus teuberi
GUT_GENOME001417	MGYG-HGUT-00235	ERS3638265	Cultured (human gut)	4628	3205	69.2524	4980	8185	93082	0.792295	0	0	1	3	14	7	5	2	12	30	21	13	21	d__Bacteria;p__Proteobacteria;c__Gammaproteobacteria;o__Enterobacterales;f__Enterobacteriaceae;g__Enterobacter;s__Enterobacter kobei	d__Bacteria;p__Proteobacteria;c__Gammaproteobacteria;o__Enterobacterales;f__Enterobacteriaceae;g__Enterobacter;s__
GUT_GENOME001418	MGYG-HGUT-00236	ERS3638266	Cultured (human gut)	4518	2628	58.1673	16033	18661	252162	1.03282	0	1	8	0	42	24	63	12	78	138	99	49	100	d__Bacteria;p__Bacteroidota;c__Bacteroidia;o__Bacteroidales;f__Bacteroidaceae;g__Bacteroides;s__Bacteroides fragilis_A	d__Bacteria;p__Bacteroidetes;c__Bacteroidia;o__Bacteroidales;f__Bacteroidaceae;g__Bacteroides;s__Bacteroides fragilis
GUT_GENOME001419	MGYG-HGUT-00237	ERS3638267	Cultured (human gut)	2001	NA	NA	NA	NA	NA	0	0	0	1	0	0	0	0	1	1	1	1	1	1	d__Bacteria;p__Actinobacteriota;c__Coriobacteriia;o__Coriobacteriales;f__Coriobacteriaceae;g__Collinsella;s__	d__Bacteria;p__Actinobacteria;c__Coriobacteriia;o__Coriobacteriales;f__Coriobacteriaceae;g__Collinsella;s__
GUT_GENOME001422	MGYG-HGUT-00238	ERS3638268	Cultured (human gut)	3369	2214	65.7168	4752	6966	238642	1.1115	2	0	2	0	3	11	0	5	15	18	15	12	16	d__Bacteria;p__Firmicutes;c__Bacilli;o__Lactobacillales;f__Enterococcaceae;g__Enterococcus_D;s__Enterococcus_D casseliflavus	d__Bacteria;p__Firmicutes;c__Bacilli;o__Lactobacillales;f__Enterococcaceae;g__Enterococcus;s__Enterococcus casseliflavus
GUT_GENOME001432	MGYG-HGUT-00239	ERS3638269	Cultured (human gut)	1939	NA	NA	NA	NA	NA	0	0	0	1	0	0	0	0	1	1	1	1	1	1	d__Bacteria;p__Actinobacteriota;c__Coriobacteriia;o__Coriobacteriales;f__Coriobacteriaceae;g__Collinsella;s__	d__Bacteria;p__Actinobacteria;c__Coriobacteriia;o__Coriobacteriales;f__Coriobacteriaceae;g__Collinsella;s__
GUT_GENOME001440	MGYG-HGUT-00240	ERS3638270	Cultured (human gut)	2583	1655	64.0728	8366	10021	59894	0.926892	0	0	3	0	19	9	13	10	31	44	32	20	33	d__Bacteria;p__Firmicutes;c__Bacilli;o__Erysipelotrichales;f__Erysipelotrichaceae;g__Absiella;s__	d__Bacteria;p__Firmicutes;c__Clostridia;o__Clostridiales;f__Eubacteriaceae;g__Eubacterium;s__
GUT_GENOME001443	MGYG-HGUT-00241	ERS3638271	Cultured (human gut)	2265	NA	NA	NA	NA	15466	0.904238	0	0	1	0	7	2	9	1	13	19	16	5	16	d__Bacteria;p__Desulfobacterota_A;c__Desulfovibrionia;o__Desulfovibrionales;f__Desulfovibrionaceae;g__Desulfovibrio;s__	d__Bacteria;p__Proteobacteria;c__Deltaproteobacteria;o__Desulfovibrionales;f__Desulfovibrionaceae;g__Desulfovibrio;s__
GUT_GENOME001471	MGYG-HGUT-00242	ERS3638272	Cultured (human gut)	3429	2135	62.2631	18235	20370	360361	1.33246	0	0	5	0	291	162	422	10	355	880	716	334	717	d__Bacteria;p__Firmicutes_A;c__Clostridia;o__Lachnospirales;f__Lachnospiraceae;g__Clostridium_M;s__Clostridium_M sp000431375	d__Bacteria;p__Firmicutes;c__Clostridia;o__Clostridiales;f__Clostridiaceae;g__Clostridium;s__
GUT_GENOME001488	MGYG-HGUT-00243	ERS3638273	Cultured (human gut)	3283	2088	63.6004	39111	41199	272246	1.3796	0	0	3	0	239	75	293	40	396	610	480	171	480	d__Bacteria;p__Bacteroidota;c__Bacteroidia;o__Bacteroidales;f__Bacteroidaceae;g__Bacteroides_B;s__Bacteroides_B massiliensis	d__Bacteria;p__Bacteroidetes;c__Bacteroidia;o__Bacteroidales;f__Bacteroidaceae;g__Bacteroides;s__Bacteroides massiliensis
GUT_GENOME001490	MGYG-HGUT-00244	ERS3638274	Cultured (human gut)	2382	1358	57.0109	15017	16375	485743	0.986579	0	0	2	0	210	134	345	96	436	691	464	279	465	d__Bacteria;p__Firmicutes;c__Bacilli;o__Erysipelotrichales;f__Erysipelatoclostridiaceae;g__Catenibacterium;s__Catenibacterium sp000437715	d__Bacteria;p__Firmicutes;c__Erysipelotrichia;o__Erysipelotrichales;f__Erysipelotrichaceae;g__Catenibacterium;s__
GUT_GENOME001506	MGYG-HGUT-00245	ERS3638275	Cultured (human gut)	3780	2293	60.6614	13842	16135	244153	1.13528	0	0	2	0	15	26	53	6	68	96	82	59	82	d__Bacteria;p__Firmicutes_A;c__Clostridia;o__Lachnospirales;f__Lachnospiraceae;g__Roseburia;s__	d__Bacteria;p__Firmicutes;c__Clostridia;o__Clostridiales;f__Lachnospiraceae;g__Roseburia;s__
GUT_GENOME001519	MGYG-HGUT-00246	ERS3638276	Cultured (human gut)	2141	1220	56.9827	5884	7104	120318	1.51596	0	0	4	2	53	10	45	11	47	114	82	60	88	d__Bacteria;p__Firmicutes;c__Bacilli;o__Lactobacillales;f__Streptococcaceae;g__Streptococcus;s__Streptococcus pasteurianus	d__Bacteria;p__Firmicutes;c__Bacilli;o__Lactobacillales;f__Streptococcaceae;g__Streptococcus;s__Streptococcus pasteurianus
GUT_GENOME001538	MGYG-HGUT-00247	ERS3638277	Cultured (human gut)	1444	1081	74.8615	5387	6468	237122	1.07615	0	1	2	1	67	9	54	53	92	134	107	63	109	d__Bacteria;p__Actinobacteriota;c__Coriobacteriia;o__Coriobacteriales;f__Coriobacteriaceae;g__Collinsella;s__Collinsella intestinalis	d__Bacteria;p__Actinobacteria;c__Coriobacteriia;o__Coriobacteriales;f__Coriobacteriaceae;g__Collinsella;s__Collinsella intestinalis
GUT_GENOME001573	MGYG-HGUT-00248	ERS3638278	Cultured (human gut)	2379	NA	NA	NA	NA	46917	1.05952	0	0	3	0	8	1	2	1	4	14	6	6	7	d__Bacteria;p__Firmicutes;c__Bacilli;o__Lactobacillales;f__Lactobacillaceae;g__Weissella;s__Weissella cibaria	d__Bacteria;p__Firmicutes;c__Bacilli;o__Lactobacillales;f__Leuconostocaceae;g__Weissella;s__Weissella cibaria
GUT_GENOME001575	MGYG-HGUT-00249	ERS3638279	Cultured (human gut)	2825	1457	51.5752	33091	34548	488510	1.62333	5	0	33	4	235	109	281	183	571	667	519	198	533	d__Bacteria;p__Firmicutes_A;c__Clostridia;o__Lachnospirales;f__Lachnospiraceae;g__Faecalicatena;s__Faecalicatena faecis	d__Bacteria;p__Firmicutes;c__Clostridia;o__Clostridiales;f__Ruminococcaceae;g__Ruminococcus;s__[Ruminococcus] torques
GUT_GENOME001578	MGYG-HGUT-00250	ERS3638280	Cultured (human gut)	3110	1803	57.9743	30798	32601	221524	1.25492	0	0	3	0	89	41	161	32	207	294	247	128	247	d__Bacteria;p__Firmicutes_A;c__Clostridia;o__Lachnospirales;f__Lachnospiraceae;g__TF01-11;s__TF01-11 sp001414325	d__Bacteria;p__Firmicutes;c__Clostridia;o__Clostridiales;f__Clostridiaceae;g__Clostridium;s__
GUT_GENOME001587	MGYG-HGUT-00251	ERS3638281	Cultured (human gut)	3372	1409	41.7853	53401	54810	763336	1.49518	3	0	23	3	1075	467	1700	271	2468	3271	2359	1093	2367	d__Bacteria;p__Firmicutes_A;c__Clostridia;o__Lachnospirales;f__Lachnospiraceae;g__Fusicatenibacter;s__Fusicatenibacter saccharivorans	d__Bacteria;p__Firmicutes;c__Clostridia;o__Clostridiales;f__Lachnospiraceae;g__Fusicatenibacter;s__Fusicatenibacter saccharivorans
GUT_GENOME001598	MGYG-HGUT-00252	ERS3638282	Cultured (human gut)	3419	1788	52.296	6154	7942	191519	1.35877	2	0	3	1	32	3	11	10	38	52	28	15	28	d__Bacteria;p__Firmicutes_A;c__Clostridia;o__Lachnospirales;f__Lachnospiraceae;g__Blautia_A;s__Blautia_A obeum_B	d__Bacteria;p__Firmicutes;c__Clostridia;o__Clostridiales;f__Lachnospiraceae;g__Blautia;s__Blautia obeum
GUT_GENOME001602	MGYG-HGUT-00253	ERS3638283	Cultured (human gut)	2469	1268	51.3568	48527	49795	572423	1.50461	0	0	2	0	309	153	531	172	746	995	735	404	735	d__Bacteria;p__Firmicutes;c__Bacilli;o__Erysipelotrichales;f__Erysipelotrichaceae;g__Holdemanella;s__Holdemanella sp002299315	d__Bacteria;p__Firmicutes;c__Erysipelotrichia;o__Erysipelotrichales;f__Erysipelotrichaceae;g__Faecalitalea;s__
GUT_GENOME001635	MGYG-HGUT-00254	ERS3638284	Cultured (human gut)	3708	2005	54.0723	31664	33669	285041	1.35754	3	0	8	0	349	360	898	70	787	1618	1245	669	1252	d__Bacteria;p__Bacteroidota;c__Bacteroidia;o__Bacteroidales;f__Marinifilaceae;g__Odoribacter;s__Odoribacter splanchnicus	d__Bacteria;p__Bacteroidetes;c__Bacteroidia;o__Bacteroidales;f__Odoribacteraceae;g__Odoribacter;s__Odoribacter splanchnicus
GUT_GENOME001636	MGYG-HGUT-00255	ERS3638285	Cultured (human gut)	3061	NA	NA	NA	NA	129470	1.06656	1	0	3	0	7	1	6	6	12	18	12	7	13	d__Bacteria;p__Firmicutes_A;c__Clostridia;o__Lachnospirales;f__Lachnospiraceae;g__CAG-81;s__CAG-81 sp900066055	d__Bacteria;p__Firmicutes;c__Clostridia;o__Clostridiales;f__Clostridiaceae;g__Clostridium;s__
GUT_GENOME001638	MGYG-HGUT-00256	ERS3638286	Cultured (human gut)	2137	1612	75.4328	3102	4714	136498	0.462374	0	1	9	0	20	10	23	6	26	63	49	38	54	d__Bacteria;p__Actinobacteriota;c__Coriobacteriia;o__Coriobacteriales;f__Atopobiaceae;g__Olsenella_B;s__Olsenella_B sp000752675	d__Bacteria;p__;c__;o__;f__;g__;s__
GUT_GENOME001653	MGYG-HGUT-00257	ERS3638287	Cultured (human gut)	1981	NA	NA	NA	NA	NA	0	0	0	1	0	0	0	0	1	1	1	1	1	1	d__Bacteria;p__Actinobacteriota;c__Coriobacteriia;o__Coriobacteriales;f__Coriobacteriaceae;g__Collinsella;s__Collinsella sp002232035	d__Bacteria;p__Actinobacteria;c__Coriobacteriia;o__Coriobacteriales;f__Coriobacteriaceae;g__Collinsella;s__Collinsella aerofaciens
GUT_GENOME001659	MGYG-HGUT-00258	ERS3638288	Cultured (human gut)	1990	1334	67.0352	35478	36812	748820	1.69163	2	0	19	3	1258	825	1655	341	1932	3762	2646	1758	2671	d__Bacteria;p__Firmicutes_A;c__Clostridia;o__Oscillospirales;f__Acutalibacteraceae;g__Ruminococcus_E;s__Ruminococcus_E bromii_B	d__Bacteria;p__Firmicutes;c__Clostridia;o__Clostridiales;f__Ruminococcaceae;g__Ruminococcus;s__
GUT_GENOME001677	MGYG-HGUT-00259	ERS3638289	Cultured (human gut)	2971	1671	56.2437	5507	7178	142714	0.935478	0	0	1	0	16	8	23	10	42	48	45	20	45	d__Bacteria;p__Firmicutes_A;c__Clostridia;o__Lachnospirales;f__Lachnospiraceae;g__UBA9502;s__	d__Bacteria;p__Firmicutes;c__Clostridia;o__Clostridiales;f__Clostridiaceae;g__Clostridium;s__
GUT_GENOME001678	MGYG-HGUT-00260	ERS3638290	Cultured (human gut)	1933	1165	60.269	2928	4093	293035	0	0	0	3	0	26	0	15	36	42	44	43	19	43	d__Bacteria;p__Actinobacteriota;c__Coriobacteriia;o__Coriobacteriales;f__Coriobacteriaceae;g__Collinsella;s__	d__Bacteria;p__Actinobacteria;c__Coriobacteriia;o__Coriobacteriales;f__Coriobacteriaceae;g__Collinsella;s__
GUT_GENOME001681	MGYG-HGUT-00261	ERS3638291	Cultured (human gut)	1876	NA	NA	NA	NA	104398	0	0	0	1	0	3	0	4	6	7	8	8	4	8	d__Bacteria;p__Actinobacteriota;c__Coriobacteriia;o__Coriobacteriales;f__Coriobacteriaceae;g__Collinsella;s__	d__Bacteria;p__Actinobacteria;c__Coriobacteriia;o__Coriobacteriales;f__Coriobacteriaceae;g__Collinsella;s__
GUT_GENOME001689	MGYG-HGUT-00262	ERS3638292	Cultured (human gut)	2994	1810	60.4542	87546	89356	231616	0.886441	7	1	5	3	131	124	216	109	432	487	377	233	381	d__Bacteria;p__Firmicutes_A;c__Clostridia;o__Lachnospirales;f__Lachnospiraceae;g__Eubacterium_E;s__Eubacterium_E hallii	d__Bacteria;p__Firmicutes;c__Clostridia;o__Clostridiales;f__Eubacteriaceae;g__Eubacterium;s__[Eubacterium] hallii
GUT_GENOME001709	MGYG-HGUT-00263	ERS3638293	Cultured (human gut)	3349	2035	60.7644	6648	8683	216365	0.743702	2	0	5	0	37	19	113	14	149	176	142	28	143	d__Bacteria;p__Firmicutes_A;c__Clostridia;o__Lachnospirales;f__Lachnospiraceae;g__Blautia_A;s__Blautia_A sp900066335	d__Bacteria;p__Firmicutes;c__Clostridia;o__Clostridiales;f__Ruminococcaceae;g__Ruminococcus;s__
GUT_GENOME001738	MGYG-HGUT-00264	ERS3638294	Cultured (human gut)	3137	NA	NA	NA	NA	NA	0	0	0	1	0	0	0	0	1	1	1	1	1	1	d__Bacteria;p__Firmicutes;c__Bacilli;o__Exiguobacterales;f__Exiguobacteraceae;g__Exiguobacterium;s__	d__Bacteria;p__Firmicutes;c__Bacilli;o__Bacillales;f__;g__Exiguobacterium;s__
GUT_GENOME001745	MGYG-HGUT-00265	ERS3638295	Cultured (human gut)	4154	2432	58.546	9550	11982	279922	0.970079	1	1	1	1	28	7	26	11	39	65	49	16	49	d__Bacteria;p__Bacteroidota;c__Bacteroidia;o__Bacteroidales;f__Bacteroidaceae;g__Bacteroides;s__Bacteroides nordii	d__Bacteria;p__Bacteroidetes;c__Bacteroidia;o__Bacteroidales;f__Bacteroidaceae;g__Bacteroides;s__Bacteroides nordii
GUT_GENOME001749	MGYG-HGUT-00266	ERS3638296	Cultured (human gut)	1997	NA	NA	NA	NA	NA	0	0	0	1	0	0	0	1	2	2	2	2	1	2	d__Bacteria;p__Actinobacteriota;c__Coriobacteriia;o__Coriobacteriales;f__Coriobacteriaceae;g__Collinsella;s__Collinsella sp002232035	d__Bacteria;p__Actinobacteria;c__Coriobacteriia;o__Coriobacteriales;f__Coriobacteriaceae;g__Collinsella;s__Collinsella aerofaciens
GUT_GENOME001752	MGYG-HGUT-00267	ERS3638297	Cultured (human gut)	1796	1331	74.1091	3127	4458	53127	1.25406	0	0	1	0	86	6	38	5	48	131	70	43	71	d__Bacteria;p__Firmicutes;c__Bacilli;o__Erysipelotrichales;f__Erysipelotrichaceae;g__CAG-536;s__CAG-536 sp000434355	d__Bacteria;p__Firmicutes;c__;o__;f__;g__;s__
GUT_GENOME001757	MGYG-HGUT-00268	ERS3638298	Cultured (human gut)	3119	1623	52.0359	6757	8380	162427	1.21334	2	0	4	0	6	2	6	12	19	20	18	10	18	d__Bacteria;p__Firmicutes_A;c__Clostridia;o__Lachnospirales;f__Lachnospiraceae;g__Faecalicatena;s__Faecalicatena sp900066545	d__Bacteria;p__Firmicutes;c__Clostridia;o__;f__;g__;s__
GUT_GENOME001768	MGYG-HGUT-00269	ERS3638299	Cultured (human gut)	2126	NA	NA	NA	NA	26163	0.674139	0	0	2	0	1	1	1	1	2	5	4	4	4	d__Bacteria;p__Firmicutes;c__Bacilli;o__Erysipelotrichales;f__Erysipelatoclostridiaceae;g__Erysipelatoclostridium;s__	d__Bacteria;p__Firmicutes;c__Clostridia;o__Clostridiales;f__;g__;s__
GUT_GENOME001769	MGYG-HGUT-00270	ERS3638300	Cultured (human gut)	1920	NA	NA	NA	NA	NA	0	0	0	1	0	0	0	0	1	1	1	1	1	1	d__Bacteria;p__Actinobacteriota;c__Coriobacteriia;o__Coriobacteriales;f__Coriobacteriaceae;g__Collinsella;s__	d__Bacteria;p__Actinobacteria;c__Coriobacteriia;o__Coriobacteriales;f__Coriobacteriaceae;g__Collinsella;s__
GUT_GENOME001770	MGYG-HGUT-00271	ERS3638301	Cultured (human gut)	3798	1767	46.5245	89834	91601	586282	1.24173	4	1	7	3	260	221	564	272	850	1060	842	587	844	d__Bacteria;p__Firmicutes_A;c__Clostridia;o__Lachnospirales;f__Lachnospiraceae;g__Roseburia;s__Roseburia inulinivorans	d__Bacteria;p__Firmicutes;c__Clostridia;o__Clostridiales;f__Lachnospiraceae;g__Roseburia;s__Roseburia inulinivorans
GUT_GENOME001773	MGYG-HGUT-00272	ERS3638302	Cultured (human gut)	3370	1395	41.3947	12295	13690	483005	1.40424	0	0	1	0	44	26	91	76	132	162	125	26	126	d__Bacteria;p__Bacteroidota;c__Bacteroidia;o__Bacteroidales;f__Bacteroidaceae;g__Prevotella;s__Prevotella sp000434515	d__Bacteria;p__Bacteroidetes;c__Bacteroidia;o__Bacteroidales;f__Prevotellaceae;g__Prevotella;s__
GUT_GENOME001778	MGYG-HGUT-00273	ERS3638303	Cultured (human gut)	2934	1715	58.4526	16457	18172	236694	1.34187	0	2	1	0	110	40	189	14	230	342	259	111	261	d__Bacteria;p__Bacteroidota;c__Bacteroidia;o__Bacteroidales;f__Bacteroidaceae;g__Bacteroides_A;s__Bacteroides_A coprophilus	d__Bacteria;p__Bacteroidetes;c__Bacteroidia;o__Bacteroidales;f__Bacteroidaceae;g__Bacteroides;s__Bacteroides coprophilus
GUT_GENOME001779	MGYG-HGUT-00274	ERS3638304	Cultured (human gut)	3332	NA	NA	NA	NA	48389	0.384689	0	0	2	0	4	0	7	3	10	13	11	6	11	d__Bacteria;p__Firmicutes_A;c__Clostridia;o__Lachnospirales;f__Lachnospiraceae;g__UBA9502;s__UBA9502 sp003506385	d__Bacteria;p__Firmicutes;c__Clostridia;o__Clostridiales;f__Clostridiaceae;g__Clostridium;s__
GUT_GENOME001800	MGYG-HGUT-00275	ERS3638305	Cultured (human gut)	1990	NA	NA	NA	NA	117676	0.46337	0	0	1	0	1	0	6	8	8	8	8	3	8	d__Bacteria;p__Actinobacteriota;c__Coriobacteriia;o__Coriobacteriales;f__Coriobacteriaceae;g__Collinsella;s__Collinsella sp002232035	d__Bacteria;p__Actinobacteria;c__Coriobacteriia;o__Coriobacteriales;f__Coriobacteriaceae;g__Collinsella;s__
GUT_GENOME001805	MGYG-HGUT-00276	ERS3638306	Cultured (human gut)	2645	1707	64.5369	4840	6547	235571	0.56937	0	0	1	0	20	21	23	8	36	65	49	35	50	d__Bacteria;p__Firmicutes_C;c__Negativicutes;o__Veillonellales;f__Megasphaeraceae;g__Caecibacter;s__	d__Bacteria;p__Firmicutes;c__Negativicutes;o__Veillonellales;f__Veillonellaceae;g__Megasphaera;s__
GUT_GENOME001806	MGYG-HGUT-00277	ERS3638307	Cultured (human gut)	1910	NA	NA	NA	NA	31096	0.910732	2	0	1	0	9	3	3	4	14	18	13	5	14	d__Bacteria;p__Firmicutes;c__Bacilli;o__Lactobacillales;f__Streptococcaceae;g__Streptococcus;s__Streptococcus mutans	d__Bacteria;p__Firmicutes;c__Bacilli;o__Lactobacillales;f__Streptococcaceae;g__Streptococcus;s__Streptococcus mutans
GUT_GENOME001831	MGYG-HGUT-00278	ERS3638308	Cultured (human gut)	4360	1477	33.8761	6009	7486	173007	0.938394	0	0	1	0	9	8	33	12	47	51	47	16	47	d__Bacteria;p__Firmicutes_A;c__Clostridia;o__Lachnospirales;f__Lachnospiraceae;g__Hungatella_A;s__	d__Bacteria;p__Firmicutes;c__Clostridia;o__Clostridiales;f__Clostridiaceae;g__Hungatella;s__
GUT_GENOME001853	MGYG-HGUT-00279	ERS3638309	Cultured (human gut)	1941	NA	NA	NA	NA	83263	0.671631	0	0	1	0	2	0	2	4	4	5	5	3	5	d__Bacteria;p__Firmicutes_C;c__Negativicutes;o__Veillonellales;f__Veillonellaceae;g__Veillonella;s__	d__Bacteria;p__Firmicutes;c__Negativicutes;o__Veillonellales;f__Veillonellaceae;g__Veillonella;s__
GUT_GENOME001854	MGYG-HGUT-00280	ERS3638310	Cultured (human gut)	2658	1582	59.5184	3003	4585	106955	0.697232	0	0	2	0	22	13	39	5	59	76	69	25	70	d__Bacteria;p__Firmicutes_A;c__Clostridia;o__Lachnospirales;f__Lachnospiraceae;g__;s__	d__Bacteria;p__Firmicutes;c__Clostridia;o__Clostridiales;f__Lachnospiraceae;g__;s__
GUT_GENOME001870	MGYG-HGUT-00281	ERS3638311	Cultured (human gut)	4387	NA	NA	NA	NA	NA	0	0	0	1	0	0	0	0	1	1	1	1	1	1	d__Bacteria;p__Firmicutes_A;c__Clostridia;o__Lachnospirales;f__Lachnospiraceae;g__Lachnoclostridium_A;s__	d__Bacteria;p__Firmicutes;c__Clostridia;o__Clostridiales;f__Lachnospiraceae;g__Lachnoclostridium;s__
GUT_GENOME001877	MGYG-HGUT-00282	ERS3638312	Cultured (human gut)	3318	1877	56.5702	6820	8697	152527	1.26062	0	0	1	0	19	33	97	7	87	150	139	80	140	d__Bacteria;p__Firmicutes_A;c__Clostridia;o__Lachnospirales;f__Lachnospiraceae;g__TF01-11;s__TF01-11 sp003524945	d__Bacteria;p__Firmicutes;c__Clostridia;o__Clostridiales;f__Lachnospiraceae;g__Roseburia;s__
GUT_GENOME002080	MGYG-HGUT-00283	ERS3638313	Uncultured	1433	NA	NA	NA	NA	NA	0	0	0	0	0	1	0	1	1	1	2	1	0	1	d__Bacteria;p__Actinobacteriota;c__Coriobacteriia;o__Coriobacteriales;f__Coriobacteriaceae;g__Collinsella;s__	d__Bacteria;p__Actinobacteria;c__Coriobacteriia;o__Coriobacteriales;f__Coriobacteriaceae;g__Collinsella;s__
GUT_GENOME002158	MGYG-HGUT-00284	ERS3638314	Uncultured	4631	NA	NA	NA	NA	323	0	0	0	0	0	1	1	1	1	1	3	1	1	1	d__Bacteria;p__Bacteroidota;c__Bacteroidia;o__Bacteroidales;f__Tannerellaceae;g__Parabacteroides;s__	d__Bacteria;p__Bacteroidetes;c__Bacteroidia;o__Bacteroidales;f__Tannerellaceae;g__Parabacteroides;s__
GUT_GENOME002167	MGYG-HGUT-00285	ERS3638315	Uncultured	2251	NA	NA	NA	NA	375	0	0	0	0	0	1	1	1	1	1	3	1	0	1	d__Bacteria;p__Firmicutes_B;c__Peptococcia;o__Peptococcales;f__Peptococcaceae;g__UBA7185;s__	d__Bacteria;p__Firmicutes;c__Clostridia;o__Clostridiales;f__Peptococcaceae;g__;s__
GUT_GENOME002250	MGYG-HGUT-00286	ERS3638316	Uncultured	839	NA	NA	NA	NA	NA	0	0	0	0	0	0	0	1	1	1	1	1	0	1	d__Bacteria;p__Firmicutes_A;c__Clostridia;o__Lachnospirales;f__CAG-274;g__;s__	d__Bacteria;p__Firmicutes;c__Clostridia;o__Clostridiales;f__;g__;s__
GUT_GENOME002382	MGYG-HGUT-00287	ERS3638317	Uncultured	5819	NA	NA	NA	NA	9	0	0	0	0	0	1	1	1	1	1	3	1	1	1	d__Bacteria;p__Firmicutes_A;c__Clostridia;o__Lachnospirales;f__Lachnospiraceae;g__Robinsoniella;s__	d__Bacteria;p__Firmicutes;c__Clostridia;o__Clostridiales;f__Lachnospiraceae;g__Robinsoniella;s__
GUT_GENOME002690	MGYG-HGUT-00288	ERS3638318	Uncultured	1817	NA	NA	NA	NA	64841	0	0	0	0	0	3	0	7	5	6	10	7	4	7	d__Bacteria;p__Actinobacteriota;c__Coriobacteriia;o__Coriobacteriales;f__Coriobacteriaceae;g__Collinsella;s__	d__Bacteria;p__Actinobacteria;c__Coriobacteriia;o__Coriobacteriales;f__Coriobacteriaceae;g__Collinsella;s__
GUT_GENOME002738	MGYG-HGUT-00289	ERS3638319	Cultured (unknown)	2427	1489	61.3515	4338	5827	156926	1.07644	0	0	0	0	22	18	33	8	49	73	46	20	46	d__Bacteria;p__Bacteroidota;c__Bacteroidia;o__Bacteroidales;f__Bacteroidaceae;g__Prevotella;s__Prevotella buccae	d__Bacteria;p__Bacteroidetes;c__Bacteroidia;o__Bacteroidales;f__Prevotellaceae;g__Prevotella;s__Prevotella buccae
GUT_GENOME002826	MGYG-HGUT-00290	ERS3638320	Uncultured	1745	NA	NA	NA	NA	0	0	0	0	0	0	1	1	1	1	1	3	1	1	1	d__Bacteria;p__Actinobacteriota;c__Coriobacteriia;o__Coriobacteriales;f__Coriobacteriaceae;g__Collinsella;s__	d__Bacteria;p__Actinobacteria;c__Coriobacteriia;o__Coriobacteriales;f__Coriobacteriaceae;g__Collinsella;s__
GUT_GENOME003036	MGYG-HGUT-00291	ERS3638321	Uncultured	1542	NA	NA	NA	NA	15024	0	0	0	0	0	1	1	3	3	3	5	3	1	3	d__Bacteria;p__Actinobacteriota;c__Coriobacteriia;o__Coriobacteriales;f__Eggerthellaceae;g__CAG-1427;s__	d__Bacteria;p__Actinobacteria;c__Coriobacteriia;o__Eggerthellales;f__Eggerthellaceae;g__Eggerthella;s__
GUT_GENOME003134	MGYG-HGUT-00292	ERS3638322	Uncultured	1657	NA	NA	NA	NA	362	0	0	0	0	0	1	1	1	1	2	3	1	0	1	d__Bacteria;p__Actinobacteriota;c__Coriobacteriia;o__Coriobacteriales;f__Coriobacteriaceae;g__Collinsella;s__	d__Bacteria;p__Actinobacteria;c__Coriobacteriia;o__Coriobacteriales;f__Coriobacteriaceae;g__Collinsella;s__
GUT_GENOME003176	MGYG-HGUT-00293	ERS3638323	Uncultured	1510	NA	NA	NA	NA	NA	0	0	0	0	0	1	0	1	1	1	2	1	0	1	d__Bacteria;p__Firmicutes_C;c__Negativicutes;o__Veillonellales;f__Veillonellaceae;g__Veillonella;s__	d__Bacteria;p__Firmicutes;c__Negativicutes;o__Veillonellales;f__Veillonellaceae;g__Veillonella;s__
GUT_GENOME003284	MGYG-HGUT-00294	ERS3638324	Uncultured	1634	1114	68.1763	1436	2550	31808	0.871035	0	0	0	0	11	6	9	2	10	26	14	11	14	d__Bacteria;p__Firmicutes_C;c__Negativicutes;o__Acidaminococcales;f__Acidaminococcaceae;g__Phascolarctobacterium_A;s__	d__Bacteria;p__Firmicutes;c__Negativicutes;o__Acidaminococcales;f__Acidaminococcaceae;g__Phascolarctobacterium;s__
GUT_GENOME003308	MGYG-HGUT-00295	ERS3638325	Cultured (unknown)	2665	NA	NA	NA	NA	20767	0	0	0	0	0	3	4	3	1	5	10	4	3	4	d__Bacteria;p__Firmicutes_A;c__Clostridia;o__Oscillospirales;f__Acutalibacteraceae;g__Clostridium_E;s__Clostridium_E sporosphaeroides	d__Bacteria;p__Firmicutes;c__Clostridia;o__Clostridiales;f__Ruminococcaceae;g__Ruminiclostridium;s__[Clostridium] sporosphaeroides
GUT_GENOME003569	MGYG-HGUT-00296	ERS3638326	Cultured (unknown)	1644	1215	73.9051	1451	2666	28098	0.526872	0	0	0	0	23	3	11	4	20	37	33	21	33	d__Bacteria;p__Firmicutes_A;c__Clostridia;o__Peptostreptococcales;f__Peptostreptococcaceae;g__Peptostreptococcus;s__Peptostreptococcus anaerobius	d__Bacteria;p__Firmicutes;c__Clostridia;o__Clostridiales;f__Peptostreptococcaceae;g__Peptostreptococcus;s__Peptostreptococcus anaerobius
GUT_GENOME003639	MGYG-HGUT-00297	ERS3638327	Uncultured	1502	NA	NA	NA	NA	39344	0.373895	0	0	0	0	1	5	4	2	3	10	5	4	5	d__Bacteria;p__Firmicutes;c__Bacilli;o__RF39;f__CAG-611;g__UBA7057;s__	d__Bacteria;p__Firmicutes;c__Bacilli;o__Bacillales;f__;g__;s__
GUT_GENOME003665	MGYG-HGUT-00298	ERS3638328	Uncultured	1556	NA	NA	NA	NA	NA	0	0	0	0	0	1	0	1	1	1	2	1	0	1	d__Bacteria;p__Firmicutes;c__Bacilli;o__Lactobacillales;f__Streptococcaceae;g__Streptococcus;s__	d__Bacteria;p__Firmicutes;c__Bacilli;o__Lactobacillales;f__Streptococcaceae;g__Streptococcus;s__
GUT_GENOME003966	MGYG-HGUT-00299	ERS3638329	Uncultured	1615	NA	NA	NA	NA	37755	0.476766	0	0	0	0	1	1	4	3	4	6	4	1	4	d__Bacteria;p__Actinobacteriota;c__Actinobacteria;o__Actinomycetales;f__Actinomycetaceae;g__Pauljensenia;s__	d__Bacteria;p__Actinobacteria;c__Actinobacteria;o__Actinomycetales;f__Actinomycetaceae;g__Actinomyces;s__
GUT_GENOME004215	MGYG-HGUT-00300	ERS3638330	Uncultured	1301	NA	NA	NA	NA	185	0	0	0	0	0	1	1	1	1	2	3	1	0	1	d__Bacteria;p__Actinobacteriota;c__Coriobacteriia;o__Coriobacteriales;f__Eggerthellaceae;g__CAG-1427;s__	d__Bacteria;p__Actinobacteria;c__Coriobacteriia;o__Eggerthellales;f__Eggerthellaceae;g__Eggerthella;s__
GUT_GENOME004333	MGYG-HGUT-00301	ERS3638331	Uncultured	2553	NA	NA	NA	NA	3	0	0	0	0	0	1	1	1	1	1	3	1	1	1	d__Bacteria;p__Firmicutes_A;c__Clostridia;o__Lachnospirales;f__Lachnospiraceae;g__Blautia_A;s__	d__Bacteria;p__Firmicutes;c__Clostridia;o__Clostridiales;f__Lachnospiraceae;g__Blautia;s__
GUT_GENOME004335	MGYG-HGUT-00302	ERS3638332	Uncultured	1797	NA	NA	NA	NA	0	0	0	0	0	0	1	1	1	1	1	3	1	1	1	d__Bacteria;p__Actinobacteriota;c__Coriobacteriia;o__Coriobacteriales;f__Coriobacteriaceae;g__Collinsella;s__	d__Bacteria;p__Actinobacteria;c__Coriobacteriia;o__Coriobacteriales;f__Coriobacteriaceae;g__Collinsella;s__
GUT_GENOME004459	MGYG-HGUT-00303	ERS3638333	Uncultured	1840	NA	NA	NA	NA	179169	0.669682	0	0	0	0	11	8	11	6	15	30	15	9	15	d__Bacteria;p__Actinobacteriota;c__Actinobacteria;o__Actinomycetales;f__Actinomycetaceae;g__Varibaculum;s__Varibaculum cambriense_A	d__Bacteria;p__Actinobacteria;c__Actinobacteria;o__Actinomycetales;f__Actinomycetaceae;g__Varibaculum;s__Varibaculum cambriense
GUT_GENOME004615	MGYG-HGUT-00304	ERS3638334	Uncultured	1409	NA	NA	NA	NA	73	0.674139	0	0	0	0	1	2	1	1	2	4	2	1	2	d__Bacteria;p__Actinobacteriota;c__Coriobacteriia;o__Coriobacteriales;f__Eggerthellaceae;g__CAG-1427;s__	d__Bacteria;p__Actinobacteria;c__Coriobacteriia;o__Eggerthellales;f__Eggerthellaceae;g__Eggerthella;s__
GUT_GENOME004664	MGYG-HGUT-00305	ERS3638335	Uncultured	1960	NA	NA	NA	NA	40	0	0	0	0	0	1	1	1	1	1	3	1	1	1	d__Bacteria;p__Bacteroidota;c__Bacteroidia;o__Bacteroidales;f__Paludibacteraceae;g__RF16;s__	d__Bacteria;p__Bacteroidetes;c__Bacteroidia;o__Bacteroidales;f__;g__;s__
GUT_GENOME004691	MGYG-HGUT-00306	ERS3638336	Uncultured	1683	NA	NA	NA	NA	NA	0	0	0	0	0	1	0	1	1	1	2	1	0	1	d__Bacteria;p__Actinobacteriota;c__Coriobacteriia;o__Coriobacteriales;f__Coriobacteriaceae;g__Collinsella;s__Collinsella sp003487125	d__Bacteria;p__Actinobacteria;c__Coriobacteriia;o__Coriobacteriales;f__Coriobacteriaceae;g__Collinsella;s__
GUT_GENOME004694	MGYG-HGUT-00307	ERS3638337	Cultured (unknown)	1755	NA	NA	NA	NA	12	0	0	0	0	0	1	1	1	1	1	3	1	1	1	d__Bacteria;p__Actinobacteriota;c__Actinobacteria;o__Actinomycetales;f__Micrococcaceae;g__Rothia;s__Rothia mucilaginosa	d__Bacteria;p__Actinobacteria;c__Actinobacteria;o__Micrococcales;f__Micrococcaceae;g__Rothia;s__
GUT_GENOME004807	MGYG-HGUT-00308	ERS3638338	Cultured (human)	1821	NA	NA	NA	NA	NA	0	0	0	0	0	1	0	1	1	1	2	1	0	1	d__Bacteria;p__Actinobacteriota;c__Actinobacteria;o__Actinomycetales;f__Actinomycetaceae;g__Pauljensenia;s__Pauljensenia keddieii	d__Bacteria;p__Actinobacteria;c__Actinobacteria;o__Micrococcales;f__Sanguibacteraceae;g__Sanguibacter;s__Sanguibacter keddieii
GUT_GENOME004970	MGYG-HGUT-00309	ERS3638339	Uncultured	1714	NA	NA	NA	NA	712	0	0	0	0	0	2	3	3	1	1	8	3	2	3	d__Bacteria;p__Actinobacteriota;c__Coriobacteriia;o__Coriobacteriales;f__Coriobacteriaceae;g__Collinsella;s__Collinsella aerofaciens	d__Bacteria;p__Actinobacteria;c__Coriobacteriia;o__Coriobacteriales;f__Coriobacteriaceae;g__Collinsella;s__Collinsella aerofaciens
GUT_GENOME004992	MGYG-HGUT-00310	ERS3638340	Uncultured	1593	NA	NA	NA	NA	8742	0	0	0	0	0	1	2	3	1	3	6	3	2	3	d__Bacteria;p__Firmicutes_C;c__Negativicutes;o__Acidaminococcales;f__Acidaminococcaceae;g__Phascolarctobacterium_A;s__	d__Bacteria;p__Firmicutes;c__Negativicutes;o__Acidaminococcales;f__Acidaminococcaceae;g__Phascolarctobacterium;s__
GUT_GENOME005080	MGYG-HGUT-00311	ERS3638341	Uncultured	1733	NA	NA	NA	NA	NA	0	0	0	0	0	1	0	1	1	1	2	1	1	1	d__Bacteria;p__Firmicutes_C;c__Negativicutes;o__Veillonellales;f__Veillonellaceae;g__Veillonella;s__	d__Bacteria;p__Firmicutes;c__Negativicutes;o__Veillonellales;f__Veillonellaceae;g__Veillonella;s__
GUT_GENOME005141	MGYG-HGUT-00312	ERS3638342	Uncultured	2551	NA	NA	NA	NA	32086	0.69135	0	0	0	0	4	2	4	2	7	10	6	1	6	d__Bacteria;p__Firmicutes_A;c__Clostridia;o__Lachnospirales;f__Lachnospiraceae;g__Eisenbergiella;s__	d__Bacteria;p__Firmicutes;c__Clostridia;o__Clostridiales;f__Clostridiaceae;g__;s__
GUT_GENOME005153	MGYG-HGUT-00313	ERS3638343	Cultured (unknown)	1367	NA	NA	NA	NA	NA	0	0	0	0	0	1	0	1	1	1	2	1	0	1	d__Bacteria;p__Actinobacteriota;c__Coriobacteriia;o__Coriobacteriales;f__Coriobacteriaceae;g__Collinsella;s__Collinsella vaginalis	d__Bacteria;p__Actinobacteria;c__Coriobacteriia;o__Coriobacteriales;f__Coriobacteriaceae;g__Collinsella;s__Collinsella vaginalis
GUT_GENOME005165	MGYG-HGUT-00314	ERS3638344	Uncultured	1824	NA	NA	NA	NA	NA	0	0	0	0	0	1	0	1	1	1	2	1	1	1	d__Bacteria;p__Actinobacteriota;c__Coriobacteriia;o__Coriobacteriales;f__Coriobacteriaceae;g__Collinsella;s__	d__Bacteria;p__Actinobacteria;c__Coriobacteriia;o__Coriobacteriales;f__Coriobacteriaceae;g__Collinsella;s__
GUT_GENOME005285	MGYG-HGUT-00315	ERS3638345	Uncultured	1853	NA	NA	NA	NA	141	0	0	0	0	0	1	1	1	1	1	3	1	1	1	d__Bacteria;p__Cyanobacteria;c__Vampirovibrionia;o__Gastranaerophilales;f__Gastranaerophilaceae;g__CAG-306;s__	d__Bacteria;p__Firmicutes;c__Clostridia;o__Clostridiales;f__Clostridiaceae;g__Clostridium;s__
GUT_GENOME005382	MGYG-HGUT-00316	ERS3638346	Uncultured	2049	NA	NA	NA	NA	5	0	0	0	0	0	1	1	1	1	2	3	1	0	1	d__Bacteria;p__Firmicutes_A;c__Clostridia;o__Oscillospirales;f__Acutalibacteraceae;g__UBA945;s__	d__Bacteria;p__Firmicutes;c__Clostridia;o__Clostridiales;f__Ruminococcaceae;g__Neglecta;s__
GUT_GENOME005404	MGYG-HGUT-00317	ERS3638347	Cultured (unknown)	2003	NA	NA	NA	NA	136501	0.69313	0	0	0	0	6	0	4	10	10	10	10	4	10	d__Bacteria;p__Proteobacteria;c__Gammaproteobacteria;o__Enterobacterales;f__Pasteurellaceae;g__Haemophilus_D;s__Haemophilus_D parainfluenzae	d__Bacteria;p__Proteobacteria;c__Gammaproteobacteria;o__Pasteurellales;f__Pasteurellaceae;g__Haemophilus;s__Haemophilus influenzae
GUT_GENOME005405	MGYG-HGUT-00318	ERS3638348	Cultured (unknown)	1465	NA	NA	NA	NA	139	0	0	0	0	0	1	0	2	2	3	3	2	0	2	d__Bacteria;p__Firmicutes;c__Bacilli;o__Lactobacillales;f__Streptococcaceae;g__Streptococcus;s__Streptococcus infantis_I	d__Bacteria;p__Firmicutes;c__Bacilli;o__Lactobacillales;f__Streptococcaceae;g__Streptococcus;s__Streptococcus infantis
GUT_GENOME005466	MGYG-HGUT-00319	ERS3638349	Cultured (unknown)	2505	NA	NA	NA	NA	5	0	0	0	0	0	1	1	1	1	1	3	1	1	1	d__Bacteria;p__Firmicutes_A;c__Clostridia;o__Oscillospirales;f__Ruminococcaceae;g__Pygmaiobacter;s__Pygmaiobacter massiliensis	d__Bacteria;p__Firmicutes;c__Clostridia;o__Clostridiales;f__Ruminococcaceae;g__Pygmaiobacter;s__Pygmaiobacter massiliensis
GUT_GENOME005475	MGYG-HGUT-00320	ERS3638350	Uncultured	1783	1259	70.6113	3052	4311	330363	0.491517	0	0	0	0	20	16	25	29	35	61	36	19	36	d__Bacteria;p__Actinobacteriota;c__Coriobacteriia;o__Coriobacteriales;f__Coriobacteriaceae;g__Collinsella;s__	d__Bacteria;p__Actinobacteria;c__Coriobacteriia;o__Coriobacteriales;f__Coriobacteriaceae;g__Collinsella;s__
GUT_GENOME005565	MGYG-HGUT-00321	ERS3638351	Uncultured	1752	NA	NA	NA	NA	406	0	0	0	0	0	1	1	1	1	1	3	1	1	1	d__Bacteria;p__Actinobacteriota;c__Coriobacteriia;o__Coriobacteriales;f__Coriobacteriaceae;g__Collinsella;s__	d__Bacteria;p__Actinobacteria;c__Coriobacteriia;o__Coriobacteriales;f__Coriobacteriaceae;g__Collinsella;s__
GUT_GENOME005654	MGYG-HGUT-00322	ERS3638352	Uncultured	2808	NA	NA	NA	NA	13568	0.69135	0	0	0	0	1	1	3	1	3	5	3	1	3	d__Bacteria;p__Bacteroidota;c__Bacteroidia;o__Bacteroidales;f__Marinifilaceae;g__Odoribacter;s__	d__Bacteria;p__Bacteroidetes;c__Bacteroidia;o__Bacteroidales;f__Odoribacteraceae;g__Odoribacter;s__
GUT_GENOME005683	MGYG-HGUT-00323	ERS3638353	Cultured (unknown)	3127	1903	60.8571	3453	5356	272111	0.906848	0	0	0	0	15	0	13	6	20	28	16	12	16	d__Bacteria;p__Firmicutes;c__Bacilli;o__Lactobacillales;f__Enterococcaceae;g__Enterococcus_D;s__Enterococcus_D sp002850555	d__Bacteria;p__Firmicutes;c__Bacilli;o__Lactobacillales;f__Enterococcaceae;g__Enterococcus;s__
GUT_GENOME005862	MGYG-HGUT-00324	ERS3638354	Uncultured	1781	NA	NA	NA	NA	NA	0	0	0	0	0	1	0	1	1	1	2	1	1	1	d__Bacteria;p__Actinobacteriota;c__Coriobacteriia;o__Coriobacteriales;f__Coriobacteriaceae;g__Collinsella;s__	d__Bacteria;p__Actinobacteria;c__Coriobacteriia;o__Coriobacteriales;f__Coriobacteriaceae;g__Collinsella;s__
GUT_GENOME005886	MGYG-HGUT-00325	ERS3638355	Uncultured	2837	NA	NA	NA	NA	NA	0	0	0	0	0	0	0	1	1	1	1	1	1	1	d__Bacteria;p__Firmicutes_A;c__Clostridia;o__Lachnospirales;f__Lachnospiraceae;g__CAG-95;s__	d__Bacteria;p__Firmicutes;c__;o__;f__;g__;s__
GUT_GENOME006135	MGYG-HGUT-00326	ERS3638356	Uncultured	2070	NA	NA	NA	NA	2	0	0	0	0	0	1	1	1	1	1	3	1	1	1	d__Bacteria;p__Actinobacteriota;c__Actinobacteria;o__Actinomycetales;f__Micrococcaceae;g__Rothia;s__	d__Bacteria;p__Actinobacteria;c__Actinobacteria;o__Micrococcales;f__Micrococcaceae;g__Rothia;s__
GUT_GENOME006201	MGYG-HGUT-00327	ERS3638357	Uncultured	1603	NA	NA	NA	NA	NA	0	0	0	0	0	0	0	1	1	1	1	1	0	1	d__Bacteria;p__Actinobacteriota;c__Coriobacteriia;o__Coriobacteriales;f__Coriobacteriaceae;g__Collinsella;s__	d__Bacteria;p__Actinobacteria;c__Coriobacteriia;o__Coriobacteriales;f__Coriobacteriaceae;g__Collinsella;s__
GUT_GENOME006268	MGYG-HGUT-00328	ERS3638358	Uncultured	1643	NA	NA	NA	NA	1023	0.295914	0	0	0	0	1	1	2	1	4	4	3	0	3	d__Bacteria;p__Firmicutes_A;c__Clostridia;o__Oscillospirales;f__CAG-272;g__CAG-272;s__	d__Bacteria;p__Firmicutes;c__;o__;f__;g__;s__
GUT_GENOME006298	MGYG-HGUT-00329	ERS3638359	Cultured (human)	1697	NA	NA	NA	NA	NA	0	0	0	0	0	1	0	1	1	1	2	1	0	1	d__Bacteria;p__Proteobacteria;c__Gammaproteobacteria;o__Burkholderiales;f__Neisseriaceae;g__Neisseria;s__Neisseria sp000186165	d__Bacteria;p__Proteobacteria;c__Betaproteobacteria;o__Neisseriales;f__Neisseriaceae;g__Neisseria;s__
GUT_GENOME006314	MGYG-HGUT-00330	ERS3638360	Cultured (unknown)	2326	NA	NA	NA	NA	48894	0	0	0	0	0	3	5	3	1	2	11	5	4	5	d__Bacteria;p__Firmicutes;c__Bacilli;o__Lactobacillales;f__Lactobacillaceae;g__Lactobacillus_G;s__Lactobacillus_G parabuchneri	d__Bacteria;p__Firmicutes;c__Bacilli;o__Lactobacillales;f__Lactobacillaceae;g__Lactobacillus;s__Lactobacillus parabuchneri
GUT_GENOME006415	MGYG-HGUT-00331	ERS3638361	Uncultured	1752	NA	NA	NA	NA	1	0	0	0	0	0	1	1	1	1	1	3	1	1	1	d__Bacteria;p__Actinobacteriota;c__Coriobacteriia;o__Coriobacteriales;f__Coriobacteriaceae;g__Collinsella;s__	d__Bacteria;p__Actinobacteria;c__Coriobacteriia;o__Coriobacteriales;f__Coriobacteriaceae;g__Collinsella;s__
GUT_GENOME006546	MGYG-HGUT-00332	ERS3638362	Uncultured	1289	961	74.5539	1434	2395	104974	1.35503	0	0	0	0	5	4	34	16	28	43	36	12	37	d__Bacteria;p__Firmicutes;c__Bacilli;o__RF39;f__CAG-1000;g__CAG-605;s__CAG-605 sp000433255	d__Bacteria;p__Firmicutes;c__Erysipelotrichia;o__Erysipelotrichales;f__Erysipelotrichaceae;g__Coprobacillus;s__
GUT_GENOME006618	MGYG-HGUT-00333	ERS3638363	Uncultured	1815	NA	NA	NA	NA	15578	0	0	0	0	0	3	0	1	3	3	4	3	1	3	d__Bacteria;p__Actinobacteriota;c__Coriobacteriia;o__Coriobacteriales;f__Coriobacteriaceae;g__Collinsella;s__Collinsella sp002232035	d__Bacteria;p__Actinobacteria;c__Coriobacteriia;o__Coriobacteriales;f__Coriobacteriaceae;g__Collinsella;s__Collinsella aerofaciens
GUT_GENOME006694	MGYG-HGUT-00334	ERS3638364	Uncultured	2101	NA	NA	NA	NA	NA	0	0	0	0	0	0	0	1	1	1	1	1	0	1	d__Bacteria;p__Firmicutes_A;c__Clostridia;o__Oscillospirales;f__Oscillospiraceae;g__UBA5446;s__	d__Bacteria;p__Firmicutes;c__Clostridia;o__Clostridiales;f__;g__;s__
GUT_GENOME006956	MGYG-HGUT-00335	ERS3638365	Cultured (human)	1789	NA	NA	NA	NA	8079	0	0	0	0	0	1	1	2	1	3	4	2	2	2	d__Bacteria;p__Firmicutes;c__Bacilli;o__Lactobacillales;f__Enterococcaceae;g__Enterococcus_G;s__Enterococcus_G italicus	d__Bacteria;p__Firmicutes;c__Bacilli;o__Lactobacillales;f__Enterococcaceae;g__;s__
GUT_GENOME006971	MGYG-HGUT-00336	ERS3638366	Uncultured	1100	NA	NA	NA	NA	3	0	0	0	0	0	1	1	1	1	2	3	1	0	1	d__Bacteria;p__Actinobacteriota;c__Actinobacteria;o__Actinomycetales;f__Actinomycetaceae;g__Varibaculum;s__	d__Bacteria;p__Actinobacteria;c__Actinobacteria;o__Actinomycetales;f__Actinomycetaceae;g__Varibaculum;s__
GUT_GENOME007005	MGYG-HGUT-00337	ERS3638367	Cultured (unknown)	3593	NA	NA	NA	NA	27	0	0	0	0	0	1	1	1	1	1	3	1	1	1	d__Bacteria;p__Proteobacteria;c__Gammaproteobacteria;o__Enterobacterales;f__Enterobacteriaceae;g__Morganella;s__Morganella morganii_B	d__Bacteria;p__Proteobacteria;c__Gammaproteobacteria;o__Enterobacterales;f__Morganellaceae;g__Morganella;s__Morganella morganii
GUT_GENOME007050	MGYG-HGUT-00338	ERS3638368	Uncultured	2114	NA	NA	NA	NA	419	0	0	0	0	0	1	1	1	1	1	3	1	1	1	d__Bacteria;p__Proteobacteria;c__Gammaproteobacteria;o__Enterobacterales;f__Succinivibrionaceae;g__Anaerobiospirillum;s__	d__Bacteria;p__Proteobacteria;c__Gammaproteobacteria;o__Aeromonadales;f__Succinivibrionaceae;g__Anaerobiospirillum;s__
GUT_GENOME007057	MGYG-HGUT-00339	ERS3638369	Cultured (animal)	1702	NA	NA	NA	NA	NA	0	0	0	0	0	0	0	1	1	1	1	1	0	1	d__Bacteria;p__Firmicutes_A;c__Clostridia;o__Oscillospirales;f__Oscillospiraceae;g__UBA9475;s__	d__Bacteria;p__Firmicutes;c__Clostridia;o__Clostridiales;f__;g__Pseudoflavonifractor;s__
GUT_GENOME007158	MGYG-HGUT-00340	ERS3638370	Uncultured	1756	NA	NA	NA	NA	NA	0	0	0	0	0	0	0	1	1	1	1	1	0	1	d__Bacteria;p__Firmicutes_A;c__Clostridia;o__Oscillospirales;f__Acutalibacteraceae;g__Clostridium_E;s__	d__Bacteria;p__Firmicutes;c__Clostridia;o__Clostridiales;f__Clostridiaceae;g__Clostridium;s__
GUT_GENOME007188	MGYG-HGUT-00341	ERS3638371	Uncultured	1437	NA	NA	NA	NA	8328	0	0	0	0	0	1	0	3	1	3	4	3	0	3	d__Bacteria;p__Actinobacteriota;c__Coriobacteriia;o__Coriobacteriales;f__Atopobiaceae;g__;s__	d__Bacteria;p__Actinobacteria;c__Coriobacteriia;o__Coriobacteriales;f__Atopobiaceae;g__;s__
GUT_GENOME007437	MGYG-HGUT-00342	ERS3638372	Uncultured	1069	NA	NA	NA	NA	NA	0	0	0	0	0	0	0	1	1	1	1	1	0	1	d__Bacteria;p__Proteobacteria;c__Gammaproteobacteria;o__Burkholderiales;f__Burkholderiaceae;g__Oxalobacter;s__	d__Bacteria;p__Proteobacteria;c__Betaproteobacteria;o__Burkholderiales;f__Oxalobacteraceae;g__Oxalobacter;s__
GUT_GENOME007443	MGYG-HGUT-00343	ERS3638373	Uncultured	3130	NA	NA	NA	NA	5618	0.952543	0	0	0	0	2	0	4	1	4	6	5	1	5	d__Bacteria;p__Bacteroidota;c__Bacteroidia;o__Bacteroidales;f__Marinifilaceae;g__Odoribacter;s__	d__Bacteria;p__Bacteroidetes;c__Bacteroidia;o__Bacteroidales;f__Odoribacteraceae;g__Odoribacter;s__
GUT_GENOME007446	MGYG-HGUT-00344	ERS3638374	Uncultured	2190	NA	NA	NA	NA	60587	0.875505	0	0	0	0	1	15	25	9	31	41	36	9	36	d__Bacteria;p__Firmicutes_A;c__Clostridia;o__4C28d-15;f__CAG-727;g__QALS01;s__	d__Bacteria;p__Firmicutes;c__Clostridia;o__Clostridiales;f__;g__;s__
GUT_GENOME007470	MGYG-HGUT-00345	ERS3638375	Uncultured	2956	NA	NA	NA	NA	41266	0.364671	0	0	0	0	0	1	6	2	5	7	6	3	6	d__Bacteria;p__Verrucomicrobiota;c__Lentisphaeria;o__Victivallales;f__UBA1829;g__UBA1829;s__UBA1829 sp002338895	d__Bacteria;p__Lentisphaerae;c__Lentisphaeria;o__;f__;g__;s__
GUT_GENOME007499	MGYG-HGUT-00346	ERS3638376	Uncultured	2011	NA	NA	NA	NA	NA	0	0	0	0	0	0	0	1	1	1	1	1	0	1	d__Bacteria;p__Firmicutes_A;c__Clostridia;o__Lachnospirales;f__Lachnospiraceae;g__;s__	d__Bacteria;p__Firmicutes;c__Clostridia;o__Clostridiales;f__Lachnospiraceae;g__;s__
GUT_GENOME007500	MGYG-HGUT-00347	ERS3638377	Uncultured	1731	NA	NA	NA	NA	NA	0	0	0	0	0	0	0	1	1	1	1	1	1	1	d__Bacteria;p__Firmicutes;c__Bacilli;o__ML615J-28;f__CAG-698;g__Tener-01;s__Tener-01 sp001940985	d__Bacteria;p__Tenericutes;c__Mollicutes;o__;f__;g__;s__
GUT_GENOME007505	MGYG-HGUT-00348	ERS3638378	Uncultured	2124	NA	NA	NA	NA	NA	0	0	0	0	0	0	0	2	1	1	2	2	1	2	d__Bacteria;p__Bacteroidota;c__Bacteroidia;o__Bacteroidales;f__Muribaculaceae;g__CAG-485;s__	d__Bacteria;p__Bacteroidetes;c__Bacteroidia;o__Bacteroidales;f__Porphyromonadaceae;g__;s__
GUT_GENOME007513	MGYG-HGUT-00349	ERS3638379	Uncultured	1223	1080	88.3074	1012	2092	76574	1.1013	0	0	0	0	8	6	19	3	19	33	21	14	21	d__Bacteria;p__Firmicutes_A;c__Clostridia;o__4C28d-15;f__CAG-917;g__CAG-1138;s__CAG-1138 sp000434675	d__Bacteria;p__Firmicutes;c__Clostridia;o__Clostridiales;f__Catabacteriaceae;g__Catabacter;s__
GUT_GENOME007518	MGYG-HGUT-00350	ERS3638380	Uncultured	1418	NA	NA	NA	NA	NA	0	0	0	0	0	0	0	1	1	1	1	1	0	1	d__Bacteria;p__Firmicutes_A;c__Clostridia;o__Oscillospirales;f__CAG-272;g__;s__	d__Bacteria;p__Firmicutes;c__Clostridia;o__Clostridiales;f__;g__;s__
GUT_GENOME007523	MGYG-HGUT-00351	ERS3638381	Uncultured	1629	NA	NA	NA	NA	NA	0	0	0	0	0	0	0	1	1	1	1	1	1	1	d__Bacteria;p__Proteobacteria;c__Gammaproteobacteria;o__Burkholderiales;f__Burkholderiaceae;g__CAG-521;s__	d__Bacteria;p__Proteobacteria;c__Betaproteobacteria;o__Burkholderiales;f__Sutterellaceae;g__Sutterella;s__
GUT_GENOME007529	MGYG-HGUT-00352	ERS3638382	Uncultured	1092	NA	NA	NA	NA	NA	0	0	0	0	0	0	0	1	1	1	1	1	0	1	d__Bacteria;p__Firmicutes_A;c__Clostridia;o__Oscillospirales;f__CAG-272;g__UBA1740;s__	d__Bacteria;p__Firmicutes;c__Clostridia;o__Clostridiales;f__;g__;s__
GUT_GENOME007566	MGYG-HGUT-00353	ERS3638383	Uncultured	2172	1659	76.3812	2852	4511	110853	0.951056	0	0	0	0	7	6	15	5	18	28	20	10	20	d__Bacteria;p__Bacteroidota;c__Bacteroidia;o__Bacteroidales;f__Muribaculaceae;g__UBA7173;s__	d__Bacteria;p__Bacteroidetes;c__Bacteroidia;o__Bacteroidales;f__Porphyromonadaceae;g__;s__
GUT_GENOME007568	MGYG-HGUT-00354	ERS3638384	Uncultured	2395	NA	NA	NA	NA	57444	0.58366	0	0	0	0	2	2	8	3	8	12	10	5	10	d__Bacteria;p__Bacteroidota;c__Bacteroidia;o__Bacteroidales;f__Muribaculaceae;g__CAG-485;s__CAG-485 sp001701295	d__Bacteria;p__Bacteroidetes;c__Bacteroidia;o__Bacteroidales;f__Muribaculaceae;g__;s__
GUT_GENOME007573	MGYG-HGUT-00355	ERS3638385	Uncultured	2276	NA	NA	NA	NA	78	0	0	0	0	0	0	0	3	1	3	3	3	1	3	d__Bacteria;p__Bacteroidota;c__Bacteroidia;o__Bacteroidales;f__Tannerellaceae;g__Parabacteroides;s__	d__Bacteria;p__Bacteroidetes;c__Bacteroidia;o__Bacteroidales;f__Tannerellaceae;g__Parabacteroides;s__
GUT_GENOME007598	MGYG-HGUT-00356	ERS3638386	Uncultured	2720	NA	NA	NA	NA	19810	0.110669	0	0	0	0	0	0	3	1	3	3	3	3	3	d__Bacteria;p__Firmicutes_A;c__Clostridia;o__Lachnospirales;f__Lachnospiraceae;g__Lachnobacterium;s__	d__Bacteria;p__Firmicutes;c__Clostridia;o__Clostridiales;f__Lachnospiraceae;g__Lachnobacterium;s__
GUT_GENOME007607	MGYG-HGUT-00357	ERS3638387	Uncultured	2223	NA	NA	NA	NA	NA	0	0	0	0	0	0	0	2	1	1	2	2	2	2	d__Bacteria;p__Bacteroidota;c__Bacteroidia;o__Bacteroidales;f__Muribaculaceae;g__CAG-873;s__	d__Bacteria;p__Bacteroidetes;c__Bacteroidia;o__Bacteroidales;f__Porphyromonadaceae;g__;s__
GUT_GENOME007621	MGYG-HGUT-00358	ERS3638388	Uncultured	1438	NA	NA	NA	NA	22562	0	0	0	0	0	4	0	5	1	3	9	5	5	6	d__Bacteria;p__Elusimicrobiota;c__Elusimicrobia;o__Elusimicrobiales;f__Elusimicrobiaceae;g__UBA1436;s__UBA1436 sp002329395	d__Bacteria;p__Elusimicrobia;c__;o__;f__;g__;s__
GUT_GENOME007693	MGYG-HGUT-00359	ERS3638389	Uncultured	2407	NA	NA	NA	NA	NA	0	0	0	0	0	0	0	1	1	1	1	1	1	1	d__Bacteria;p__Firmicutes_A;c__Clostridia;o__Lachnospirales;f__Lachnospiraceae;g__UBA7182;s__	d__Bacteria;p__Firmicutes;c__Clostridia;o__Clostridiales;f__Lachnospiraceae;g__Lachnoclostridium;s__
GUT_GENOME007711	MGYG-HGUT-00360	ERS3638390	Uncultured	3576	2834	79.2506	2247	5081	173551	0.973965	0	0	0	0	1	7	13	3	9	21	17	10	17	d__Bacteria;p__Verrucomicrobiota;c__Lentisphaeria;o__Victivallales;f__UBA1829;g__UBA1829;s__	d__Bacteria;p__Lentisphaerae;c__Lentisphaeria;o__;f__;g__;s__
GUT_GENOME007714	MGYG-HGUT-00361	ERS3638391	Uncultured	1742	NA	NA	NA	NA	NA	0	0	0	0	0	0	0	1	1	1	1	1	0	1	d__Bacteria;p__Firmicutes_A;c__Clostridia;o__Lachnospirales;f__Lachnospiraceae;g__SZUA-378;s__	d__Bacteria;p__Firmicutes;c__Clostridia;o__;f__;g__;s__
GUT_GENOME007797	MGYG-HGUT-00362	ERS3638392	Uncultured	2369	1645	69.4386	7590	9235	283530	1.29722	0	0	0	0	89	135	316	56	384	540	419	216	419	d__Bacteria;p__Firmicutes_A;c__Clostridia;o__Oscillospirales;f__Ruminococcaceae;g__CAG-115;s__CAG-115 sp003531585	d__Bacteria;p__Firmicutes;c__Clostridia;o__Clostridiales;f__Eubacteriaceae;g__Eubacterium;s__
GUT_GENOME007807	MGYG-HGUT-00363	ERS3638393	Uncultured	2037	NA	NA	NA	NA	56453	0.827184	0	0	0	0	9	2	9	2	6	20	12	0	14	d__Bacteria;p__Cyanobacteria;c__Vampirovibrionia;o__Gastranaerophilales;f__Gastranaerophilaceae;g__Zag1;s__Zag1 sp001917115	d__Bacteria;p__Candidatus Melainabacteria;c__;o__Candidatus Gastranaerophilales;f__;g__;s__
GUT_GENOME007858	MGYG-HGUT-00364	ERS3638394	Uncultured	2500	NA	NA	NA	NA	91929	0.991958	0	0	0	0	2	2	9	5	10	13	10	2	10	d__Bacteria;p__Firmicutes_A;c__Clostridia;o__Lachnospirales;f__Lachnospiraceae;g__Coprococcus;s__	d__Bacteria;p__Firmicutes;c__Clostridia;o__Clostridiales;f__Lachnospiraceae;g__Coprococcus;s__
GUT_GENOME007879	MGYG-HGUT-00365	ERS3638395	Uncultured	1344	NA	NA	NA	NA	16111	0.412695	0	0	0	0	1	0	5	3	5	6	5	0	5	d__Bacteria;p__Firmicutes_A;c__Clostridia;o__TANB77;f__CAG-508;g__CAG-269;s__	d__Bacteria;p__Firmicutes;c__Clostridia;o__Clostridiales;f__Clostridiaceae;g__Clostridium;s__
GUT_GENOME007882	MGYG-HGUT-00366	ERS3638396	Uncultured	2334	NA	NA	NA	NA	54473	1.06102	0	0	0	0	0	3	6	3	8	9	8	1	9	d__Bacteria;p__Firmicutes_A;c__Clostridia;o__Oscillospirales;f__CAG-382;g__;s__	d__Bacteria;p__Firmicutes;c__Clostridia;o__Clostridiales;f__;g__;s__
GUT_GENOME007932	MGYG-HGUT-00367	ERS3638397	Uncultured	1610	NA	NA	NA	NA	19798	0.626591	0	0	0	0	0	4	7	3	11	11	11	1	11	d__Bacteria;p__Firmicutes_A;c__Clostridia;o__Peptostreptococcales;f__Anaerovoracaceae;g__;s__	d__Bacteria;p__Firmicutes;c__;o__;f__;g__;s__
GUT_GENOME007936	MGYG-HGUT-00368	ERS3638398	Uncultured	1650	NA	NA	NA	NA	10573	0.674139	0	0	0	0	0	1	3	1	2	4	4	0	4	d__Bacteria;p__Firmicutes_A;c__Clostridia;o__Oscillospirales;f__Oscillospiraceae;g__F23-B02;s__	d__Bacteria;p__Firmicutes;c__Clostridia;o__;f__;g__;s__
GUT_GENOME007974	MGYG-HGUT-00369	ERS3638399	Uncultured	1872	1493	79.7543	4139	5632	150223	1.29674	0	0	0	0	20	32	65	16	99	117	97	22	97	d__Bacteria;p__Firmicutes_A;c__Clostridia;o__Oscillospirales;f__Oscillospiraceae;g__CAG-170;s__CAG-170 sp003516765	d__Bacteria;p__Firmicutes;c__Clostridia;o__Clostridiales;f__;g__;s__
GUT_GENOME007990	MGYG-HGUT-00370	ERS3638400	Uncultured	2505	1810	72.2555	12522	14332	208067	1.27911	0	0	0	0	22	11	89	24	105	122	106	45	106	d__Bacteria;p__Firmicutes_A;c__Clostridia;o__Oscillospirales;f__Oscillospiraceae;g__CAG-170;s__	d__Bacteria;p__Firmicutes;c__;o__;f__;g__;s__
GUT_GENOME008042	MGYG-HGUT-00371	ERS3638401	Uncultured	2134	NA	NA	NA	NA	85489	0	0	0	0	0	0	1	7	2	7	8	7	6	7	d__Bacteria;p__Firmicutes_A;c__Clostridia;o__Oscillospirales;f__CAG-272;g__CAG-390;s__CAG-390 sp003523225	d__Bacteria;p__Firmicutes;c__Clostridia;o__Clostridiales;f__Ruminococcaceae;g__Anaerotruncus;s__
GUT_GENOME008063	MGYG-HGUT-00372	ERS3638402	Uncultured	1342	NA	NA	NA	NA	28196	1.16304	0	0	0	0	15	13	37	3	27	65	43	0	43	d__Bacteria;p__Firmicutes_A;c__Clostridia;o__TANB77;f__CAG-508;g__CAG-273;s__CAG-273 sp003507395	d__Bacteria;p__Firmicutes;c__Clostridia;o__Clostridiales;f__Clostridiaceae;g__Clostridium;s__
GUT_GENOME008080	MGYG-HGUT-00373	ERS3638403	Uncultured	2621	NA	NA	NA	NA	27777	0.952712	0	0	0	0	0	4	10	2	11	14	12	4	12	d__Bacteria;p__Firmicutes_A;c__Clostridia;o__UBA1212;f__UBA1255;g__;s__	d__Bacteria;p__Firmicutes;c__Clostridia;o__Clostridiales;f__Ruminococcaceae;g__;s__
GUT_GENOME008083	MGYG-HGUT-00374	ERS3638404	Uncultured	1495	NA	NA	NA	NA	NA	0.653712	0	0	0	0	0	1	1	1	2	2	2	2	2	d__Bacteria;p__Firmicutes;c__Bacilli;o__RFN20;f__CAG-631;g__;s__	d__Bacteria;p__Firmicutes;c__;o__;f__;g__;s__
GUT_GENOME008110	MGYG-HGUT-00375	ERS3638405	Uncultured	1455	NA	NA	NA	NA	NA	0	0	0	0	0	0	0	1	1	1	1	1	0	1	d__Bacteria;p__Firmicutes_A;c__Clostridia;o__TANB77;f__CAG-508;g__CAG-269;s__	d__Bacteria;p__Firmicutes;c__Clostridia;o__Clostridiales;f__Clostridiaceae;g__Clostridium;s__
GUT_GENOME008120	MGYG-HGUT-00376	ERS3638406	Uncultured	647	NA	NA	NA	NA	NA	0	0	0	0	0	0	0	1	1	1	1	1	0	1	d__Bacteria;p__Patescibacteria;c__Saccharimonadia;o__Saccharimonadales;f__Saccharimonadaceae;g__UBA1103;s__	d__Bacteria;p__Candidatus Saccharibacteria;c__;o__;f__;g__;s__
GUT_GENOME008139	MGYG-HGUT-00377	ERS3638407	Uncultured	2137	NA	NA	NA	NA	NA	0	0	0	0	0	0	0	2	1	2	2	2	0	2	d__Bacteria;p__Firmicutes_A;c__Clostridia;o__Oscillospirales;f__Oscillospiraceae;g__;s__	d__Bacteria;p__Firmicutes;c__Clostridia;o__Clostridiales;f__;g__;s__
GUT_GENOME008152	MGYG-HGUT-00378	ERS3638408	Uncultured	2347	NA	NA	NA	NA	NA	0	0	0	0	0	0	0	1	1	1	1	1	1	1	d__Bacteria;p__Firmicutes_A;c__Clostridia;o__Lachnospirales;f__Lachnospiraceae;g__;s__	d__Bacteria;p__Firmicutes;c__Clostridia;o__Clostridiales;f__Lachnospiraceae;g__;s__
GUT_GENOME008172	MGYG-HGUT-00379	ERS3638409	Uncultured	1895	1487	78.4697	2303	3790	69571	0.837468	0	0	0	0	15	3	14	3	15	32	24	17	24	d__Bacteria;p__Firmicutes_A;c__Clostridia;o__Oscillospirales;f__Acutalibacteraceae;g__Eubacterium_R;s__	d__Bacteria;p__Firmicutes;c__Clostridia;o__Clostridiales;f__Ruminococcaceae;g__;s__
GUT_GENOME008216	MGYG-HGUT-00380	ERS3638410	Uncultured	1571	NA	NA	NA	NA	NA	0	0	0	0	0	0	0	1	1	1	1	1	0	1	d__Bacteria;p__Firmicutes;c__Bacilli;o__Erysipelotrichales;f__Erysipelotrichaceae;g__Merdibacter;s__	d__Bacteria;p__Firmicutes;c__Erysipelotrichia;o__Erysipelotrichales;f__Erysipelotrichaceae;g__Merdibacter;s__
GUT_GENOME008321	MGYG-HGUT-00381	ERS3638411	Uncultured	950	NA	NA	NA	NA	NA	0	0	0	0	0	0	0	1	1	1	1	1	0	1	d__Bacteria;p__Firmicutes;c__Bacilli;o__RF39;f__CAG-1000;g__CAG-628;s__	d__Bacteria;p__Firmicutes;c__Clostridia;o__Clostridiales;f__Clostridiaceae;g__Clostridium;s__
GUT_GENOME008332	MGYG-HGUT-00382	ERS3638412	Uncultured	1540	NA	NA	NA	NA	5156	0	0	0	0	0	7	1	5	1	5	13	6	0	6	d__Bacteria;p__Firmicutes_A;c__Clostridia;o__TANB77;f__CAG-508;g__CAG-269;s__	d__Bacteria;p__Firmicutes;c__Clostridia;o__Clostridiales;f__;g__;s__
GUT_GENOME008340	MGYG-HGUT-00383	ERS3638413	Uncultured	1674	NA	NA	NA	NA	NA	0	0	0	0	0	0	0	1	1	1	1	1	1	1	d__Bacteria;p__Firmicutes_A;c__Clostridia;o__Oscillospirales;f__Acutalibacteraceae;g__UBA737;s__	d__Bacteria;p__Firmicutes;c__Clostridia;o__Clostridiales;f__Ruminococcaceae;g__;s__
GUT_GENOME008342	MGYG-HGUT-00384	ERS3638414	Uncultured	1378	NA	NA	NA	NA	NA	0.674139	0	0	0	0	0	0	2	1	2	2	2	0	2	d__Bacteria;p__Firmicutes_A;c__Clostridia;o__TANB77;f__CAG-508;g__CAG-354;s__	d__Bacteria;p__Firmicutes;c__Clostridia;o__Clostridiales;f__Clostridiaceae;g__Clostridium;s__
GUT_GENOME008347	MGYG-HGUT-00385	ERS3638415	Uncultured	1892	NA	NA	NA	NA	NA	0	0	0	0	0	0	0	2	1	1	2	1	0	2	d__Bacteria;p__Cyanobacteria;c__Vampirovibrionia;o__Gastranaerophilales;f__Gastranaerophilaceae;g__Zag111;s__	d__Bacteria;p__Candidatus Melainabacteria;c__;o__;f__;g__;s__
GUT_GENOME008453	MGYG-HGUT-00386	ERS3638416	Uncultured	1882	NA	NA	NA	NA	225	0	0	0	0	0	0	0	4	1	3	4	4	0	4	d__Bacteria;p__Firmicutes_A;c__Clostridia;o__Oscillospirales;f__CAG-272;g__;s__	d__Bacteria;p__Firmicutes;c__Clostridia;o__Clostridiales;f__;g__;s__
GUT_GENOME008455	MGYG-HGUT-00387	ERS3638417	Uncultured	2083	NA	NA	NA	NA	NA	0	0	0	0	0	0	0	1	1	1	1	1	0	1	d__Bacteria;p__Firmicutes_A;c__Clostridia;o__Lachnospirales;f__Lachnospiraceae;g__;s__	d__Bacteria;p__Firmicutes;c__Clostridia;o__Clostridiales;f__Lachnospiraceae;g__;s__
GUT_GENOME008483	MGYG-HGUT-00388	ERS3638418	Uncultured	2121	NA	NA	NA	NA	NA	0	0	0	0	0	0	0	1	1	1	1	1	0	1	d__Bacteria;p__Firmicutes_A;c__Clostridia;o__Oscillospirales;f__Acutalibacteraceae;g__;s__	d__Bacteria;p__Firmicutes;c__Clostridia;o__Clostridiales;f__Ruminococcaceae;g__;s__
GUT_GENOME008492	MGYG-HGUT-00389	ERS3638419	Uncultured	2446	NA	NA	NA	NA	82737	1.04656	0	0	0	0	4	4	7	2	9	15	10	8	10	d__Bacteria;p__Firmicutes_A;c__Clostridia;o__Lachnospirales;f__Lachnospiraceae;g__Roseburia;s__	d__Bacteria;p__Firmicutes;c__Clostridia;o__Clostridiales;f__Lachnospiraceae;g__Roseburia;s__
GUT_GENOME008627	MGYG-HGUT-00390	ERS3638420	Uncultured	2066	NA	NA	NA	NA	NA	0	0	0	0	0	0	0	1	1	1	1	1	0	1	d__Bacteria;p__Firmicutes_A;c__Clostridia;o__Oscillospirales;f__Acutalibacteraceae;g__;s__	d__Bacteria;p__Firmicutes;c__Clostridia;o__Clostridiales;f__;g__;s__
GUT_GENOME008647	MGYG-HGUT-00391	ERS3638421	Uncultured	1347	NA	NA	NA	NA	NA	0	0	0	0	0	0	0	1	1	1	1	1	1	1	d__Bacteria;p__Firmicutes_A;c__Clostridia;o__4C28d-15;f__CAG-727;g__UBA11475;s__UBA11475 sp003538975	d__Bacteria;p__Firmicutes;c__Clostridia;o__Clostridiales;f__;g__;s__
GUT_GENOME008653	MGYG-HGUT-00392	ERS3638422	Uncultured	1834	NA	NA	NA	NA	NA	0	0	0	0	0	0	0	1	1	1	1	1	1	1	d__Bacteria;p__Firmicutes_A;c__Clostridia;o__Oscillospirales;f__Acutalibacteraceae;g__Ruminococcus_E;s__Ruminococcus_E sp003521625	d__Bacteria;p__Firmicutes;c__Clostridia;o__Clostridiales;f__Ruminococcaceae;g__;s__
GUT_GENOME008718	MGYG-HGUT-00393	ERS3638423	Uncultured	1852	NA	NA	NA	NA	NA	0	0	0	0	0	0	0	1	1	1	1	1	0	1	d__Bacteria;p__Bacteroidota;c__Bacteroidia;o__Bacteroidales;f__UBA932;g__RC9;s__	d__Bacteria;p__Bacteroidetes;c__Bacteroidia;o__Bacteroidales;f__;g__;s__
GUT_GENOME008742	MGYG-HGUT-00394	ERS3638424	Uncultured	1827	NA	NA	NA	NA	30888	0.51723	0	0	0	0	0	0	7	3	7	7	7	2	7	d__Bacteria;p__Proteobacteria;c__Alphaproteobacteria;o__RF32;f__CAG-239;g__CAG-495;s__	d__Bacteria;p__Proteobacteria;c__;o__;f__;g__;s__
GUT_GENOME008785	MGYG-HGUT-00395	ERS3638425	Uncultured	1957	NA	NA	NA	NA	31905	0.674139	0	0	0	0	1	1	6	3	6	8	6	3	6	d__Bacteria;p__Firmicutes_A;c__Clostridia;o__Oscillospirales;f__Acutalibacteraceae;g__CAG-217;s__	d__Bacteria;p__Firmicutes;c__Clostridia;o__Clostridiales;f__;g__;s__
GUT_GENOME008832	MGYG-HGUT-00396	ERS3638426	Uncultured	1718	NA	NA	NA	NA	NA	0	0	0	0	0	0	0	1	1	1	1	1	1	1	d__Bacteria;p__Actinobacteriota;c__Coriobacteriia;o__Coriobacteriales;f__Coriobacteriaceae;g__Collinsella;s__	d__Bacteria;p__Actinobacteria;c__Coriobacteriia;o__Coriobacteriales;f__Coriobacteriaceae;g__Collinsella;s__
GUT_GENOME008910	MGYG-HGUT-00397	ERS3638427	Uncultured	1158	NA	NA	NA	NA	NA	0	0	0	0	0	0	0	1	1	1	1	1	0	1	d__Bacteria;p__Actinobacteriota;c__Coriobacteriia;o__Coriobacteriales;f__Coriobacteriaceae;g__Collinsella;s__	d__Bacteria;p__Actinobacteria;c__Coriobacteriia;o__Coriobacteriales;f__Coriobacteriaceae;g__Collinsella;s__
GUT_GENOME008975	MGYG-HGUT-00398	ERS3638428	Uncultured	2563	NA	NA	NA	NA	NA	0.653712	0	0	0	0	0	0	2	2	2	2	2	2	2	d__Bacteria;p__Firmicutes_A;c__Clostridia;o__Lachnospirales;f__Lachnospiraceae;g__TF01-11;s__	d__Bacteria;p__Firmicutes;c__Clostridia;o__Clostridiales;f__Clostridiaceae;g__Clostridium;s__
GUT_GENOME009001	MGYG-HGUT-00399	ERS3638429	Uncultured	945	NA	NA	NA	NA	NA	0	0	0	0	0	0	0	1	1	1	1	1	0	1	d__Bacteria;p__Firmicutes_A;c__Clostridia;o__4C28d-15;f__CAG-727;g__UBA10281;s__	d__Bacteria;p__Proteobacteria;c__Alphaproteobacteria;o__Rhodospirillales;f__Acetobacteraceae;g__Acidiphilium;s__
GUT_GENOME009103	MGYG-HGUT-00400	ERS3638430	Uncultured	2280	NA	NA	NA	NA	56326	0.616858	0	0	0	0	0	0	5	2	4	5	5	2	5	d__Bacteria;p__Bacteroidota;c__Bacteroidia;o__Bacteroidales;f__Muribaculaceae;g__UBA7173;s__	d__Bacteria;p__Bacteroidetes;c__Bacteroidia;o__Bacteroidales;f__Muribaculaceae;g__;s__
GUT_GENOME009122	MGYG-HGUT-00401	ERS3638431	Uncultured	667	NA	NA	NA	NA	NA	0	0	0	0	0	0	0	1	1	1	1	1	0	1	d__Bacteria;p__Firmicutes_A;c__Clostridia;o__4C28d-15;f__UBA1242;g__UBA4626;s__	d__Bacteria;p__Firmicutes;c__Clostridia;o__Clostridiales;f__Catabacteriaceae;g__Catabacter;s__
GUT_GENOME009144	MGYG-HGUT-00402	ERS3638432	Uncultured	1434	NA	NA	NA	NA	NA	0	0	0	0	0	0	0	1	1	1	1	1	0	1	d__Bacteria;p__Firmicutes_A;c__Clostridia;o__Oscillospirales;f__Acutalibacteraceae;g__GCA-900066995;s__	d__Bacteria;p__Firmicutes;c__Clostridia;o__Clostridiales;f__Ruminococcaceae;g__Ruminococcus;s__
GUT_GENOME009159	MGYG-HGUT-00403	ERS3638433	Uncultured	1642	NA	NA	NA	NA	NA	0	0	0	0	0	0	0	1	1	1	1	1	0	1	d__Bacteria;p__Firmicutes_A;c__Clostridia;o__Monoglobales;f__UBA1381;g__UBA4716;s__	d__Bacteria;p__Firmicutes;c__Clostridia;o__Clostridiales;f__;g__;s__
GUT_GENOME009178	MGYG-HGUT-00404	ERS3638434	Uncultured	2062	1493	72.4054	10930	12423	189276	0.927911	0	0	0	0	52	32	183	26	187	267	223	113	223	d__Bacteria;p__Firmicutes_A;c__Clostridia;o__Lachnospirales;f__Lachnospiraceae;g__UBA11774;s__UBA11774 sp003507655	d__Bacteria;p__Firmicutes;c__Clostridia;o__Clostridiales;f__Lachnospiraceae;g__;s__
GUT_GENOME009209	MGYG-HGUT-00405	ERS3638435	Uncultured	2012	NA	NA	NA	NA	51726	1.30799	0	0	0	0	3	14	65	2	27	82	68	0	68	d__Bacteria;p__Firmicutes_A;c__Clostridia;o__Oscillospirales;f__CAG-272;g__CAG-390;s__CAG-390 sp000437015	d__Bacteria;p__Firmicutes;c__Clostridia;o__Clostridiales;f__Ruminococcaceae;g__Anaerotruncus;s__
GUT_GENOME009210	MGYG-HGUT-00406	ERS3638436	Uncultured	1574	NA	NA	NA	NA	61145	0.923985	0	0	0	0	2	5	20	4	20	27	22	0	22	d__Bacteria;p__Firmicutes_A;c__Clostridia;o__4C28d-15;f__CAG-552;g__UBA10677;s__UBA10677 sp003533505	d__Bacteria;p__Firmicutes;c__;o__;f__;g__;s__
GUT_GENOME009216	MGYG-HGUT-00407	ERS3638437	Uncultured	905	NA	NA	NA	NA	NA	0.674139	0	0	0	0	0	0	2	1	2	2	2	1	2	d__Bacteria;p__Firmicutes_A;c__Clostridia;o__4C28d-15;f__UBA1242;g__UBA9845;s__	d__Bacteria;p__Firmicutes;c__Clostridia;o__Clostridiales;f__Catabacteriaceae;g__Catabacter;s__
GUT_GENOME009245	MGYG-HGUT-00408	ERS3638438	Uncultured	1691	NA	NA	NA	NA	NA	0	0	0	0	0	0	0	1	1	1	1	1	1	1	d__Bacteria;p__Cyanobacteria;c__Vampirovibrionia;o__Gastranaerophilales;f__;g__;s__	d__Bacteria;p__;c__;o__;f__;g__;s__
GUT_GENOME009249	MGYG-HGUT-00409	ERS3638439	Uncultured	2345	1482	63.1983	3253	4735	58634	1.1586	0	0	0	0	17	16	18	5	23	51	34	17	34	d__Bacteria;p__Firmicutes_A;c__Clostridia;o__4C28d-15;f__CAG-727;g__QALS01;s__QALS01 sp003150575	d__Bacteria;p__Firmicutes;c__Clostridia;o__Clostridiales;f__;g__;s__
GUT_GENOME009256	MGYG-HGUT-00410	ERS3638440	Uncultured	1860	NA	NA	NA	NA	108830	0.579081	0	0	0	0	25	32	69	3	59	126	83	1	89	d__Bacteria;p__Cyanobacteria;c__Vampirovibrionia;o__Gastranaerophilales;f__Gastranaerophilaceae;g__Zag111;s__Zag111 sp002102825	d__Bacteria;p__Candidatus Melainabacteria;c__;o__Candidatus Gastranaerophilales;f__;g__;s__
GUT_GENOME009334	MGYG-HGUT-00411	ERS3638441	Uncultured	1218	NA	NA	NA	NA	NA	0	0	0	0	0	0	0	1	1	1	1	1	0	1	d__Bacteria;p__Firmicutes_C;c__Negativicutes;o__Veillonellales;f__Dialisteraceae;g__Dialister;s__	d__Bacteria;p__Firmicutes;c__Negativicutes;o__Veillonellales;f__Veillonellaceae;g__Dialister;s__
GUT_GENOME009343	MGYG-HGUT-00412	ERS3638442	Uncultured	2046	1520	74.2913	8993	10513	354923	0.85234	0	0	0	0	115	207	365	35	333	687	386	329	403	d__Bacteria;p__Proteobacteria;c__Gammaproteobacteria;o__Enterobacterales;f__Succinivibrionaceae;g__Succinivibrio;s__Succinivibrio sp000431835	d__Bacteria;p__Proteobacteria;c__Gammaproteobacteria;o__Aeromonadales;f__Succinivibrionaceae;g__Succinatimonas;s__
GUT_GENOME009437	MGYG-HGUT-00413	ERS3638443	Uncultured	2703	NA	NA	NA	NA	130	0	0	0	0	0	0	0	3	1	2	3	3	1	3	d__Bacteria;p__Firmicutes_B;c__Peptococcia;o__Peptococcales;f__Peptococcaceae;g__UBA7185;s__	d__Bacteria;p__Firmicutes;c__Clostridia;o__Clostridiales;f__Peptococcaceae;g__;s__
GUT_GENOME009480	MGYG-HGUT-00414	ERS3638444	Uncultured	2152	1522	70.7249	2708	4230	167415	1.31386	0	0	0	0	5	4	40	6	40	49	43	27	44	d__Bacteria;p__Bacteroidota;c__Bacteroidia;o__Bacteroidales;f__Rikenellaceae;g__Alistipes;s__	d__Bacteria;p__Bacteroidetes;c__Bacteroidia;o__Bacteroidales;f__Rikenellaceae;g__Alistipes;s__
GUT_GENOME009523	MGYG-HGUT-00415	ERS3638445	Uncultured	2174	NA	NA	NA	NA	27677	0.659788	0	0	0	0	1	0	3	1	3	4	3	3	4	d__Bacteria;p__Bacteroidota;c__Bacteroidia;o__Bacteroidales;f__UBA11471;g__UBA11471;s__	d__Bacteria;p__Bacteroidetes;c__Bacteroidia;o__Bacteroidales;f__Bacteroidaceae;g__Bacteroides;s__
GUT_GENOME009542	MGYG-HGUT-00416	ERS3638446	Uncultured	1672	NA	NA	NA	NA	17556	0.185243	0	0	0	0	1	2	2	1	5	5	4	1	4	d__Bacteria;p__Firmicutes_A;c__Clostridia;o__Oscillospirales;f__CAG-272;g__Firm-07;s__	d__Bacteria;p__Firmicutes;c__Clostridia;o__Clostridiales;f__;g__;s__
GUT_GENOME009549	MGYG-HGUT-00417	ERS3638447	Uncultured	2553	NA	NA	NA	NA	26030	0.69135	0	0	0	0	1	3	5	1	6	9	6	2	6	d__Bacteria;p__Firmicutes_A;c__Clostridia;o__Lachnospirales;f__Lachnospiraceae;g__Acetatifactor;s__	d__Bacteria;p__Firmicutes;c__Clostridia;o__Clostridiales;f__Lachnospiraceae;g__;s__
GUT_GENOME009558	MGYG-HGUT-00418	ERS3638448	Uncultured	1822	1450	79.5829	1371	2821	40977	1.16133	0	0	0	0	1	5	15	2	11	21	17	11	18	d__Bacteria;p__Bacteroidota;c__Bacteroidia;o__Flavobacteriales;f__UBA1820;g__UBA1820;s__UBA1820 sp003150615	d__Bacteria;p__Bacteroidetes;c__Flavobacteriia;o__Flavobacteriales;f__;g__;s__
GUT_GENOME009565	MGYG-HGUT-00419	ERS3638449	Uncultured	1122	913	81.3725	3797	4710	60871	0.648151	0	0	0	0	15	9	41	5	32	65	45	34	47	d__Bacteria;p__Firmicutes;c__Bacilli;o__RF39;f__CAG-611;g__CAG-710;s__CAG-710 sp000432595	d__Bacteria;p__Firmicutes;c__Clostridia;o__Clostridiales;f__Clostridiaceae;g__Clostridium;s__
GUT_GENOME009602	MGYG-HGUT-00420	ERS3638450	Uncultured	2002	NA	NA	NA	NA	48336	0.842743	0	0	0	0	4	3	2	5	8	9	9	2	9	d__Bacteria;p__Firmicutes_A;c__Clostridia;o__Lachnospirales;f__;g__;s__	d__Bacteria;p__Firmicutes;c__Clostridia;o__Clostridiales;f__;g__;s__
GUT_GENOME009639	MGYG-HGUT-00421	ERS3638451	Uncultured	1603	NA	NA	NA	NA	NA	0	0	0	0	0	0	0	1	1	1	1	1	0	1	d__Bacteria;p__Firmicutes_A;c__Clostridia;o__TANB77;f__CAG-508;g__CAG-269;s__	d__Bacteria;p__Firmicutes;c__Clostridia;o__Clostridiales;f__Clostridiaceae;g__Clostridium;s__
GUT_GENOME009640	MGYG-HGUT-00422	ERS3638452	Uncultured	1764	NA	NA	NA	NA	NA	0.314571	0	0	0	0	0	0	2	1	2	2	2	0	2	d__Bacteria;p__Cyanobacteria;c__Vampirovibrionia;o__Gastranaerophilales;f__Gastranaerophilaceae;g__Zag1;s__	d__Bacteria;p__Candidatus Melainabacteria;c__;o__;f__;g__;s__
GUT_GENOME009661	MGYG-HGUT-00423	ERS3638453	Uncultured	1542	NA	NA	NA	NA	8531	0.476766	0	0	0	0	0	0	4	1	4	4	4	0	4	d__Bacteria;p__Firmicutes_A;c__Clostridia;o__TANB77;f__CAG-508;g__UBA7001;s__	d__Bacteria;p__Firmicutes;c__Clostridia;o__Clostridiales;f__;g__;s__
GUT_GENOME009669	MGYG-HGUT-00424	ERS3638454	Uncultured	2706	NA	NA	NA	NA	119146	0.260887	0	0	0	0	0	3	5	3	7	8	5	3	5	d__Bacteria;p__Firmicutes_A;c__Clostridia;o__Oscillospirales;f__Ruminococcaceae;g__CAG-353;s__	d__Bacteria;p__Firmicutes;c__Clostridia;o__Clostridiales;f__Ruminococcaceae;g__Ruminococcus;s__
GUT_GENOME009689	MGYG-HGUT-00425	ERS3638455	Uncultured	1593	NA	NA	NA	NA	29389	0	0	0	0	0	0	0	5	2	4	5	5	2	5	d__Bacteria;p__Firmicutes_A;c__Clostridia;o__Oscillospirales;f__Ruminococcaceae;g__;s__	d__Bacteria;p__Firmicutes;c__Clostridia;o__Clostridiales;f__Ruminococcaceae;g__;s__
GUT_GENOME009692	MGYG-HGUT-00426	ERS3638456	Uncultured	1105	NA	NA	NA	NA	NA	0	0	0	0	0	0	0	1	1	1	1	1	0	1	d__Bacteria;p__Firmicutes;c__Bacilli;o__RF39;f__CAG-822;g__RUG832;s__	d__Bacteria;p__Firmicutes;c__;o__;f__;g__;s__
GUT_GENOME009698	MGYG-HGUT-00427	ERS3638457	Uncultured	1931	NA	NA	NA	NA	32703	0.662865	0	0	0	0	2	0	10	3	10	12	12	9	12	d__Bacteria;p__Firmicutes;c__Bacilli;o__RFN20;f__CAG-449;g__CAG-449;s__CAG-449 sp000432895	d__Bacteria;p__Firmicutes;c__;o__;f__;g__;s__
GUT_GENOME009723	MGYG-HGUT-00428	ERS3638458	Uncultured	1512	NA	NA	NA	NA	NA	0	0	0	0	0	0	0	2	1	2	2	2	0	2	d__Bacteria;p__Firmicutes_A;c__Clostridia;o__4C28d-15;f__CAG-552;g__;s__	d__Bacteria;p__Firmicutes;c__;o__;f__;g__;s__
GUT_GENOME009737	MGYG-HGUT-00429	ERS3638459	Uncultured	1598	1010	63.204	2968	3978	156906	0.817447	0	0	0	0	11	22	62	28	78	95	81	19	81	d__Bacteria;p__Firmicutes_A;c__Clostridia;o__4C28d-15;f__CAG-727;g__UBA7597;s__	d__Bacteria;p__Firmicutes;c__Clostridia;o__Clostridiales;f__Catabacteriaceae;g__Catabacter;s__
GUT_GENOME009750	MGYG-HGUT-00430	ERS3638460	Uncultured	1149	NA	NA	NA	NA	5863	0.532837	0	0	0	0	0	1	3	1	3	4	3	2	4	d__Bacteria;p__Firmicutes;c__Bacilli;o__RF39;f__CAG-1000;g__CAG-1000;s__	d__Bacteria;p__Firmicutes;c__Clostridia;o__Clostridiales;f__Clostridiaceae;g__Clostridium;s__
GUT_GENOME009762	MGYG-HGUT-00431	ERS3638461	Uncultured	1580	1192	75.443	4704	5896	57374	0.853903	0	0	0	0	18	18	68	8	55	104	79	50	81	d__Bacteria;p__Firmicutes;c__Bacilli;o__RFN20;f__CAG-288;g__CAG-288;s__CAG-288 sp000437395	d__Bacteria;p__Firmicutes;c__Clostridia;o__Clostridiales;f__Clostridiaceae;g__Clostridium;s__
GUT_GENOME009769	MGYG-HGUT-00432	ERS3638462	Uncultured	1545	NA	NA	NA	NA	NA	0	0	0	0	0	0	0	1	1	1	1	1	0	1	d__Bacteria;p__Firmicutes_A;c__Clostridia;o__TANB77;f__CAG-508;g__CAG-269;s__	d__Bacteria;p__Firmicutes;c__Clostridia;o__Clostridiales;f__Clostridiaceae;g__Clostridium;s__
GUT_GENOME009824	MGYG-HGUT-00433	ERS3638463	Uncultured	1713	NA	NA	NA	NA	NA	0.653712	0	0	0	0	0	1	1	1	2	2	2	1	2	d__Bacteria;p__Firmicutes;c__Bacilli;o__ML615J-28;f__CAG-313;g__UBA1737;s__	d__Bacteria;p__Firmicutes;c__Bacilli;o__Bacillales;f__;g__;s__
GUT_GENOME009873	MGYG-HGUT-00434	ERS3638464	Uncultured	1072	777	72.4813	1629	2406	37575	0.612944	0	0	0	0	2	0	22	3	21	24	23	15	23	d__Bacteria;p__Firmicutes;c__Bacilli;o__RF39;f__CAG-611;g__CAG-611;s__	d__Bacteria;p__Tenericutes;c__Mollicutes;o__Mycoplasmatales;f__Mycoplasmataceae;g__Mycoplasma;s__
GUT_GENOME009878	MGYG-HGUT-00435	ERS3638465	Uncultured	1678	NA	NA	NA	NA	84549	0.297637	0	0	0	0	1	1	8	4	8	10	8	4	8	d__Bacteria;p__Firmicutes;c__Bacilli;o__RFN20;f__CAG-826;g__RUG131;s__	d__Bacteria;p__Firmicutes;c__Erysipelotrichia;o__Erysipelotrichales;f__Erysipelotrichaceae;g__;s__
GUT_GENOME009953	MGYG-HGUT-00436	ERS3638466	Uncultured	2031	NA	NA	NA	NA	111669	1.25739	0	0	0	0	13	19	40	6	31	72	53	0	53	d__Bacteria;p__Cyanobacteria;c__Vampirovibrionia;o__Gastranaerophilales;f__Gastranaerophilaceae;g__CAG-306;s__CAG-306 sp000980375	d__Bacteria;p__Firmicutes;c__Clostridia;o__Clostridiales;f__Clostridiaceae;g__Clostridium;s__
GUT_GENOME010023	MGYG-HGUT-00437	ERS3638467	Uncultured	2487	NA	NA	NA	NA	NA	0	0	0	0	0	0	0	1	1	1	1	1	0	1	d__Bacteria;p__Bacteroidota;c__Bacteroidia;o__Bacteroidales;f__Rikenellaceae;g__Alistipes;s__Alistipes sp001941065	d__Bacteria;p__Bacteroidetes;c__Bacteroidia;o__Bacteroidales;f__Rikenellaceae;g__Alistipes;s__
GUT_GENOME010056	MGYG-HGUT-00438	ERS3638468	Uncultured	2023	NA	NA	NA	NA	22383	0.711477	0	0	0	0	9	3	11	2	6	23	13	0	13	d__Bacteria;p__Cyanobacteria;c__Vampirovibrionia;o__Gastranaerophilales;f__Gastranaerophilaceae;g__Zag1;s__Zag1 sp000433095	d__Bacteria;p__Firmicutes;c__Clostridia;o__Clostridiales;f__Clostridiaceae;g__Clostridium;s__
GUT_GENOME010067	MGYG-HGUT-00439	ERS3638469	Uncultured	1949	NA	NA	NA	NA	NA	0	0	0	0	0	0	0	1	1	1	1	1	0	1	d__Bacteria;p__Firmicutes_A;c__Clostridia;o__Oscillospirales;f__Oscillospiraceae;g__Oscillibacter;s__	d__Bacteria;p__Firmicutes;c__Clostridia;o__Clostridiales;f__Oscillospiraceae;g__Oscillibacter;s__
GUT_GENOME010079	MGYG-HGUT-00440	ERS3638470	Uncultured	2116	NA	NA	NA	NA	NA	0	0	0	0	0	0	0	2	1	1	2	2	2	2	d__Bacteria;p__Firmicutes_A;c__Clostridia;o__Oscillospirales;f__CAG-272;g__Firm-07;s__	d__Bacteria;p__Firmicutes;c__Clostridia;o__Clostridiales;f__;g__;s__
GUT_GENOME010315	MGYG-HGUT-00441	ERS3638471	Uncultured	2023	1645	81.3149	1706	3351	81886	1.10773	0	0	0	0	7	3	23	3	20	33	25	14	26	d__Bacteria;p__Verrucomicrobiota;c__Verrucomicrobiae;o__Opitutales;f__CAG-312;g__CAG-312;s__	d__Bacteria;p__Verrucomicrobia;c__;o__;f__;g__;s__
GUT_GENOME010337	MGYG-HGUT-00442	ERS3638472	Uncultured	2566	NA	NA	NA	NA	39183	0.476766	0	0	0	0	3	0	7	2	8	10	7	3	8	d__Bacteria;p__Bacteroidota;c__Bacteroidia;o__Bacteroidales;f__Bacteroidaceae;g__CAG-462;s__CAG-462 sp003489705	d__Bacteria;p__Bacteroidetes;c__Bacteroidia;o__Bacteroidales;f__Bacteroidaceae;g__Bacteroides;s__
GUT_GENOME010373	MGYG-HGUT-00443	ERS3638473	Uncultured	1571	NA	NA	NA	NA	NA	0	0	0	0	0	0	0	1	1	1	1	1	1	1	d__Bacteria;p__Firmicutes_A;c__Clostridia;o__Oscillospirales;f__Acutalibacteraceae;g__Eubacterium_R;s__	d__Bacteria;p__Firmicutes;c__Clostridia;o__Clostridiales;f__Eubacteriaceae;g__Eubacterium;s__
GUT_GENOME010448	MGYG-HGUT-00444	ERS3638474	Uncultured	2210	NA	NA	NA	NA	60787	0.763601	0	0	0	0	4	12	16	5	23	32	26	8	26	d__Bacteria;p__Firmicutes_A;c__Clostridia;o__4C28d-15;f__CAG-727;g__;s__	d__Bacteria;p__Firmicutes;c__Clostridia;o__Clostridiales;f__;g__;s__
GUT_GENOME010556	MGYG-HGUT-00445	ERS3638475	Uncultured	1474	NA	NA	NA	NA	9922	0.198572	0	0	0	0	0	1	3	2	4	4	3	2	3	d__Bacteria;p__Proteobacteria;c__Alphaproteobacteria;o__RF32;f__CAG-239;g__;s__	d__Bacteria;p__Proteobacteria;c__Alphaproteobacteria;o__Rhodospirillales;f__Rhodospirillaceae;g__;s__
GUT_GENOME010560	MGYG-HGUT-00446	ERS3638476	Uncultured	1437	NA	NA	NA	NA	24198	0.32741	0	0	0	0	1	0	6	3	7	7	7	4	7	d__Bacteria;p__Firmicutes;c__Bacilli;o__RF39;f__CAG-822;g__;s__	d__Bacteria;p__Firmicutes;c__Bacilli;o__Bacillales;f__;g__;s__
GUT_GENOME010630	MGYG-HGUT-00447	ERS3638477	Uncultured	1922	NA	NA	NA	NA	10053	1.01205	0	0	0	0	1	0	3	1	3	4	4	0	4	d__Bacteria;p__Cyanobacteria;c__Vampirovibrionia;o__Gastranaerophilales;f__Gastranaerophilaceae;g__CAG-484;s__	d__Bacteria;p__Spirochaetes;c__Spirochaetia;o__Brachyspirales;f__Brachyspiraceae;g__Brachyspira;s__
GUT_GENOME010648	MGYG-HGUT-00448	ERS3638478	Uncultured	1971	NA	NA	NA	NA	NA	0	0	0	0	0	0	0	1	1	1	1	1	0	1	d__Bacteria;p__Bacteroidota;c__Bacteroidia;o__Bacteroidales;f__Muribaculaceae;g__CAG-873;s__	d__Bacteria;p__Bacteroidetes;c__Bacteroidia;o__Bacteroidales;f__Porphyromonadaceae;g__;s__
GUT_GENOME010707	MGYG-HGUT-00449	ERS3638479	Uncultured	1445	NA	NA	NA	NA	20893	0.647752	0	0	0	0	1	1	8	2	9	10	9	0	9	d__Bacteria;p__Firmicutes_A;c__Clostridia;o__TANB77;f__CAG-508;g__CAG-269;s__CAG-269 sp000438255	d__Bacteria;p__Firmicutes;c__Clostridia;o__Clostridiales;f__Clostridiaceae;g__Clostridium;s__
GUT_GENOME010791	MGYG-HGUT-00450	ERS3638480	Uncultured	2384	NA	NA	NA	NA	NA	0.674139	0	0	0	0	0	0	2	1	2	2	2	0	2	d__Bacteria;p__Firmicutes_A;c__Clostridia;o__Oscillospirales;f__Ruminococcaceae;g__;s__	d__Bacteria;p__Firmicutes;c__Clostridia;o__Clostridiales;f__Ruminococcaceae;g__;s__
GUT_GENOME010812	MGYG-HGUT-00451	ERS3638481	Uncultured	1607	1128	70.1929	1375	2503	64831	0.679547	0	0	0	0	1	2	27	5	23	30	28	15	28	d__Bacteria;p__Bacteroidota;c__Bacteroidia;o__Flavobacteriales;f__UBA1820;g__UBA1820;s__UBA1820 sp002314265	d__Bacteria;p__Bacteroidetes;c__Flavobacteriia;o__Flavobacteriales;f__;g__;s__
GUT_GENOME010933	MGYG-HGUT-00452	ERS3638482	Cultured (animal)	2097	NA	NA	NA	NA	41819	0.659788	0	0	0	0	4	0	5	1	6	9	8	5	8	d__Bacteria;p__Bacteroidota;c__Bacteroidia;o__Bacteroidales;f__Barnesiellaceae;g__Barnesiella;s__Barnesiella sp002159975	d__Bacteria;p__Bacteroidetes;c__Bacteroidia;o__Bacteroidales;f__Barnesiellaceae;g__Barnesiella;s__
GUT_GENOME010945	MGYG-HGUT-00453	ERS3638483	Uncultured	1589	1378	86.7212	1915	3293	67336	1.07871	0	0	0	0	27	14	33	7	24	74	43	27	45	d__Bacteria;p__Firmicutes_A;c__Clostridia;o__Oscillospirales;f__Acutalibacteraceae;g__Eubacterium_R;s__	d__Bacteria;p__Firmicutes;c__Clostridia;o__Clostridiales;f__Ruminococcaceae;g__Anaerotruncus;s__
GUT_GENOME011006	MGYG-HGUT-00454	ERS3638484	Uncultured	1007	NA	NA	NA	NA	NA	0	0	0	0	0	0	0	1	1	1	1	1	0	1	d__Bacteria;p__Firmicutes_A;c__Clostridia;o__Oscillospirales;f__CAG-272;g__;s__	d__Bacteria;p__Firmicutes;c__Clostridia;o__Clostridiales;f__;g__;s__
GUT_GENOME011015	MGYG-HGUT-00455	ERS3638485	Uncultured	1783	NA	NA	NA	NA	NA	0	0	0	0	0	0	0	1	1	1	1	1	0	1	d__Bacteria;p__Firmicutes_A;c__Clostridia;o__UBA1212;f__UBA1255;g__;s__	d__Bacteria;p__Firmicutes;c__Clostridia;o__Clostridiales;f__Ruminococcaceae;g__;s__
GUT_GENOME011023	MGYG-HGUT-00456	ERS3638486	Uncultured	1945	NA	NA	NA	NA	NA	0	0	0	0	0	0	0	1	1	1	1	1	0	1	d__Bacteria;p__Firmicutes_A;c__Clostridia;o__Oscillospirales;f__Acutalibacteraceae;g__;s__	d__Bacteria;p__Firmicutes;c__Clostridia;o__Clostridiales;f__Ruminococcaceae;g__;s__
GUT_GENOME011049	MGYG-HGUT-00457	ERS3638487	Uncultured	1801	1284	71.2937	4533	5817	129785	1.36873	0	0	0	0	15	10	38	19	50	63	46	19	46	d__Bacteria;p__Firmicutes_A;c__Clostridia;o__Oscillospirales;f__Acutalibacteraceae;g__UBA737;s__	d__Bacteria;p__Firmicutes;c__Clostridia;o__Clostridiales;f__Ruminococcaceae;g__;s__
GUT_GENOME011051	MGYG-HGUT-00458	ERS3638488	Uncultured	1332	NA	NA	NA	NA	21608	0.982003	0	0	0	0	2	3	4	2	7	9	6	2	6	d__Bacteria;p__Firmicutes_A;c__Clostridia;o__4C28d-15;f__CAG-314;g__CAG-314;s__	d__Bacteria;p__Firmicutes;c__Clostridia;o__Clostridiales;f__Ruminococcaceae;g__Subdoligranulum;s__
GUT_GENOME011056	MGYG-HGUT-00459	ERS3638489	Uncultured	949	NA	NA	NA	NA	18090	0.674139	0	0	0	0	0	0	10	2	8	10	10	0	10	d__Bacteria;p__Firmicutes_A;c__Clostridia;o__4C28d-15;f__UBA1242;g__UBA5489;s__	d__Bacteria;p__Firmicutes;c__Clostridia;o__Clostridiales;f__Catabacteriaceae;g__Catabacter;s__
GUT_GENOME011129	MGYG-HGUT-00460	ERS3638490	Uncultured	1277	NA	NA	NA	NA	149605	0.904043	0	0	0	0	2	13	33	7	30	48	34	0	35	d__Bacteria;p__Firmicutes_A;c__Clostridia;o__4C28d-15;f__CAG-917;g__CAG-475;s__	d__Bacteria;p__Firmicutes;c__Clostridia;o__Clostridiales;f__Catabacteriaceae;g__Catabacter;s__
GUT_GENOME011136	MGYG-HGUT-00461	ERS3638491	Uncultured	758	NA	NA	NA	NA	14	0	0	0	0	0	0	2	1	1	1	3	2	0	2	d__Bacteria;p__Firmicutes_A;c__Clostridia;o__4C28d-15;f__UBA1242;g__UBA11517;s__	d__Bacteria;p__Firmicutes;c__Clostridia;o__Clostridiales;f__Catabacteriaceae;g__Catabacter;s__
GUT_GENOME011144	MGYG-HGUT-00462	ERS3638492	Uncultured	1579	NA	NA	NA	NA	26276	0.384299	0	0	0	0	0	4	6	1	5	10	6	3	6	d__Bacteria;p__Bacteroidota;c__Bacteroidia;o__Bacteroidales;f__Rikenellaceae;g__;s__	d__Bacteria;p__Bacteroidetes;c__Bacteroidia;o__Bacteroidales;f__Rikenellaceae;g__;s__
GUT_GENOME011146	MGYG-HGUT-00463	ERS3638493	Uncultured	1581	1321	83.5547	2210	3531	50215	1.30484	0	0	0	0	13	11	48	3	29	72	56	28	57	d__Bacteria;p__Firmicutes_A;c__Clostridia;o__Oscillospirales;f__CAG-272;g__CAG-841;s__CAG-841 sp000437375	d__Bacteria;p__Firmicutes;c__Clostridia;o__Clostridiales;f__Eubacteriaceae;g__Eubacterium;s__
GUT_GENOME011202	MGYG-HGUT-00464	ERS3638494	Uncultured	1448	NA	NA	NA	NA	143	0.478576	0	0	0	0	0	2	3	1	2	5	3	0	3	d__Bacteria;p__Cyanobacteria;c__Vampirovibrionia;o__Gastranaerophilales;f__Gastranaerophilaceae;g__QHMH01;s__QHMH01 sp003258795	d__Bacteria;p__Candidatus Melainabacteria;c__;o__;f__;g__;s__
GUT_GENOME011204	MGYG-HGUT-00465	ERS3638495	Uncultured	982	NA	NA	NA	NA	NA	0	0	0	0	0	0	0	1	1	1	1	1	0	1	d__Bacteria;p__Firmicutes;c__Bacilli;o__RF39;f__CAG-1000;g__CAG-460;s__	d__Bacteria;p__Firmicutes;c__;o__;f__;g__;s__
GUT_GENOME011208	MGYG-HGUT-00466	ERS3638496	Uncultured	1690	NA	NA	NA	NA	104265	1.02775	0	0	0	0	2	10	23	9	24	35	25	0	25	d__Bacteria;p__Firmicutes_A;c__Clostridia;o__Oscillospirales;f__Ruminococcaceae;g__;s__	d__Bacteria;p__Firmicutes;c__Clostridia;o__Clostridiales;f__Ruminococcaceae;g__;s__
GUT_GENOME011213	MGYG-HGUT-00467	ERS3638497	Uncultured	1983	NA	NA	NA	NA	NA	0	0	0	0	0	0	1	1	1	1	2	1	1	1	d__Bacteria;p__Verrucomicrobiota;c__Lentisphaeria;o__Victivallales;f__Victivallaceae;g__;s__	d__Bacteria;p__Lentisphaerae;c__Lentisphaeria;o__;f__;g__;s__
GUT_GENOME011266	MGYG-HGUT-00468	ERS3638498	Uncultured	2383	NA	NA	NA	NA	74588	0.438579	0	0	0	0	1	6	4	2	7	11	7	2	7	d__Bacteria;p__Firmicutes_A;c__Clostridia;o__Oscillospirales;f__CAG-272;g__;s__	d__Bacteria;p__Firmicutes;c__Clostridia;o__Clostridiales;f__;g__;s__
GUT_GENOME011267	MGYG-HGUT-00469	ERS3638499	Uncultured	1310	NA	NA	NA	NA	11373	0.0534946	0	0	0	0	0	2	5	3	4	7	6	3	6	d__Bacteria;p__Firmicutes;c__Bacilli;o__RF39;f__CAG-302;g__UBA6414;s__	d__Bacteria;p__Firmicutes;c__Bacilli;o__Bacillales;f__;g__;s__
GUT_GENOME011366	MGYG-HGUT-00470	ERS3638500	Cultured (unknown)	2445	NA	NA	NA	NA	64787	0.104053	0	0	0	0	0	6	9	1	9	15	9	7	9	d__Bacteria;p__Spirochaetota;c__Brachyspirae;o__Brachyspirales;f__Brachyspiraceae;g__Brachyspira;s__Brachyspira pilosicoli	d__Bacteria;p__Spirochaetes;c__Spirochaetia;o__Brachyspirales;f__Brachyspiraceae;g__Brachyspira;s__Brachyspira pilosicoli
GUT_GENOME011451	MGYG-HGUT-00471	ERS3638501	Uncultured	1333	NA	NA	NA	NA	NA	0	0	0	0	0	0	1	1	1	1	2	1	1	1	d__Bacteria;p__Firmicutes;c__Bacilli;o__RFN20;f__CAG-288;g__UBA7642;s__	d__Bacteria;p__Firmicutes;c__Bacilli;o__Bacillales;f__;g__;s__
GUT_GENOME011495	MGYG-HGUT-00472	ERS3638502	Uncultured	920	NA	NA	NA	NA	35058	0.193286	0	0	0	0	3	7	11	1	10	21	11	0	14	d__Bacteria;p__Firmicutes_A;c__Clostridia;o__4C28d-15;f__;g__;s__	d__Bacteria;p__Firmicutes;c__Clostridia;o__Clostridiales;f__;g__;s__
GUT_GENOME011512	MGYG-HGUT-00473	ERS3638503	Uncultured	1614	NA	NA	NA	NA	16780	0.0813998	0	0	0	0	0	2	3	2	4	5	3	0	3	d__Bacteria;p__Firmicutes_A;c__Clostridia;o__4C28d-15;f__CAG-727;g__UBA10281;s__	d__Bacteria;p__Proteobacteria;c__Alphaproteobacteria;o__Rhodospirillales;f__Acetobacteraceae;g__Acidiphilium;s__
GUT_GENOME011515	MGYG-HGUT-00474	ERS3638504	Uncultured	1814	NA	NA	NA	NA	NA	0	0	0	0	0	0	0	1	1	1	1	1	0	1	d__Bacteria;p__Firmicutes_A;c__Clostridia;o__Oscillospirales;f__Oscillospiraceae;g__Oscillibacter;s__	d__Bacteria;p__Firmicutes;c__Clostridia;o__Clostridiales;f__Oscillospiraceae;g__Oscillibacter;s__
GUT_GENOME011719	MGYG-HGUT-00475	ERS3638505	Uncultured	1446	1063	73.5131	2134	3197	121300	0.74244	0	0	0	0	27	21	53	10	68	101	61	39	62	d__Bacteria;p__Proteobacteria;c__Gammaproteobacteria;o__Burkholderiales;f__Burkholderiaceae;g__Duodenibacillus;s__	d__Bacteria;p__Proteobacteria;c__Betaproteobacteria;o__Burkholderiales;f__Sutterellaceae;g__Sutterella;s__
GUT_GENOME011747	MGYG-HGUT-00476	ERS3638506	Uncultured	2194	NA	NA	NA	NA	72358	0.70579	0	0	0	0	1	2	4	3	6	7	6	3	6	d__Bacteria;p__Firmicutes_A;c__Clostridia;o__Oscillospirales;f__CAG-382;g__;s__	d__Bacteria;p__Firmicutes;c__Clostridia;o__Clostridiales;f__;g__;s__
GUT_GENOME011776	MGYG-HGUT-00477	ERS3638507	Uncultured	1620	NA	NA	NA	NA	NA	0.185243	0	0	0	0	0	1	1	2	2	2	2	0	2	d__Bacteria;p__Firmicutes_A;c__Clostridia;o__TANB77;f__UBA1234;g__;s__	d__Bacteria;p__Firmicutes;c__Clostridia;o__Clostridiales;f__;g__;s__
GUT_GENOME011797	MGYG-HGUT-00478	ERS3638508	Uncultured	1415	NA	NA	NA	NA	98158	0.738057	0	0	0	0	3	8	10	6	11	21	10	8	10	d__Bacteria;p__Firmicutes;c__Bacilli;o__RFN20;f__CAG-826;g__UBA4951;s__	d__Bacteria;p__Firmicutes;c__Bacilli;o__Bacillales;f__;g__;s__
GUT_GENOME011995	MGYG-HGUT-00479	ERS3638509	Uncultured	2050	1292	63.0244	3155	4447	89413	1.03975	0	0	0	0	12	30	25	6	31	67	35	27	35	d__Bacteria;p__Spirochaetota;c__Spirochaetia;o__Treponematales;f__Treponemataceae;g__Treponema_D;s__	d__Bacteria;p__Spirochaetes;c__Spirochaetia;o__Spirochaetales;f__Spirochaetaceae;g__Treponema;s__
GUT_GENOME012053	MGYG-HGUT-00480	ERS3638510	Uncultured	1610	NA	NA	NA	NA	14434	0.125773	0	0	0	0	1	3	2	1	4	6	4	3	4	d__Bacteria;p__Verrucomicrobiota;c__Verrucomicrobiae;o__Opitutales;f__CAG-312;g__CAG-312;s__	d__Bacteria;p__Verrucomicrobia;c__Opitutae;o__;f__;g__;s__
GUT_GENOME012071	MGYG-HGUT-00481	ERS3638511	Uncultured	1994	NA	NA	NA	NA	942	0.110669	0	0	0	0	0	1	3	1	3	4	3	1	3	d__Bacteria;p__Firmicutes_A;c__Clostridia;o__Oscillospirales;f__;g__;s__	d__Bacteria;p__Firmicutes;c__Clostridia;o__Clostridiales;f__;g__;s__
GUT_GENOME012577	MGYG-HGUT-00482	ERS3638512	Uncultured	1091	NA	NA	NA	NA	NA	0	0	0	0	0	0	1	1	1	1	2	1	0	1	d__Bacteria;p__Firmicutes_A;c__Clostridia;o__TANB77;f__CAG-508;g__;s__	d__Bacteria;p__Firmicutes;c__Clostridia;o__Clostridiales;f__Clostridiaceae;g__;s__
GUT_GENOME012637	MGYG-HGUT-00483	ERS3638513	Uncultured	1531	NA	NA	NA	NA	18100	0.0465288	0	0	0	0	0	4	4	1	4	8	5	3	5	d__Bacteria;p__Firmicutes_A;c__Clostridia;o__4C28d-15;f__CAG-727;g__UBA10281;s__	d__Bacteria;p__Proteobacteria;c__Alphaproteobacteria;o__Rhodospirillales;f__Acetobacteraceae;g__Acidiphilium;s__
GUT_GENOME012681	MGYG-HGUT-00484	ERS3638514	Uncultured	2252	1627	72.2469	11698	13325	216673	0.982905	0	0	0	0	104	80	214	12	180	398	250	194	251	d__Bacteria;p__Firmicutes_A;c__Clostridia;o__Lachnospirales;f__Lachnospiraceae;g__Butyrivibrio_A;s__Butyrivibrio_A sp000431815	d__Bacteria;p__Firmicutes;c__Clostridia;o__Clostridiales;f__Lachnospiraceae;g__Butyrivibrio;s__
GUT_GENOME012683	MGYG-HGUT-00485	ERS3638515	Uncultured	1914	NA	NA	NA	NA	845	0	0	0	0	0	0	1	2	1	2	3	2	0	2	d__Bacteria;p__Cyanobacteria;c__Vampirovibrionia;o__Gastranaerophilales;f__Gastranaerophilaceae;g__Zag1;s__	d__Bacteria;p__Candidatus Melainabacteria;c__;o__;f__;g__;s__
GUT_GENOME012905	MGYG-HGUT-00486	ERS3638516	Uncultured	2159	NA	NA	NA	NA	21991	0	0	0	0	0	0	4	3	2	3	7	4	4	4	d__Bacteria;p__Firmicutes_C;c__Negativicutes;o__Acidaminococcales;f__Acidaminococcaceae;g__Phascolarctobacterium_A;s__	d__Bacteria;p__Firmicutes;c__Negativicutes;o__Acidaminococcales;f__Acidaminococcaceae;g__Phascolarctobacterium;s__
GUT_GENOME013034	MGYG-HGUT-00487	ERS3638517	Uncultured	2545	NA	NA	NA	NA	5228	0.478576	0	0	0	0	0	2	3	1	2	5	3	2	3	d__Bacteria;p__Firmicutes_A;c__Clostridia;o__Oscillospirales;f__Ruminococcaceae;g__CAG-115;s__	d__Bacteria;p__Firmicutes;c__Clostridia;o__Clostridiales;f__Eubacteriaceae;g__Eubacterium;s__
GUT_GENOME013046	MGYG-HGUT-00488	ERS3638518	Uncultured	1697	NA	NA	NA	NA	138	0	0	0	0	0	0	2	2	1	2	4	2	1	2	d__Bacteria;p__Firmicutes;c__Bacilli;o__Acholeplasmatales;f__CAG-307;g__UBA7004;s__	d__Bacteria;p__Firmicutes;c__Bacilli;o__Bacillales;f__;g__;s__
GUT_GENOME013049	MGYG-HGUT-00489	ERS3638519	Uncultured	2498	NA	NA	NA	NA	70174	1.00869	0	0	0	0	1	6	8	4	10	15	12	4	12	d__Bacteria;p__Firmicutes_A;c__Clostridia;o__Lachnospirales;f__Lachnospiraceae;g__Agathobacter;s__	d__Bacteria;p__Firmicutes;c__Clostridia;o__Clostridiales;f__Lachnospiraceae;g__;s__
GUT_GENOME013055	MGYG-HGUT-00490	ERS3638520	Uncultured	1949	NA	NA	NA	NA	27197	0.478576	0	0	0	0	0	2	3	1	3	5	3	2	3	d__Bacteria;p__Firmicutes_A;c__Clostridia;o__Oscillospirales;f__CAG-272;g__Firm-07;s__	d__Bacteria;p__Firmicutes;c__Clostridia;o__Clostridiales;f__;g__;s__
GUT_GENOME013062	MGYG-HGUT-00491	ERS3638521	Uncultured	1960	NA	NA	NA	NA	93082	0.519645	0	0	0	0	3	18	29	2	28	50	32	0	33	d__Bacteria;p__Cyanobacteria;c__Vampirovibrionia;o__Gastranaerophilales;f__Gastranaerophilaceae;g__Zag111;s__Zag111 sp003258735	d__Bacteria;p__Candidatus Melainabacteria;c__;o__;f__;g__;s__
GUT_GENOME013099	MGYG-HGUT-00492	ERS3638522	Uncultured	1377	1126	81.772	903	2029	60670	0.97904	0	0	0	0	2	11	17	3	18	30	19	11	20	d__Bacteria;p__Proteobacteria;c__Alphaproteobacteria;o__RF32;f__CAG-239;g__;s__	d__Bacteria;p__Proteobacteria;c__Alphaproteobacteria;o__Rhodospirillales;f__Rhodospirillaceae;g__;s__
GUT_GENOME013112	MGYG-HGUT-00493	ERS3638523	Uncultured	1641	NA	NA	NA	NA	174	0.110669	0	0	0	0	0	2	3	1	3	5	3	0	3	d__Bacteria;p__Cyanobacteria;c__Vampirovibrionia;o__Gastranaerophilales;f__Gastranaerophilaceae;g__UBA2883;s__UBA2883 sp002103075	d__Bacteria;p__Candidatus Melainabacteria;c__;o__Candidatus Gastranaerophilales;f__;g__;s__
GUT_GENOME013138	MGYG-HGUT-00494	ERS3638524	Uncultured	1429	NA	NA	NA	NA	NA	0.185243	0	0	0	0	0	0	2	1	2	2	2	0	2	d__Bacteria;p__Firmicutes_A;c__Clostridia;o__TANB77;f__CAG-508;g__CAG-269;s__	d__Bacteria;p__Firmicutes;c__Clostridia;o__Clostridiales;f__Clostridiaceae;g__Clostridium;s__
GUT_GENOME013168	MGYG-HGUT-00495	ERS3638525	Uncultured	2007	NA	NA	NA	NA	36741	0.184231	0	0	0	0	0	8	10	3	10	18	12	5	12	d__Bacteria;p__Firmicutes_A;c__Clostridia;o__Monoglobales;f__;g__;s__	d__Bacteria;p__Firmicutes;c__Clostridia;o__Clostridiales;f__;g__;s__
GUT_GENOME013235	MGYG-HGUT-00496	ERS3638526	Uncultured	1290	NA	NA	NA	NA	7924	0.0387054	0	0	0	0	0	3	6	1	4	9	6	5	6	d__Bacteria;p__Firmicutes;c__Bacilli;o__RF39;f__CAG-1000;g__CAG-1000;s__	d__Bacteria;p__Firmicutes;c__Clostridia;o__Clostridiales;f__Clostridiaceae;g__Clostridium;s__
GUT_GENOME013238	MGYG-HGUT-00497	ERS3638527	Uncultured	1156	NA	NA	NA	NA	NA	0	0	0	0	0	0	0	1	1	1	1	1	0	1	d__Bacteria;p__Verrucomicrobiota;c__Verrucomicrobiae;o__Opitutales;f__CAG-312;g__;s__	d__Bacteria;p__Verrucomicrobia;c__Opitutae;o__;f__;g__;s__
GUT_GENOME013280	MGYG-HGUT-00498	ERS3638528	Uncultured	1329	NA	NA	NA	NA	NA	0	0	0	0	0	0	1	1	1	1	2	1	1	1	d__Bacteria;p__Firmicutes;c__Bacilli;o__RF39;f__CAG-611;g__;s__	d__Bacteria;p__Firmicutes;c__;o__;f__;g__;s__
GUT_GENOME013431	MGYG-HGUT-00499	ERS3638529	Uncultured	2161	NA	NA	NA	NA	77433	0.0713401	0	0	0	0	0	7	7	5	9	14	9	2	9	d__Bacteria;p__Firmicutes_A;c__Clostridia;o__4C28d-15;f__CAG-727;g__;s__	d__Bacteria;p__Firmicutes;c__Clostridia;o__Clostridiales;f__Catabacteriaceae;g__;s__
GUT_GENOME013499	MGYG-HGUT-00500	ERS3638530	Uncultured	2154	NA	NA	NA	NA	124497	1.20058	0	0	0	0	2	7	18	13	24	27	21	9	21	d__Bacteria;p__Firmicutes_A;c__Clostridia;o__Oscillospirales;f__Oscillospiraceae;g__CAG-110;s__	d__Bacteria;p__Firmicutes;c__Clostridia;o__Clostridiales;f__;g__;s__
GUT_GENOME013505	MGYG-HGUT-00501	ERS3638531	Uncultured	2436	NA	NA	NA	NA	78066	0.346603	0	0	0	0	1	4	4	2	5	9	5	3	5	d__Bacteria;p__Firmicutes_A;c__Clostridia;o__Lachnospirales;f__Lachnospiraceae;g__CAG-127;s__	d__Bacteria;p__Firmicutes;c__Clostridia;o__Clostridiales;f__Lachnospiraceae;g__;s__
GUT_GENOME013560	MGYG-HGUT-00502	ERS3638532	Uncultured	2349	1493	63.559	4744	6237	286401	0.77033	0	0	0	0	16	44	65	30	69	125	78	43	81	d__Bacteria;p__Spirochaetota;c__Brachyspirae;o__Brachyspirales;f__Brachyspiraceae;g__Brachyspira;s__Brachyspira sp000431595	d__Bacteria;p__Spirochaetes;c__Spirochaetia;o__Brachyspirales;f__Brachyspiraceae;g__Brachyspira;s__
GUT_GENOME013685	MGYG-HGUT-00503	ERS3638533	Uncultured	1795	NA	NA	NA	NA	24456	0.0465288	0	0	0	0	0	3	4	2	6	7	5	0	5	d__Bacteria;p__Cyanobacteria;c__Vampirovibrionia;o__Gastranaerophilales;f__Gastranaerophilaceae;g__;s__	d__Bacteria;p__;c__;o__;f__;g__;s__
GUT_GENOME013721	MGYG-HGUT-00504	ERS3638534	Uncultured	2066	1716	83.0591	1856	3572	43505	0.696657	0	0	0	0	2	3	27	2	14	32	28	13	29	d__Bacteria;p__Verrucomicrobiota;c__Verrucomicrobiae;o__Opitutales;f__CAG-312;g__CAG-312;s__CAG-312 sp000438015	d__Bacteria;p__Verrucomicrobia;c__Opitutae;o__Puniceicoccales;f__Puniceicoccaceae;g__Coraliomargarita;s__
GUT_GENOME013723	MGYG-HGUT-00505	ERS3638535	Uncultured	949	NA	NA	NA	NA	NA	0.620639	0	0	0	0	0	0	2	1	2	2	2	0	2	d__Bacteria;p__Firmicutes_A;c__Clostridia;o__Oscillospirales;f__Acutalibacteraceae;g__;s__	d__Bacteria;p__Firmicutes;c__Clostridia;o__Clostridiales;f__Ruminococcaceae;g__;s__
GUT_GENOME013773	MGYG-HGUT-00506	ERS3638536	Uncultured	1469	1169	79.5779	1196	2365	47513	0.800293	0	0	0	0	0	14	20	2	16	34	24	16	24	d__Bacteria;p__Proteobacteria;c__Alphaproteobacteria;o__RF32;f__CAG-239;g__;s__	d__Bacteria;p__Proteobacteria;c__Alphaproteobacteria;o__Rhodospirillales;f__Rhodospirillaceae;g__;s__
GUT_GENOME013810	MGYG-HGUT-00507	ERS3638537	Uncultured	1813	NA	NA	NA	NA	120082	0.257321	0	0	0	0	0	17	22	4	23	39	25	0	25	d__Bacteria;p__Proteobacteria;c__Alphaproteobacteria;o__RF32;f__CAG-977;g__UBA2903;s__	d__Bacteria;p__Proteobacteria;c__Alphaproteobacteria;o__;f__;g__;s__
GUT_GENOME013942	MGYG-HGUT-00508	ERS3638538	Uncultured	1808	NA	NA	NA	NA	129543	0.705893	0	0	0	0	38	38	66	8	68	142	85	0	86	d__Bacteria;p__Firmicutes_A;c__Clostridia;o__Oscillospirales;f__CAG-272;g__CAG-724;s__CAG-724 sp003524145	d__Bacteria;p__Firmicutes;c__Clostridia;o__Clostridiales;f__Ruminococcaceae;g__Ruminococcus;s__
GUT_GENOME013957	MGYG-HGUT-00509	ERS3638539	Uncultured	1199	NA	NA	NA	NA	10512	0.298113	0	0	0	0	0	4	3	1	2	7	4	3	4	d__Bacteria;p__Elusimicrobiota;c__Elusimicrobia;o__Elusimicrobiales;f__Elusimicrobiaceae;g__;s__	d__Bacteria;p__Elusimicrobia;c__Elusimicrobia;o__Elusimicrobiales;f__Elusimicrobiaceae;g__;s__
GUT_GENOME013963	MGYG-HGUT-00510	ERS3638540	Uncultured	2176	NA	NA	NA	NA	25504	0.0713401	0	0	0	0	1	7	8	1	4	16	9	9	9	d__Bacteria;p__Firmicutes_A;c__Clostridia;o__Oscillospirales;f__Ruminococcaceae;g__;s__	d__Bacteria;p__Firmicutes;c__Clostridia;o__Clostridiales;f__Ruminococcaceae;g__;s__
GUT_GENOME013993	MGYG-HGUT-00511	ERS3638541	Uncultured	1870	NA	NA	NA	NA	48451	0.423793	0	0	0	0	1	7	11	1	11	19	13	0	13	d__Bacteria;p__Cyanobacteria;c__Vampirovibrionia;o__Gastranaerophilales;f__Gastranaerophilaceae;g__Zag1;s__	d__Bacteria;p__Candidatus Melainabacteria;c__;o__;f__;g__;s__
GUT_GENOME014039	MGYG-HGUT-00512	ERS3638542	Uncultured	1437	NA	NA	NA	NA	NA	0	0	0	0	0	0	0	1	1	1	1	1	0	1	d__Bacteria;p__Firmicutes_A;c__Clostridia;o__Oscillospirales;f__Ruminococcaceae;g__Faecalibacterium;s__	d__Bacteria;p__Firmicutes;c__Clostridia;o__Clostridiales;f__Ruminococcaceae;g__Faecalibacterium;s__
GUT_GENOME014048	MGYG-HGUT-00513	ERS3638543	Cultured (unknown)	1790	NA	NA	NA	NA	60	0	0	0	0	0	0	2	2	1	1	4	1	1	2	d__Bacteria;p__Campylobacterota;c__Campylobacteria;o__Campylobacterales;f__Helicobacteraceae;g__Helicobacter_B;s__Helicobacter_B fennelliae	d__Bacteria;p__Proteobacteria;c__Epsilonproteobacteria;o__Campylobacterales;f__Helicobacteraceae;g__Helicobacter;s__Helicobacter fennelliae
GUT_GENOME014081	MGYG-HGUT-00514	ERS3638544	Uncultured	2808	NA	NA	NA	NA	NA	0	0	0	0	0	0	1	1	1	1	2	1	1	1	d__Bacteria;p__Firmicutes_A;c__Clostridia;o__Lachnospirales;f__Lachnospiraceae;g__CAG-590;s__	d__Bacteria;p__Firmicutes;c__Clostridia;o__Clostridiales;f__Clostridiaceae;g__Clostridium;s__
GUT_GENOME014138	MGYG-HGUT-00515	ERS3638545	Uncultured	2531	NA	NA	NA	NA	92378	1.07399	0	0	0	0	2	7	9	5	10	18	11	5	11	d__Bacteria;p__Firmicutes_A;c__Clostridia;o__Lachnospirales;f__Lachnospiraceae;g__UBA2882;s__	d__Bacteria;p__Firmicutes;c__Clostridia;o__Clostridiales;f__Lachnospiraceae;g__;s__
GUT_GENOME014141	MGYG-HGUT-00516	ERS3638546	Uncultured	1594	NA	NA	NA	NA	NA	0	0	0	0	0	0	0	1	1	1	1	1	0	1	d__Bacteria;p__Firmicutes_A;c__Clostridia;o__Oscillospirales;f__CAG-272;g__;s__	d__Bacteria;p__Firmicutes;c__Clostridia;o__Clostridiales;f__;g__;s__
GUT_GENOME014162	MGYG-HGUT-00517	ERS3638547	Uncultured	2383	NA	NA	NA	NA	43096	1.04128	0	0	0	0	1	3	3	1	3	7	3	2	3	d__Bacteria;p__Firmicutes_A;c__Clostridia;o__Oscillospirales;f__Ruminococcaceae;g__;s__	d__Bacteria;p__Firmicutes;c__Clostridia;o__Clostridiales;f__Ruminococcaceae;g__;s__
GUT_GENOME014183	MGYG-HGUT-00518	ERS3638548	Uncultured	1522	NA	NA	NA	NA	25312	0.313832	0	0	0	0	1	2	2	2	3	5	3	2	3	d__Bacteria;p__Firmicutes_A;c__Clostridia;o__Oscillospirales;f__Acutalibacteraceae;g__UBA737;s__	d__Bacteria;p__Firmicutes;c__Clostridia;o__Clostridiales;f__Ruminococcaceae;g__;s__
GUT_GENOME014203	MGYG-HGUT-00519	ERS3638549	Uncultured	1381	1156	83.7075	2466	3622	140729	0.593716	0	0	0	0	11	61	64	21	71	136	75	49	78	d__Bacteria;p__Elusimicrobiota;c__Elusimicrobia;o__Elusimicrobiales;f__Elusimicrobiaceae;g__UBA1436;s__	d__Bacteria;p__Elusimicrobia;c__;o__;f__;g__;s__
GUT_GENOME014237	MGYG-HGUT-00520	ERS3638550	Uncultured	1550	NA	NA	NA	NA	56728	0.425614	0	0	0	0	1	4	9	2	10	14	10	0	10	d__Bacteria;p__Firmicutes_A;c__Clostridia;o__Oscillospirales;f__CAG-272;g__Firm-07;s__	d__Bacteria;p__Firmicutes;c__Clostridia;o__Clostridiales;f__;g__;s__
GUT_GENOME014238	MGYG-HGUT-00521	ERS3638551	Uncultured	1285	NA	NA	NA	NA	NA	0	0	0	0	0	0	0	1	1	1	1	1	0	1	d__Bacteria;p__Firmicutes_A;c__Clostridia;o__TANB77;f__CAG-508;g__CAG-452;s__	d__Bacteria;p__Firmicutes;c__Clostridia;o__Clostridiales;f__Clostridiaceae;g__Clostridium;s__
GUT_GENOME014311	MGYG-HGUT-00522	ERS3638552	Uncultured	1721	NA	NA	NA	NA	31090	0.228364	0	0	0	0	2	2	3	2	5	7	6	5	6	d__Archaea;p__Euryarchaeota;c__Methanobacteria;o__Methanobacteriales;f__Methanobacteriaceae;g__Methanobrevibacter_A;s__	d__Archaea;p__Euryarchaeota;c__Methanobacteria;o__Methanobacteriales;f__Methanobacteriaceae;g__Methanobrevibacter;s__
GUT_GENOME014372	MGYG-HGUT-00523	ERS3638553	Uncultured	1880	NA	NA	NA	NA	36566	0.53234	0	0	0	0	0	2	3	1	2	5	3	0	3	d__Bacteria;p__Cyanobacteria;c__Vampirovibrionia;o__Gastranaerophilales;f__Gastranaerophilaceae;g__;s__	d__Bacteria;p__Cyanobacteria;c__;o__;f__;g__;s__
GUT_GENOME014402	MGYG-HGUT-00524	ERS3638554	Uncultured	1629	NA	NA	NA	NA	130846	0.313192	0	0	0	0	0	4	12	9	11	16	12	2	12	d__Bacteria;p__Firmicutes_A;c__Clostridia;o__4C28d-15;f__CAG-727;g__UBA4636;s__	d__Bacteria;p__Firmicutes;c__Clostridia;o__Clostridiales;f__Catabacteriaceae;g__Catabacter;s__
GUT_GENOME014491	MGYG-HGUT-00525	ERS3638555	Uncultured	1653	1371	82.9401	1389	2760	25013	0.0141027	0	0	0	0	0	29	33	2	19	62	34	24	35	d__Bacteria;p__Proteobacteria;c__Gammaproteobacteria;o__Burkholderiales;f__Burkholderiaceae;g__Duodenibacillus;s__	d__Bacteria;p__Proteobacteria;c__Betaproteobacteria;o__Burkholderiales;f__Sutterellaceae;g__Duodenibacillus;s__
GUT_GENOME014555	MGYG-HGUT-00526	ERS3638556	Uncultured	2880	NA	NA	NA	NA	54455	0.295914	0	0	0	0	0	1	3	2	2	4	3	3	3	d__Bacteria;p__Bacteroidota;c__Bacteroidia;o__Bacteroidales;f__Bacteroidaceae;g__Prevotella;s__	d__Bacteria;p__Bacteroidetes;c__Bacteroidia;o__Bacteroidales;f__Prevotellaceae;g__Prevotella;s__
GUT_GENOME014627	MGYG-HGUT-00527	ERS3638557	Uncultured	885	NA	NA	NA	NA	84096	0.455523	0	0	0	0	2	10	23	2	24	35	26	0	26	d__Bacteria;p__Firmicutes_A;c__Clostridia;o__4C28d-15;f__UBA1242;g__;s__	d__Bacteria;p__Firmicutes;c__Clostridia;o__Clostridiales;f__Catabacteriaceae;g__;s__
GUT_GENOME014643	MGYG-HGUT-00528	ERS3638558	Uncultured	1442	NA	NA	NA	NA	40678	0.116776	0	0	0	0	0	9	13	2	11	22	13	8	13	d__Bacteria;p__Proteobacteria;c__Alphaproteobacteria;o__RF32;f__CAG-239;g__;s__	d__Bacteria;p__Proteobacteria;c__Alphaproteobacteria;o__;f__;g__;s__
GUT_GENOME014720	MGYG-HGUT-00529	ERS3638559	Uncultured	1869	NA	NA	NA	NA	49753	0.0582755	0	0	0	0	2	9	8	3	8	19	11	0	11	d__Bacteria;p__Cyanobacteria;c__Vampirovibrionia;o__Gastranaerophilales;f__Gastranaerophilaceae;g__;s__	d__Bacteria;p__;c__;o__;f__;g__;s__
GUT_GENOME014725	MGYG-HGUT-00530	ERS3638560	Uncultured	1671	1353	80.9695	10948	12301	358285	1.61391	0	0	0	0	259	210	617	50	492	1086	774	509	794	d__Bacteria;p__Firmicutes_A;c__Clostridia;o__Christensenellales;f__CAG-138;g__PeH17;s__PeH17 sp000435055	d__Bacteria;p__Firmicutes;c__Clostridia;o__Clostridiales;f__Clostridiaceae;g__Clostridium;s__
GUT_GENOME014765	MGYG-HGUT-00531	ERS3638561	Uncultured	1849	NA	NA	NA	NA	198868	0	0	0	0	0	0	11	12	15	19	23	15	4	15	d__Bacteria;p__Actinobacteriota;c__Coriobacteriia;o__Coriobacteriales;f__Coriobacteriaceae;g__Collinsella;s__	d__Bacteria;p__Actinobacteria;c__Coriobacteriia;o__Coriobacteriales;f__Coriobacteriaceae;g__Collinsella;s__
GUT_GENOME014819	MGYG-HGUT-00532	ERS3638562	Uncultured	2530	1762	69.6443	7488	9250	256379	1.33688	0	0	0	0	36	33	97	12	91	166	120	81	121	d__Bacteria;p__Firmicutes_A;c__Clostridia;o__Lachnospirales;f__Lachnospiraceae;g__CAG-510;s__CAG-510 sp000434615	d__Bacteria;p__Firmicutes;c__Clostridia;o__Clostridiales;f__Clostridiaceae;g__Clostridium;s__
GUT_GENOME014854	MGYG-HGUT-00533	ERS3638563	Uncultured	2034	1305	64.1593	3669	4974	194468	0.552861	0	0	0	0	2	19	20	13	28	41	25	19	25	d__Bacteria;p__Firmicutes_C;c__Negativicutes;o__Acidaminococcales;f__Acidaminococcaceae;g__Phascolarctobacterium_A;s__	d__Bacteria;p__Firmicutes;c__Negativicutes;o__Acidaminococcales;f__Acidaminococcaceae;g__Phascolarctobacterium;s__
GUT_GENOME014888	MGYG-HGUT-00534	ERS3638564	Uncultured	2451	1404	57.2827	5238	6642	482846	0.620291	0	0	0	0	46	108	155	31	186	309	208	55	208	d__Bacteria;p__Bacteroidota;c__Bacteroidia;o__Bacteroidales;f__Bacteroidaceae;g__Prevotella;s__	d__Bacteria;p__Bacteroidetes;c__Bacteroidia;o__Bacteroidales;f__Prevotellaceae;g__Prevotella;s__
GUT_GENOME014919	MGYG-HGUT-00535	ERS3638565	Uncultured	2043	1512	74.0088	2391	3903	51048	0.789361	0	0	0	0	54	7	10	3	15	71	16	10	16	d__Bacteria;p__Actinobacteriota;c__Coriobacteriia;o__Coriobacteriales;f__Atopobiaceae;g__Olsenella_C;s__	d__Bacteria;p__Actinobacteria;c__Coriobacteriia;o__Coriobacteriales;f__Atopobiaceae;g__Olsenella;s__
GUT_GENOME014975	MGYG-HGUT-00536	ERS3638566	Uncultured	2174	NA	NA	NA	NA	NA	0	0	0	0	0	0	1	1	1	1	2	1	1	1	d__Bacteria;p__Fusobacteriota;c__Fusobacteriia;o__Fusobacteriales;f__Fusobacteriaceae;g__Cetobacterium_A;s__	d__Bacteria;p__Fusobacteria;c__Fusobacteriia;o__Fusobacteriales;f__Fusobacteriaceae;g__Cetobacterium;s__
GUT_GENOME014977	MGYG-HGUT-00537	ERS3638567	Uncultured	2165	NA	NA	NA	NA	59603	0.583302	0	0	0	0	1	7	17	5	21	25	19	9	19	d__Bacteria;p__Firmicutes_A;c__Clostridia;o__Oscillospirales;f__Ruminococcaceae;g__;s__	d__Bacteria;p__Firmicutes;c__Clostridia;o__Clostridiales;f__Ruminococcaceae;g__;s__
GUT_GENOME015047	MGYG-HGUT-00538	ERS3638568	Uncultured	2799	2409	86.0665	3241	5650	154656	0.280991	0	0	0	0	2	36	39	2	24	77	42	30	42	d__Bacteria;p__Verrucomicrobiota;c__Lentisphaeria;o__Victivallales;f__UBA1829;g__UBA1829;s__	d__Bacteria;p__Lentisphaerae;c__Lentisphaeria;o__;f__;g__;s__
GUT_GENOME015136	MGYG-HGUT-00539	ERS3638569	Uncultured	1884	1311	69.586	2391	3702	292211	0.156198	0	0	0	0	7	39	39	25	60	85	50	15	50	d__Bacteria;p__Firmicutes_A;c__Clostridia;o__Lachnospirales;f__Lachnospiraceae;g__Oribacterium;s__	d__Bacteria;p__Firmicutes;c__Clostridia;o__Clostridiales;f__Lachnospiraceae;g__Oribacterium;s__
GUT_GENOME015181	MGYG-HGUT-00540	ERS3638570	Uncultured	1342	NA	NA	NA	NA	21424	0.87234	0	0	0	0	0	1	14	4	11	15	14	6	14	d__Bacteria;p__Firmicutes;c__Bacilli;o__RF39;f__CAG-302;g__CAG-762;s__CAG-762 sp000432575	d__Bacteria;p__Firmicutes;c__Clostridia;o__Clostridiales;f__Clostridiaceae;g__Clostridium;s__
GUT_GENOME015188	MGYG-HGUT-00541	ERS3638571	Uncultured	1818	NA	NA	NA	NA	110	0	0	0	0	0	0	2	1	1	2	3	2	0	2	d__Bacteria;p__Eremiobacterota;c__UBP9;o__UBA4705;f__UBA4705;g__UBA4705;s__	d__Bacteria;p__;c__;o__;f__;g__;s__
GUT_GENOME015301	MGYG-HGUT-00542	ERS3638572	Uncultured	1770	NA	NA	NA	NA	45656	0.291013	0	0	0	0	0	14	17	3	16	31	19	0	19	d__Bacteria;p__Cyanobacteria;c__Vampirovibrionia;o__Gastranaerophilales;f__Gastranaerophilaceae;g__UBA2883;s__	d__Bacteria;p__Candidatus Melainabacteria;c__;o__Candidatus Gastranaerophilales;f__;g__;s__
GUT_GENOME015416	MGYG-HGUT-00543	ERS3638573	Uncultured	2773	NA	NA	NA	NA	114199	1.24913	0	0	0	0	2	0	11	3	12	13	12	9	12	d__Bacteria;p__Firmicutes_A;c__Clostridia;o__Lachnospirales;f__Lachnospiraceae;g__Agathobacter;s__	d__Bacteria;p__Firmicutes;c__Clostridia;o__Clostridiales;f__Lachnospiraceae;g__Roseburia;s__
GUT_GENOME015477	MGYG-HGUT-00544	ERS3638574	Uncultured	1855	NA	NA	NA	NA	18001	0.62486	0	0	0	0	1	2	4	3	4	7	5	0	5	d__Bacteria;p__Cyanobacteria;c__Vampirovibrionia;o__Gastranaerophilales;f__Gastranaerophilaceae;g__Zag1;s__	d__Bacteria;p__Candidatus Melainabacteria;c__;o__;f__;g__;s__
GUT_GENOME015556	MGYG-HGUT-00545	ERS3638575	Uncultured	1730	NA	NA	NA	NA	NA	0	0	0	0	0	0	0	1	1	1	1	1	0	1	d__Bacteria;p__Firmicutes_A;c__Clostridia;o__Lachnospirales;f__Lachnospiraceae;g__Faecalicatena;s__	d__Bacteria;p__Firmicutes;c__Clostridia;o__Clostridiales;f__Ruminococcaceae;g__Ruminococcus;s__
GUT_GENOME015599	MGYG-HGUT-00546	ERS3638576	Uncultured	2679	NA	NA	NA	NA	53805	0.813853	0	0	0	0	1	0	4	2	4	5	4	1	4	d__Bacteria;p__Firmicutes_A;c__Clostridia;o__Lachnospirales;f__Lachnospiraceae;g__Roseburia;s__Roseburia sp003483745	d__Bacteria;p__Firmicutes;c__Clostridia;o__Clostridiales;f__Lachnospiraceae;g__Roseburia;s__Roseburia intestinalis
GUT_GENOME015763	MGYG-HGUT-00547	ERS3638577	Uncultured	1461	NA	NA	NA	NA	NA	0	0	0	0	0	0	0	2	2	2	2	2	0	2	d__Bacteria;p__Firmicutes;c__Bacilli;o__Erysipelotrichales;f__Erysipelatoclostridiaceae;g__Catenibacterium;s__	d__Bacteria;p__Firmicutes;c__Erysipelotrichia;o__Erysipelotrichales;f__Erysipelotrichaceae;g__Catenibacterium;s__
GUT_GENOME015816	MGYG-HGUT-00548	ERS3638578	Uncultured	1956	NA	NA	NA	NA	28773	0.254285	0	0	0	0	0	6	6	2	9	12	7	4	7	d__Bacteria;p__Proteobacteria;c__Gammaproteobacteria;o__Burkholderiales;f__Burkholderiaceae;g__Sutterella;s__	d__Bacteria;p__Proteobacteria;c__Betaproteobacteria;o__Burkholderiales;f__Sutterellaceae;g__Sutterella;s__
GUT_GENOME015836	MGYG-HGUT-00549	ERS3638579	Uncultured	1838	NA	NA	NA	NA	120682	0.748884	0	0	0	0	10	33	85	8	92	128	98	1	99	d__Bacteria;p__Cyanobacteria;c__Vampirovibrionia;o__Gastranaerophilales;f__Gastranaerophilaceae;g__Zag1;s__Zag1 sp001765415	d__Bacteria;p__Candidatus Melainabacteria;c__;o__;f__;g__;s__
GUT_GENOME016248	MGYG-HGUT-00550	ERS3638580	Cultured (animal)	2502	NA	NA	NA	NA	134995	0.591259	0	0	0	0	4	1	9	8	11	14	11	5	11	d__Bacteria;p__Firmicutes_A;c__Clostridia;o__Oscillospirales;f__Oscillospiraceae;g__Lawsonibacter;s__Lawsonibacter sp002160305	d__Bacteria;p__Firmicutes;c__Clostridia;o__Clostridiales;f__;g__Pseudoflavonifractor;s__
GUT_GENOME016337	MGYG-HGUT-00551	ERS3638581	Uncultured	1896	NA	NA	NA	NA	NA	0	0	0	0	0	1	0	1	1	1	2	1	0	1	d__Bacteria;p__Desulfobacterota_A;c__Desulfovibrionia;o__Desulfovibrionales;f__Desulfovibrionaceae;g__Mailhella;s__	d__Bacteria;p__Proteobacteria;c__Deltaproteobacteria;o__Desulfovibrionales;f__Desulfovibrionaceae;g__Mailhella;s__
GUT_GENOME016358	MGYG-HGUT-00552	ERS3638582	Uncultured	1194	NA	NA	NA	NA	212	0	0	0	0	0	2	0	1	1	1	3	2	0	2	d__Bacteria;p__Proteobacteria;c__Gammaproteobacteria;o__Burkholderiales;f__Burkholderiaceae;g__CAG-521;s__	d__Bacteria;p__Proteobacteria;c__Betaproteobacteria;o__Burkholderiales;f__Sutterellaceae;g__Sutterella;s__
GUT_GENOME016361	MGYG-HGUT-00553	ERS3638583	Uncultured	2452	NA	NA	NA	NA	52127	0.109983	0	0	0	0	2	0	7	3	7	9	8	1	8	d__Bacteria;p__Bacteroidota;c__Bacteroidia;o__Bacteroidales;f__Bacteroidaceae;g__Prevotella;s__	d__Bacteria;p__Bacteroidetes;c__Bacteroidia;o__Bacteroidales;f__Prevotellaceae;g__Prevotella;s__
GUT_GENOME016469	MGYG-HGUT-00554	ERS3638584	Cultured (unknown)	1557	NA	NA	NA	NA	NA	0	0	0	0	0	0	0	1	1	1	1	1	1	1	d__Bacteria;p__Campylobacterota;c__Campylobacteria;o__Campylobacterales;f__Campylobacteraceae;g__Campylobacter;s__Campylobacter fetus	d__Bacteria;p__Proteobacteria;c__Epsilonproteobacteria;o__Campylobacterales;f__Campylobacteraceae;g__Campylobacter;s__Campylobacter fetus
GUT_GENOME016509	MGYG-HGUT-00555	ERS3638585	Uncultured	2437	NA	NA	NA	NA	1481	0	0	0	0	0	2	0	1	1	1	3	2	0	2	d__Bacteria;p__Firmicutes_A;c__Clostridia;o__Lachnospirales;f__Cellulosilyticaceae;g__Cellulosilyticum;s__	d__Bacteria;p__Firmicutes;c__Clostridia;o__Clostridiales;f__Lachnospiraceae;g__Cellulosilyticum;s__
GUT_GENOME016556	MGYG-HGUT-00556	ERS3638586	Uncultured	1684	NA	NA	NA	NA	NA	0	0	0	0	0	0	0	1	1	1	1	1	1	1	d__Bacteria;p__Actinobacteriota;c__Coriobacteriia;o__Coriobacteriales;f__Coriobacteriaceae;g__Collinsella;s__Collinsella sp002232035	d__Bacteria;p__Actinobacteria;c__Coriobacteriia;o__Coriobacteriales;f__Coriobacteriaceae;g__Collinsella;s__
GUT_GENOME016626	MGYG-HGUT-00557	ERS3638587	Uncultured	1934	NA	NA	NA	NA	25	0	0	0	0	0	2	0	1	1	1	3	2	1	2	d__Bacteria;p__Proteobacteria;c__Gammaproteobacteria;o__Burkholderiales;f__Burkholderiaceae;g__Sutterella;s__	d__Bacteria;p__Proteobacteria;c__Betaproteobacteria;o__Burkholderiales;f__Sutterellaceae;g__Sutterella;s__
GUT_GENOME016749	MGYG-HGUT-00558	ERS3638588	Uncultured	2155	1443	66.9606	2386	3829	31018	0.471015	0	0	0	0	10	10	13	3	14	33	26	15	26	d__Bacteria;p__Firmicutes_C;c__Negativicutes;o__Veillonellales;f__Megasphaeraceae;g__Caecibacter;s__	d__Bacteria;p__Firmicutes;c__Negativicutes;o__Veillonellales;f__Veillonellaceae;g__Megasphaera;s__
GUT_GENOME016875	MGYG-HGUT-00559	ERS3638589	Uncultured	2727	NA	NA	NA	NA	23719	0.510393	0	0	0	0	5	0	3	2	6	8	6	1	6	d__Bacteria;p__Bacteroidota;c__Bacteroidia;o__Bacteroidales;f__Bacteroidaceae;g__Paraprevotella;s__	d__Bacteria;p__Bacteroidetes;c__Bacteroidia;o__Bacteroidales;f__Prevotellaceae;g__Paraprevotella;s__
GUT_GENOME017205	MGYG-HGUT-00560	ERS3638590	Uncultured	1783	NA	NA	NA	NA	28	0	0	0	0	0	1	0	2	2	3	3	2	1	2	d__Bacteria;p__Proteobacteria;c__Gammaproteobacteria;o__Burkholderiales;f__Burkholderiaceae;g__Sutterella;s__	d__Bacteria;p__Proteobacteria;c__Betaproteobacteria;o__Burkholderiales;f__Sutterellaceae;g__Sutterella;s__
GUT_GENOME017342	MGYG-HGUT-00561	ERS3638591	Uncultured	2469	1728	69.9878	3727	5455	168184	1.16546	0	0	0	0	16	16	36	11	36	68	54	34	54	d__Bacteria;p__Firmicutes_A;c__Clostridia;o__Oscillospirales;f__Ruminococcaceae;g__CAG-115;s__CAG-115 sp003507295	d__Bacteria;p__Firmicutes;c__Clostridia;o__Clostridiales;f__Eubacteriaceae;g__Eubacterium;s__
GUT_GENOME017394	MGYG-HGUT-00562	ERS3638592	Uncultured	2750	1876	68.2182	22204	24080	361618	1.37273	0	0	0	0	324	212	520	39	619	1056	829	420	835	d__Bacteria;p__Firmicutes_A;c__Clostridia;o__Lachnospirales;f__Lachnospiraceae;g__Lachnospira;s__Lachnospira sp000437735	d__Bacteria;p__Firmicutes;c__Clostridia;o__Clostridiales;f__Eubacteriaceae;g__Eubacterium;s__
GUT_GENOME017438	MGYG-HGUT-00563	ERS3638593	Uncultured	1701	NA	NA	NA	NA	NA	0	0	0	0	0	1	0	1	1	1	2	1	1	1	d__Bacteria;p__Actinobacteriota;c__Coriobacteriia;o__Coriobacteriales;f__Coriobacteriaceae;g__Collinsella;s__	d__Bacteria;p__Actinobacteria;c__Coriobacteriia;o__Coriobacteriales;f__Coriobacteriaceae;g__Collinsella;s__
GUT_GENOME017455	MGYG-HGUT-00564	ERS3638594	Uncultured	1744	NA	NA	NA	NA	8337	0.523601	0	0	0	0	1	0	3	1	3	4	3	2	3	d__Bacteria;p__Proteobacteria;c__Gammaproteobacteria;o__Burkholderiales;f__Burkholderiaceae;g__Duodenibacillus;s__	d__Bacteria;p__Proteobacteria;c__Betaproteobacteria;o__Burkholderiales;f__Sutterellaceae;g__Duodenibacillus;s__
GUT_GENOME017525	MGYG-HGUT-00565	ERS3638595	Uncultured	1912	NA	NA	NA	NA	NA	0	0	0	0	0	1	0	1	1	1	2	1	1	1	d__Bacteria;p__Actinobacteriota;c__Coriobacteriia;o__Coriobacteriales;f__Coriobacteriaceae;g__Collinsella;s__	d__Bacteria;p__Actinobacteria;c__Coriobacteriia;o__Coriobacteriales;f__Coriobacteriaceae;g__Collinsella;s__
GUT_GENOME017531	MGYG-HGUT-00566	ERS3638596	Uncultured	1420	NA	NA	NA	NA	NA	0	0	0	0	0	0	0	1	1	1	1	1	0	1	d__Bacteria;p__Desulfobacterota_A;c__Desulfovibrionia;o__Desulfovibrionales;f__Desulfovibrionaceae;g__Mailhella;s__	d__Bacteria;p__Proteobacteria;c__Deltaproteobacteria;o__Desulfovibrionales;f__Desulfovibrionaceae;g__Mailhella;s__
GUT_GENOME017567	MGYG-HGUT-00567	ERS3638597	Uncultured	1753	1273	72.6184	2920	4193	201604	1.42491	0	0	0	0	28	14	44	22	54	86	60	33	61	d__Bacteria;p__Proteobacteria;c__Gammaproteobacteria;o__Burkholderiales;f__Burkholderiaceae;g__CAG-521;s__CAG-521 sp000437635	d__Bacteria;p__Proteobacteria;c__Betaproteobacteria;o__Burkholderiales;f__Sutterellaceae;g__Sutterella;s__
GUT_GENOME017597	MGYG-HGUT-00568	ERS3638598	Uncultured	2368	NA	NA	NA	NA	206538	1.0011	0	0	0	0	15	11	16	6	23	42	29	9	29	d__Bacteria;p__Bacteroidota;c__Bacteroidia;o__Bacteroidales;f__Muribaculaceae;g__CAG-279;s__	d__Bacteria;p__Bacteroidetes;c__Bacteroidia;o__Bacteroidales;f__Muribaculaceae;g__;s__
GUT_GENOME017603	MGYG-HGUT-00569	ERS3638599	Uncultured	1698	NA	NA	NA	NA	NA	0	0	0	0	0	0	0	1	1	1	1	1	0	1	d__Bacteria;p__Desulfobacterota_A;c__Desulfovibrionia;o__Desulfovibrionales;f__Desulfovibrionaceae;g__Mailhella;s__	d__Bacteria;p__Proteobacteria;c__Deltaproteobacteria;o__Desulfovibrionales;f__Desulfovibrionaceae;g__Mailhella;s__
GUT_GENOME017612	MGYG-HGUT-00570	ERS3638600	Uncultured	863	NA	NA	NA	NA	NA	0	0	0	0	0	0	0	1	1	1	1	1	0	1	d__Bacteria;p__Actinobacteriota;c__Coriobacteriia;o__Coriobacteriales;f__Coriobacteriaceae;g__Collinsella;s__Collinsella sp002232035	d__Bacteria;p__Actinobacteria;c__Coriobacteriia;o__Coriobacteriales;f__Coriobacteriaceae;g__Collinsella;s__Collinsella aerofaciens
GUT_GENOME017622	MGYG-HGUT-00571	ERS3638601	Cultured (unknown)	1599	NA	NA	NA	NA	64274	0.765348	0	0	0	0	2	2	5	5	8	9	9	5	9	d__Bacteria;p__Actinobacteriota;c__Actinobacteria;o__Actinomycetales;f__Actinomycetaceae;g__Pauljensenia;s__Pauljensenia turicensis	d__Bacteria;p__Actinobacteria;c__Actinobacteria;o__Actinomycetales;f__Actinomycetaceae;g__Actinomyces;s__Actinomyces turicensis
GUT_GENOME017688	MGYG-HGUT-00572	ERS3638602	Uncultured	1789	NA	NA	NA	NA	22978	0.764987	0	0	0	0	0	2	2	3	4	4	4	0	4	d__Bacteria;p__Cyanobacteria;c__Vampirovibrionia;o__Gastranaerophilales;f__Gastranaerophilaceae;g__Zag1;s__	d__Bacteria;p__Candidatus Melainabacteria;c__;o__;f__;g__;s__
GUT_GENOME017704	MGYG-HGUT-00573	ERS3638603	Uncultured	1809	NA	NA	NA	NA	109898	0.52197	0	0	0	0	0	3	9	6	12	12	9	3	9	d__Bacteria;p__Firmicutes_A;c__Clostridia;o__Oscillospirales;f__Ruminococcaceae;g__Gemmiger;s__	d__Bacteria;p__Firmicutes;c__Clostridia;o__Clostridiales;f__Ruminococcaceae;g__Gemmiger;s__
GUT_GENOME017737	MGYG-HGUT-00574	ERS3638604	Uncultured	4453	NA	NA	NA	NA	NA	0	0	0	0	0	0	0	1	1	1	1	1	0	1	d__Bacteria;p__Firmicutes_A;c__Clostridia;o__Lachnospirales;f__Lachnospiraceae;g__;s__	d__Bacteria;p__Firmicutes;c__Clostridia;o__Clostridiales;f__Lachnospiraceae;g__;s__
GUT_GENOME017739	MGYG-HGUT-00575	ERS3638605	Uncultured	3992	2639	66.1072	5969	8608	109440	1.38187	0	0	0	0	1	9	24	4	26	34	32	12	32	d__Bacteria;p__Verrucomicrobiota;c__Lentisphaeria;o__Victivallales;f__UBA1829;g__UBA11452;s__UBA11452 sp003526375	d__Bacteria;p__Lentisphaerae;c__Lentisphaeria;o__;f__;g__;s__
GUT_GENOME017790	MGYG-HGUT-00576	ERS3638606	Uncultured	1849	NA	NA	NA	NA	NA	0	0	0	0	0	0	0	1	1	1	1	1	1	1	d__Bacteria;p__Firmicutes;c__Bacilli;o__Lactobacillales;f__Streptococcaceae;g__Streptococcus;s__	d__Bacteria;p__Firmicutes;c__Bacilli;o__Lactobacillales;f__Streptococcaceae;g__Streptococcus;s__
GUT_GENOME017791	MGYG-HGUT-00577	ERS3638607	Uncultured	1208	NA	NA	NA	NA	NA	0	0	0	0	0	0	0	1	1	1	1	1	0	1	d__Bacteria;p__Actinobacteriota;c__Coriobacteriia;o__Coriobacteriales;f__Eggerthellaceae;g__;s__	d__Bacteria;p__Actinobacteria;c__Coriobacteriia;o__Coriobacteriales;f__;g__;s__
GUT_GENOME017795	MGYG-HGUT-00578	ERS3638608	Uncultured	974	NA	NA	NA	NA	NA	0	0	0	0	0	0	0	1	1	1	1	1	0	1	d__Bacteria;p__Firmicutes_A;c__Clostridia;o__Lachnospirales;f__Lachnospiraceae;g__;s__	d__Bacteria;p__Firmicutes;c__Clostridia;o__Clostridiales;f__Lachnospiraceae;g__;s__
GUT_GENOME017813	MGYG-HGUT-00579	ERS3638609	Uncultured	1872	NA	NA	NA	NA	161050	0	0	0	0	0	0	0	11	9	11	11	11	8	11	d__Bacteria;p__Actinobacteriota;c__Coriobacteriia;o__Coriobacteriales;f__Coriobacteriaceae;g__Collinsella;s__	d__Bacteria;p__Actinobacteria;c__Coriobacteriia;o__Coriobacteriales;f__Coriobacteriaceae;g__Collinsella;s__
GUT_GENOME017828	MGYG-HGUT-00580	ERS3638610	Cultured (human)	1837	NA	NA	NA	NA	55863	0.314571	0	0	0	0	0	0	4	2	4	4	4	2	4	d__Bacteria;p__Firmicutes;c__Bacilli;o__Lactobacillales;f__Streptococcaceae;g__Streptococcus;s__Streptococcus vestibularis	d__Bacteria;p__Firmicutes;c__Bacilli;o__Lactobacillales;f__Streptococcaceae;g__Streptococcus;s__Streptococcus vestibularis
GUT_GENOME017883	MGYG-HGUT-00581	ERS3638611	Uncultured	1370	NA	NA	NA	NA	NA	0	0	0	0	0	0	0	2	1	1	2	2	1	2	d__Bacteria;p__Proteobacteria;c__Alphaproteobacteria;o__RF32;f__CAG-239;g__CAG-495;s__	d__Bacteria;p__Proteobacteria;c__;o__;f__;g__;s__
GUT_GENOME017898	MGYG-HGUT-00582	ERS3638612	Cultured (unknown)	2026	NA	NA	NA	NA	35183	0.0736957	0	0	0	0	1	0	5	1	4	6	6	6	6	d__Bacteria;p__Firmicutes;c__Bacilli;o__Lactobacillales;f__Streptococcaceae;g__Lactococcus;s__Lactococcus garvieae	d__Bacteria;p__Firmicutes;c__Bacilli;o__Lactobacillales;f__Streptococcaceae;g__Lactococcus;s__Lactococcus garvieae
GUT_GENOME017938	MGYG-HGUT-00583	ERS3638613	Uncultured	2524	NA	NA	NA	NA	30442	0.620639	0	0	0	0	0	1	4	2	5	5	4	2	4	d__Bacteria;p__Firmicutes_A;c__Clostridia;o__Lachnospirales;f__Lachnospiraceae;g__Acetatifactor;s__	d__Bacteria;p__Firmicutes;c__Clostridia;o__Clostridiales;f__;g__;s__
GUT_GENOME017944	MGYG-HGUT-00584	ERS3638614	Uncultured	2334	1615	69.1945	4125	5740	247521	1.47084	0	0	0	0	16	16	37	11	41	69	43	24	45	d__Bacteria;p__Bacteroidota;c__Bacteroidia;o__Bacteroidales;f__UBA932;g__RC9;s__	d__Bacteria;p__Bacteroidetes;c__Bacteroidia;o__Bacteroidales;f__Rikenellaceae;g__Alistipes;s__
GUT_GENOME017973	MGYG-HGUT-00585	ERS3638615	Uncultured	2697	NA	NA	NA	NA	104528	0.314571	0	0	0	0	1	1	4	4	5	6	4	1	4	d__Bacteria;p__Actinobacteriota;c__Coriobacteriia;o__Coriobacteriales;f__;g__;s__	d__Bacteria;p__Actinobacteria;c__Coriobacteriia;o__Coriobacteriales;f__;g__;s__
GUT_GENOME017990	MGYG-HGUT-00586	ERS3638616	Uncultured	1727	NA	NA	NA	NA	NA	0	0	0	0	0	0	0	1	1	1	1	1	1	1	d__Bacteria;p__Firmicutes_A;c__Clostridia;o__Lachnospirales;f__Lachnospiraceae;g__TF01-11;s__	d__Bacteria;p__Firmicutes;c__Clostridia;o__Clostridiales;f__Clostridiaceae;g__Clostridium;s__
GUT_GENOME017995	MGYG-HGUT-00587	ERS3638617	Uncultured	1527	NA	NA	NA	NA	NA	0	0	0	0	0	0	0	1	1	1	1	1	0	1	d__Bacteria;p__Firmicutes_A;c__Clostridia;o__Monoglobales;f__UBA1381;g__;s__	d__Bacteria;p__Firmicutes;c__Clostridia;o__Clostridiales;f__Oscillospiraceae;g__;s__
GUT_GENOME018108	MGYG-HGUT-00588	ERS3638618	Uncultured	1539	NA	NA	NA	NA	NA	0.24402	0	0	0	0	0	0	2	1	2	2	2	2	2	d__Bacteria;p__Firmicutes;c__Bacilli;o__ML615J-28;f__CAG-313;g__;s__	d__Bacteria;p__Firmicutes;c__Bacilli;o__Bacillales;f__;g__;s__
GUT_GENOME018115	MGYG-HGUT-00589	ERS3638619	Uncultured	2018	NA	NA	NA	NA	NA	0	0	0	0	0	0	0	1	1	1	1	1	0	1	d__Bacteria;p__Firmicutes_A;c__Clostridia;o__Oscillospirales;f__Ruminococcaceae;g__Faecalibacterium;s__	d__Bacteria;p__Firmicutes;c__Clostridia;o__Clostridiales;f__Ruminococcaceae;g__Faecalibacterium;s__
GUT_GENOME018127	MGYG-HGUT-00590	ERS3638620	Uncultured	818	NA	NA	NA	NA	31160	0.609498	0	0	0	0	2	3	8	2	9	13	8	0	8	d__Bacteria;p__Proteobacteria;c__Alphaproteobacteria;o__Rs-D84;f__Rs-D84;g__Rs-D84;s__	d__Bacteria;p__Proteobacteria;c__Alphaproteobacteria;o__;f__;g__;s__
GUT_GENOME018146	MGYG-HGUT-00591	ERS3638621	Uncultured	2267	1373	60.5646	5412	6785	365978	1.44301	0	0	0	0	5	18	43	47	55	66	57	36	57	d__Bacteria;p__Firmicutes_C;c__Negativicutes;o__Acidaminococcales;f__Acidaminococcaceae;g__Phascolarctobacterium_A;s__Phascolarctobacterium_A succinatutens_A	d__Bacteria;p__Firmicutes;c__Negativicutes;o__Acidaminococcales;f__Acidaminococcaceae;g__Phascolarctobacterium;s__Phascolarctobacterium succinatutens
GUT_GENOME018156	MGYG-HGUT-00592	ERS3638622	Uncultured	2358	NA	NA	NA	NA	NA	0	0	0	0	0	0	0	1	1	1	1	1	0	1	d__Bacteria;p__Bacteroidota;c__Bacteroidia;o__Bacteroidales;f__UBA932;g__RC9;s__	d__Bacteria;p__Bacteroidetes;c__Bacteroidia;o__Bacteroidales;f__Rikenellaceae;g__Alistipes;s__
GUT_GENOME018161	MGYG-HGUT-00593	ERS3638623	Uncultured	1699	NA	NA	NA	NA	NA	0	0	0	0	0	0	0	1	1	1	1	1	0	1	d__Bacteria;p__Actinobacteriota;c__Coriobacteriia;o__Coriobacteriales;f__Coriobacteriaceae;g__Collinsella;s__	d__Bacteria;p__Actinobacteria;c__Coriobacteriia;o__Coriobacteriales;f__Coriobacteriaceae;g__Collinsella;s__
GUT_GENOME018175	MGYG-HGUT-00594	ERS3638624	Uncultured	1836	NA	NA	NA	NA	NA	0	0	0	0	0	0	0	1	1	1	1	1	1	1	d__Bacteria;p__Actinobacteriota;c__Coriobacteriia;o__Coriobacteriales;f__Coriobacteriaceae;g__Collinsella;s__	d__Bacteria;p__Actinobacteria;c__Coriobacteriia;o__Coriobacteriales;f__Coriobacteriaceae;g__Collinsella;s__
GUT_GENOME018196	MGYG-HGUT-00595	ERS3638625	Uncultured	1898	NA	NA	NA	NA	48357	0.443434	0	0	0	0	0	2	4	3	5	6	5	4	5	d__Bacteria;p__Actinobacteriota;c__Coriobacteriia;o__Coriobacteriales;f__Eggerthellaceae;g__;s__	d__Bacteria;p__Actinobacteria;c__Coriobacteriia;o__Eggerthellales;f__Eggerthellaceae;g__;s__
GUT_GENOME018218	MGYG-HGUT-00596	ERS3638626	Uncultured	1770	NA	NA	NA	NA	110070	1.07274	0	0	0	0	3	11	21	1	16	35	21	0	22	d__Bacteria;p__Verrucomicrobiota;c__Lentisphaeria;o__UBA1407;f__UBA1407;g__UBA1724;s__	d__Bacteria;p__Lentisphaerae;c__Lentisphaeria;o__;f__;g__;s__
GUT_GENOME018318	MGYG-HGUT-00597	ERS3638627	Uncultured	1826	NA	NA	NA	NA	NA	0	0	0	0	0	0	0	2	2	2	2	2	2	2	d__Bacteria;p__Actinobacteriota;c__Coriobacteriia;o__Coriobacteriales;f__Eggerthellaceae;g__Senegalimassilia;s__	d__Bacteria;p__Actinobacteria;c__Coriobacteriia;o__Coriobacteriales;f__Coriobacteriaceae;g__Senegalimassilia;s__
GUT_GENOME018344	MGYG-HGUT-00598	ERS3638628	Uncultured	1774	NA	NA	NA	NA	56648	0	0	0	0	0	0	0	4	4	4	4	4	2	4	d__Bacteria;p__Actinobacteriota;c__Coriobacteriia;o__Coriobacteriales;f__Coriobacteriaceae;g__Collinsella;s__	d__Bacteria;p__Actinobacteria;c__Coriobacteriia;o__Coriobacteriales;f__Coriobacteriaceae;g__Collinsella;s__
GUT_GENOME018376	MGYG-HGUT-00599	ERS3638629	Uncultured	1772	NA	NA	NA	NA	NA	0	0	0	0	0	0	0	1	1	1	1	1	1	1	d__Bacteria;p__Actinobacteriota;c__Coriobacteriia;o__Coriobacteriales;f__Coriobacteriaceae;g__Collinsella;s__	d__Bacteria;p__Actinobacteria;c__Coriobacteriia;o__Coriobacteriales;f__Coriobacteriaceae;g__Collinsella;s__
GUT_GENOME018425	MGYG-HGUT-00600	ERS3638630	Uncultured	2249	1514	67.3188	6476	7990	288837	0.783049	0	0	0	0	7	46	48	15	60	101	61	39	61	d__Bacteria;p__Firmicutes_A;c__Clostridia;o__Lachnospirales;f__Lachnospiraceae;g__CAG-791;s__CAG-791 sp000431495	d__Bacteria;p__Firmicutes;c__;o__;f__;g__;s__
GUT_GENOME018428	MGYG-HGUT-00601	ERS3638631	Uncultured	1302	NA	NA	NA	NA	NA	0	0	0	0	0	0	0	1	1	1	1	1	0	1	d__Bacteria;p__Firmicutes_A;c__Clostridia;o__Peptostreptococcales;f__Anaerovoracaceae;g__Mogibacterium;s__Mogibacterium timonense	d__Bacteria;p__Firmicutes;c__Clostridia;o__Clostridiales;f__Clostridiales Family XIII. Incertae Sedis;g__Mobilibacterium;s__Mobilibacterium timonense
GUT_GENOME018456	MGYG-HGUT-00602	ERS3638632	Uncultured	1723	1139	66.1056	2586	3725	139016	0.208081	0	0	0	0	24	0	21	12	33	45	26	11	26	d__Bacteria;p__Actinobacteriota;c__Coriobacteriia;o__Coriobacteriales;f__Eggerthellaceae;g__CAG-1427;s__	d__Bacteria;p__Actinobacteria;c__Coriobacteriia;o__Eggerthellales;f__Eggerthellaceae;g__Eggerthella;s__
GUT_GENOME018543	MGYG-HGUT-00603	ERS3638633	Uncultured	1506	NA	NA	NA	NA	93729	0.47302	0	0	0	0	1	2	7	7	8	10	8	3	8	d__Bacteria;p__Actinobacteriota;c__Coriobacteriia;o__Coriobacteriales;f__Eggerthellaceae;g__;s__	d__Bacteria;p__Actinobacteria;c__Coriobacteriia;o__Coriobacteriales;f__;g__;s__
GUT_GENOME018557	MGYG-HGUT-00604	ERS3638634	Uncultured	2951	NA	NA	NA	NA	132621	0.899406	0	0	0	0	1	6	17	3	20	24	19	6	19	d__Bacteria;p__Verrucomicrobiota;c__Lentisphaeria;o__Victivallales;f__UBA1829;g__UBA1829;s__	d__Bacteria;p__Lentisphaerae;c__Lentisphaeria;o__;f__;g__;s__
GUT_GENOME018575	MGYG-HGUT-00605	ERS3638635	Uncultured	1963	NA	NA	NA	NA	24683	0.674194	0	0	0	0	0	2	3	2	5	5	5	1	5	d__Bacteria;p__Firmicutes_A;c__Clostridia;o__Oscillospirales;f__Ruminococcaceae;g__Ruminococcus_C;s__	d__Bacteria;p__Firmicutes;c__Clostridia;o__Clostridiales;f__Ruminococcaceae;g__Ruminococcus;s__
GUT_GENOME018576	MGYG-HGUT-00606	ERS3638636	Uncultured	2571	1603	62.3493	15422	17025	585887	1.14049	0	0	0	0	118	194	374	37	381	686	445	300	447	d__Bacteria;p__Bacteroidota;c__Bacteroidia;o__Bacteroidales;f__UBA932;g__RC9;s__RC9 sp000433355	d__Bacteria;p__Bacteroidetes;c__Bacteroidia;o__Bacteroidales;f__Rikenellaceae;g__Alistipes;s__
GUT_GENOME018599	MGYG-HGUT-00607	ERS3638637	Uncultured	971	NA	NA	NA	NA	NA	0	0	0	0	0	0	0	1	1	1	1	1	0	1	d__Bacteria;p__Firmicutes_A;c__Clostridia;o__Oscillospirales;f__Acutalibacteraceae;g__;s__	d__Bacteria;p__Firmicutes;c__Clostridia;o__Clostridiales;f__Ruminococcaceae;g__;s__
GUT_GENOME018614	MGYG-HGUT-00608	ERS3638638	Uncultured	2149	NA	NA	NA	NA	NA	0	0	0	0	0	0	0	1	1	1	1	1	0	1	d__Bacteria;p__Verrucomicrobiota;c__Lentisphaeria;o__Victivallales;f__Victivallaceae;g__;s__	d__Bacteria;p__Lentisphaerae;c__Lentisphaeria;o__;f__;g__;s__
GUT_GENOME018655	MGYG-HGUT-00609	ERS3638639	Uncultured	1464	NA	NA	NA	NA	NA	0	0	0	0	0	0	0	1	1	1	1	1	0	1	d__Bacteria;p__Firmicutes_A;c__Clostridia;o__TANB77;f__UBA1234;g__UBA1234;s__	d__Bacteria;p__Firmicutes;c__Clostridia;o__Clostridiales;f__;g__;s__
GUT_GENOME018669	MGYG-HGUT-00610	ERS3638640	Uncultured	1466	NA	NA	NA	NA	13195	0	0	0	0	0	0	0	6	1	4	6	6	4	6	d__Bacteria;p__Proteobacteria;c__Alphaproteobacteria;o__RF32;f__CAG-239;g__;s__	d__Bacteria;p__Proteobacteria;c__Alphaproteobacteria;o__;f__;g__;s__
GUT_GENOME018678	MGYG-HGUT-00611	ERS3638641	Cultured (human)	1864	NA	NA	NA	NA	84508	0.858068	0	0	0	0	3	3	8	3	9	14	10	6	10	d__Bacteria;p__Actinobacteriota;c__Coriobacteriia;o__Coriobacteriales;f__Eggerthellaceae;g__Senegalimassilia;s__	d__Bacteria;p__Actinobacteria;c__Coriobacteriia;o__Eggerthellales;f__Eggerthellaceae;g__;s__
GUT_GENOME018684	MGYG-HGUT-00612	ERS3638642	Uncultured	1741	NA	NA	NA	NA	NA	0	0	0	0	0	0	0	1	1	1	1	1	1	1	d__Bacteria;p__Firmicutes_C;c__Negativicutes;o__Veillonellales;f__Megasphaeraceae;g__Megasphaera;s__	d__Bacteria;p__Firmicutes;c__Negativicutes;o__Veillonellales;f__Veillonellaceae;g__Megasphaera;s__
GUT_GENOME018685	MGYG-HGUT-00613	ERS3638643	Uncultured	2683	NA	NA	NA	NA	NA	0	0	0	0	0	0	0	1	1	1	1	1	1	1	d__Bacteria;p__Actinobacteriota;c__Coriobacteriia;o__Coriobacteriales;f__;g__;s__	d__Bacteria;p__Actinobacteria;c__Coriobacteriia;o__Coriobacteriales;f__;g__;s__
GUT_GENOME018700	MGYG-HGUT-00614	ERS3638644	Cultured (unknown)	1545	NA	NA	NA	NA	54200	0.198572	0	0	0	0	0	1	6	3	6	7	6	4	6	d__Bacteria;p__Actinobacteriota;c__Coriobacteriia;o__Coriobacteriales;f__Atopobiaceae;g__Libanicoccus;s__Libanicoccus massiliensis	d__Bacteria;p__Actinobacteria;c__Coriobacteriia;o__Coriobacteriales;f__Atopobiaceae;g__Libanicoccus;s__Libanicoccus massiliensis
GUT_GENOME018753	MGYG-HGUT-00615	ERS3638645	Uncultured	1562	NA	NA	NA	NA	28290	1.1476	0	0	0	0	4	5	9	1	9	18	9	0	9	d__Bacteria;p__Firmicutes_A;c__Clostridia;o__Oscillospirales;f__CAG-382;g__;s__	d__Bacteria;p__Firmicutes;c__Clostridia;o__Clostridiales;f__;g__;s__
GUT_GENOME018782	MGYG-HGUT-00616	ERS3638646	Uncultured	1526	NA	NA	NA	NA	16649	0.198572	0	0	0	0	0	0	3	2	3	3	3	3	3	d__Bacteria;p__Actinobacteriota;c__Coriobacteriia;o__Coriobacteriales;f__Eggerthellaceae;g__CAG-1427;s__	d__Bacteria;p__Actinobacteria;c__Coriobacteriia;o__Eggerthellales;f__Eggerthellaceae;g__Eggerthella;s__
GUT_GENOME018817	MGYG-HGUT-00617	ERS3638647	Uncultured	1503	NA	NA	NA	NA	11495	0	0	0	0	0	0	0	3	2	3	3	3	1	3	d__Bacteria;p__Proteobacteria;c__Alphaproteobacteria;o__RF32;f__CAG-239;g__;s__	d__Bacteria;p__Proteobacteria;c__Alphaproteobacteria;o__Rhodospirillales;f__Rhodospirillaceae;g__;s__
GUT_GENOME018819	MGYG-HGUT-00618	ERS3638648	Uncultured	1605	NA	NA	NA	NA	44568	1.04128	0	0	0	0	1	2	3	1	3	6	3	0	3	d__Bacteria;p__Cyanobacteria;c__Vampirovibrionia;o__Gastranaerophilales;f__Gastranaerophilaceae;g__CAG-196;s__	d__Bacteria;p__Candidatus Melainabacteria;c__;o__Candidatus Gastranaerophilales;f__;g__;s__
GUT_GENOME018848	MGYG-HGUT-00619	ERS3638649	Uncultured	2019	NA	NA	NA	NA	43791	0.790874	0	0	0	0	6	3	4	1	3	13	7	6	7	d__Bacteria;p__Bacteroidota;c__Bacteroidia;o__Bacteroidales;f__Muribaculaceae;g__CAG-873;s__	d__Bacteria;p__Bacteroidetes;c__Bacteroidia;o__Bacteroidales;f__Prevotellaceae;g__;s__
GUT_GENOME018858	MGYG-HGUT-00620	ERS3638650	Uncultured	1908	NA	NA	NA	NA	65336	0.594407	0	0	0	0	0	2	1	2	2	3	3	1	3	d__Bacteria;p__Actinobacteriota;c__Coriobacteriia;o__Coriobacteriales;f__Atopobiaceae;g__Libanicoccus;s__	d__Bacteria;p__Actinobacteria;c__Coriobacteriia;o__Coriobacteriales;f__Atopobiaceae;g__Libanicoccus;s__
GUT_GENOME018882	MGYG-HGUT-00621	ERS3638651	Uncultured	2626	NA	NA	NA	NA	NA	0	0	0	0	0	0	0	2	1	2	2	2	2	2	d__Bacteria;p__Firmicutes_A;c__Clostridia;o__Lachnospirales;f__Lachnospiraceae;g__Acetatifactor;s__	d__Bacteria;p__Firmicutes;c__Clostridia;o__Clostridiales;f__;g__;s__
GUT_GENOME018906	MGYG-HGUT-00622	ERS3638652	Uncultured	1730	NA	NA	NA	NA	127947	1.09859	0	0	0	0	3	10	11	13	17	24	15	7	15	d__Bacteria;p__Firmicutes;c__Bacilli;o__Erysipelotrichales;f__Erysipelotrichaceae;g__UBA636;s__	d__Bacteria;p__Firmicutes;c__Erysipelotrichia;o__Erysipelotrichales;f__;g__;s__
GUT_GENOME018957	MGYG-HGUT-00623	ERS3638653	Uncultured	2609	NA	NA	NA	NA	72421	0.24402	0	0	0	0	0	1	2	2	2	3	2	2	2	d__Bacteria;p__Firmicutes_A;c__Clostridia;o__Lachnospirales;f__Lachnospiraceae;g__Blautia_A;s__	d__Bacteria;p__Firmicutes;c__Clostridia;o__Clostridiales;f__Ruminococcaceae;g__Ruminococcus;s__
GUT_GENOME018964	MGYG-HGUT-00624	ERS3638654	Uncultured	2039	NA	NA	NA	NA	NA	0	0	0	0	0	0	0	1	1	1	1	1	1	1	d__Bacteria;p__Proteobacteria;c__Gammaproteobacteria;o__Burkholderiales;f__Burkholderiaceae;g__Duodenibacillus;s__	d__Bacteria;p__Proteobacteria;c__Betaproteobacteria;o__Burkholderiales;f__Sutterellaceae;g__Duodenibacillus;s__
GUT_GENOME018981	MGYG-HGUT-00625	ERS3638655	Uncultured	1966	NA	NA	NA	NA	NA	0.24402	0	0	0	0	0	0	2	1	2	2	2	0	2	d__Bacteria;p__Firmicutes_A;c__Clostridia;o__Lachnospirales;f__Lachnospiraceae;g__CAG-127;s__	d__Bacteria;p__Firmicutes;c__Clostridia;o__Clostridiales;f__Lachnospiraceae;g__;s__
GUT_GENOME018982	MGYG-HGUT-00626	ERS3638656	Uncultured	2184	NA	NA	NA	NA	NA	0	0	0	0	0	0	0	1	1	1	1	1	1	1	d__Bacteria;p__Firmicutes_A;c__Clostridia;o__Lachnospirales;f__Lachnospiraceae;g__Eubacterium_J;s__	d__Bacteria;p__Firmicutes;c__Clostridia;o__Clostridiales;f__Eubacteriaceae;g__Eubacterium;s__
GUT_GENOME018983	MGYG-HGUT-00627	ERS3638657	Uncultured	1981	NA	NA	NA	NA	NA	0	0	0	0	0	0	0	2	1	2	2	2	1	2	d__Bacteria;p__Firmicutes_A;c__Clostridia;o__Lachnospirales;f__Lachnospiraceae;g__CAG-632;s__	d__Bacteria;p__Firmicutes;c__Clostridia;o__Clostridiales;f__Clostridiaceae;g__Clostridium;s__
GUT_GENOME019015	MGYG-HGUT-00628	ERS3638658	Uncultured	1356	NA	NA	NA	NA	NA	0	0	0	0	0	0	0	1	1	1	1	1	0	1	d__Bacteria;p__Firmicutes_A;c__Clostridia;o__4C28d-15;f__CAG-917;g__CAG-475;s__	d__Bacteria;p__Firmicutes;c__;o__;f__;g__;s__
GUT_GENOME019023	MGYG-HGUT-00629	ERS3638659	Uncultured	1626	NA	NA	NA	NA	NA	0	0	0	0	0	0	0	1	1	1	1	1	0	1	d__Bacteria;p__Cyanobacteria;c__Vampirovibrionia;o__Gastranaerophilales;f__Gastranaerophilaceae;g__CAG-196;s__	d__Bacteria;p__Candidatus Melainabacteria;c__;o__Candidatus Gastranaerophilales;f__;g__;s__
GUT_GENOME019034	MGYG-HGUT-00630	ERS3638660	Uncultured	1817	NA	NA	NA	NA	NA	0	0	0	0	0	0	0	1	1	1	1	1	0	1	d__Bacteria;p__Firmicutes_C;c__Negativicutes;o__Veillonellales;f__Dialisteraceae;g__Dialister;s__	d__Bacteria;p__Firmicutes;c__Negativicutes;o__Veillonellales;f__Veillonellaceae;g__Dialister;s__
GUT_GENOME019095	MGYG-HGUT-00631	ERS3638661	Uncultured	2165	1431	66.097	6075	7506	200646	0.899851	0	0	0	0	20	72	81	14	103	173	114	68	114	d__Bacteria;p__Bacteroidota;c__Bacteroidia;o__Bacteroidales;f__Bacteroidaceae;g__Prevotella;s__Prevotella sp002299635	d__Bacteria;p__Bacteroidetes;c__Bacteroidia;o__Bacteroidales;f__Prevotellaceae;g__Prevotella;s__
GUT_GENOME019103	MGYG-HGUT-00632	ERS3638662	Uncultured	1997	NA	NA	NA	NA	NA	0	0	0	0	0	0	0	2	1	2	2	2	1	2	d__Bacteria;p__Proteobacteria;c__Gammaproteobacteria;o__Burkholderiales;f__Burkholderiaceae;g__Sutterella;s__	d__Bacteria;p__Proteobacteria;c__Betaproteobacteria;o__Burkholderiales;f__Sutterellaceae;g__Sutterella;s__
GUT_GENOME019121	MGYG-HGUT-00633	ERS3638663	Uncultured	2338	NA	NA	NA	NA	11369	0.907713	0	0	0	0	0	1	5	1	5	6	6	2	6	d__Bacteria;p__Verrucomicrobiota;c__Lentisphaeria;o__Victivallales;f__Victivallaceae;g__Victivallis;s__	d__Bacteria;p__Lentisphaerae;c__Lentisphaeria;o__Victivallales;f__;g__;s__
GUT_GENOME019145	MGYG-HGUT-00634	ERS3638664	Uncultured	1671	NA	NA	NA	NA	31417	0.63332	0	0	0	0	1	0	4	2	2	5	4	3	4	d__Bacteria;p__Proteobacteria;c__Gammaproteobacteria;o__Burkholderiales;f__Rhodocyclaceae;g__;s__	d__Bacteria;p__Proteobacteria;c__Betaproteobacteria;o__;f__;g__;s__
GUT_GENOME019194	MGYG-HGUT-00635	ERS3638665	Uncultured	1720	NA	NA	NA	NA	NA	0	0	0	0	0	0	0	2	1	2	2	2	2	2	d__Bacteria;p__Actinobacteriota;c__Coriobacteriia;o__Coriobacteriales;f__Eggerthellaceae;g__;s__	d__Bacteria;p__Actinobacteria;c__Coriobacteriia;o__Coriobacteriales;f__Coriobacteriaceae;g__;s__
GUT_GENOME019200	MGYG-HGUT-00636	ERS3638666	Uncultured	2207	1597	72.3607	1782	3379	96007	0.29164	0	0	0	0	4	3	12	4	16	19	16	10	16	d__Bacteria;p__Firmicutes_A;c__Clostridia;o__Oscillospirales;f__Ruminococcaceae;g__Faecalibacterium;s__	d__Bacteria;p__Firmicutes;c__Clostridia;o__Clostridiales;f__Ruminococcaceae;g__Faecalibacterium;s__
GUT_GENOME019239	MGYG-HGUT-00637	ERS3638667	Uncultured	1201	NA	NA	NA	NA	NA	0	0	0	0	0	0	0	1	1	1	1	1	0	1	d__Bacteria;p__Proteobacteria;c__Alphaproteobacteria;o__RF32;f__CAG-239;g__CAG-495;s__	d__Bacteria;p__Proteobacteria;c__;o__;f__;g__;s__
GUT_GENOME019241	MGYG-HGUT-00638	ERS3638668	Uncultured	2117	NA	NA	NA	NA	27006	0.685781	0	0	0	0	1	1	2	1	2	4	2	2	2	d__Bacteria;p__Firmicutes_A;c__Clostridia;o__Lachnospirales;f__Lachnospiraceae;g__Lachnospira;s__	d__Bacteria;p__Firmicutes;c__Clostridia;o__Clostridiales;f__Eubacteriaceae;g__Eubacterium;s__
GUT_GENOME019292	MGYG-HGUT-00639	ERS3638669	Uncultured	1876	1320	70.3625	4689	6009	129386	1.18861	0	0	0	0	9	11	19	8	22	39	21	17	22	d__Bacteria;p__Spirochaetota;c__Spirochaetia;o__Treponematales;f__Treponemataceae;g__Treponema_D;s__	d__Bacteria;p__Spirochaetes;c__Spirochaetia;o__Spirochaetales;f__Spirochaetaceae;g__Treponema;s__
GUT_GENOME019305	MGYG-HGUT-00640	ERS3638670	Uncultured	1654	NA	NA	NA	NA	8105	0.14938	0	0	0	0	0	0	3	2	3	3	3	0	3	d__Bacteria;p__Firmicutes_A;c__Clostridia;o__4C28d-15;f__CAG-552;g__UBA10677;s__	d__Bacteria;p__Firmicutes;c__;o__;f__;g__;s__
GUT_GENOME019319	MGYG-HGUT-00641	ERS3638671	Uncultured	1814	NA	NA	NA	NA	88152	0	0	0	0	0	0	0	6	6	6	6	6	2	6	d__Bacteria;p__Actinobacteriota;c__Coriobacteriia;o__Coriobacteriales;f__Coriobacteriaceae;g__Collinsella;s__	d__Bacteria;p__Actinobacteria;c__Coriobacteriia;o__Coriobacteriales;f__Coriobacteriaceae;g__Collinsella;s__
GUT_GENOME019327	MGYG-HGUT-00642	ERS3638672	Uncultured	1323	NA	NA	NA	NA	NA	0	0	0	0	0	0	0	1	1	1	1	1	1	1	d__Bacteria;p__Actinobacteriota;c__Actinobacteria;o__Actinomycetales;f__Actinomycetaceae;g__;s__	d__Bacteria;p__Actinobacteria;c__Actinobacteria;o__Actinomycetales;f__Actinomycetaceae;g__;s__
GUT_GENOME019330	MGYG-HGUT-00643	ERS3638673	Uncultured	1791	NA	NA	NA	NA	96864	0	0	0	0	0	0	0	10	4	9	10	10	6	10	d__Bacteria;p__Actinobacteriota;c__Coriobacteriia;o__Coriobacteriales;f__Eggerthellaceae;g__Senegalimassilia;s__	d__Bacteria;p__Actinobacteria;c__Coriobacteriia;o__Coriobacteriales;f__Coriobacteriaceae;g__Senegalimassilia;s__
GUT_GENOME019335	MGYG-HGUT-00644	ERS3638674	Uncultured	2834	1536	54.199	7324	8860	327621	1.55721	0	0	0	0	25	11	39	29	58	75	51	17	51	d__Bacteria;p__Bacteroidota;c__Bacteroidia;o__Bacteroidales;f__Bacteroidaceae;g__Prevotella;s__	d__Bacteria;p__Bacteroidetes;c__Bacteroidia;o__Bacteroidales;f__Prevotellaceae;g__Prevotella;s__
GUT_GENOME019343	MGYG-HGUT-00645	ERS3638675	Uncultured	1765	NA	NA	NA	NA	18679	0	0	0	0	0	0	0	3	2	3	3	3	2	3	d__Bacteria;p__Actinobacteriota;c__Coriobacteriia;o__Coriobacteriales;f__Coriobacteriaceae;g__Collinsella;s__	d__Bacteria;p__Actinobacteria;c__Coriobacteriia;o__Coriobacteriales;f__Coriobacteriaceae;g__Collinsella;s__
GUT_GENOME019375	MGYG-HGUT-00646	ERS3638676	Uncultured	1900	1354	71.2632	22541	23895	382942	1.34131	0	0	0	0	261	288	664	88	508	1213	914	567	928	d__Bacteria;p__Firmicutes_A;c__Clostridia;o__Oscillospirales;f__Acutalibacteraceae;g__Eubacterium_R;s__Eubacterium_R sp000436835	d__Bacteria;p__Firmicutes;c__Clostridia;o__Clostridiales;f__;g__;s__
GUT_GENOME019619	MGYG-HGUT-00647	ERS3638677	Uncultured	2013	NA	NA	NA	NA	84412	0.627422	0	0	0	0	0	1	17	4	13	18	17	0	17	d__Bacteria;p__Firmicutes_A;c__Clostridia;o__Oscillospirales;f__CAG-272;g__CAG-390;s__	d__Bacteria;p__Firmicutes;c__Clostridia;o__Clostridiales;f__Ruminococcaceae;g__Anaerotruncus;s__
GUT_GENOME019818	MGYG-HGUT-00648	ERS3638678	Uncultured	1699	1191	70.1001	1792	2983	187620	0.546146	0	0	0	0	4	0	23	10	15	27	27	15	27	d__Bacteria;p__Actinobacteriota;c__Coriobacteriia;o__Coriobacteriales;f__Coriobacteriaceae;g__Collinsella;s__	d__Bacteria;p__Actinobacteria;c__Coriobacteriia;o__Coriobacteriales;f__Coriobacteriaceae;g__Collinsella;s__
GUT_GENOME020249	MGYG-HGUT-00649	ERS3638679	Uncultured	1779	NA	NA	NA	NA	11014	0	0	0	0	0	0	0	5	2	4	5	5	1	5	d__Bacteria;p__Actinobacteriota;c__Coriobacteriia;o__Coriobacteriales;f__Coriobacteriaceae;g__Collinsella;s__	d__Bacteria;p__Actinobacteria;c__Coriobacteriia;o__Coriobacteriales;f__Coriobacteriaceae;g__Collinsella;s__
GUT_GENOME020414	MGYG-HGUT-00650	ERS3638680	Uncultured	2591	NA	NA	NA	NA	NA	0	0	0	0	0	0	0	1	1	1	1	1	0	1	d__Bacteria;p__Firmicutes_A;c__Clostridia;o__Lachnospirales;f__Lachnospiraceae;g__Clostridium_M;s__	d__Bacteria;p__Firmicutes;c__Clostridia;o__Clostridiales;f__Lachnospiraceae;g__Lachnoclostridium;s__
GUT_GENOME020571	MGYG-HGUT-00651	ERS3638681	Uncultured	2042	1545	75.6611	8306	9851	231974	1.40167	0	0	0	0	55	23	136	15	152	214	172	65	172	d__Bacteria;p__Firmicutes_A;c__Clostridia;o__Oscillospirales;f__Oscillospiraceae;g__CAG-170;s__CAG-170 sp002404795	d__Bacteria;p__Firmicutes;c__Clostridia;o__Clostridiales;f__;g__;s__
GUT_GENOME020577	MGYG-HGUT-00652	ERS3638682	Cultured (unknown)	2794	1621	58.0172	5478	7099	239810	0.71788	0	0	0	0	21	1	34	24	40	56	39	15	39	d__Bacteria;p__Bacteroidota;c__Bacteroidia;o__Bacteroidales;f__Bacteroidaceae;g__Bacteroides;s__Bacteroides togonis	d__Bacteria;p__Bacteroidetes;c__Bacteroidia;o__Bacteroidales;f__Bacteroidaceae;g__Bacteroides;s__Bacteroides togonis
GUT_GENOME020741	MGYG-HGUT-00653	ERS3638683	Uncultured	2155	1606	74.5244	5882	7488	95742	1.19537	0	0	0	0	45	30	135	10	77	210	150	89	156	d__Bacteria;p__Bacteroidota;c__Bacteroidia;o__Bacteroidales;f__UBA11471;g__UBA11471;s__UBA11471 sp000434215	d__Bacteria;p__Bacteroidetes;c__Bacteroidia;o__Bacteroidales;f__Bacteroidaceae;g__Bacteroides;s__
GUT_GENOME020782	MGYG-HGUT-00654	ERS3638684	Uncultured	1482	NA	NA	NA	NA	21457	0.939989	0	0	0	0	0	2	7	3	6	9	7	2	7	d__Archaea;p__Thermoplasmatota;c__Thermoplasmata;o__Methanomassiliicoccales;f__Methanomethylophilaceae;g__;s__	d__Archaea;p__Euryarchaeota;c__Thermoplasmata;o__Methanomassiliicoccales;f__Methanomassiliicoccaceae;g__;s__
GUT_GENOME020805	MGYG-HGUT-00655	ERS3638685	Uncultured	2282	1312	57.4934	3769	5081	89680	0.812986	0	0	0	0	4	3	14	6	16	21	16	10	16	d__Bacteria;p__Firmicutes;c__Bacilli;o__Erysipelotrichales;f__Erysipelotrichaceae;g__Holdemanella;s__	d__Bacteria;p__Firmicutes;c__Erysipelotrichia;o__Erysipelotrichales;f__Erysipelotrichaceae;g__Holdemanella;s__
GUT_GENOME020894	MGYG-HGUT-00656	ERS3638686	Uncultured	1549	NA	NA	NA	NA	NA	0	0	0	0	0	0	0	2	1	2	2	2	0	2	d__Bacteria;p__Firmicutes_A;c__Clostridia;o__TANB77;f__CAG-508;g__CAG-269;s__	d__Bacteria;p__Firmicutes;c__Clostridia;o__Clostridiales;f__Clostridiaceae;g__Clostridium;s__
GUT_GENOME021289	MGYG-HGUT-00657	ERS3638687	Cultured (unknown)	4255	NA	NA	NA	NA	NA	0	0	0	0	0	0	0	1	1	1	1	1	0	1	d__Bacteria;p__Proteobacteria;c__Gammaproteobacteria;o__Pseudomonadales;f__Pseudomonadaceae;g__Pseudomonas_E;s__Pseudomonas_E fragi_B	d__Bacteria;p__Proteobacteria;c__Gammaproteobacteria;o__Pseudomonadales;f__Pseudomonadaceae;g__Pseudomonas;s__Pseudomonas fragi
GUT_GENOME021351	MGYG-HGUT-00658	ERS3638688	Uncultured	1371	NA	NA	NA	NA	NA	0	0	0	0	0	0	0	1	1	1	1	1	0	1	d__Bacteria;p__Bacteroidota;c__Bacteroidia;o__Bacteroidales;f__Bacteroidaceae;g__Prevotellamassilia;s__	d__Bacteria;p__Bacteroidetes;c__Bacteroidia;o__Bacteroidales;f__Prevotellaceae;g__Prevotella;s__
GUT_GENOME021377	MGYG-HGUT-00659	ERS3638689	Uncultured	1608	NA	NA	NA	NA	44592	0.540059	0	0	0	0	2	5	12	4	13	19	13	4	13	d__Bacteria;p__Firmicutes_A;c__Clostridia;o__4C28d-15;f__CAG-727;g__UBA10281;s__	d__Bacteria;p__Proteobacteria;c__Alphaproteobacteria;o__Rhodospirillales;f__Acetobacteraceae;g__Acidiphilium;s__
GUT_GENOME021430	MGYG-HGUT-00660	ERS3638690	Uncultured	1701	NA	NA	NA	NA	NA	0	0	0	0	0	0	0	1	1	1	1	1	1	1	d__Bacteria;p__Actinobacteriota;c__Coriobacteriia;o__Coriobacteriales;f__Coriobacteriaceae;g__Collinsella;s__	d__Bacteria;p__Actinobacteria;c__Coriobacteriia;o__Coriobacteriales;f__Coriobacteriaceae;g__Collinsella;s__
GUT_GENOME021760	MGYG-HGUT-00661	ERS3638691	Uncultured	1284	NA	NA	NA	NA	NA	0	0	0	0	0	0	0	1	1	1	1	1	1	1	d__Bacteria;p__Firmicutes;c__Bacilli;o__RF39;f__CAG-302;g__CAG-302;s__	d__Bacteria;p__Firmicutes;c__Clostridia;o__Clostridiales;f__Clostridiaceae;g__Clostridium;s__
GUT_GENOME021812	MGYG-HGUT-00662	ERS3638692	Uncultured	1315	NA	NA	NA	NA	NA	0	0	0	0	0	0	0	1	1	1	1	1	0	1	d__Bacteria;p__Firmicutes;c__Bacilli;o__Erysipelotrichales;f__Erysipelotrichaceae;g__Solobacterium;s__	d__Bacteria;p__Firmicutes;c__Erysipelotrichia;o__Erysipelotrichales;f__Erysipelotrichaceae;g__Solobacterium;s__
GUT_GENOME021831	MGYG-HGUT-00663	ERS3638693	Uncultured	1723	NA	NA	NA	NA	15844	0.111672	0	0	0	0	0	5	6	2	4	11	7	0	7	d__Bacteria;p__Firmicutes_A;c__Clostridia;o__Oscillospirales;f__Ruminococcaceae;g__;s__	d__Bacteria;p__Firmicutes;c__Clostridia;o__Clostridiales;f__Ruminococcaceae;g__;s__
GUT_GENOME021839	MGYG-HGUT-00664	ERS3638694	Uncultured	1552	NA	NA	NA	NA	108107	0.819614	0	0	0	0	1	1	16	4	11	18	13	8	16	d__Bacteria;p__Firmicutes;c__Bacilli;o__RFN20;f__CAG-826;g__UBA733;s__	d__Bacteria;p__Firmicutes;c__Bacilli;o__Bacillales;f__;g__;s__
GUT_GENOME021899	MGYG-HGUT-00665	ERS3638695	Uncultured	924	NA	NA	NA	NA	NA	0	0	0	0	0	0	0	1	1	1	1	1	0	1	d__Bacteria;p__Firmicutes_A;c__Clostridia;o__TANB77;f__CAG-508;g__;s__	d__Bacteria;p__Firmicutes;c__Clostridia;o__Clostridiales;f__Clostridiaceae;g__;s__
GUT_GENOME021955	MGYG-HGUT-00666	ERS3638696	Uncultured	3533	NA	NA	NA	NA	NA	0	0	0	0	0	0	0	1	1	1	1	1	1	1	d__Bacteria;p__Verrucomicrobiota;c__Lentisphaeria;o__Victivallales;f__UBA1829;g__;s__	d__Bacteria;p__Lentisphaerae;c__Lentisphaeria;o__;f__;g__;s__
GUT_GENOME022007	MGYG-HGUT-00667	ERS3638697	Uncultured	2063	1276	61.8517	5166	6442	219214	0.939764	0	0	0	0	46	25	83	10	69	154	102	42	107	d__Bacteria;p__Bacteroidota;c__Bacteroidia;o__Bacteroidales;f__Muribaculaceae;g__UBA7173;s__	d__Bacteria;p__Bacteroidetes;c__Bacteroidia;o__Bacteroidales;f__Muribaculaceae;g__;s__
GUT_GENOME022136	MGYG-HGUT-00668	ERS3638698	Uncultured	2360	1219	51.6525	8257	9476	119023	1.1482	0	0	0	0	1	5	46	22	49	52	48	21	48	d__Bacteria;p__Firmicutes_A;c__Clostridia;o__Peptostreptococcales;f__Anaerovoracaceae;g__CAG-145;s__	d__Bacteria;p__Firmicutes;c__;o__;f__;g__;s__
GUT_GENOME022180	MGYG-HGUT-00669	ERS3638699	Uncultured	1979	1658	83.7797	8038	9696	236328	1.11922	0	0	0	0	31	59	137	15	117	227	172	123	178	d__Bacteria;p__Firmicutes_A;c__Clostridia;o__Oscillospirales;f__Acutalibacteraceae;g__CAG-488;s__CAG-488 sp000434055	d__Bacteria;p__Firmicutes;c__Clostridia;o__Clostridiales;f__Ruminococcaceae;g__Ruminococcus;s__
GUT_GENOME022295	MGYG-HGUT-00670	ERS3638700	Uncultured	2839	NA	NA	NA	NA	42840	0.876659	0	0	0	0	3	5	8	2	10	16	9	6	9	d__Bacteria;p__Firmicutes;c__Bacilli;o__Erysipelotrichales;f__Erysipelatoclostridiaceae;g__Erysipelatoclostridium;s__	d__Bacteria;p__Firmicutes;c__Clostridia;o__Clostridiales;f__;g__;s__
GUT_GENOME022350	MGYG-HGUT-00671	ERS3638701	Uncultured	2112	1328	62.8788	2988	4316	161828	1.06447	0	0	0	0	1	5	47	6	39	53	48	33	48	d__Bacteria;p__Firmicutes_C;c__Negativicutes;o__Veillonellales;f__Dialisteraceae;g__Dialister;s__Dialister sp002320515	d__Bacteria;p__Firmicutes;c__Negativicutes;o__Veillonellales;f__Veillonellaceae;g__Dialister;s__
GUT_GENOME022392	MGYG-HGUT-00672	ERS3638702	Uncultured	2171	1443	66.4671	5856	7299	245665	1.56255	0	0	0	0	71	31	106	11	101	208	134	81	141	d__Bacteria;p__Bacteroidota;c__Bacteroidia;o__Bacteroidales;f__UBA932;g__RC9;s__RC9 sp000431015	d__Bacteria;p__Bacteroidetes;c__Bacteroidia;o__Bacteroidales;f__Rikenellaceae;g__Alistipes;s__
GUT_GENOME022440	MGYG-HGUT-00673	ERS3638703	Uncultured	1794	NA	NA	NA	NA	9	0	0	0	0	0	0	0	3	1	2	3	3	1	3	d__Bacteria;p__Bacteroidota;c__Bacteroidia;o__Bacteroidales;f__Muribaculaceae;g__CAG-873;s__	d__Bacteria;p__Bacteroidetes;c__Bacteroidia;o__Bacteroidales;f__Porphyromonadaceae;g__;s__
GUT_GENOME022451	MGYG-HGUT-00674	ERS3638704	Uncultured	2175	NA	NA	NA	NA	NA	0	0	0	0	0	0	0	1	1	1	1	1	1	1	d__Bacteria;p__Firmicutes_A;c__Clostridia;o__Monoglobales;f__;g__;s__	d__Bacteria;p__Firmicutes;c__Clostridia;o__Clostridiales;f__;g__;s__
GUT_GENOME022484	MGYG-HGUT-00675	ERS3638705	Cultured (unknown)	4340	NA	NA	NA	NA	54271	0.682065	0	0	0	0	1	0	3	1	3	4	3	0	3	d__Bacteria;p__Bacteroidota;c__Bacteroidia;o__Bacteroidales;f__Bacteroidaceae;g__Bacteroides;s__Bacteroides congonensis	d__Bacteria;p__Bacteroidetes;c__Bacteroidia;o__Bacteroidales;f__Bacteroidaceae;g__Bacteroides;s__Bacteroides congonensis
GUT_GENOME022501	MGYG-HGUT-00676	ERS3638706	Uncultured	1813	NA	NA	NA	NA	NA	0.674139	0	0	0	0	0	0	2	2	2	2	2	1	2	d__Bacteria;p__Firmicutes_A;c__Clostridia;o__4C28d-15;f__CAG-727;g__;s__	d__Bacteria;p__Firmicutes;c__Clostridia;o__Clostridiales;f__;g__;s__
GUT_GENOME022512	MGYG-HGUT-00677	ERS3638707	Uncultured	1863	NA	NA	NA	NA	NA	0	0	0	0	0	0	0	1	1	1	1	1	1	1	d__Bacteria;p__Spirochaetota;c__Spirochaetia;o__Sphaerochaetales;f__Sphaerochaetaceae;g__UBA5920;s__	d__Bacteria;p__Spirochaetes;c__Spirochaetia;o__Spirochaetales;f__;g__;s__
GUT_GENOME022794	MGYG-HGUT-00678	ERS3638708	Uncultured	2099	NA	NA	NA	NA	27502	0.674139	0	0	0	0	1	2	7	1	6	10	9	6	10	d__Bacteria;p__Bacteroidota;c__Bacteroidia;o__Bacteroidales;f__Muribaculaceae;g__CAG-485;s__CAG-485 sp002491165	d__Bacteria;p__Bacteroidetes;c__Bacteroidia;o__Bacteroidales;f__Porphyromonadaceae;g__;s__
GUT_GENOME022820	MGYG-HGUT-00679	ERS3638709	Uncultured	925	NA	NA	NA	NA	48809	0.848505	0	0	0	0	0	2	13	1	11	15	13	0	13	d__Bacteria;p__Firmicutes_A;c__Clostridia;o__4C28d-15;f__UBA1242;g__;s__	d__Bacteria;p__Firmicutes;c__Clostridia;o__Clostridiales;f__Catabacteriaceae;g__;s__
GUT_GENOME022845	MGYG-HGUT-00680	ERS3638710	Uncultured	1974	NA	NA	NA	NA	NA	0	0	0	0	0	0	0	1	1	1	1	1	0	1	d__Bacteria;p__Firmicutes_A;c__Clostridia;o__Lachnospirales;f__Lachnospiraceae;g__Hungatella_A;s__	d__Bacteria;p__Firmicutes;c__Clostridia;o__Clostridiales;f__Clostridiaceae;g__Hungatella;s__
GUT_GENOME022861	MGYG-HGUT-00681	ERS3638711	Cultured (unknown)	1403	NA	NA	NA	NA	NA	0	0	0	0	0	0	0	1	1	1	1	1	0	1	d__Bacteria;p__Firmicutes;c__Bacilli;o__Lactobacillales;f__Streptococcaceae;g__Lactococcus;s__Lactococcus raffinolactis	d__Bacteria;p__Firmicutes;c__Bacilli;o__Lactobacillales;f__Streptococcaceae;g__Lactococcus;s__Lactococcus raffinolactis
GUT_GENOME022890	MGYG-HGUT-00682	ERS3638712	Uncultured	1978	NA	NA	NA	NA	21677	0.14938	0	0	0	0	0	2	3	1	4	5	3	1	3	d__Bacteria;p__Bacteroidota;c__Bacteroidia;o__Bacteroidales;f__Bacteroidaceae;g__UBA4334;s__	d__Bacteria;p__Bacteroidetes;c__Bacteroidia;o__Bacteroidales;f__Prevotellaceae;g__;s__
GUT_GENOME022908	MGYG-HGUT-00683	ERS3638713	Uncultured	2001	NA	NA	NA	NA	41562	0.85974	0	0	0	0	5	2	14	2	8	21	15	0	16	d__Bacteria;p__Proteobacteria;c__Alphaproteobacteria;o__RF32;f__CAG-977;g__CAG-977;s__CAG-977 sp000434295	d__Bacteria;p__Proteobacteria;c__Alphaproteobacteria;o__Rhodospirillales;f__Acetobacteraceae;g__Acetobacter;s__
GUT_GENOME023192	MGYG-HGUT-00684	ERS3638714	Uncultured	1867	NA	NA	NA	NA	NA	0	0	0	0	0	0	0	2	1	1	2	2	2	2	d__Bacteria;p__Actinobacteriota;c__Coriobacteriia;o__Coriobacteriales;f__Coriobacteriaceae;g__Collinsella;s__	d__Bacteria;p__Actinobacteria;c__Coriobacteriia;o__Coriobacteriales;f__Coriobacteriaceae;g__Collinsella;s__
GUT_GENOME023366	MGYG-HGUT-00685	ERS3638715	Uncultured	2465	NA	NA	NA	NA	56744	0.275643	0	0	0	0	1	2	7	1	8	10	9	6	9	d__Bacteria;p__Firmicutes_A;c__Clostridia;o__Lachnospirales;f__Lachnospiraceae;g__CAG-590;s__	d__Bacteria;p__Firmicutes;c__Clostridia;o__Clostridiales;f__Clostridiaceae;g__Clostridium;s__
GUT_GENOME023482	MGYG-HGUT-00686	ERS3638716	Uncultured	1543	NA	NA	NA	NA	59369	0.298113	0	0	0	0	0	2	7	2	4	9	8	5	8	d__Bacteria;p__Firmicutes;c__Bacilli;o__RFN20;f__CAG-826;g__UBA733;s__	d__Bacteria;p__Firmicutes;c__Erysipelotrichia;o__Erysipelotrichales;f__Erysipelotrichaceae;g__;s__
GUT_GENOME023484	MGYG-HGUT-00687	ERS3638717	Uncultured	2109	NA	NA	NA	NA	1570	0.674139	0	0	0	0	0	0	4	2	4	4	4	2	4	d__Bacteria;p__Firmicutes_A;c__Clostridia;o__Lachnospirales;f__Lachnospiraceae;g__Anaerostipes;s__	d__Bacteria;p__Firmicutes;c__Clostridia;o__Clostridiales;f__Lachnospiraceae;g__Anaerostipes;s__
GUT_GENOME023561	MGYG-HGUT-00688	ERS3638718	Uncultured	1243	NA	NA	NA	NA	NA	0	0	0	0	0	0	0	1	1	1	1	1	0	1	d__Bacteria;p__Actinobacteriota;c__Coriobacteriia;o__Coriobacteriales;f__Coriobacteriaceae;g__Collinsella;s__	d__Bacteria;p__Actinobacteria;c__Coriobacteriia;o__Coriobacteriales;f__Coriobacteriaceae;g__Collinsella;s__
GUT_GENOME023569	MGYG-HGUT-00689	ERS3638719	Uncultured	1772	NA	NA	NA	NA	NA	0.674139	0	0	0	0	0	0	2	1	2	2	2	0	2	d__Bacteria;p__Firmicutes_A;c__Clostridia;o__Oscillospirales;f__Ruminococcaceae;g__Angelakisella;s__Angelakisella sp003453215	d__Bacteria;p__Firmicutes;c__Clostridia;o__Clostridiales;f__Ruminococcaceae;g__Angelakisella;s__Angelakisella massiliensis
GUT_GENOME023591	MGYG-HGUT-00690	ERS3638720	Uncultured	2470	1703	68.9474	4787	6490	97158	1.19407	0	0	0	0	8	3	38	3	34	49	43	26	43	d__Bacteria;p__Firmicutes_A;c__Clostridia;o__Lachnospirales;f__Lachnospiraceae;g__CAG-590;s__CAG-590 sp000431135	d__Bacteria;p__Firmicutes;c__Clostridia;o__Clostridiales;f__Clostridiaceae;g__Clostridium;s__
GUT_GENOME023635	MGYG-HGUT-00691	ERS3638721	Uncultured	1769	NA	NA	NA	NA	NA	0	0	0	0	0	0	0	1	1	1	1	1	0	1	d__Bacteria;p__Firmicutes_A;c__Clostridia;o__Oscillospirales;f__Oscillospiraceae;g__CAG-110;s__	d__Bacteria;p__Firmicutes;c__Clostridia;o__Clostridiales;f__;g__;s__
GUT_GENOME023798	MGYG-HGUT-00692	ERS3638722	Uncultured	2139	1362	63.6746	3991	5353	170110	1.4315	0	0	0	0	11	14	41	6	35	66	49	32	49	d__Bacteria;p__Bacteroidota;c__Bacteroidia;o__Bacteroidales;f__Bacteroidaceae;g__Prevotellamassilia;s__	d__Bacteria;p__Bacteroidetes;c__Bacteroidia;o__Bacteroidales;f__Prevotellaceae;g__Prevotella;s__
GUT_GENOME023942	MGYG-HGUT-00693	ERS3638723	Uncultured	1697	NA	NA	NA	NA	NA	0	0	0	0	0	0	0	1	1	1	1	1	1	1	d__Bacteria;p__Actinobacteriota;c__Coriobacteriia;o__Coriobacteriales;f__Coriobacteriaceae;g__Collinsella;s__	d__Bacteria;p__Actinobacteria;c__Coriobacteriia;o__Coriobacteriales;f__Coriobacteriaceae;g__Collinsella;s__
GUT_GENOME023976	MGYG-HGUT-00694	ERS3638724	Uncultured	1763	NA	NA	NA	NA	NA	0.674139	0	0	0	0	0	0	2	2	2	2	2	1	2	d__Bacteria;p__Actinobacteriota;c__Coriobacteriia;o__Coriobacteriales;f__Coriobacteriaceae;g__Collinsella;s__	d__Bacteria;p__Actinobacteria;c__Coriobacteriia;o__Coriobacteriales;f__Coriobacteriaceae;g__Collinsella;s__
GUT_GENOME024079	MGYG-HGUT-00695	ERS3638725	Uncultured	2815	1617	57.4423	5114	6731	266472	0.716905	0	0	0	0	11	9	63	24	73	83	76	11	76	d__Bacteria;p__Bacteroidota;c__Bacteroidia;o__Bacteroidales;f__Bacteroidaceae;g__Prevotella;s__Prevotella sp000436035	d__Bacteria;p__Bacteroidetes;c__Bacteroidia;o__Bacteroidales;f__Prevotellaceae;g__Prevotella;s__
GUT_GENOME024263	MGYG-HGUT-00696	ERS3638726	Uncultured	2598	1805	69.4765	11951	13756	101694	1.06986	0	0	0	0	5	10	48	10	52	63	49	35	49	d__Bacteria;p__Bacteroidota;c__Bacteroidia;o__Bacteroidales;f__Tannerellaceae;g__Parabacteroides;s__	d__Bacteria;p__Bacteroidetes;c__Bacteroidia;o__Bacteroidales;f__Tannerellaceae;g__Parabacteroides;s__
GUT_GENOME024279	MGYG-HGUT-00697	ERS3638727	Uncultured	1910	NA	NA	NA	NA	NA	0	0	0	0	0	0	0	1	1	1	1	1	0	1	d__Bacteria;p__Firmicutes_A;c__Clostridia;o__Oscillospirales;f__Acutalibacteraceae;g__CAG-488;s__	d__Bacteria;p__Firmicutes;c__Clostridia;o__Clostridiales;f__Ruminococcaceae;g__Ruminococcus;s__
GUT_GENOME024283	MGYG-HGUT-00698	ERS3638728	Uncultured	1300	NA	NA	NA	NA	NA	0.674139	0	0	0	0	0	0	2	1	2	2	2	2	2	d__Bacteria;p__Firmicutes_A;c__Clostridia;o__4C28d-15;f__DTU072;g__CAG-1782;s__	d__Bacteria;p__Firmicutes;c__Clostridia;o__Clostridiales;f__Catabacteriaceae;g__Catabacter;s__
GUT_GENOME024450	MGYG-HGUT-00699	ERS3638729	Uncultured	1528	NA	NA	NA	NA	NA	0	0	0	0	0	0	0	1	1	1	1	1	0	1	d__Bacteria;p__Firmicutes;c__Bacilli;o__Erysipelotrichales;f__Erysipelotrichaceae;g__Solobacterium;s__	d__Bacteria;p__Firmicutes;c__Erysipelotrichia;o__Erysipelotrichales;f__Erysipelotrichaceae;g__;s__
GUT_GENOME024514	MGYG-HGUT-00700	ERS3638730	Uncultured	1921	1615	84.0708	3785	5400	275217	1.4104	0	0	0	0	13	14	47	8	44	74	56	31	56	d__Bacteria;p__Bacteroidota;c__Bacteroidia;o__Bacteroidales;f__Bacteroidaceae;g__UBA4372;s__	d__Bacteria;p__Bacteroidetes;c__Bacteroidia;o__Bacteroidales;f__Prevotellaceae;g__;s__
GUT_GENOME024527	MGYG-HGUT-00701	ERS3638731	Uncultured	2401	1445	60.1833	2791	4236	286017	1.25541	0	0	0	0	20	22	29	20	41	71	49	11	49	d__Bacteria;p__Bacteroidota;c__Bacteroidia;o__Bacteroidales;f__Bacteroidaceae;g__Prevotella;s__	d__Bacteria;p__Bacteroidetes;c__Bacteroidia;o__Bacteroidales;f__Prevotellaceae;g__Prevotella;s__
GUT_GENOME024536	MGYG-HGUT-00702	ERS3638732	Uncultured	1780	NA	NA	NA	NA	NA	0	0	0	0	0	0	0	1	1	1	1	1	0	1	d__Bacteria;p__Actinobacteriota;c__Coriobacteriia;o__Coriobacteriales;f__Coriobacteriaceae;g__Collinsella;s__	d__Bacteria;p__Actinobacteria;c__Coriobacteriia;o__Coriobacteriales;f__Coriobacteriaceae;g__Collinsella;s__
GUT_GENOME024543	MGYG-HGUT-00703	ERS3638733	Uncultured	2344	NA	NA	NA	NA	50392	0.979289	0	0	0	0	1	3	18	1	15	22	19	3	19	d__Bacteria;p__Firmicutes_A;c__Clostridia;o__Oscillospirales;f__Oscillospiraceae;g__CAG-83;s__	d__Bacteria;p__Firmicutes;c__Clostridia;o__Clostridiales;f__Oscillospiraceae;g__;s__
GUT_GENOME024564	MGYG-HGUT-00704	ERS3638734	Uncultured	1643	NA	NA	NA	NA	NA	0	0	0	0	0	0	0	1	1	1	1	1	1	1	d__Bacteria;p__Firmicutes_A;c__Clostridia;o__Oscillospirales;f__Acutalibacteraceae;g__;s__	d__Bacteria;p__Firmicutes;c__Clostridia;o__Clostridiales;f__Ruminococcaceae;g__;s__
GUT_GENOME024688	MGYG-HGUT-00705	ERS3638735	Uncultured	1338	NA	NA	NA	NA	209705	0.989768	0	0	0	0	67	48	142	16	133	257	167	0	170	d__Bacteria;p__Firmicutes_A;c__Clostridia;o__4C28d-15;f__CAG-917;g__CAG-475;s__CAG-475 sp000434435	d__Bacteria;p__Firmicutes;c__;o__;f__;g__;s__
GUT_GENOME024712	MGYG-HGUT-00706	ERS3638736	Uncultured	2137	NA	NA	NA	NA	10327	0.395696	0	0	0	0	0	1	3	1	4	4	4	1	4	d__Bacteria;p__Firmicutes_A;c__Clostridia;o__Monoglobales;f__Monoglobaceae;g__;s__	d__Bacteria;p__Firmicutes;c__Clostridia;o__Clostridiales;f__;g__;s__
GUT_GENOME024743	MGYG-HGUT-00707	ERS3638737	Uncultured	2462	1438	58.4078	4089	5527	279352	0.431907	0	0	0	0	21	8	55	27	62	84	63	15	63	d__Bacteria;p__Bacteroidota;c__Bacteroidia;o__Bacteroidales;f__Bacteroidaceae;g__Prevotella;s__	d__Bacteria;p__Bacteroidetes;c__Bacteroidia;o__Bacteroidales;f__Prevotellaceae;g__Prevotella;s__
GUT_GENOME024772	MGYG-HGUT-00708	ERS3638738	Uncultured	1340	NA	NA	NA	NA	NA	0.138882	0	0	0	0	0	1	1	1	2	2	2	0	2	d__Bacteria;p__Proteobacteria;c__Gammaproteobacteria;o__Enterobacterales;f__Succinivibrionaceae;g__Succinivibrio;s__	d__Bacteria;p__Proteobacteria;c__Gammaproteobacteria;o__Aeromonadales;f__Succinivibrionaceae;g__Succinatimonas;s__
GUT_GENOME024810	MGYG-HGUT-00709	ERS3638739	Uncultured	1345	NA	NA	NA	NA	NA	0	0	0	0	0	0	0	1	1	1	1	1	0	1	d__Bacteria;p__Firmicutes_A;c__Clostridia;o__Oscillospirales;f__Oscillospiraceae;g__UBA738;s__	d__Bacteria;p__Firmicutes;c__Clostridia;o__Clostridiales;f__;g__;s__
GUT_GENOME024836	MGYG-HGUT-00710	ERS3638740	Uncultured	1955	NA	NA	NA	NA	8771	0.395696	0	0	0	0	0	0	4	2	4	4	4	2	4	d__Bacteria;p__Firmicutes_A;c__Clostridia;o__Oscillospirales;f__Oscillospiraceae;g__CAG-110;s__	d__Bacteria;p__Firmicutes;c__Clostridia;o__Clostridiales;f__;g__;s__
GUT_GENOME024845	MGYG-HGUT-00711	ERS3638741	Uncultured	1753	NA	NA	NA	NA	NA	0	0	0	0	0	0	0	1	1	1	1	1	0	1	d__Bacteria;p__Firmicutes_A;c__Clostridia;o__Peptostreptococcales;f__Anaerovoracaceae;g__CAG-145;s__	d__Bacteria;p__Firmicutes;c__;o__;f__;g__;s__
GUT_GENOME024905	MGYG-HGUT-00712	ERS3638742	Uncultured	1956	NA	NA	NA	NA	123827	0.821919	0	0	0	0	13	2	9	10	19	24	16	7	16	d__Bacteria;p__Fusobacteriota;c__Fusobacteriia;o__Fusobacteriales;f__Fusobacteriaceae;g__Fusobacterium_B;s__	d__Bacteria;p__Fusobacteria;c__Fusobacteriia;o__Fusobacteriales;f__Fusobacteriaceae;g__Fusobacterium;s__
GUT_GENOME024968	MGYG-HGUT-00713	ERS3638743	Uncultured	1774	NA	NA	NA	NA	3372	0	0	0	0	0	0	1	2	2	3	3	3	0	3	d__Bacteria;p__Firmicutes_A;c__Clostridia;o__Oscillospirales;f__Oscillospiraceae;g__CAG-83;s__	d__Bacteria;p__Firmicutes;c__Clostridia;o__Clostridiales;f__Oscillospiraceae;g__;s__
GUT_GENOME025243	MGYG-HGUT-00714	ERS3638744	Uncultured	1381	917	66.4012	1891	2808	86327	1.50879	0	0	0	0	13	7	31	13	40	51	44	17	45	d__Bacteria;p__Firmicutes;c__Bacilli;o__RF39;f__CAG-611;g__CAG-451;s__CAG-451 sp000438295	d__Bacteria;p__Firmicutes;c__Clostridia;o__Clostridiales;f__Clostridiaceae;g__Clostridium;s__
GUT_GENOME025308	MGYG-HGUT-00715	ERS3638745	Uncultured	1994	1380	69.2076	4657	6037	96788	0.540234	0	0	0	0	6	8	26	8	33	40	32	15	32	d__Bacteria;p__Firmicutes_A;c__Clostridia;o__Oscillospirales;f__Oscillospiraceae;g__CAG-110;s__	d__Bacteria;p__Firmicutes;c__Clostridia;o__Clostridiales;f__;g__;s__
GUT_GENOME025412	MGYG-HGUT-00716	ERS3638746	Uncultured	1668	NA	NA	NA	NA	149	0	0	0	0	0	0	0	3	2	2	3	3	3	3	d__Bacteria;p__Actinobacteriota;c__Coriobacteriia;o__Coriobacteriales;f__Coriobacteriaceae;g__Collinsella;s__	d__Bacteria;p__Actinobacteria;c__Coriobacteriia;o__Coriobacteriales;f__Coriobacteriaceae;g__Collinsella;s__
GUT_GENOME025525	MGYG-HGUT-00717	ERS3638747	Uncultured	1679	NA	NA	NA	NA	10137	0.588658	0	0	0	0	0	2	3	1	2	5	4	3	4	d__Bacteria;p__Proteobacteria;c__Gammaproteobacteria;o__Burkholderiales;f__Burkholderiaceae;g__Duodenibacillus;s__	d__Bacteria;p__Proteobacteria;c__Betaproteobacteria;o__Burkholderiales;f__Sutterellaceae;g__Duodenibacillus;s__
GUT_GENOME025577	MGYG-HGUT-00718	ERS3638748	Uncultured	1914	NA	NA	NA	NA	28732	0.520673	0	0	0	0	2	4	7	1	6	13	7	5	7	d__Bacteria;p__Firmicutes_A;c__Clostridia;o__Christensenellales;f__CAG-138;g__;s__	d__Bacteria;p__Firmicutes;c__Clostridia;o__Clostridiales;f__;g__;s__
GUT_GENOME025591	MGYG-HGUT-00719	ERS3638749	Uncultured	1592	NA	NA	NA	NA	NA	0	0	0	0	0	0	0	2	1	1	2	2	0	2	d__Bacteria;p__Firmicutes_A;c__Clostridia;o__Oscillospirales;f__CAG-272;g__;s__	d__Bacteria;p__Firmicutes;c__Clostridia;o__Clostridiales;f__;g__;s__
GUT_GENOME025611	MGYG-HGUT-00720	ERS3638750	Uncultured	3065	NA	NA	NA	NA	NA	0	0	0	0	0	0	0	1	1	1	1	1	1	1	d__Bacteria;p__Verrucomicrobiota;c__Lentisphaeria;o__Victivallales;f__Victivallaceae;g__Victivallis;s__	d__Bacteria;p__Lentisphaerae;c__Lentisphaeria;o__Victivallales;f__;g__;s__
GUT_GENOME025619	MGYG-HGUT-00721	ERS3638751	Uncultured	2156	NA	NA	NA	NA	NA	0	0	0	0	0	0	0	1	1	1	1	1	1	1	d__Bacteria;p__Firmicutes_A;c__Clostridia;o__Lachnospirales;f__Lachnospiraceae;g__NC2004;s__	d__Bacteria;p__Firmicutes;c__Clostridia;o__Clostridiales;f__Lachnospiraceae;g__;s__
GUT_GENOME025653	MGYG-HGUT-00722	ERS3638752	Uncultured	2244	1269	56.5508	5737	7006	302444	1.01313	0	0	0	0	9	18	46	21	52	73	53	25	53	d__Bacteria;p__Bacteroidota;c__Bacteroidia;o__Bacteroidales;f__UBA932;g__RC9;s__	d__Bacteria;p__Bacteroidetes;c__Bacteroidia;o__Bacteroidales;f__;g__;s__
GUT_GENOME025676	MGYG-HGUT-00723	ERS3638753	Uncultured	2057	1501	72.9703	18382	19883	678253	1.47948	0	0	0	0	510	298	858	123	678	1666	1173	812	1196	d__Bacteria;p__Firmicutes_A;c__Clostridia;o__Oscillospirales;f__Acutalibacteraceae;g__CAG-177;s__CAG-177 sp003514385	d__Bacteria;p__Firmicutes;c__Clostridia;o__Clostridiales;f__Ruminococcaceae;g__Ruminococcus;s__
GUT_GENOME025678	MGYG-HGUT-00724	ERS3638754	Uncultured	1724	NA	NA	NA	NA	NA	0	0	0	0	0	0	0	1	1	1	1	1	0	1	d__Bacteria;p__Firmicutes_A;c__Clostridia;o__Oscillospirales;f__Ruminococcaceae;g__Gemmiger;s__	d__Bacteria;p__Firmicutes;c__Clostridia;o__Clostridiales;f__Ruminococcaceae;g__Gemmiger;s__
GUT_GENOME025761	MGYG-HGUT-00725	ERS3638755	Uncultured	1761	1077	61.1584	11967	13044	786186	1.11738	0	0	0	0	149	238	433	260	541	820	557	345	560	d__Bacteria;p__Firmicutes_C;c__Negativicutes;o__Veillonellales;f__Dialisteraceae;g__Dialister;s__Dialister sp000434475	d__Bacteria;p__Firmicutes;c__Negativicutes;o__Veillonellales;f__Veillonellaceae;g__Dialister;s__
GUT_GENOME025881	MGYG-HGUT-00726	ERS3638756	Uncultured	1703	1284	75.3964	5730	7014	282544	1.32412	0	0	0	0	39	26	44	22	48	109	54	47	54	d__Bacteria;p__Firmicutes_A;c__Clostridia;o__Oscillospirales;f__Acutalibacteraceae;g__CAG-180;s__	d__Bacteria;p__Firmicutes;c__Clostridia;o__Clostridiales;f__;g__;s__
GUT_GENOME025984	MGYG-HGUT-00727	ERS3638757	Uncultured	2229	NA	NA	NA	NA	NA	0	0	0	0	0	0	0	1	1	1	1	1	0	1	d__Bacteria;p__Firmicutes_A;c__Clostridia;o__Christensenellales;f__CAG-74;g__;s__	d__Bacteria;p__Firmicutes;c__Clostridia;o__Clostridiales;f__;g__;s__
GUT_GENOME025996	MGYG-HGUT-00728	ERS3638758	Uncultured	1858	NA	NA	NA	NA	NA	0.674139	0	0	0	0	0	0	2	1	2	2	2	1	2	d__Bacteria;p__Firmicutes_A;c__Clostridia;o__UBA1212;f__UBA1255;g__;s__	d__Bacteria;p__Firmicutes;c__Clostridia;o__Clostridiales;f__Ruminococcaceae;g__;s__
GUT_GENOME026008	MGYG-HGUT-00729	ERS3638759	Uncultured	1729	NA	NA	NA	NA	95505	1.19055	0	0	0	0	14	7	35	6	37	56	41	3	42	d__Bacteria;p__Firmicutes_A;c__Clostridia;o__Oscillospirales;f__Oscillospiraceae;g__F23-B02;s__	d__Bacteria;p__Firmicutes;c__Clostridia;o__;f__;g__;s__
GUT_GENOME026012	MGYG-HGUT-00730	ERS3638760	Uncultured	1920	1391	72.4479	8854	10245	341556	1.6856	0	0	0	0	121	109	346	56	276	576	430	283	430	d__Bacteria;p__Firmicutes_A;c__Clostridia;o__Christensenellales;f__CAG-138;g__Phil1;s__Phil1 sp001940855	d__Bacteria;p__Firmicutes;c__Clostridia;o__Clostridiales;f__Christensenellaceae;g__;s__
GUT_GENOME026064	MGYG-HGUT-00731	ERS3638761	Uncultured	1617	NA	NA	NA	NA	NA	0	0	0	0	0	0	0	2	1	1	2	2	0	2	d__Bacteria;p__Actinobacteriota;c__Coriobacteriia;o__Coriobacteriales;f__Coriobacteriaceae;g__Collinsella;s__	d__Bacteria;p__Actinobacteria;c__Coriobacteriia;o__Coriobacteriales;f__Coriobacteriaceae;g__Collinsella;s__
GUT_GENOME026080	MGYG-HGUT-00732	ERS3638762	Uncultured	1637	NA	NA	NA	NA	31038	0.352483	0	0	0	0	0	0	10	2	10	10	10	0	10	d__Bacteria;p__Firmicutes_A;c__Clostridia;o__TANB77;f__CAG-508;g__CAG-245;s__	d__Bacteria;p__Firmicutes;c__Clostridia;o__Clostridiales;f__Clostridiaceae;g__Clostridium;s__
GUT_GENOME026180	MGYG-HGUT-00733	ERS3638763	Uncultured	1597	NA	NA	NA	NA	NA	0	0	0	0	0	0	0	2	1	2	2	2	0	2	d__Bacteria;p__Firmicutes_A;c__Clostridia;o__4C28d-15;f__CAG-727;g__;s__	d__Bacteria;p__Firmicutes;c__Clostridia;o__Clostridiales;f__;g__;s__
GUT_GENOME026187	MGYG-HGUT-00734	ERS3638764	Uncultured	1708	1099	64.3443	3502	4601	154785	0.580302	0	0	0	0	7	24	46	16	54	77	56	28	56	d__Bacteria;p__Firmicutes_A;c__Clostridia;o__4C28d-15;f__CAG-727;g__UBA10281;s__	d__Bacteria;p__Proteobacteria;c__Alphaproteobacteria;o__Rhodospirillales;f__Acetobacteraceae;g__Acidiphilium;s__
GUT_GENOME026217	MGYG-HGUT-00735	ERS3638765	Uncultured	2106	NA	NA	NA	NA	NA	0	0	0	0	0	0	0	1	1	1	1	1	0	1	d__Bacteria;p__Firmicutes_A;c__Clostridia;o__Oscillospirales;f__Oscillospiraceae;g__UBA738;s__	d__Bacteria;p__Firmicutes;c__Clostridia;o__Clostridiales;f__;g__;s__
GUT_GENOME026228	MGYG-HGUT-00736	ERS3638766	Uncultured	1679	NA	NA	NA	NA	NA	0	0	0	0	0	0	0	2	1	2	2	2	1	2	d__Bacteria;p__Firmicutes_A;c__Clostridia;o__Oscillospirales;f__Oscillospiraceae;g__CAG-110;s__	d__Bacteria;p__Firmicutes;c__Clostridia;o__Clostridiales;f__;g__;s__
GUT_GENOME026269	MGYG-HGUT-00737	ERS3638767	Uncultured	1500	NA	NA	NA	NA	NA	0	0	0	0	0	0	0	1	1	1	1	1	0	1	d__Bacteria;p__Actinobacteriota;c__Coriobacteriia;o__Coriobacteriales;f__Coriobacteriaceae;g__Collinsella;s__	d__Bacteria;p__Actinobacteria;c__Coriobacteriia;o__Coriobacteriales;f__Coriobacteriaceae;g__Collinsella;s__
GUT_GENOME026334	MGYG-HGUT-00738	ERS3638768	Uncultured	807	NA	NA	NA	NA	NA	0	0	0	0	0	0	0	1	1	1	1	1	0	1	d__Bacteria;p__Firmicutes_A;c__Clostridia;o__TANB77;f__CAG-508;g__CAG-269;s__	d__Bacteria;p__Firmicutes;c__Clostridia;o__Clostridiales;f__Clostridiaceae;g__Clostridium;s__
GUT_GENOME026466	MGYG-HGUT-00739	ERS3638769	Uncultured	1915	NA	NA	NA	NA	NA	0	0	0	0	0	0	0	1	1	1	1	1	1	1	d__Bacteria;p__Firmicutes_A;c__Clostridia;o__Oscillospirales;f__Oscillospiraceae;g__Ruminiclostridium_C;s__	d__Bacteria;p__Firmicutes;c__;o__;f__;g__;s__
GUT_GENOME026473	MGYG-HGUT-00740	ERS3638770	Uncultured	1956	1593	81.4417	1485	3078	121495	1.09395	0	0	0	0	8	1	12	3	11	21	18	12	19	d__Bacteria;p__Verrucomicrobiota;c__Verrucomicrobiae;o__Opitutales;f__CAG-312;g__CAG-312;s__CAG-312 sp001917305	d__Bacteria;p__Verrucomicrobia;c__;o__;f__;g__;s__
GUT_GENOME026639	MGYG-HGUT-00741	ERS3638771	Uncultured	2151	1315	61.1344	4363	5678	102145	1.41772	0	0	0	0	7	4	13	4	17	24	21	16	21	d__Bacteria;p__Firmicutes_A;c__Clostridia;o__Oscillospirales;f__Oscillospiraceae;g__CAG-170;s__	d__Bacteria;p__Firmicutes;c__;o__;f__;g__;s__
GUT_GENOME026646	MGYG-HGUT-00742	ERS3638772	Uncultured	1941	1285	66.203	1818	3103	78918	1.13245	0	0	0	0	7	9	28	4	13	44	37	22	37	d__Bacteria;p__Firmicutes_C;c__Negativicutes;o__Veillonellales;f__Dialisteraceae;g__Dialister;s__	d__Bacteria;p__Firmicutes;c__Negativicutes;o__Veillonellales;f__Veillonellaceae;g__Dialister;s__
GUT_GENOME026702	MGYG-HGUT-00743	ERS3638773	Uncultured	2306	1342	58.196	28618	29960	478591	1.39472	0	0	0	0	118	103	315	143	449	536	437	235	437	d__Bacteria;p__Firmicutes_A;c__Clostridia;o__Oscillospirales;f__Oscillospiraceae;g__CAG-110;s__CAG-110 sp000434635	d__Bacteria;p__Firmicutes;c__;o__;f__;g__;s__
GUT_GENOME026716	MGYG-HGUT-00744	ERS3638774	Uncultured	1634	NA	NA	NA	NA	124098	0.979163	0	0	0	0	1	5	6	7	8	12	8	3	8	d__Bacteria;p__Actinobacteriota;c__Coriobacteriia;o__Coriobacteriales;f__Coriobacteriaceae;g__Collinsella;s__	d__Bacteria;p__Actinobacteria;c__Coriobacteriia;o__Coriobacteriales;f__Coriobacteriaceae;g__Collinsella;s__
GUT_GENOME026742	MGYG-HGUT-00745	ERS3638775	Uncultured	2338	NA	NA	NA	NA	17554	0.206495	0	0	0	0	0	1	2	1	2	3	2	1	2	d__Bacteria;p__Firmicutes_A;c__Clostridia;o__Christensenellales;f__CAG-74;g__RUG563;s__	d__Bacteria;p__Firmicutes;c__Clostridia;o__Clostridiales;f__;g__;s__
GUT_GENOME026750	MGYG-HGUT-00746	ERS3638776	Uncultured	1918	NA	NA	NA	NA	1415	0.464756	0	0	0	0	0	0	4	1	2	4	4	1	4	d__Bacteria;p__Firmicutes_A;c__Clostridia;o__Oscillospirales;f__Oscillospiraceae;g__UBA1777;s__	d__Bacteria;p__Firmicutes;c__Clostridia;o__Clostridiales;f__;g__;s__
GUT_GENOME026754	MGYG-HGUT-00747	ERS3638777	Uncultured	2121	NA	NA	NA	NA	NA	0	0	0	0	0	0	0	1	1	1	1	1	1	1	d__Bacteria;p__Firmicutes_A;c__Clostridia;o__Christensenellales;f__CAG-74;g__RUG563;s__	d__Bacteria;p__Firmicutes;c__Clostridia;o__Clostridiales;f__;g__;s__
GUT_GENOME026764	MGYG-HGUT-00748	ERS3638778	Uncultured	1542	NA	NA	NA	NA	30614	0.682065	0	0	0	0	0	1	9	3	9	10	9	1	9	d__Bacteria;p__Firmicutes_A;c__Clostridia;o__4C28d-15;f__CAG-552;g__UBA10677;s__	d__Bacteria;p__Firmicutes;c__;o__;f__;g__;s__
GUT_GENOME026773	MGYG-HGUT-00749	ERS3638779	Uncultured	1011	NA	NA	NA	NA	NA	0	0	0	0	0	0	0	2	1	2	2	2	0	2	d__Bacteria;p__Firmicutes_A;c__Clostridia;o__4C28d-15;f__CAG-917;g__CAG-917;s__	d__Bacteria;p__Firmicutes;c__Negativicutes;o__Acidaminococcales;f__Acidaminococcaceae;g__Acidaminococcus;s__
GUT_GENOME026784	MGYG-HGUT-00750	ERS3638780	Uncultured	1620	NA	NA	NA	NA	51807	0.609874	0	0	0	0	0	0	7	2	5	7	7	0	7	d__Bacteria;p__Firmicutes_A;c__Clostridia;o__Oscillospirales;f__CAG-272;g__CAG-724;s__	d__Bacteria;p__Firmicutes;c__Clostridia;o__Clostridiales;f__Ruminococcaceae;g__Ruminococcus;s__
GUT_GENOME026810	MGYG-HGUT-00751	ERS3638781	Uncultured	914	NA	NA	NA	NA	4	0	0	0	0	0	0	0	3	1	3	3	3	1	3	d__Bacteria;p__Firmicutes_A;c__Clostridia;o__4C28d-15;f__UBA1242;g__UBA11490;s__	d__Bacteria;p__Firmicutes;c__Clostridia;o__Clostridiales;f__Catabacteriaceae;g__Catabacter;s__
GUT_GENOME026811	MGYG-HGUT-00752	ERS3638782	Uncultured	2375	NA	NA	NA	NA	45909	0.65525	0	0	0	0	0	0	5	4	5	5	5	1	5	d__Bacteria;p__Firmicutes_A;c__Clostridia;o__Oscillospirales;f__Acutalibacteraceae;g__UBA737;s__	d__Bacteria;p__Firmicutes;c__Clostridia;o__Clostridiales;f__Ruminococcaceae;g__;s__
GUT_GENOME026837	MGYG-HGUT-00753	ERS3638783	Uncultured	1713	NA	NA	NA	NA	13414	0.492547	0	0	0	0	0	2	4	2	5	6	5	2	5	d__Bacteria;p__Firmicutes_A;c__Clostridia;o__Oscillospirales;f__Oscillospiraceae;g__ER4;s__	d__Bacteria;p__Firmicutes;c__Clostridia;o__Clostridiales;f__Oscillospiraceae;g__;s__
GUT_GENOME027270	MGYG-HGUT-00754	ERS3638784	Uncultured	1367	NA	NA	NA	NA	NA	0	0	0	0	0	1	0	1	1	1	2	1	0	1	d__Bacteria;p__Firmicutes;c__Bacilli;o__Lactobacillales;f__Streptococcaceae;g__Streptococcus;s__	d__Bacteria;p__Firmicutes;c__Bacilli;o__Lactobacillales;f__Streptococcaceae;g__Streptococcus;s__
GUT_GENOME027278	MGYG-HGUT-00755	ERS3638785	Uncultured	1649	NA	NA	NA	NA	29150	0.74335	0	0	0	0	0	1	7	1	5	8	7	6	7	d__Bacteria;p__Campylobacterota;c__Campylobacteria;o__Campylobacterales;f__Campylobacteraceae;g__Campylobacter;s__	d__Bacteria;p__Proteobacteria;c__Epsilonproteobacteria;o__Campylobacterales;f__Campylobacteraceae;g__Campylobacter;s__
GUT_GENOME027286	MGYG-HGUT-00756	ERS3638786	Cultured (unknown)	1590	NA	NA	NA	NA	65913	0.69313	0	0	0	0	4	3	5	6	12	12	10	4	10	d__Bacteria;p__Actinobacteriota;c__Actinobacteria;o__Actinomycetales;f__Bifidobacteriaceae;g__Bifidobacterium;s__Bifidobacterium sp002742445	d__Bacteria;p__Actinobacteria;c__Actinobacteria;o__Bifidobacteriales;f__Bifidobacteriaceae;g__Bifidobacterium;s__
GUT_GENOME027297	MGYG-HGUT-00757	ERS3638787	Cultured (unknown)	964	NA	NA	NA	NA	NA	0	0	0	0	0	0	0	2	2	2	2	2	0	2	d__Bacteria;p__Firmicutes_C;c__Negativicutes;o__Veillonellales;f__Negativicoccaceae;g__Negativicoccus;s__Negativicoccus massiliensis	d__Bacteria;p__Firmicutes;c__Negativicutes;o__Veillonellales;f__Veillonellaceae;g__Negativicoccus;s__Negativicoccus massiliensis
GUT_GENOME027298	MGYG-HGUT-00758	ERS3638788	Cultured (human)	1137	NA	NA	NA	NA	NA	0	0	0	0	0	0	0	1	1	1	1	1	0	1	d__Bacteria;p__Firmicutes_A;c__Clostridia;o__Tissierellales;f__Peptoniphilaceae;g__Peptoniphilus_A;s__Peptoniphilus_A harei	d__Bacteria;p__Firmicutes;c__Tissierellia;o__Tissierellales;f__Peptoniphilaceae;g__Peptoniphilus;s__Peptoniphilus harei
GUT_GENOME027303	MGYG-HGUT-00759	ERS3638789	Uncultured	1954	NA	NA	NA	NA	NA	0	0	0	0	0	0	0	1	1	1	1	1	0	1	d__Bacteria;p__Actinobacteriota;c__Actinobacteria;o__Mycobacteriales;f__Mycobacteriaceae;g__Corynebacterium;s__	d__Bacteria;p__Actinobacteria;c__Actinobacteria;o__Corynebacteriales;f__Corynebacteriaceae;g__Corynebacterium;s__
GUT_GENOME027309	MGYG-HGUT-00760	ERS3638790	Cultured (human)	2423	1367	56.4177	3826	5193	315705	0.232522	0	0	0	0	3	1	26	20	27	30	27	11	27	d__Bacteria;p__Bacteroidota;c__Bacteroidia;o__Bacteroidales;f__Bacteroidaceae;g__Prevotella;s__	d__Bacteria;p__Bacteroidetes;c__Bacteroidia;o__Bacteroidales;f__Prevotellaceae;g__Prevotella;s__
GUT_GENOME027317	MGYG-HGUT-00761	ERS3638791	Uncultured	1367	NA	NA	NA	NA	26	0	0	0	0	0	1	0	2	1	2	3	2	0	2	d__Bacteria;p__Firmicutes_A;c__Clostridia;o__Tissierellales;f__Helcococcaceae;g__Anaerococcus;s__	d__Bacteria;p__Firmicutes;c__Tissierellia;o__Tissierellales;f__Peptoniphilaceae;g__Anaerococcus;s__
GUT_GENOME027326	MGYG-HGUT-00762	ERS3638792	Cultured (unknown)	1335	NA	NA	NA	NA	NA	0	0	0	0	0	0	0	1	1	1	1	1	0	1	d__Bacteria;p__Actinobacteriota;c__Actinobacteria;o__Mycobacteriales;f__Mycobacteriaceae;g__Corynebacterium;s__Corynebacterium glucuronolyticum	d__Bacteria;p__Actinobacteria;c__Actinobacteria;o__Corynebacteriales;f__Corynebacteriaceae;g__Corynebacterium;s__Corynebacterium glucuronolyticum
GUT_GENOME027331	MGYG-HGUT-00763	ERS3638793	Uncultured	1137	NA	NA	NA	NA	NA	0	0	0	0	0	0	0	1	1	1	1	1	0	1	d__Bacteria;p__Bacteroidota;c__Bacteroidia;o__Bacteroidales;f__Porphyromonadaceae;g__Porphyromonas;s__	d__Bacteria;p__Bacteroidetes;c__Bacteroidia;o__Bacteroidales;f__Porphyromonadaceae;g__Porphyromonas;s__
GUT_GENOME027334	MGYG-HGUT-00764	ERS3638794	Uncultured	1541	NA	NA	NA	NA	46520	0.390221	0	0	0	0	2	0	7	3	6	9	7	2	7	d__Bacteria;p__Bacteroidota;c__Bacteroidia;o__Bacteroidales;f__Porphyromonadaceae;g__Porphyromonas;s__	d__Bacteria;p__Bacteroidetes;c__Bacteroidia;o__Bacteroidales;f__Porphyromonadaceae;g__Porphyromonas;s__
GUT_GENOME027390	MGYG-HGUT-00765	ERS3638795	Cultured (unknown)	1580	NA	NA	NA	NA	102729	0.576208	0	0	0	0	2	1	11	9	10	14	11	6	12	d__Bacteria;p__Bacteroidota;c__Bacteroidia;o__Bacteroidales;f__Porphyromonadaceae;g__Porphyromonas;s__Porphyromonas bennonis	d__Bacteria;p__Bacteroidetes;c__Bacteroidia;o__Bacteroidales;f__Porphyromonadaceae;g__Porphyromonas;s__Porphyromonas bennonis
GUT_GENOME027393	MGYG-HGUT-00766	ERS3638796	Uncultured	1473	NA	NA	NA	NA	100203	0.88577	0	0	0	0	0	0	11	5	7	11	11	8	11	d__Bacteria;p__Firmicutes_A;c__Clostridia;o__Tissierellales;f__Ezakiellaceae;g__Fenollaria;s__	d__Bacteria;p__Firmicutes;c__Clostridia;o__Clostridiales;f__;g__Fenollaria;s__
GUT_GENOME027519	MGYG-HGUT-00767	ERS3638797	Cultured (human)	2051	NA	NA	NA	NA	NA	0	0	0	0	0	1	0	0	1	1	1	1	0	1	d__Bacteria;p__Actinobacteriota;c__Coriobacteriia;o__Coriobacteriales;f__Eggerthellaceae;g__;s__	d__Bacteria;p__Actinobacteria;c__Coriobacteriia;o__Eggerthellales;f__Eggerthellaceae;g__;s__
GUT_GENOME027533	MGYG-HGUT-00768	ERS3638798	Uncultured	1939	NA	NA	NA	NA	NA	0	0	0	0	0	1	0	0	1	1	1	1	1	1	d__Bacteria;p__Actinobacteriota;c__Coriobacteriia;o__Coriobacteriales;f__Coriobacteriaceae;g__Collinsella;s__	d__Bacteria;p__Actinobacteria;c__Coriobacteriia;o__Coriobacteriales;f__Coriobacteriaceae;g__Collinsella;s__
GUT_GENOME027572	MGYG-HGUT-00769	ERS3638799	Uncultured	1783	NA	NA	NA	NA	NA	0	0	0	0	0	2	0	0	1	1	2	1	1	1	d__Bacteria;p__Actinobacteriota;c__Coriobacteriia;o__Coriobacteriales;f__Coriobacteriaceae;g__Collinsella;s__	d__Bacteria;p__Actinobacteria;c__Coriobacteriia;o__Coriobacteriales;f__Coriobacteriaceae;g__Collinsella;s__
GUT_GENOME027582	MGYG-HGUT-00770	ERS3638800	Uncultured	1916	NA	NA	NA	NA	NA	0	0	0	0	0	2	0	0	1	1	2	1	1	1	d__Bacteria;p__Actinobacteriota;c__Coriobacteriia;o__Coriobacteriales;f__Coriobacteriaceae;g__Collinsella;s__	d__Bacteria;p__Actinobacteria;c__Coriobacteriia;o__Coriobacteriales;f__Coriobacteriaceae;g__Collinsella;s__
GUT_GENOME027596	MGYG-HGUT-00771	ERS3638801	Cultured (unknown)	1833	NA	NA	NA	NA	842	0.588658	0	0	0	0	3	0	0	1	3	3	2	0	2	d__Bacteria;p__Firmicutes;c__Bacilli;o__Lactobacillales;f__Streptococcaceae;g__Lactococcus;s__Lactococcus lactis_E	d__Bacteria;p__Firmicutes;c__Bacilli;o__Lactobacillales;f__Streptococcaceae;g__Lactococcus;s__Lactococcus lactis
GUT_GENOME027665	MGYG-HGUT-00772	ERS3638802	Uncultured	1725	NA	NA	NA	NA	180829	0	0	0	0	0	14	0	0	6	10	14	7	7	7	d__Bacteria;p__Actinobacteriota;c__Coriobacteriia;o__Coriobacteriales;f__Coriobacteriaceae;g__Collinsella;s__	d__Bacteria;p__Actinobacteria;c__Coriobacteriia;o__Coriobacteriales;f__Coriobacteriaceae;g__Collinsella;s__
GUT_GENOME027748	MGYG-HGUT-00773	ERS3638803	Uncultured	1957	1420	72.56	3511	4931	144792	1.45562	0	0	0	0	42	24	54	10	84	120	69	37	69	d__Bacteria;p__Firmicutes;c__Bacilli;o__Erysipelotrichales;f__Erysipelotrichaceae;g__Solobacterium;s__	d__Bacteria;p__Firmicutes;c__Erysipelotrichia;o__Erysipelotrichales;f__Erysipelotrichaceae;g__;s__
GUT_GENOME027824	MGYG-HGUT-00774	ERS3638804	Uncultured	2948	NA	NA	NA	NA	677	0.674139	0	0	0	0	2	0	1	1	3	3	2	2	2	d__Bacteria;p__Firmicutes_A;c__Clostridia;o__Lachnospirales;f__Lachnospiraceae;g__Clostridium_M;s__	d__Bacteria;p__Firmicutes;c__Clostridia;o__Clostridiales;f__Clostridiaceae;g__Clostridium;s__
GUT_GENOME027831	MGYG-HGUT-00775	ERS3638805	Uncultured	1557	NA	NA	NA	NA	NA	0	0	0	0	0	1	0	0	1	1	1	1	0	1	d__Bacteria;p__Actinobacteriota;c__Actinobacteria;o__Actinomycetales;f__Bifidobacteriaceae;g__Bifidobacterium;s__	d__Bacteria;p__Actinobacteria;c__Actinobacteria;o__Bifidobacteriales;f__Bifidobacteriaceae;g__Bifidobacterium;s__
GUT_GENOME027890	MGYG-HGUT-00776	ERS3638806	Uncultured	1537	NA	NA	NA	NA	NA	0	0	0	0	0	1	0	0	1	1	1	1	0	1	d__Bacteria;p__Firmicutes_C;c__Negativicutes;o__Veillonellales;f__Dialisteraceae;g__UBA5809;s__UBA5809 sp002417965	d__Bacteria;p__Firmicutes;c__Negativicutes;o__Veillonellales;f__Veillonellaceae;g__;s__
GUT_GENOME027928	MGYG-HGUT-00777	ERS3638807	Uncultured	1842	NA	NA	NA	NA	NA	0	0	0	0	0	2	0	0	1	1	2	1	1	1	d__Bacteria;p__Actinobacteriota;c__Coriobacteriia;o__Coriobacteriales;f__Coriobacteriaceae;g__Collinsella;s__	d__Bacteria;p__Actinobacteria;c__Coriobacteriia;o__Coriobacteriales;f__Coriobacteriaceae;g__Collinsella;s__
GUT_GENOME028003	MGYG-HGUT-00778	ERS3638808	Uncultured	1786	NA	NA	NA	NA	NA	0	0	0	0	0	2	0	0	1	1	2	1	1	1	d__Bacteria;p__Actinobacteriota;c__Coriobacteriia;o__Coriobacteriales;f__Coriobacteriaceae;g__Collinsella;s__	d__Bacteria;p__Actinobacteria;c__Coriobacteriia;o__Coriobacteriales;f__Coriobacteriaceae;g__Collinsella;s__
GUT_GENOME028802	MGYG-HGUT-00779	ERS3638809	Uncultured	2083	1332	63.9462	2976	4308	147991	0.214135	0	0	0	0	12	5	24	4	21	41	25	16	25	d__Bacteria;p__Bacteroidota;c__Bacteroidia;o__Bacteroidales;f__Bacteroidaceae;g__Prevotella;s__Prevotella sp000431975	d__Bacteria;p__Bacteroidetes;c__Bacteroidia;o__Bacteroidales;f__Prevotellaceae;g__Prevotella;s__
GUT_GENOME029137	MGYG-HGUT-00780	ERS3638810	Uncultured	1790	NA	NA	NA	NA	49321	0.952543	0	0	0	0	6	0	0	4	6	6	5	1	5	d__Bacteria;p__Actinobacteriota;c__Coriobacteriia;o__Coriobacteriales;f__Coriobacteriaceae;g__Collinsella;s__	d__Bacteria;p__Actinobacteria;c__Coriobacteriia;o__Coriobacteriales;f__Coriobacteriaceae;g__Collinsella;s__
GUT_GENOME029301	MGYG-HGUT-00781	ERS3638811	Uncultured	2565	1969	76.7641	2442	4411	71531	0.741736	0	0	0	0	23	8	37	4	43	68	55	16	55	d__Bacteria;p__Bacteroidota;c__Bacteroidia;o__Bacteroidales;f__Bacteroidaceae;g__Bacteroides_A;s__	d__Bacteria;p__Bacteroidetes;c__Bacteroidia;o__Bacteroidales;f__Bacteroidaceae;g__Bacteroides;s__
GUT_GENOME029304	MGYG-HGUT-00782	ERS3638812	Uncultured	1789	1349	75.4053	1436	2785	125169	0.269123	0	0	0	0	5	5	11	12	16	21	18	12	19	d__Bacteria;p__Firmicutes_C;c__Negativicutes;o__Acidaminococcales;f__Acidaminococcaceae;g__;s__	d__Bacteria;p__Firmicutes;c__Negativicutes;o__Acidaminococcales;f__Acidaminococcaceae;g__;s__
GUT_GENOME029599	MGYG-HGUT-00783	ERS3638813	Uncultured	1832	NA	NA	NA	NA	NA	0	0	0	0	0	1	0	1	1	1	2	1	1	2	d__Bacteria;p__Firmicutes_C;c__Negativicutes;o__Veillonellales;f__Veillonellaceae;g__Veillonella_A;s__	d__Bacteria;p__Firmicutes;c__Negativicutes;o__Veillonellales;f__Veillonellaceae;g__Veillonella;s__
GUT_GENOME029635	MGYG-HGUT-00784	ERS3638814	Uncultured	1276	1015	79.5455	6661	7676	59376	1.33435	0	0	0	0	45	39	96	13	87	180	124	88	136	d__Bacteria;p__Firmicutes;c__Bacilli;o__RF39;f__CAG-611;g__CAG-417;s__CAG-417 sp000432835	d__Bacteria;p__Firmicutes;c__Clostridia;o__Clostridiales;f__Clostridiaceae;g__Clostridium;s__
GUT_GENOME029683	MGYG-HGUT-00785	ERS3638815	Uncultured	1011	NA	NA	NA	NA	NA	0	0	0	0	0	1	0	0	1	1	1	1	0	1	d__Bacteria;p__Actinobacteriota;c__Coriobacteriia;o__Coriobacteriales;f__Atopobiaceae;g__Lancefieldella;s__	d__Bacteria;p__Actinobacteria;c__Coriobacteriia;o__Coriobacteriales;f__Atopobiaceae;g__Atopobium;s__
GUT_GENOME029780	MGYG-HGUT-00786	ERS3638816	Uncultured	1574	NA	NA	NA	NA	NA	0	0	0	0	0	1	0	1	1	1	2	2	0	2	d__Bacteria;p__Firmicutes_C;c__Negativicutes;o__Veillonellales;f__Veillonellaceae;g__Veillonella;s__Veillonella sp002959755	d__Bacteria;p__Firmicutes;c__Negativicutes;o__Veillonellales;f__Veillonellaceae;g__Veillonella;s__Veillonella dispar
GUT_GENOME029840	MGYG-HGUT-00787	ERS3638817	Cultured (unknown)	1811	1141	63.0039	3426	4567	296355	0	0	0	0	0	12	0	33	37	39	45	44	25	44	d__Bacteria;p__Actinobacteriota;c__Coriobacteriia;o__Coriobacteriales;f__Coriobacteriaceae;g__Collinsella;s__Collinsella sp002232035	d__Bacteria;p__Actinobacteria;c__Coriobacteriia;o__Coriobacteriales;f__Coriobacteriaceae;g__Collinsella;s__Collinsella aerofaciens
GUT_GENOME029877	MGYG-HGUT-00788	ERS3638818	Cultured (unknown)	2320	NA	NA	NA	NA	NA	0	0	0	0	0	1	0	1	1	1	2	2	2	2	d__Bacteria;p__Bacteroidota;c__Bacteroidia;o__Bacteroidales;f__Bacteroidaceae;g__Bacteroides;s__Bacteroides pyogenes	d__Bacteria;p__Bacteroidetes;c__Bacteroidia;o__Bacteroidales;f__Bacteroidaceae;g__Bacteroides;s__Bacteroides pyogenes
GUT_GENOME030016	MGYG-HGUT-00789	ERS3638819	Uncultured	1733	NA	NA	NA	NA	NA	0	0	0	0	0	1	0	0	1	1	1	1	1	1	d__Bacteria;p__Actinobacteriota;c__Coriobacteriia;o__Coriobacteriales;f__Coriobacteriaceae;g__Collinsella;s__Collinsella sp002232035	d__Bacteria;p__Actinobacteria;c__Coriobacteriia;o__Coriobacteriales;f__Coriobacteriaceae;g__Collinsella;s__Collinsella aerofaciens
GUT_GENOME030277	MGYG-HGUT-00790	ERS3638820	Cultured (unknown)	1946	NA	NA	NA	NA	NA	0	0	0	0	0	1	0	1	1	1	2	2	2	2	d__Bacteria;p__Fusobacteriota;c__Fusobacteriia;o__Fusobacteriales;f__Fusobacteriaceae;g__Fusobacterium;s__Fusobacterium nucleatum_E	d__Bacteria;p__Fusobacteria;c__Fusobacteriia;o__Fusobacteriales;f__Fusobacteriaceae;g__Fusobacterium;s__Fusobacterium nucleatum
GUT_GENOME030812	MGYG-HGUT-00791	ERS3638821	Uncultured	1556	NA	NA	NA	NA	63572	1.26488	0	0	0	0	8	0	15	7	20	23	21	0	21	d__Bacteria;p__Firmicutes_A;c__Clostridia;o__TANB77;f__CAG-508;g__CAG-269;s__	d__Bacteria;p__Firmicutes;c__Clostridia;o__Clostridiales;f__Clostridiaceae;g__Clostridium;s__
GUT_GENOME031326	MGYG-HGUT-00792	ERS3638822	Uncultured	1267	NA	NA	NA	NA	41994	0.674139	0	0	0	0	4	1	5	3	6	10	8	5	8	d__Bacteria;p__Firmicutes_A;c__Clostridia;o__Peptostreptococcales;f__Anaerovoracaceae;g__Eubacterium_M;s__	d__Bacteria;p__Firmicutes;c__Clostridia;o__Clostridiales;f__Clostridiales Family XIII. Incertae Sedis;g__;s__
GUT_GENOME031380	MGYG-HGUT-00793	ERS3638823	Uncultured	1591	NA	NA	NA	NA	NA	0	0	0	0	0	1	0	1	1	1	2	2	0	2	d__Bacteria;p__Proteobacteria;c__Gammaproteobacteria;o__Enterobacterales;f__Succinivibrionaceae;g__Succinivibrio;s__	d__Bacteria;p__Proteobacteria;c__Gammaproteobacteria;o__Aeromonadales;f__Succinivibrionaceae;g__Succinatimonas;s__
GUT_GENOME031419	MGYG-HGUT-00794	ERS3638824	Uncultured	2278	NA	NA	NA	NA	NA	0	0	0	0	0	1	0	1	1	1	2	2	0	2	d__Bacteria;p__Firmicutes_C;c__Negativicutes;o__Selenomonadales;f__Selenomonadaceae;g__Megamonas;s__	d__Bacteria;p__Firmicutes;c__Negativicutes;o__Selenomonadales;f__Selenomonadaceae;g__Megamonas;s__
GUT_GENOME031710	MGYG-HGUT-00795	ERS3638825	Uncultured	1725	NA	NA	NA	NA	NA	0	0	0	0	0	1	0	0	1	1	1	1	0	1	d__Bacteria;p__Actinobacteriota;c__Coriobacteriia;o__Coriobacteriales;f__Coriobacteriaceae;g__Collinsella;s__	d__Bacteria;p__Actinobacteria;c__Coriobacteriia;o__Coriobacteriales;f__Coriobacteriaceae;g__Collinsella;s__
GUT_GENOME031782	MGYG-HGUT-00796	ERS3638826	Cultured (animal)	2281	NA	NA	NA	NA	31549	0.772572	0	0	0	0	5	0	7	1	6	12	8	7	8	d__Bacteria;p__Proteobacteria;c__Gammaproteobacteria;o__Burkholderiales;f__Burkholderiaceae;g__Turicimonas;s__Turicimonas muris	d__Bacteria;p__Proteobacteria;c__Betaproteobacteria;o__Burkholderiales;f__Sutterellaceae;g__Turicimonas;s__Turicimonas muris
GUT_GENOME031806	MGYG-HGUT-00797	ERS3638827	Uncultured	1776	NA	NA	NA	NA	NA	0	0	0	0	0	1	0	0	1	1	1	1	1	1	d__Bacteria;p__Actinobacteriota;c__Coriobacteriia;o__Coriobacteriales;f__Coriobacteriaceae;g__Collinsella;s__	d__Bacteria;p__Actinobacteria;c__Coriobacteriia;o__Coriobacteriales;f__Coriobacteriaceae;g__Collinsella;s__
GUT_GENOME031916	MGYG-HGUT-00798	ERS3638828	Uncultured	1874	NA	NA	NA	NA	NA	0	0	0	0	0	1	0	0	1	1	1	1	1	1	d__Bacteria;p__Actinobacteriota;c__Coriobacteriia;o__Coriobacteriales;f__Coriobacteriaceae;g__Collinsella;s__	d__Bacteria;p__Actinobacteria;c__Coriobacteriia;o__Coriobacteriales;f__Coriobacteriaceae;g__Collinsella;s__
GUT_GENOME032358	MGYG-HGUT-00799	ERS3638829	Uncultured	681	NA	NA	NA	NA	NA	0	0	0	0	0	1	0	0	1	1	1	1	0	1	d__Bacteria;p__Actinobacteriota;c__Coriobacteriia;o__Coriobacteriales;f__Coriobacteriaceae;g__Collinsella;s__	d__Bacteria;p__Actinobacteria;c__Coriobacteriia;o__Coriobacteriales;f__Coriobacteriaceae;g__Collinsella;s__
GUT_GENOME032405	MGYG-HGUT-00800	ERS3638830	Uncultured	1319	NA	NA	NA	NA	NA	0	0	0	0	0	1	0	0	1	1	1	1	0	1	d__Bacteria;p__Fusobacteriota;c__Fusobacteriia;o__Fusobacteriales;f__Fusobacteriaceae;g__Fusobacterium_B;s__	d__Bacteria;p__Fusobacteria;c__Fusobacteriia;o__Fusobacteriales;f__Fusobacteriaceae;g__Fusobacterium;s__
GUT_GENOME032415	MGYG-HGUT-00801	ERS3638831	Uncultured	1833	NA	NA	NA	NA	NA	0	0	0	0	0	1	0	0	1	1	1	1	1	1	d__Bacteria;p__Actinobacteriota;c__Coriobacteriia;o__Coriobacteriales;f__Coriobacteriaceae;g__Collinsella;s__Collinsella sp002232035	d__Bacteria;p__Actinobacteria;c__Coriobacteriia;o__Coriobacteriales;f__Coriobacteriaceae;g__Collinsella;s__
GUT_GENOME032561	MGYG-HGUT-00802	ERS3638832	Uncultured	1857	NA	NA	NA	NA	NA	0	0	0	0	0	1	0	0	1	1	1	1	1	1	d__Bacteria;p__Actinobacteriota;c__Coriobacteriia;o__Coriobacteriales;f__Coriobacteriaceae;g__Collinsella;s__	d__Bacteria;p__Actinobacteria;c__Coriobacteriia;o__Coriobacteriales;f__Coriobacteriaceae;g__Collinsella;s__
GUT_GENOME032633	MGYG-HGUT-00803	ERS3638833	Uncultured	957	NA	NA	NA	NA	7765	0.206495	0	0	0	0	1	1	1	1	2	3	2	2	2	d__Bacteria;p__Firmicutes;c__Bacilli;o__Mycoplasmatales;f__Mycoplasmoidaceae;g__;s__	d__Bacteria;p__Tenericutes;c__Mollicutes;o__Mycoplasmatales;f__Mycoplasmataceae;g__;s__
GUT_GENOME032708	MGYG-HGUT-00804	ERS3638834	Uncultured	918	NA	NA	NA	NA	NA	0	0	0	0	0	1	0	0	1	1	1	1	0	1	d__Bacteria;p__Proteobacteria;c__Gammaproteobacteria;o__Burkholderiales;f__Burkholderiaceae;g__Sutterella;s__	d__Bacteria;p__Proteobacteria;c__Betaproteobacteria;o__Burkholderiales;f__Sutterellaceae;g__Sutterella;s__
GUT_GENOME032757	MGYG-HGUT-00805	ERS3638835	Uncultured	1800	NA	NA	NA	NA	NA	0	0	0	0	0	1	0	0	1	1	1	1	1	1	d__Bacteria;p__Actinobacteriota;c__Coriobacteriia;o__Coriobacteriales;f__Coriobacteriaceae;g__Collinsella;s__	d__Bacteria;p__Actinobacteria;c__Coriobacteriia;o__Coriobacteriales;f__Coriobacteriaceae;g__Collinsella;s__
GUT_GENOME032966	MGYG-HGUT-00806	ERS3638836	Uncultured	2499	NA	NA	NA	NA	68384	0.952543	0	0	0	0	4	2	2	2	5	8	5	3	5	d__Bacteria;p__Firmicutes_A;c__Clostridia;o__Lachnospirales;f__Lachnospiraceae;g__Blautia_A;s__	d__Bacteria;p__Firmicutes;c__Clostridia;o__Clostridiales;f__Lachnospiraceae;g__Blautia;s__
GUT_GENOME033115	MGYG-HGUT-00807	ERS3638837	Uncultured	2119	NA	NA	NA	NA	NA	0	0	0	0	0	1	0	0	1	1	1	1	1	1	d__Bacteria;p__Firmicutes_A;c__Clostridia;o__Eubacteriales;f__Anaerofustaceae;g__Anaerofustis;s__	d__Bacteria;p__Firmicutes;c__Clostridia;o__Clostridiales;f__Eubacteriaceae;g__Anaerofustis;s__
GUT_GENOME033131	MGYG-HGUT-00808	ERS3638838	Uncultured	1855	NA	NA	NA	NA	NA	0	0	0	0	0	1	0	0	1	1	1	1	0	1	d__Bacteria;p__Firmicutes_A;c__Clostridia;o__Oscillospirales;f__Oscillospiraceae;g__Oscillibacter;s__	d__Bacteria;p__Firmicutes;c__Clostridia;o__Clostridiales;f__Oscillospiraceae;g__Oscillibacter;s__
GUT_GENOME033290	MGYG-HGUT-00809	ERS3638839	Uncultured	2090	NA	NA	NA	NA	8338	0.564748	0	0	0	0	2	0	1	1	2	3	3	1	3	d__Bacteria;p__Firmicutes_A;c__Clostridia;o__Oscillospirales;f__Acutalibacteraceae;g__UBA1691;s__	d__Bacteria;p__Firmicutes;c__Clostridia;o__Clostridiales;f__Ruminococcaceae;g__;s__
GUT_GENOME033647	MGYG-HGUT-00810	ERS3638840	Uncultured	1925	1434	74.4935	2983	4417	219834	0.780393	0	0	0	0	33	7	32	13	55	72	50	28	52	d__Bacteria;p__Proteobacteria;c__Gammaproteobacteria;o__Burkholderiales;f__Burkholderiaceae;g__Sutterella;s__	d__Bacteria;p__Proteobacteria;c__Betaproteobacteria;o__Burkholderiales;f__Sutterellaceae;g__Sutterella;s__
GUT_GENOME033705	MGYG-HGUT-00811	ERS3638841	Uncultured	1804	NA	NA	NA	NA	NA	0	0	0	0	0	1	0	0	1	1	1	1	1	1	d__Bacteria;p__Actinobacteriota;c__Coriobacteriia;o__Coriobacteriales;f__Coriobacteriaceae;g__Collinsella;s__	d__Bacteria;p__Actinobacteria;c__Coriobacteriia;o__Coriobacteriales;f__Coriobacteriaceae;g__Collinsella;s__
GUT_GENOME033839	MGYG-HGUT-00812	ERS3638842	Uncultured	1620	NA	NA	NA	NA	NA	0	0	0	0	0	1	0	0	1	1	1	1	0	1	d__Bacteria;p__Actinobacteriota;c__Coriobacteriia;o__Coriobacteriales;f__Coriobacteriaceae;g__Collinsella;s__	d__Bacteria;p__Actinobacteria;c__Coriobacteriia;o__Coriobacteriales;f__Coriobacteriaceae;g__Collinsella;s__
GUT_GENOME033875	MGYG-HGUT-00813	ERS3638843	Uncultured	2012	NA	NA	NA	NA	78566	0.638311	0	0	0	0	16	3	1	4	6	20	7	0	7	d__Bacteria;p__Cyanobacteria;c__Vampirovibrionia;o__Gastranaerophilales;f__Gastranaerophilaceae;g__Zag1;s__Zag1 sp000437435	d__Bacteria;p__Firmicutes;c__Clostridia;o__Clostridiales;f__Clostridiaceae;g__Clostridium;s__
GUT_GENOME034170	MGYG-HGUT-00814	ERS3638844	Uncultured	1533	NA	NA	NA	NA	NA	0	0	0	0	0	1	0	0	1	1	1	1	0	1	d__Bacteria;p__Proteobacteria;c__Gammaproteobacteria;o__Burkholderiales;f__Burkholderiaceae;g__CAG-521;s__	d__Bacteria;p__Proteobacteria;c__Betaproteobacteria;o__Burkholderiales;f__Sutterellaceae;g__Sutterella;s__
GUT_GENOME034178	MGYG-HGUT-00815	ERS3638845	Cultured (human)	3681	NA	NA	NA	NA	15712	0.69313	0	0	0	0	3	2	3	1	1	8	4	4	5	d__Bacteria;p__Bacteroidota;c__Bacteroidia;o__Bacteroidales;f__Dysgonomonadaceae;g__Dysgonomonas;s__Dysgonomonas capnocytophagoides	d__Bacteria;p__Bacteroidetes;c__Bacteroidia;o__Bacteroidales;f__Dysgonamonadaceae;g__Dysgonomonas;s__Dysgonomonas capnocytophagoides
GUT_GENOME034183	MGYG-HGUT-00816	ERS3638846	Uncultured	2173	NA	NA	NA	NA	NA	0	0	0	0	0	1	0	0	1	1	1	1	0	1	d__Bacteria;p__Firmicutes_A;c__Clostridia;o__Clostridiales;f__Clostridiaceae;g__Clostridium_X;s__	d__Bacteria;p__Firmicutes;c__Clostridia;o__Clostridiales;f__Clostridiaceae;g__Clostridium;s__
GUT_GENOME034317	MGYG-HGUT-00817	ERS3638847	Uncultured	2090	NA	NA	NA	NA	NA	0	0	0	0	0	1	0	0	1	1	1	1	1	1	d__Bacteria;p__Firmicutes;c__Bacilli;o__Erysipelotrichales;f__Erysipelatoclostridiaceae;g__Catenibacterium;s__	d__Bacteria;p__Firmicutes;c__Erysipelotrichia;o__Erysipelotrichales;f__Erysipelotrichaceae;g__Catenibacterium;s__
GUT_GENOME034386	MGYG-HGUT-00818	ERS3638848	Cultured (unknown)	1112	NA	NA	NA	NA	NA	0	0	0	0	0	1	0	0	1	1	1	1	0	1	d__Bacteria;p__Firmicutes_C;c__Negativicutes;o__Veillonellales;f__Veillonellaceae;g__Veillonella;s__	d__Bacteria;p__Firmicutes;c__Negativicutes;o__Veillonellales;f__Veillonellaceae;g__Veillonella;s__
GUT_GENOME034446	MGYG-HGUT-00819	ERS3638849	Uncultured	1455	NA	NA	NA	NA	NA	0	0	0	0	0	1	0	0	1	1	1	1	0	1	d__Bacteria;p__Actinobacteriota;c__Coriobacteriia;o__Coriobacteriales;f__Atopobiaceae;g__;s__	d__Bacteria;p__Actinobacteria;c__Coriobacteriia;o__Coriobacteriales;f__Atopobiaceae;g__;s__
GUT_GENOME034674	MGYG-HGUT-00820	ERS3638850	Uncultured	2437	NA	NA	NA	NA	80503	1.07163	0	0	0	0	2	6	7	3	10	15	13	4	13	d__Bacteria;p__Firmicutes_A;c__Clostridia;o__Monoglobales;f__UBA9506;g__UBA9506;s__UBA9506 sp003506415	d__Bacteria;p__Firmicutes;c__Clostridia;o__Clostridiales;f__;g__;s__
GUT_GENOME034763	MGYG-HGUT-00821	ERS3638851	Uncultured	1733	NA	NA	NA	NA	25	0.682065	0	0	0	0	2	0	1	1	2	3	3	1	3	d__Bacteria;p__Proteobacteria;c__Gammaproteobacteria;o__Burkholderiales;f__Burkholderiaceae;g__Sutterella;s__	d__Bacteria;p__Proteobacteria;c__Betaproteobacteria;o__Burkholderiales;f__Sutterellaceae;g__Sutterella;s__
GUT_GENOME034932	MGYG-HGUT-00822	ERS3638852	Cultured (unknown)	2295	NA	NA	NA	NA	NA	0	0	0	0	0	1	0	0	1	1	1	1	1	1	d__Bacteria;p__Firmicutes;c__Bacilli;o__Lactobacillales;f__Lactobacillaceae;g__Lactobacillus_K;s__Lactobacillus_K farciminis_A	d__Bacteria;p__Firmicutes;c__Bacilli;o__Lactobacillales;f__Lactobacillaceae;g__Lactobacillus;s__Lactobacillus farciminis
GUT_GENOME034955	MGYG-HGUT-00823	ERS3638853	Uncultured	1771	NA	NA	NA	NA	NA	0	0	0	0	0	1	0	1	1	2	2	2	0	2	d__Bacteria;p__Bacteroidota;c__Bacteroidia;o__Bacteroidales;f__Rikenellaceae;g__Alistipes;s__	d__Bacteria;p__Bacteroidetes;c__Bacteroidia;o__Bacteroidales;f__Rikenellaceae;g__Alistipes;s__
GUT_GENOME034957	MGYG-HGUT-00824	ERS3638854	Uncultured	1781	NA	NA	NA	NA	NA	0	0	0	0	0	1	0	0	1	1	1	1	0	1	d__Bacteria;p__Bacteroidota;c__Bacteroidia;o__Bacteroidales;f__Muribaculaceae;g__;s__	d__Bacteria;p__Bacteroidetes;c__Bacteroidia;o__Bacteroidales;f__Porphyromonadaceae;g__;s__
GUT_GENOME034989	MGYG-HGUT-00825	ERS3638855	Uncultured	2229	NA	NA	NA	NA	NA	0	0	0	0	0	1	0	0	1	1	1	1	1	1	d__Bacteria;p__Bacteroidota;c__Bacteroidia;o__Bacteroidales;f__Muribaculaceae;g__Duncaniella;s__	d__Bacteria;p__Bacteroidetes;c__Bacteroidia;o__Bacteroidales;f__Muribaculaceae;g__;s__
GUT_GENOME035196	MGYG-HGUT-00826	ERS3638856	Uncultured	1771	NA	NA	NA	NA	NA	0	0	0	0	0	1	0	0	1	1	1	1	1	1	d__Bacteria;p__Actinobacteriota;c__Coriobacteriia;o__Coriobacteriales;f__Coriobacteriaceae;g__Collinsella;s__	d__Bacteria;p__Actinobacteria;c__Coriobacteriia;o__Coriobacteriales;f__Coriobacteriaceae;g__Collinsella;s__
GUT_GENOME035389	MGYG-HGUT-00827	ERS3638857	Uncultured	1935	NA	NA	NA	NA	26	0	0	0	0	0	3	0	0	2	2	3	2	1	3	d__Bacteria;p__Actinobacteriota;c__Coriobacteriia;o__Coriobacteriales;f__Coriobacteriaceae;g__Collinsella;s__Collinsella sp002232035	d__Bacteria;p__Actinobacteria;c__Coriobacteriia;o__Coriobacteriales;f__Coriobacteriaceae;g__Collinsella;s__Collinsella aerofaciens
GUT_GENOME035511	MGYG-HGUT-00828	ERS3638858	Uncultured	1285	NA	NA	NA	NA	NA	0	0	0	0	0	1	0	0	1	1	1	1	0	1	d__Bacteria;p__Firmicutes_A;c__Clostridia;o__Lachnospirales;f__Lachnospiraceae;g__Eubacterium_I;s__	d__Bacteria;p__Firmicutes;c__Clostridia;o__Clostridiales;f__Lachnospiraceae;g__Roseburia;s__
GUT_GENOME035512	MGYG-HGUT-00829	ERS3638859	Uncultured	2132	NA	NA	NA	NA	70508	0.583661	0	0	0	0	3	1	2	4	5	6	5	3	5	d__Bacteria;p__Actinobacteriota;c__Coriobacteriia;o__Coriobacteriales;f__Atopobiaceae;g__UBA7748;s__UBA7748 sp900314535	d__Bacteria;p__Actinobacteria;c__Coriobacteriia;o__Coriobacteriales;f__Atopobiaceae;g__Atopobium;s__
GUT_GENOME035519	MGYG-HGUT-00830	ERS3638860	Uncultured	1928	NA	NA	NA	NA	30988	0	0	0	0	0	3	0	0	3	3	3	3	2	3	d__Bacteria;p__Actinobacteriota;c__Coriobacteriia;o__Coriobacteriales;f__Coriobacteriaceae;g__Collinsella;s__Collinsella sp002232035	d__Bacteria;p__Actinobacteria;c__Coriobacteriia;o__Coriobacteriales;f__Coriobacteriaceae;g__Collinsella;s__Collinsella aerofaciens
GUT_GENOME035741	MGYG-HGUT-00831	ERS3638861	Uncultured	2204	NA	NA	NA	NA	NA	0	0	0	0	0	2	0	0	1	2	2	2	0	2	d__Bacteria;p__Firmicutes_A;c__Clostridia;o__Oscillospirales;f__Acutalibacteraceae;g__;s__	d__Bacteria;p__Firmicutes;c__Clostridia;o__Clostridiales;f__Ruminococcaceae;g__;s__
GUT_GENOME035750	MGYG-HGUT-00832	ERS3638862	Uncultured	1858	1104	59.4187	2677	3781	299077	0	0	0	0	0	3	38	1	38	42	42	42	15	42	d__Bacteria;p__Actinobacteriota;c__Coriobacteriia;o__Coriobacteriales;f__Coriobacteriaceae;g__Collinsella;s__Collinsella sp002232035	d__Bacteria;p__Actinobacteria;c__Coriobacteriia;o__Coriobacteriales;f__Coriobacteriaceae;g__Collinsella;s__Collinsella aerofaciens
GUT_GENOME035792	MGYG-HGUT-00833	ERS3638863	Cultured (unknown)	1999	NA	NA	NA	NA	NA	0	0	0	0	0	2	0	0	2	2	2	2	2	2	d__Bacteria;p__Actinobacteriota;c__Coriobacteriia;o__Coriobacteriales;f__Coriobacteriaceae;g__Collinsella;s__Collinsella sp002232035	d__Bacteria;p__Actinobacteria;c__Coriobacteriia;o__Coriobacteriales;f__Coriobacteriaceae;g__Collinsella;s__
GUT_GENOME035872	MGYG-HGUT-00834	ERS3638864	Uncultured	1826	NA	NA	NA	NA	17010	0	0	0	0	0	1	0	5	3	6	6	6	1	6	d__Bacteria;p__Firmicutes_A;c__Clostridia;o__Oscillospirales;f__Oscillospiraceae;g__Oscillibacter;s__	d__Bacteria;p__Firmicutes;c__Clostridia;o__Clostridiales;f__Oscillospiraceae;g__Oscillibacter;s__
GUT_GENOME035907	MGYG-HGUT-00835	ERS3638865	Uncultured	1864	NA	NA	NA	NA	NA	0	0	0	0	0	1	0	0	1	1	1	1	1	1	d__Bacteria;p__Actinobacteriota;c__Coriobacteriia;o__Coriobacteriales;f__Coriobacteriaceae;g__Collinsella;s__Collinsella sp002232035	d__Bacteria;p__Actinobacteria;c__Coriobacteriia;o__Coriobacteriales;f__Coriobacteriaceae;g__Collinsella;s__Collinsella aerofaciens
GUT_GENOME036292	MGYG-HGUT-00836	ERS3638866	Uncultured	1506	1116	74.1036	2295	3411	167844	0.334045	0	0	0	0	8	32	51	22	57	91	61	23	61	d__Bacteria;p__Firmicutes_A;c__Clostridia;o__4C28d-15;f__CAG-727;g__UBA10281;s__UBA10281 sp000437515	d__Bacteria;p__Proteobacteria;c__Alphaproteobacteria;o__Rhodospirillales;f__Acetobacteraceae;g__Acidiphilium;s__
GUT_GENOME036500	MGYG-HGUT-00837	ERS3638867	Uncultured	2015	NA	NA	NA	NA	NA	0	0	0	0	0	2	0	0	1	2	2	2	1	2	d__Bacteria;p__Firmicutes_A;c__Clostridia;o__Oscillospirales;f__Oscillospiraceae;g__Oscillibacter;s__	d__Bacteria;p__Firmicutes;c__Clostridia;o__Clostridiales;f__Oscillospiraceae;g__Oscillibacter;s__
GUT_GENOME036651	MGYG-HGUT-00838	ERS3638868	Uncultured	1706	NA	NA	NA	NA	NA	0	0	0	0	0	1	0	0	1	1	1	1	0	1	d__Bacteria;p__Firmicutes_A;c__Clostridia;o__Oscillospirales;f__Butyricicoccaceae;g__Agathobaculum;s__	d__Bacteria;p__Firmicutes;c__Clostridia;o__Clostridiales;f__;g__;s__
GUT_GENOME036763	MGYG-HGUT-00839	ERS3638869	Uncultured	2568	1932	75.2336	4754	6686	70477	1.43336	0	0	0	0	31	26	49	9	61	106	76	32	79	d__Bacteria;p__Firmicutes_A;c__Clostridia;o__Clostridiales;f__Clostridiaceae;g__Clostridium;s__	d__Bacteria;p__Firmicutes;c__Clostridia;o__Clostridiales;f__Clostridiaceae;g__Clostridium;s__
GUT_GENOME036853	MGYG-HGUT-00840	ERS3638870	Uncultured	2087	NA	NA	NA	NA	7817	0	0	0	0	0	3	0	0	1	2	3	3	2	3	d__Bacteria;p__Proteobacteria;c__Gammaproteobacteria;o__Burkholderiales;f__Burkholderiaceae;g__Sutterella;s__	d__Bacteria;p__Proteobacteria;c__Betaproteobacteria;o__Burkholderiales;f__Sutterellaceae;g__Sutterella;s__
GUT_GENOME036899	MGYG-HGUT-00841	ERS3638871	Uncultured	2113	NA	NA	NA	NA	16067	0.69313	0	0	0	0	1	0	4	2	5	5	5	2	5	d__Bacteria;p__Firmicutes_A;c__Clostridia;o__Oscillospirales;f__Oscillospiraceae;g__Oscillibacter;s__	d__Bacteria;p__Firmicutes;c__Clostridia;o__Clostridiales;f__Oscillospiraceae;g__Oscillibacter;s__
GUT_GENOME037069	MGYG-HGUT-00842	ERS3638872	Uncultured	1612	NA	NA	NA	NA	NA	0	0	0	0	0	2	0	0	1	2	2	2	1	2	d__Bacteria;p__Actinobacteriota;c__Coriobacteriia;o__Coriobacteriales;f__Coriobacteriaceae;g__Collinsella;s__	d__Bacteria;p__Actinobacteria;c__Coriobacteriia;o__Coriobacteriales;f__Coriobacteriaceae;g__Collinsella;s__
GUT_GENOME037207	MGYG-HGUT-00843	ERS3638873	Uncultured	2309	NA	NA	NA	NA	NA	0	0	0	0	0	2	0	0	1	2	2	2	1	2	d__Bacteria;p__Firmicutes;c__Bacilli;o__Lactobacillales;f__Lactobacillaceae;g__Lactobacillus_C;s__	d__Bacteria;p__Firmicutes;c__Bacilli;o__Lactobacillales;f__Lactobacillaceae;g__Lactobacillus;s__
GUT_GENOME037223	MGYG-HGUT-00844	ERS3638874	Cultured (unknown)	1284	NA	NA	NA	NA	NA	0	0	0	0	0	1	0	0	1	1	1	1	0	1	d__Bacteria;p__Firmicutes;c__Bacilli;o__Lactobacillales;f__Lactobacillaceae;g__Lactobacillus;s__Lactobacillus apis	d__Bacteria;p__Firmicutes;c__Bacilli;o__Lactobacillales;f__Lactobacillaceae;g__Lactobacillus;s__Lactobacillus apis
GUT_GENOME037249	MGYG-HGUT-00845	ERS3638875	Uncultured	1905	NA	NA	NA	NA	NA	0	0	0	0	0	2	0	0	1	1	2	2	2	2	d__Bacteria;p__Actinobacteriota;c__Coriobacteriia;o__Coriobacteriales;f__Coriobacteriaceae;g__Collinsella;s__	d__Bacteria;p__Actinobacteria;c__Coriobacteriia;o__Coriobacteriales;f__Coriobacteriaceae;g__Collinsella;s__
GUT_GENOME037311	MGYG-HGUT-00846	ERS3638876	Uncultured	1835	NA	NA	NA	NA	15449	0	0	0	0	0	3	0	0	3	3	3	3	2	3	d__Bacteria;p__Actinobacteriota;c__Coriobacteriia;o__Coriobacteriales;f__Coriobacteriaceae;g__Collinsella;s__	d__Bacteria;p__Actinobacteria;c__Coriobacteriia;o__Coriobacteriales;f__Coriobacteriaceae;g__Collinsella;s__
GUT_GENOME037425	MGYG-HGUT-00847	ERS3638877	Uncultured	1897	NA	NA	NA	NA	30194	0.941454	0	0	0	0	5	1	4	1	3	10	7	7	8	d__Bacteria;p__Firmicutes_C;c__Negativicutes;o__Acidaminococcales;f__Acidaminococcaceae;g__Acidaminococcus;s__	d__Bacteria;p__Firmicutes;c__Negativicutes;o__Acidaminococcales;f__Acidaminococcaceae;g__Acidaminococcus;s__
GUT_GENOME037499	MGYG-HGUT-00848	ERS3638878	Uncultured	1025	NA	NA	NA	NA	NA	0	0	0	0	0	1	0	0	1	1	1	1	0	1	d__Bacteria;p__Actinobacteriota;c__Coriobacteriia;o__Coriobacteriales;f__Coriobacteriaceae;g__Collinsella;s__	d__Bacteria;p__Actinobacteria;c__Coriobacteriia;o__Coriobacteriales;f__Coriobacteriaceae;g__Collinsella;s__
GUT_GENOME037509	MGYG-HGUT-00849	ERS3638879	Uncultured	1217	NA	NA	NA	NA	NA	0	0	0	0	0	1	0	0	1	1	1	1	0	1	d__Bacteria;p__Bacteroidota;c__Bacteroidia;o__Bacteroidales;f__Bacteroidaceae;g__Prevotella;s__	d__Bacteria;p__Bacteroidetes;c__Bacteroidia;o__Bacteroidales;f__Prevotellaceae;g__Prevotella;s__
GUT_GENOME037519	MGYG-HGUT-00850	ERS3638880	Uncultured	1620	NA	NA	NA	NA	130151	0.914164	0	0	0	0	10	2	14	3	17	26	17	8	18	d__Bacteria;p__Proteobacteria;c__Gammaproteobacteria;o__Burkholderiales;f__Burkholderiaceae;g__CAG-521;s__	d__Bacteria;p__Proteobacteria;c__Betaproteobacteria;o__Burkholderiales;f__Sutterellaceae;g__Sutterella;s__
GUT_GENOME037555	MGYG-HGUT-00851	ERS3638881	Uncultured	1884	NA	NA	NA	NA	NA	0.588658	0	0	0	0	1	0	1	2	2	2	2	0	2	d__Bacteria;p__Bacteroidota;c__Bacteroidia;o__Bacteroidales;f__Muribaculaceae;g__UBA7173;s__	d__Bacteria;p__Bacteroidetes;c__Bacteroidia;o__Bacteroidales;f__Porphyromonadaceae;g__;s__
GUT_GENOME037775	MGYG-HGUT-00852	ERS3638882	Uncultured	2421	NA	NA	NA	NA	6590	0.683869	0	0	0	0	2	0	1	1	3	3	3	2	3	d__Bacteria;p__Bacteroidota;c__Bacteroidia;o__Bacteroidales;f__Bacteroidaceae;g__Prevotella;s__	d__Bacteria;p__Bacteroidetes;c__Bacteroidia;o__Bacteroidales;f__Prevotellaceae;g__Prevotella;s__
GUT_GENOME037804	MGYG-HGUT-00853	ERS3638883	Uncultured	2492	NA	NA	NA	NA	NA	0	0	0	0	0	2	0	0	1	1	2	2	1	2	d__Bacteria;p__Bacteroidota;c__Bacteroidia;o__Bacteroidales;f__Bacteroidaceae;g__Prevotella;s__	d__Bacteria;p__Bacteroidetes;c__Bacteroidia;o__Bacteroidales;f__Prevotellaceae;g__Prevotella;s__
GUT_GENOME037806	MGYG-HGUT-00854	ERS3638884	Uncultured	2155	NA	NA	NA	NA	39	0.683869	0	0	0	0	2	0	1	1	3	3	3	0	3	d__Bacteria;p__Bacteroidota;c__Bacteroidia;o__Bacteroidales;f__Bacteroidaceae;g__Paraprevotella;s__	d__Bacteria;p__Bacteroidetes;c__Bacteroidia;o__Bacteroidales;f__Prevotellaceae;g__Paraprevotella;s__
GUT_GENOME037885	MGYG-HGUT-00855	ERS3638885	Uncultured	1956	NA	NA	NA	NA	NA	0	0	0	0	0	2	0	0	1	1	2	2	2	2	d__Bacteria;p__Actinobacteriota;c__Coriobacteriia;o__Coriobacteriales;f__Coriobacteriaceae;g__Collinsella;s__	d__Bacteria;p__Actinobacteria;c__Coriobacteriia;o__Coriobacteriales;f__Coriobacteriaceae;g__Collinsella;s__
GUT_GENOME037977	MGYG-HGUT-00856	ERS3638886	Uncultured	1753	NA	NA	NA	NA	NA	0	0	0	0	0	1	0	0	1	1	1	1	1	1	d__Bacteria;p__Actinobacteriota;c__Coriobacteriia;o__Coriobacteriales;f__Coriobacteriaceae;g__Collinsella;s__	d__Bacteria;p__Actinobacteria;c__Coriobacteriia;o__Coriobacteriales;f__Coriobacteriaceae;g__Collinsella;s__
GUT_GENOME038048	MGYG-HGUT-00857	ERS3638887	Uncultured	1761	NA	NA	NA	NA	37467	0.69313	0	0	0	0	3	0	4	2	4	7	5	0	5	d__Bacteria;p__Firmicutes_A;c__Clostridia;o__TANB77;f__CAG-508;g__CAG-269;s__	d__Bacteria;p__Firmicutes;c__Clostridia;o__Clostridiales;f__Clostridiaceae;g__Clostridium;s__
GUT_GENOME038182	MGYG-HGUT-00858	ERS3638888	Uncultured	1855	NA	NA	NA	NA	NA	0	0	0	0	0	2	0	0	1	2	2	2	1	2	d__Bacteria;p__Actinobacteriota;c__Coriobacteriia;o__Coriobacteriales;f__Coriobacteriaceae;g__Collinsella;s__	d__Bacteria;p__Actinobacteria;c__Coriobacteriia;o__Coriobacteriales;f__Coriobacteriaceae;g__Collinsella;s__
GUT_GENOME038202	MGYG-HGUT-00859	ERS3638889	Uncultured	2770	NA	NA	NA	NA	NA	0	0	0	0	0	1	0	0	1	1	1	1	1	1	d__Bacteria;p__Firmicutes_A;c__Clostridia;o__Lachnospirales;f__Lachnospiraceae;g__Tyzzerella;s__	d__Bacteria;p__Firmicutes;c__Clostridia;o__Clostridiales;f__Lachnospiraceae;g__;s__
GUT_GENOME038289	MGYG-HGUT-00860	ERS3638890	Cultured (human)	1725	NA	NA	NA	NA	NA	0	0	0	0	0	1	0	0	1	1	1	1	1	1	d__Bacteria;p__Proteobacteria;c__Gammaproteobacteria;o__Enterobacterales;f__Pasteurellaceae;g__Haemophilus_D;s__	d__Bacteria;p__Proteobacteria;c__Gammaproteobacteria;o__Pasteurellales;f__Pasteurellaceae;g__Haemophilus;s__
GUT_GENOME038331	MGYG-HGUT-00861	ERS3638891	Uncultured	1859	NA	NA	NA	NA	14687	0.674139	0	0	0	0	1	1	1	1	3	3	2	0	2	d__Bacteria;p__Actinobacteriota;c__Coriobacteriia;o__Coriobacteriales;f__Atopobiaceae;g__Olsenella_B;s__	d__Bacteria;p__Actinobacteria;c__Coriobacteriia;o__Coriobacteriales;f__Atopobiaceae;g__Olsenella;s__
GUT_GENOME038356	MGYG-HGUT-00862	ERS3638892	Uncultured	1952	NA	NA	NA	NA	NA	0	0	0	0	0	1	0	0	1	1	1	1	1	1	d__Bacteria;p__Actinobacteriota;c__Coriobacteriia;o__Coriobacteriales;f__Coriobacteriaceae;g__Collinsella;s__	d__Bacteria;p__Actinobacteria;c__Coriobacteriia;o__Coriobacteriales;f__Coriobacteriaceae;g__Collinsella;s__
GUT_GENOME039172	MGYG-HGUT-00863	ERS3638893	Uncultured	1735	NA	NA	NA	NA	13015	1.01205	0	0	0	0	5	0	3	1	4	8	4	3	4	d__Bacteria;p__Verrucomicrobiota;c__Verrucomicrobiae;o__Opitutales;f__CAG-312;g__;s__	d__Bacteria;p__Verrucomicrobia;c__Opitutae;o__;f__;g__;s__
GUT_GENOME039567	MGYG-HGUT-00864	ERS3638894	Uncultured	2253	NA	NA	NA	NA	40346	0.0647945	0	0	0	0	4	7	7	1	6	18	8	8	8	d__Bacteria;p__Firmicutes_A;c__Clostridia;o__Lachnospirales;f__Lachnospiraceae;g__CAG-632;s__	d__Bacteria;p__Firmicutes;c__Clostridia;o__Clostridiales;f__Lachnospiraceae;g__;s__
GUT_GENOME039656	MGYG-HGUT-00865	ERS3638895	Uncultured	1414	NA	NA	NA	NA	15132	0	0	0	0	0	4	0	0	1	4	4	1	0	1	d__Bacteria;p__Actinobacteriota;c__Coriobacteriia;o__Coriobacteriales;f__Coriobacteriaceae;g__Collinsella;s__	d__Bacteria;p__Actinobacteria;c__Coriobacteriia;o__Coriobacteriales;f__Coriobacteriaceae;g__Collinsella;s__
GUT_GENOME039867	MGYG-HGUT-00866	ERS3638896	Uncultured	1154	NA	NA	NA	NA	NA	0	0	0	0	0	2	0	0	1	1	2	1	0	1	d__Bacteria;p__Bacteroidota;c__Bacteroidia;o__Bacteroidales;f__Bacteroidaceae;g__Prevotellamassilia;s__	d__Bacteria;p__Bacteroidetes;c__Bacteroidia;o__Bacteroidales;f__Prevotellaceae;g__Prevotella;s__
GUT_GENOME040022	MGYG-HGUT-00867	ERS3638897	Uncultured	1649	NA	NA	NA	NA	8422	0.616858	0	0	0	0	4	0	5	1	3	9	5	2	5	d__Bacteria;p__Firmicutes_A;c__Clostridia;o__Oscillospirales;f__Ruminococcaceae;g__UBA1409;s__UBA1409 sp002338885	d__Bacteria;p__Firmicutes;c__Clostridia;o__Clostridiales;f__Ruminococcaceae;g__Ruminococcus;s__
GUT_GENOME040261	MGYG-HGUT-00868	ERS3638898	Uncultured	1706	NA	NA	NA	NA	411	0	0	0	0	0	4	0	0	1	1	4	1	1	1	d__Bacteria;p__Actinobacteriota;c__Coriobacteriia;o__Coriobacteriales;f__Coriobacteriaceae;g__Collinsella;s__	d__Bacteria;p__Actinobacteria;c__Coriobacteriia;o__Coriobacteriales;f__Coriobacteriaceae;g__Collinsella;s__
GUT_GENOME040321	MGYG-HGUT-00869	ERS3638899	Uncultured	660	NA	NA	NA	NA	75	0.653712	0	0	0	0	2	0	1	1	2	3	2	0	2	d__Bacteria;p__Firmicutes_A;c__Clostridia;o__4C28d-15;f__UBA1242;g__UBA11517;s__UBA11517 sp003522085	d__Bacteria;p__Firmicutes;c__Clostridia;o__Clostridiales;f__Catabacteriaceae;g__Catabacter;s__
GUT_GENOME040420	MGYG-HGUT-00870	ERS3638900	Cultured (human)	2587	2100	81.1751	2462	4562	38034	1.10873	0	0	0	0	29	9	27	2	11	65	39	27	49	d__Bacteria;p__Verrucomicrobiota;c__Verrucomicrobiae;o__Verrucomicrobiales;f__Akkermansiaceae;g__Akkermansia;s__	d__Bacteria;p__Verrucomicrobia;c__Verrucomicrobiae;o__Verrucomicrobiales;f__Akkermansiaceae;g__Akkermansia;s__
GUT_GENOME040960	MGYG-HGUT-00871	ERS3638901	Uncultured	2002	NA	NA	NA	NA	19469	0.683869	0	0	0	0	4	0	3	3	4	7	3	1	3	d__Bacteria;p__Bacteroidota;c__Bacteroidia;o__Bacteroidales;f__Muribaculaceae;g__CAG-485;s__	d__Bacteria;p__Bacteroidetes;c__Bacteroidia;o__Bacteroidales;f__Porphyromonadaceae;g__;s__
GUT_GENOME041343	MGYG-HGUT-00872	ERS3638902	Uncultured	2250	1430	63.5556	4250	5680	217232	0.826207	0	0	0	0	12	6	11	11	20	29	18	11	18	d__Bacteria;p__Bacteroidota;c__Bacteroidia;o__Bacteroidales;f__Muribaculaceae;g__UBA7173;s__	d__Bacteria;p__Bacteroidetes;c__Bacteroidia;o__Bacteroidales;f__Muribaculaceae;g__;s__
GUT_GENOME041780	MGYG-HGUT-00873	ERS3638903	Uncultured	1584	NA	NA	NA	NA	44627	0.402645	0	0	0	0	8	2	9	1	5	19	9	8	9	d__Bacteria;p__Bacteroidota;c__Bacteroidia;o__Bacteroidales;f__Porphyromonadaceae;g__Porphyromonas;s__	d__Bacteria;p__Bacteroidetes;c__Bacteroidia;o__Bacteroidales;f__Porphyromonadaceae;g__Porphyromonas;s__
GUT_GENOME041818	MGYG-HGUT-00874	ERS3638904	Uncultured	1227	NA	NA	NA	NA	21	0.526772	0	0	0	0	6	0	2	2	5	8	3	0	3	d__Bacteria;p__Proteobacteria;c__Alphaproteobacteria;o__RF32;f__CAG-239;g__CAG-267;s__	d__Bacteria;p__Proteobacteria;c__Alphaproteobacteria;o__Rhodospirillales;f__Acetobacteraceae;g__Acetobacter;s__
GUT_GENOME041878	MGYG-HGUT-00875	ERS3638905	Uncultured	1706	NA	NA	NA	NA	59443	1.37506	0	0	0	0	18	5	23	5	28	46	28	9	28	d__Bacteria;p__Firmicutes_A;c__Clostridia;o__Christensenellales;f__CAG-138;g__CAG-1024;s__CAG-1024 sp000432015	d__Bacteria;p__Firmicutes;c__Clostridia;o__Clostridiales;f__Clostridiaceae;g__Clostridium;s__
GUT_GENOME042029	MGYG-HGUT-00876	ERS3638906	Uncultured	1550	NA	NA	NA	NA	NA	0	0	0	0	0	1	0	0	1	1	1	1	0	1	d__Bacteria;p__Firmicutes_A;c__Clostridia;o__Oscillospirales;f__Ruminococcaceae;g__Faecalibacterium;s__	d__Bacteria;p__Firmicutes;c__Clostridia;o__Clostridiales;f__Ruminococcaceae;g__Faecalibacterium;s__
GUT_GENOME042389	MGYG-HGUT-00877	ERS3638907	Uncultured	1931	1279	66.2351	9720	10999	255553	1.58284	0	0	0	0	62	20	66	31	102	148	96	24	96	d__Bacteria;p__Firmicutes_A;c__Clostridia;o__Oscillospirales;f__Oscillospiraceae;g__CAG-83;s__	d__Bacteria;p__Firmicutes;c__Clostridia;o__Clostridiales;f__Oscillospiraceae;g__;s__
GUT_GENOME042491	MGYG-HGUT-00878	ERS3638908	Uncultured	1804	NA	NA	NA	NA	119956	0	0	0	0	0	9	0	7	5	9	16	11	7	11	d__Bacteria;p__Actinobacteriota;c__Coriobacteriia;o__Coriobacteriales;f__Coriobacteriaceae;g__Collinsella;s__	d__Bacteria;p__Actinobacteria;c__Coriobacteriia;o__Coriobacteriales;f__Coriobacteriaceae;g__Collinsella;s__
GUT_GENOME042573	MGYG-HGUT-00879	ERS3638909	Uncultured	1959	NA	NA	NA	NA	9079	0	0	0	0	0	5	0	4	1	2	9	5	4	5	d__Bacteria;p__Actinobacteriota;c__Coriobacteriia;o__Coriobacteriales;f__Coriobacteriaceae;g__Collinsella;s__	d__Bacteria;p__Actinobacteria;c__Coriobacteriia;o__Coriobacteriales;f__Coriobacteriaceae;g__Collinsella;s__
GUT_GENOME042972	MGYG-HGUT-00880	ERS3638910	Uncultured	1594	NA	NA	NA	NA	NA	0	0	0	0	0	1	0	0	1	1	1	1	0	1	d__Bacteria;p__Actinobacteriota;c__Coriobacteriia;o__Coriobacteriales;f__Coriobacteriaceae;g__Collinsella;s__	d__Bacteria;p__Actinobacteria;c__Coriobacteriia;o__Coriobacteriales;f__Coriobacteriaceae;g__Collinsella;s__
GUT_GENOME043156	MGYG-HGUT-00881	ERS3638911	Uncultured	1859	NA	NA	NA	NA	53253	0	0	0	0	0	11	0	0	1	6	11	4	3	4	d__Bacteria;p__Actinobacteriota;c__Coriobacteriia;o__Coriobacteriales;f__Coriobacteriaceae;g__Collinsella;s__	d__Bacteria;p__Actinobacteria;c__Coriobacteriia;o__Coriobacteriales;f__Coriobacteriaceae;g__Collinsella;s__
GUT_GENOME043611	MGYG-HGUT-00882	ERS3638912	Uncultured	1377	NA	NA	NA	NA	NA	0	0	0	0	0	1	0	0	1	1	1	1	0	1	d__Bacteria;p__Actinobacteriota;c__Coriobacteriia;o__Coriobacteriales;f__Coriobacteriaceae;g__Collinsella;s__	d__Bacteria;p__Actinobacteria;c__Coriobacteriia;o__Coriobacteriales;f__Coriobacteriaceae;g__Collinsella;s__
GUT_GENOME043892	MGYG-HGUT-00883	ERS3638913	Uncultured	1567	NA	NA	NA	NA	NA	0	0	0	0	0	1	0	0	1	1	1	1	0	1	d__Bacteria;p__Firmicutes_A;c__Clostridia;o__Oscillospirales;f__Oscillospiraceae;g__CAG-170;s__	d__Bacteria;p__Firmicutes;c__Clostridia;o__Clostridiales;f__;g__;s__
GUT_GENOME043942	MGYG-HGUT-00884	ERS3638914	Uncultured	2011	1446	71.9045	2305	3751	242806	1.34057	0	0	0	0	26	14	48	16	68	88	74	22	74	d__Bacteria;p__Firmicutes_A;c__Clostridia;o__Oscillospirales;f__Oscillospiraceae;g__CAG-103;s__CAG-103 sp900317855	d__Bacteria;p__Firmicutes;c__Clostridia;o__Clostridiales;f__;g__;s__
GUT_GENOME043953	MGYG-HGUT-00885	ERS3638915	Uncultured	1787	NA	NA	NA	NA	NA	0	0	0	0	0	2	0	0	1	2	2	2	1	2	d__Bacteria;p__Actinobacteriota;c__Coriobacteriia;o__Coriobacteriales;f__Coriobacteriaceae;g__Collinsella;s__	d__Bacteria;p__Actinobacteria;c__Coriobacteriia;o__Coriobacteriales;f__Coriobacteriaceae;g__Collinsella;s__
GUT_GENOME044018	MGYG-HGUT-00886	ERS3638916	Uncultured	2806	NA	NA	NA	NA	5843	0.476766	0	0	0	0	2	1	2	1	2	5	3	3	4	d__Bacteria;p__Firmicutes_A;c__Clostridia;o__Lachnospirales;f__Lachnospiraceae;g__UBA2882;s__	d__Bacteria;p__Firmicutes;c__Clostridia;o__Clostridiales;f__Lachnospiraceae;g__;s__
GUT_GENOME044051	MGYG-HGUT-00887	ERS3638917	Uncultured	1328	858	64.6084	2675	3533	42615	1.03598	0	0	0	0	10	9	17	3	22	36	26	15	26	d__Bacteria;p__Firmicutes;c__Bacilli;o__RF39;f__CAG-302;g__CAG-914;s__CAG-914 sp000437895	d__Bacteria;p__Firmicutes;c__Clostridia;o__Clostridiales;f__Clostridiaceae;g__Clostridium;s__
GUT_GENOME044136	MGYG-HGUT-00888	ERS3638918	Uncultured	1634	NA	NA	NA	NA	NA	0	0	0	0	0	1	0	0	1	1	1	1	0	1	d__Bacteria;p__Firmicutes_A;c__Clostridia;o__Oscillospirales;f__Oscillospiraceae;g__ER4;s__	d__Bacteria;p__Firmicutes;c__Clostridia;o__Clostridiales;f__Oscillospiraceae;g__;s__
GUT_GENOME044138	MGYG-HGUT-00889	ERS3638919	Uncultured	1835	NA	NA	NA	NA	34521	0	0	0	0	0	7	1	4	3	7	12	7	4	7	d__Bacteria;p__Bacteroidota;c__Bacteroidia;o__Bacteroidales;f__Muribaculaceae;g__CAG-279;s__	d__Bacteria;p__Bacteroidetes;c__Bacteroidia;o__Bacteroidales;f__Muribaculaceae;g__;s__
GUT_GENOME044142	MGYG-HGUT-00890	ERS3638920	Uncultured	1594	NA	NA	NA	NA	NA	0	0	0	0	0	1	0	0	1	1	1	1	0	1	d__Bacteria;p__Firmicutes_A;c__Clostridia;o__Monoglobales;f__;g__;s__	d__Bacteria;p__Firmicutes;c__Clostridia;o__Clostridiales;f__;g__;s__
GUT_GENOME044174	MGYG-HGUT-00891	ERS3638921	Uncultured	1161	NA	NA	NA	NA	NA	0	0	0	0	0	1	0	0	1	1	1	1	0	1	d__Bacteria;p__Firmicutes_A;c__Clostridia;o__Monoglobales;f__Monoglobaceae;g__Monoglobus;s__	d__Bacteria;p__Firmicutes;c__Clostridia;o__Clostridiales;f__;g__;s__
GUT_GENOME044179	MGYG-HGUT-00892	ERS3638922	Uncultured	2584	NA	NA	NA	NA	NA	0	0	0	0	0	1	0	0	1	1	1	1	0	1	d__Bacteria;p__Firmicutes_A;c__Clostridia;o__Oscillospirales;f__Ruminococcaceae;g__CAG-115;s__CAG-115 sp002492075	d__Bacteria;p__Firmicutes;c__Clostridia;o__Clostridiales;f__Ruminococcaceae;g__;s__
GUT_GENOME044204	MGYG-HGUT-00893	ERS3638923	Uncultured	2156	NA	NA	NA	NA	1329	0.682065	0	0	0	0	2	1	1	1	2	4	3	0	3	d__Bacteria;p__Firmicutes_A;c__Clostridia;o__Christensenellales;f__CAG-74;g__;s__	d__Bacteria;p__Firmicutes;c__Clostridia;o__Clostridiales;f__;g__;s__
GUT_GENOME044229	MGYG-HGUT-00894	ERS3638924	Uncultured	1309	NA	NA	NA	NA	5394	0.69135	0	0	0	0	2	1	2	2	4	5	3	0	3	d__Bacteria;p__Firmicutes_A;c__Clostridia;o__Oscillospirales;f__CAG-382;g__;s__	d__Bacteria;p__Firmicutes;c__Clostridia;o__Clostridiales;f__;g__;s__
GUT_GENOME044231	MGYG-HGUT-00895	ERS3638925	Uncultured	1312	NA	NA	NA	NA	NA	0	0	0	0	0	1	0	0	1	1	1	1	0	1	d__Bacteria;p__Firmicutes_A;c__Clostridia;o__Oscillospirales;f__Oscillospiraceae;g__;s__	d__Bacteria;p__Firmicutes;c__Clostridia;o__Clostridiales;f__;g__;s__
GUT_GENOME044240	MGYG-HGUT-00896	ERS3638926	Uncultured	1816	NA	NA	NA	NA	123793	0.653712	0	0	0	0	2	3	5	8	8	10	8	5	8	d__Bacteria;p__Actinobacteriota;c__Coriobacteriia;o__Coriobacteriales;f__Coriobacteriaceae;g__Collinsella;s__	d__Bacteria;p__Actinobacteria;c__Coriobacteriia;o__Coriobacteriales;f__Coriobacteriaceae;g__Collinsella;s__
GUT_GENOME044241	MGYG-HGUT-00897	ERS3638927	Uncultured	1736	NA	NA	NA	NA	54	0	0	0	0	0	3	0	0	1	1	3	3	2	3	d__Archaea;p__Thermoplasmatota;c__Thermoplasmata;o__Methanomassiliicoccales;f__Methanomassiliicoccaceae;g__Methanomassiliicoccus_A;s__	d__Archaea;p__Euryarchaeota;c__Thermoplasmata;o__Methanomassiliicoccales;f__Methanomassiliicoccaceae;g__Methanomassiliicoccus;s__
GUT_GENOME044257	MGYG-HGUT-00898	ERS3638928	Uncultured	1934	NA	NA	NA	NA	45689	0.32741	0	0	0	0	2	0	5	2	6	7	7	6	7	d__Bacteria;p__Firmicutes_A;c__Clostridia;o__Christensenellales;f__CAG-138;g__UBA5394;s__	d__Bacteria;p__Firmicutes;c__Clostridia;o__Clostridiales;f__;g__;s__
GUT_GENOME044271	MGYG-HGUT-00899	ERS3638929	Uncultured	1473	NA	NA	NA	NA	7	0	0	0	0	0	2	0	1	2	3	3	3	0	3	d__Bacteria;p__Firmicutes_A;c__Clostridia;o__Christensenellales;f__CAG-138;g__CAG-1024;s__	d__Bacteria;p__Firmicutes;c__Clostridia;o__Clostridiales;f__Clostridiaceae;g__Clostridium;s__
GUT_GENOME044283	MGYG-HGUT-00900	ERS3638930	Uncultured	1889	NA	NA	NA	NA	NA	0	0	0	0	0	1	0	0	1	1	1	1	1	1	d__Bacteria;p__Firmicutes_A;c__Clostridia;o__Oscillospirales;f__CAG-272;g__;s__	d__Bacteria;p__Firmicutes;c__Clostridia;o__Clostridiales;f__;g__;s__
GUT_GENOME044331	MGYG-HGUT-00901	ERS3638931	Cultured (unknown)	1856	1452	78.2328	2509	3961	85136	1.17245	0	0	0	0	84	10	23	6	63	117	49	25	49	d__Bacteria;p__Firmicutes_C;c__Negativicutes;o__Acidaminococcales;f__Acidaminococcaceae;g__Acidaminococcus;s__Acidaminococcus fermentans	d__Bacteria;p__Firmicutes;c__Negativicutes;o__Acidaminococcales;f__Acidaminococcaceae;g__Acidaminococcus;s__Acidaminococcus fermentans
GUT_GENOME044483	MGYG-HGUT-00902	ERS3638932	Cultured (unknown)	4296	2864	66.6667	4934	7798	76125	0.770309	0	0	0	0	12	17	11	5	18	40	22	15	24	d__Bacteria;p__Firmicutes_A;c__Clostridia;o__Clostridiales;f__Clostridiaceae;g__Clostridium;s__Clostridium neonatale	d__Bacteria;p__Firmicutes;c__Clostridia;o__Clostridiales;f__Clostridiaceae;g__Clostridium;s__Clostridium neonatale
GUT_GENOME044529	MGYG-HGUT-00903	ERS3638933	Uncultured	1671	NA	NA	NA	NA	38778	1.0201	0	0	0	0	3	2	3	2	6	8	6	0	6	d__Bacteria;p__Firmicutes_A;c__Clostridia;o__TANB77;f__CAG-508;g__CAG-269;s__	d__Bacteria;p__Firmicutes;c__Clostridia;o__Clostridiales;f__Clostridiaceae;g__Clostridium;s__
GUT_GENOME044676	MGYG-HGUT-00904	ERS3638934	Uncultured	1590	NA	NA	NA	NA	NA	0	0	0	0	0	1	0	0	1	1	1	1	0	1	d__Bacteria;p__Actinobacteriota;c__Coriobacteriia;o__Coriobacteriales;f__Coriobacteriaceae;g__Collinsella;s__	d__Bacteria;p__Actinobacteria;c__Coriobacteriia;o__Coriobacteriales;f__Coriobacteriaceae;g__Collinsella;s__
GUT_GENOME044732	MGYG-HGUT-00905	ERS3638935	Uncultured	749	NA	NA	NA	NA	NA	0	0	0	0	0	1	0	0	1	1	1	1	0	1	d__Bacteria;p__Actinobacteriota;c__Coriobacteriia;o__Coriobacteriales;f__Coriobacteriaceae;g__Collinsella;s__	d__Bacteria;p__Actinobacteria;c__Coriobacteriia;o__Coriobacteriales;f__Coriobacteriaceae;g__Collinsella;s__
GUT_GENOME044788	MGYG-HGUT-00906	ERS3638936	Uncultured	1916	NA	NA	NA	NA	NA	0	0	0	0	0	1	0	0	1	1	1	1	0	1	d__Bacteria;p__Bacteroidota;c__Bacteroidia;o__Bacteroidales;f__Bacteroidaceae;g__Bacteroides_A;s__	d__Bacteria;p__Bacteroidetes;c__Bacteroidia;o__Bacteroidales;f__Bacteroidaceae;g__Bacteroides;s__
GUT_GENOME045096	MGYG-HGUT-00907	ERS3638937	Uncultured	1346	NA	NA	NA	NA	NA	0	0	0	0	0	1	0	0	1	1	1	1	0	1	d__Bacteria;p__Actinobacteriota;c__Coriobacteriia;o__Coriobacteriales;f__Coriobacteriaceae;g__Collinsella;s__	d__Bacteria;p__Actinobacteria;c__Coriobacteriia;o__Coriobacteriales;f__Coriobacteriaceae;g__Collinsella;s__
GUT_GENOME045178	MGYG-HGUT-00908	ERS3638938	Uncultured	1951	NA	NA	NA	NA	NA	0	0	0	0	0	1	0	0	1	1	1	1	0	1	d__Bacteria;p__Firmicutes;c__Bacilli;o__Erysipelotrichales;f__Erysipelatoclostridiaceae;g__Beduini;s__	d__Bacteria;p__Firmicutes;c__Clostridia;o__Clostridiales;f__Clostridiaceae;g__Beduini;s__
GUT_GENOME045186	MGYG-HGUT-00909	ERS3638939	Uncultured	2765	1781	64.4123	8027	9808	128102	1.03688	0	0	0	0	42	9	34	5	49	85	60	42	60	d__Bacteria;p__Firmicutes_A;c__Clostridia;o__Lachnospirales;f__Lachnospiraceae;g__UBA9502;s__	d__Bacteria;p__Firmicutes;c__Clostridia;o__Clostridiales;f__Clostridiaceae;g__Clostridium;s__
GUT_GENOME045223	MGYG-HGUT-00910	ERS3638940	Cultured (unknown)	1072	NA	NA	NA	NA	NA	0	0	0	0	0	1	0	0	1	1	1	1	0	1	d__Bacteria;p__Firmicutes_A;c__Clostridia;o__Oscillospirales;f__Oscillospiraceae;g__Flavonifractor;s__Flavonifractor sp900199495	d__Bacteria;p__Firmicutes;c__Clostridia;o__Clostridiales;f__Clostridiaceae;g__Clostridium;s__
GUT_GENOME045302	MGYG-HGUT-00911	ERS3638941	Uncultured	1709	NA	NA	NA	NA	NA	0	0	0	0	0	1	0	0	1	1	1	1	0	1	d__Bacteria;p__Actinobacteriota;c__Coriobacteriia;o__Coriobacteriales;f__Eggerthellaceae;g__Slackia_A;s__	d__Bacteria;p__Actinobacteria;c__Coriobacteriia;o__Eggerthellales;f__Eggerthellaceae;g__Slackia;s__
GUT_GENOME045330	MGYG-HGUT-00912	ERS3638942	Cultured (unknown)	1802	1256	69.7003	2001	3257	243401	0.461876	0	0	0	0	19	1	7	22	24	27	27	12	27	d__Bacteria;p__Actinobacteriota;c__Coriobacteriia;o__Coriobacteriales;f__Coriobacteriaceae;g__Collinsella;s__Collinsella sp002232035	d__Bacteria;p__Actinobacteria;c__Coriobacteriia;o__Coriobacteriales;f__Coriobacteriaceae;g__Collinsella;s__
GUT_GENOME045630	MGYG-HGUT-00913	ERS3638943	Uncultured	1985	NA	NA	NA	NA	NA	0	0	0	0	0	1	0	0	1	1	1	1	0	1	d__Bacteria;p__Firmicutes_A;c__Clostridia;o__Lachnospirales;f__Lachnospiraceae;g__Blautia;s__	d__Bacteria;p__Firmicutes;c__;o__;f__;g__;s__
GUT_GENOME045693	MGYG-HGUT-00914	ERS3638944	Cultured (unknown)	1828	NA	NA	NA	NA	9380	0	0	0	0	0	4	2	6	3	7	12	9	4	9	d__Bacteria;p__Fusobacteriota;c__Fusobacteriia;o__Fusobacteriales;f__Fusobacteriaceae;g__Fusobacterium_A;s__Fusobacterium_A sp900015295	d__Bacteria;p__Fusobacteria;c__Fusobacteriia;o__Fusobacteriales;f__Fusobacteriaceae;g__Fusobacterium;s__
GUT_GENOME045758	MGYG-HGUT-00915	ERS3638945	Cultured (unknown)	3284	NA	NA	NA	NA	NA	0	0	0	0	0	1	0	1	1	1	2	1	1	1	d__Bacteria;p__Firmicutes_A;c__Clostridia;o__Clostridiales;f__Clostridiaceae;g__Clostridium;s__Clostridium nigeriense	d__Bacteria;p__Firmicutes;c__Clostridia;o__Clostridiales;f__Clostridiaceae;g__Clostridium;s__Clostridium nigeriense
GUT_GENOME045767	MGYG-HGUT-00916	ERS3638946	Uncultured	1477	NA	NA	NA	NA	NA	0	0	0	0	0	1	0	1	1	2	2	1	0	1	d__Bacteria;p__Firmicutes;c__Bacilli;o__Lactobacillales;f__Lactobacillaceae;g__Lactobacillus;s__Lactobacillus delbrueckii_A	d__Bacteria;p__Firmicutes;c__Bacilli;o__Lactobacillales;f__Lactobacillaceae;g__Lactobacillus;s__Lactobacillus delbrueckii
GUT_GENOME045846	MGYG-HGUT-00917	ERS3638947	Uncultured	1400	NA	NA	NA	NA	318	0.683869	0	0	0	0	3	0	0	2	3	3	3	0	3	d__Bacteria;p__Firmicutes_C;c__Negativicutes;o__Acidaminococcales;f__Acidaminococcaceae;g__Phascolarctobacterium;s__	d__Bacteria;p__Firmicutes;c__Negativicutes;o__Acidaminococcales;f__Acidaminococcaceae;g__Phascolarctobacterium;s__
GUT_GENOME045895	MGYG-HGUT-00918	ERS3638948	Uncultured	2096	NA	NA	NA	NA	89173	0.67797	0	0	0	0	9	2	14	5	22	25	21	9	21	d__Bacteria;p__Proteobacteria;c__Gammaproteobacteria;o__Burkholderiales;f__Burkholderiaceae;g__Sutterella;s__	d__Bacteria;p__Proteobacteria;c__Betaproteobacteria;o__Burkholderiales;f__Sutterellaceae;g__Sutterella;s__
GUT_GENOME046050	MGYG-HGUT-00919	ERS3638949	Uncultured	3734	NA	NA	NA	NA	111	0	0	0	0	0	2	0	2	1	1	4	2	2	2	d__Bacteria;p__Firmicutes_A;c__Clostridia;o__Lachnospirales;f__Cellulosilyticaceae;g__Niameybacter;s__	d__Bacteria;p__Firmicutes;c__Clostridia;o__Clostridiales;f__Lachnospiraceae;g__Niameybacter;s__
GUT_GENOME046057	MGYG-HGUT-00920	ERS3638950	Uncultured	2198	NA	NA	NA	NA	NA	0	0	0	0	0	1	0	1	1	1	2	1	1	1	d__Bacteria;p__Firmicutes_A;c__Clostridia;o__Oscillospirales;f__Ruminococcaceae;g__Gemmiger;s__	d__Bacteria;p__Firmicutes;c__Clostridia;o__Clostridiales;f__Ruminococcaceae;g__Faecalibacterium;s__
GUT_GENOME046059	MGYG-HGUT-00921	ERS3638951	Uncultured	1940	NA	NA	NA	NA	NA	0	0	0	0	0	1	0	1	1	1	2	1	1	1	d__Bacteria;p__Firmicutes_A;c__Clostridia;o__Oscillospirales;f__Oscillospiraceae;g__Oscillibacter;s__	d__Bacteria;p__Firmicutes;c__Clostridia;o__Clostridiales;f__Oscillospiraceae;g__Oscillibacter;s__
GUT_GENOME046070	MGYG-HGUT-00922	ERS3638952	Uncultured	2584	NA	NA	NA	NA	NA	0	0	0	0	0	1	0	1	1	1	2	1	1	1	d__Bacteria;p__Firmicutes_A;c__Clostridia;o__Christensenellales;f__;g__;s__	d__Bacteria;p__Firmicutes;c__Clostridia;o__Clostridiales;f__;g__;s__
GUT_GENOME046227	MGYG-HGUT-00923	ERS3638953	Uncultured	2193	NA	NA	NA	NA	NA	0	0	0	0	0	1	0	1	1	2	2	1	0	1	d__Bacteria;p__Bacteroidota;c__Bacteroidia;o__Bacteroidales;f__Bacteroidaceae;g__Bacteroides_C;s__	d__Bacteria;p__Bacteroidetes;c__Bacteroidia;o__Bacteroidales;f__Bacteroidaceae;g__Bacteroides;s__
GUT_GENOME046367	MGYG-HGUT-00924	ERS3638954	Cultured (animal)	1863	NA	NA	NA	NA	NA	0.674139	0	0	0	0	1	0	1	2	2	2	2	0	2	d__Bacteria;p__Firmicutes_A;c__Clostridia;o__Oscillospirales;f__Acutalibacteraceae;g__An172;s__An172 sp002160515	d__Bacteria;p__Firmicutes;c__Clostridia;o__Clostridiales;f__Ruminococcaceae;g__Anaeromassilibacillus;s__
GUT_GENOME046831	MGYG-HGUT-00925	ERS3638955	Uncultured	819	NA	NA	NA	NA	NA	0	0	0	0	0	1	0	0	1	1	1	1	0	1	d__Bacteria;p__Actinobacteriota;c__Coriobacteriia;o__Coriobacteriales;f__Coriobacteriaceae;g__Collinsella;s__	d__Bacteria;p__Actinobacteria;c__Coriobacteriia;o__Coriobacteriales;f__Coriobacteriaceae;g__Collinsella;s__
GUT_GENOME047123	MGYG-HGUT-00926	ERS3638956	Uncultured	1513	NA	NA	NA	NA	NA	0	0	0	0	0	1	0	1	1	1	2	1	0	1	d__Bacteria;p__Firmicutes_C;c__Negativicutes;o__Veillonellales;f__Veillonellaceae;g__Veillonella;s__	d__Bacteria;p__Firmicutes;c__Negativicutes;o__Veillonellales;f__Veillonellaceae;g__Veillonella;s__
GUT_GENOME047195	MGYG-HGUT-00927	ERS3638957	Uncultured	1697	NA	NA	NA	NA	NA	0	0	0	0	0	1	0	1	1	1	2	1	1	1	d__Bacteria;p__Firmicutes_C;c__Negativicutes;o__Acidaminococcales;f__Acidaminococcaceae;g__;s__	d__Bacteria;p__Firmicutes;c__Negativicutes;o__Acidaminococcales;f__Acidaminococcaceae;g__;s__
GUT_GENOME047344	MGYG-HGUT-00928	ERS3638958	Uncultured	1621	NA	NA	NA	NA	NA	0	0	0	0	0	1	0	0	1	1	1	1	0	1	d__Bacteria;p__Actinobacteriota;c__Coriobacteriia;o__Coriobacteriales;f__Coriobacteriaceae;g__Collinsella;s__	d__Bacteria;p__Actinobacteria;c__Coriobacteriia;o__Coriobacteriales;f__Coriobacteriaceae;g__Collinsella;s__
GUT_GENOME047426	MGYG-HGUT-00929	ERS3638959	Uncultured	1152	NA	NA	NA	NA	48666	1.2802	0	0	0	0	46	34	104	6	88	184	120	0	126	d__Bacteria;p__Firmicutes_A;c__Clostridia;o__TANB77;f__CAG-508;g__CAG-273;s__CAG-273 sp000437855	d__Bacteria;p__Firmicutes;c__Clostridia;o__Clostridiales;f__Clostridiaceae;g__Clostridium;s__
GUT_GENOME047484	MGYG-HGUT-00930	ERS3638960	Cultured (unknown)	1911	NA	NA	NA	NA	3543	0	0	0	0	0	4	0	2	4	4	6	3	1	3	d__Bacteria;p__Firmicutes;c__Bacilli;o__Erysipelotrichales;f__Erysipelotrichaceae;g__CAG-536;s__CAG-536 sp900314505	d__Bacteria;p__Firmicutes;c__Erysipelotrichia;o__Erysipelotrichales;f__Erysipelotrichaceae;g__Faecalitalea;s__
GUT_GENOME047636	MGYG-HGUT-00931	ERS3638961	Uncultured	1485	NA	NA	NA	NA	284	0	0	0	0	0	4	0	1	1	2	5	2	2	2	d__Bacteria;p__Firmicutes;c__Bacilli;o__ML615J-28;f__CAG-313;g__;s__	d__Bacteria;p__Firmicutes;c__Bacilli;o__Bacillales;f__;g__;s__
GUT_GENOME047877	MGYG-HGUT-00932	ERS3638962	Uncultured	1647	NA	NA	NA	NA	5096	0	0	0	0	0	4	0	2	1	2	6	4	2	4	d__Bacteria;p__Firmicutes_A;c__Clostridia;o__Oscillospirales;f__Acutalibacteraceae;g__;s__	d__Bacteria;p__Firmicutes;c__Clostridia;o__Clostridiales;f__Ruminococcaceae;g__;s__
GUT_GENOME047905	MGYG-HGUT-00933	ERS3638963	Uncultured	1351	1051	77.7942	3175	4226	74658	1.22023	0	0	0	0	107	65	169	12	149	341	222	114	224	d__Bacteria;p__Firmicutes_A;c__Clostridia;o__4C28d-15;f__CAG-314;g__CAG-314;s__CAG-314 sp000437915	d__Bacteria;p__Firmicutes;c__Clostridia;o__Clostridiales;f__Ruminococcaceae;g__Subdoligranulum;s__
GUT_GENOME047932	MGYG-HGUT-00934	ERS3638964	Uncultured	1493	NA	NA	NA	NA	NA	0	0	0	0	0	1	0	0	1	1	1	1	0	1	d__Bacteria;p__Actinobacteriota;c__Coriobacteriia;o__Coriobacteriales;f__Coriobacteriaceae;g__Collinsella;s__	d__Bacteria;p__Actinobacteria;c__Coriobacteriia;o__Coriobacteriales;f__Coriobacteriaceae;g__Collinsella;s__
GUT_GENOME047960	MGYG-HGUT-00935	ERS3638965	Uncultured	1503	NA	NA	NA	NA	NA	0	0	0	0	0	2	0	0	1	2	2	1	0	1	d__Bacteria;p__Firmicutes_A;c__Clostridia;o__Oscillospirales;f__Acutalibacteraceae;g__;s__	d__Bacteria;p__Firmicutes;c__Clostridia;o__Clostridiales;f__Ruminococcaceae;g__;s__
GUT_GENOME048115	MGYG-HGUT-00936	ERS3638966	Uncultured	1870	NA	NA	NA	NA	NA	0	0	0	0	0	2	0	0	1	2	2	1	1	1	d__Bacteria;p__Actinobacteriota;c__Coriobacteriia;o__Coriobacteriales;f__Coriobacteriaceae;g__Collinsella;s__	d__Bacteria;p__Actinobacteria;c__Coriobacteriia;o__Coriobacteriales;f__Coriobacteriaceae;g__Collinsella;s__
GUT_GENOME048143	MGYG-HGUT-00937	ERS3638967	Uncultured	2119	NA	NA	NA	NA	480	0	0	0	0	0	4	0	0	1	1	4	1	1	1	d__Bacteria;p__Firmicutes_A;c__Clostridia;o__Oscillospirales;f__Acutalibacteraceae;g__;s__	d__Bacteria;p__Firmicutes;c__Clostridia;o__Clostridiales;f__Ruminococcaceae;g__;s__
GUT_GENOME048181	MGYG-HGUT-00938	ERS3638968	Uncultured	2542	NA	NA	NA	NA	41257	0	0	0	0	0	3	1	5	2	7	9	6	1	6	d__Bacteria;p__Firmicutes_A;c__Clostridia;o__Oscillospirales;f__Oscillospiraceae;g__UBA5446;s__	d__Bacteria;p__Firmicutes;c__Clostridia;o__Clostridiales;f__;g__;s__
GUT_GENOME048628	MGYG-HGUT-00939	ERS3638969	Uncultured	1796	NA	NA	NA	NA	47993	0.952543	0	0	0	0	8	2	13	2	14	23	15	5	15	d__Bacteria;p__Firmicutes_A;c__Clostridia;o__Christensenellales;f__CAG-138;g__CAG-1024;s__	d__Bacteria;p__Firmicutes;c__Clostridia;o__Clostridiales;f__Clostridiaceae;g__Clostridium;s__
GUT_GENOME048959	MGYG-HGUT-00940	ERS3638970	Uncultured	1720	NA	NA	NA	NA	NA	0	0	0	0	0	2	0	0	1	2	2	1	1	1	d__Bacteria;p__Actinobacteriota;c__Coriobacteriia;o__Coriobacteriales;f__Coriobacteriaceae;g__Collinsella;s__	d__Bacteria;p__Actinobacteria;c__Coriobacteriia;o__Coriobacteriales;f__Coriobacteriaceae;g__Collinsella;s__
GUT_GENOME049084	MGYG-HGUT-00941	ERS3638971	Uncultured	2103	1477	70.233	3987	5464	228515	1.07134	0	0	0	0	28	17	47	9	58	92	66	25	66	d__Bacteria;p__Bacteroidota;c__Bacteroidia;o__Bacteroidales;f__Muribaculaceae;g__CAG-1031;s__CAG-1031 sp000431215	d__Bacteria;p__Bacteroidetes;c__Bacteroidia;o__Bacteroidales;f__Prevotellaceae;g__;s__
GUT_GENOME049209	MGYG-HGUT-00942	ERS3638972	Uncultured	1421	NA	NA	NA	NA	26865	0.94078	0	0	0	0	9	5	12	3	13	26	17	5	17	d__Bacteria;p__Firmicutes_A;c__Clostridia;o__4C28d-15;f__CAG-314;g__;s__	d__Bacteria;p__Proteobacteria;c__Deltaproteobacteria;o__Myxococcales;f__Myxococcaceae;g__;s__
GUT_GENOME049240	MGYG-HGUT-00943	ERS3638973	Uncultured	1161	NA	NA	NA	NA	NA	0	0	0	0	0	1	0	0	1	1	1	1	0	1	d__Bacteria;p__Firmicutes_A;c__Clostridia;o__Oscillospirales;f__Acutalibacteraceae;g__Eubacterium_R;s__	d__Bacteria;p__Firmicutes;c__Clostridia;o__Clostridiales;f__Ruminococcaceae;g__;s__
GUT_GENOME049425	MGYG-HGUT-00944	ERS3638974	Uncultured	1554	1047	67.3745	2005	3052	151084	0.690701	0	0	0	0	3	0	15	7	16	18	17	13	17	d__Bacteria;p__Actinobacteriota;c__Coriobacteriia;o__Coriobacteriales;f__Eggerthellaceae;g__CAG-1427;s__	d__Bacteria;p__Actinobacteria;c__Coriobacteriia;o__Eggerthellales;f__Eggerthellaceae;g__Eggerthella;s__
GUT_GENOME049452	MGYG-HGUT-00945	ERS3638975	Uncultured	1376	NA	NA	NA	NA	43662	1.03756	0	0	0	0	3	3	12	4	16	18	14	0	14	d__Bacteria;p__Firmicutes_A;c__Clostridia;o__TANB77;f__CAG-508;g__CAG-245;s__	d__Bacteria;p__Firmicutes;c__Clostridia;o__Clostridiales;f__Clostridiaceae;g__Clostridium;s__
GUT_GENOME049620	MGYG-HGUT-00946	ERS3638976	Uncultured	977	NA	NA	NA	NA	NA	0	0	0	0	0	1	0	0	1	1	1	1	0	1	d__Bacteria;p__Actinobacteriota;c__Coriobacteriia;o__Coriobacteriales;f__Coriobacteriaceae;g__Collinsella;s__Collinsella aerofaciens_F	d__Bacteria;p__Actinobacteria;c__Coriobacteriia;o__Coriobacteriales;f__Coriobacteriaceae;g__Collinsella;s__Collinsella aerofaciens
GUT_GENOME049730	MGYG-HGUT-00947	ERS3638977	Uncultured	1440	NA	NA	NA	NA	NA	0	0	0	0	0	1	0	0	1	1	1	1	0	1	d__Bacteria;p__Actinobacteriota;c__Coriobacteriia;o__Coriobacteriales;f__Coriobacteriaceae;g__Collinsella;s__	d__Bacteria;p__Actinobacteria;c__Coriobacteriia;o__Coriobacteriales;f__Coriobacteriaceae;g__Collinsella;s__
GUT_GENOME049930	MGYG-HGUT-00948	ERS3638978	Uncultured	1465	NA	NA	NA	NA	5742	0.682065	0	0	0	0	1	0	2	1	3	3	3	0	3	d__Bacteria;p__Firmicutes_A;c__Clostridia;o__TANB77;f__CAG-508;g__;s__	d__Bacteria;p__Firmicutes;c__Clostridia;o__Clostridiales;f__;g__;s__
GUT_GENOME049949	MGYG-HGUT-00949	ERS3638979	Cultured (unknown)	1435	NA	NA	NA	NA	NA	0	0	0	0	0	1	0	0	1	1	1	1	0	1	d__Bacteria;p__Actinobacteriota;c__Coriobacteriia;o__Coriobacteriales;f__Coriobacteriaceae;g__Collinsella;s__	d__Bacteria;p__Actinobacteria;c__Coriobacteriia;o__Coriobacteriales;f__Coriobacteriaceae;g__Collinsella;s__
GUT_GENOME050033	MGYG-HGUT-00950	ERS3638980	Uncultured	1615	NA	NA	NA	NA	16886	0.682065	0	0	0	0	2	0	2	1	3	4	3	0	3	d__Bacteria;p__Firmicutes_A;c__Clostridia;o__TANB77;f__CAG-508;g__CAG-269;s__	d__Bacteria;p__Firmicutes;c__Clostridia;o__Clostridiales;f__;g__;s__
GUT_GENOME050070	MGYG-HGUT-00951	ERS3638981	Uncultured	2851	NA	NA	NA	NA	NA	0	0	0	0	0	1	0	0	1	1	1	1	1	1	d__Bacteria;p__Firmicutes_A;c__Clostridia;o__Peptostreptococcales;f__Peptostreptococcaceae;g__GCA-900066495;s__	d__Bacteria;p__Firmicutes;c__Clostridia;o__Clostridiales;f__Clostridiaceae;g__Clostridium;s__
GUT_GENOME051358	MGYG-HGUT-00952	ERS3638982	Uncultured	1157	NA	NA	NA	NA	43	0	0	0	0	0	1	0	2	1	1	3	1	1	2	d__Bacteria;p__Firmicutes;c__Bacilli;o__RFN20;f__CAG-826;g__UBA4855;s__	d__Bacteria;p__Firmicutes;c__Bacilli;o__Bacillales;f__;g__;s__
GUT_GENOME052375	MGYG-HGUT-00953	ERS3638983	Uncultured	1874	NA	NA	NA	NA	9733	0.583661	0	0	0	0	4	1	0	3	5	5	5	1	5	d__Bacteria;p__Fusobacteriota;c__Fusobacteriia;o__Fusobacteriales;f__Fusobacteriaceae;g__Fusobacterium_A;s__	d__Bacteria;p__Fusobacteria;c__Fusobacteriia;o__Fusobacteriales;f__Fusobacteriaceae;g__Fusobacterium;s__
GUT_GENOME052918	MGYG-HGUT-00954	ERS3638984	Cultured (unknown)	1557	NA	NA	NA	NA	NA	0	0	0	0	0	1	0	0	1	1	1	1	0	1	d__Bacteria;p__Firmicutes_A;c__Clostridia;o__Lachnospirales;f__Lachnospiraceae;g__Blautia_A;s__	d__Bacteria;p__Firmicutes;c__Clostridia;o__Clostridiales;f__Lachnospiraceae;g__Blautia;s__
GUT_GENOME053393	MGYG-HGUT-00955	ERS3638985	Uncultured	1332	NA	NA	NA	NA	NA	0	0	0	0	0	1	0	0	1	1	1	1	0	1	d__Bacteria;p__Actinobacteriota;c__Coriobacteriia;o__Coriobacteriales;f__Coriobacteriaceae;g__Collinsella;s__	d__Bacteria;p__Actinobacteria;c__Coriobacteriia;o__Coriobacteriales;f__Coriobacteriaceae;g__Collinsella;s__
GUT_GENOME054382	MGYG-HGUT-00956	ERS3638986	Uncultured	2054	NA	NA	NA	NA	30267	0	0	0	0	0	13	1	4	1	5	18	5	5	5	d__Bacteria;p__Bacteroidota;c__Bacteroidia;o__Bacteroidales;f__Barnesiellaceae;g__Barnesiella;s__	d__Bacteria;p__Bacteroidetes;c__Bacteroidia;o__Bacteroidales;f__Barnesiellaceae;g__Barnesiella;s__
GUT_GENOME054531	MGYG-HGUT-00957	ERS3638987	Uncultured	2537	NA	NA	NA	NA	89161	0.86325	0	0	0	0	9	2	7	5	11	18	11	0	11	d__Bacteria;p__Bacteroidota;c__Bacteroidia;o__Bacteroidales;f__Bacteroidaceae;g__Prevotella;s__Prevotella sp000436695	d__Bacteria;p__Bacteroidetes;c__Bacteroidia;o__Bacteroidales;f__Prevotellaceae;g__Prevotella;s__
GUT_GENOME054973	MGYG-HGUT-00958	ERS3638988	Uncultured	1348	NA	NA	NA	NA	349	0	0	0	0	0	2	1	3	1	1	6	2	2	4	d__Bacteria;p__Firmicutes;c__Bacilli;o__RF39;f__CAG-1000;g__CAG-776;s__CAG-776 sp000438195	d__Bacteria;p__Tenericutes;c__Mollicutes;o__Mycoplasmatales;f__Mycoplasmataceae;g__Mycoplasma;s__
GUT_GENOME055438	MGYG-HGUT-00959	ERS3638989	Uncultured	2123	NA	NA	NA	NA	85	0	0	0	0	0	1	1	1	2	2	3	1	1	1	d__Bacteria;p__Firmicutes_A;c__Clostridia;o__Oscillospirales;f__Ruminococcaceae;g__Ruminococcus;s__	d__Bacteria;p__Firmicutes;c__Clostridia;o__Clostridiales;f__Ruminococcaceae;g__Ruminococcus;s__
GUT_GENOME055936	MGYG-HGUT-00960	ERS3638990	Uncultured	630	NA	NA	NA	NA	111	0	0	0	0	0	1	1	1	1	2	3	1	0	1	d__Bacteria;p__Firmicutes_A;c__Clostridia;o__4C28d-15;f__UBA1242;g__UBA11517;s__	d__Bacteria;p__Firmicutes;c__Clostridia;o__Clostridiales;f__Catabacteriaceae;g__Catabacter;s__
GUT_GENOME056112	MGYG-HGUT-00961	ERS3638991	Uncultured	914	NA	NA	NA	NA	NA	0	0	0	0	0	1	0	1	1	1	2	1	0	1	d__Bacteria;p__Firmicutes_C;c__Negativicutes;o__Selenomonadales;f__Selenomonadaceae;g__Megamonas;s__	d__Bacteria;p__Firmicutes;c__Negativicutes;o__Selenomonadales;f__Selenomonadaceae;g__Megamonas;s__
GUT_GENOME056330	MGYG-HGUT-00962	ERS3638992	Uncultured	978	NA	NA	NA	NA	10710	0	0	0	0	0	4	1	1	2	4	6	3	0	3	d__Bacteria;p__Proteobacteria;c__Alphaproteobacteria;o__Rs-D84;f__Rs-D84;g__Rs-D84;s__	d__Bacteria;p__Proteobacteria;c__Alphaproteobacteria;o__;f__;g__;s__
GUT_GENOME056716	MGYG-HGUT-00963	ERS3638993	Uncultured	1391	NA	NA	NA	NA	NA	0	0	0	0	0	1	0	1	1	2	2	1	0	1	d__Bacteria;p__Bacteroidota;c__Bacteroidia;o__Bacteroidales;f__Bacteroidaceae;g__CAG-617;s__	d__Bacteria;p__Bacteroidetes;c__Bacteroidia;o__Bacteroidales;f__Prevotellaceae;g__Prevotella;s__
GUT_GENOME056730	MGYG-HGUT-00964	ERS3638994	Cultured (animal)	2515	NA	NA	NA	NA	9700	0	0	0	0	0	2	0	2	1	3	4	3	2	3	d__Bacteria;p__Bacteroidota;c__Bacteroidia;o__Bacteroidales;f__Bacteroidaceae;g__Bacteroides_A;s__Bacteroides_A salanitronis	d__Bacteria;p__Bacteroidetes;c__Bacteroidia;o__Bacteroidales;f__Bacteroidaceae;g__Bacteroides;s__Bacteroides salanitronis
GUT_GENOME056772	MGYG-HGUT-00965	ERS3638995	Uncultured	1622	NA	NA	NA	NA	23478	0	0	0	0	0	2	2	2	1	3	6	3	3	3	d__Bacteria;p__Firmicutes_A;c__Clostridia;o__Christensenellales;f__CAG-138;g__PeH17;s__	d__Bacteria;p__Firmicutes;c__Clostridia;o__Clostridiales;f__Christensenellaceae;g__;s__
GUT_GENOME057155	MGYG-HGUT-00966	ERS3638996	Uncultured	2600	NA	NA	NA	NA	NA	0	0	0	0	0	1	0	0	1	1	1	1	0	1	d__Bacteria;p__Firmicutes_A;c__Clostridia;o__Lachnospirales;f__Lachnospiraceae;g__Blautia_A;s__	d__Bacteria;p__Firmicutes;c__Clostridia;o__Clostridiales;f__Lachnospiraceae;g__Blautia;s__
GUT_GENOME057471	MGYG-HGUT-00967	ERS3638997	Uncultured	1556	NA	NA	NA	NA	5347	0	0	0	0	0	2	2	4	2	5	8	4	1	4	d__Bacteria;p__Firmicutes_A;c__Clostridia;o__Lachnospirales;f__CAG-274;g__;s__	d__Bacteria;p__Firmicutes;c__Clostridia;o__Clostridiales;f__;g__;s__
GUT_GENOME057672	MGYG-HGUT-00968	ERS3638998	Cultured (human)	1956	1545	78.9877	1506	3051	27421	0.852244	0	0	0	0	34	19	26	3	19	79	36	27	39	d__Bacteria;p__Firmicutes_C;c__Negativicutes;o__Veillonellales;f__Veillonellaceae;g__Veillonella_A;s__Veillonella_A seminalis	d__Bacteria;p__Firmicutes;c__Negativicutes;o__Veillonellales;f__Veillonellaceae;g__Veillonella;s__Veillonella seminalis
GUT_GENOME057686	MGYG-HGUT-00969	ERS3638999	Uncultured	2281	NA	NA	NA	NA	16843	0.69135	0	0	0	0	3	1	5	4	8	9	6	1	6	d__Bacteria;p__Firmicutes_A;c__Clostridia;o__Lachnospirales;f__Lachnospiraceae;g__Eubacterium_I;s__	d__Bacteria;p__Firmicutes;c__Clostridia;o__Clostridiales;f__Eubacteriaceae;g__Eubacterium;s__
GUT_GENOME057820	MGYG-HGUT-00970	ERS3639000	Uncultured	1150	NA	NA	NA	NA	NA	0.185243	0	0	0	0	1	0	1	1	2	2	2	0	2	d__Bacteria;p__Firmicutes_A;c__Clostridia;o__4C28d-15;f__CAG-552;g__;s__	d__Bacteria;p__Firmicutes;c__;o__;f__;g__;s__
GUT_GENOME057822	MGYG-HGUT-00971	ERS3639001	Uncultured	2865	NA	NA	NA	NA	958	0.138882	0	0	0	0	1	1	1	1	3	3	2	0	2	d__Bacteria;p__Verrucomicrobiota;c__Lentisphaeria;o__Victivallales;f__Victivallaceae;g__;s__	d__Bacteria;p__Lentisphaerae;c__Lentisphaeria;o__;f__;g__;s__
GUT_GENOME057827	MGYG-HGUT-00972	ERS3639002	Uncultured	1098	NA	NA	NA	NA	16133	0.0915572	0	0	0	0	2	3	3	4	8	8	7	0	7	d__Bacteria;p__Firmicutes_A;c__Clostridia;o__Oscillospirales;f__Acutalibacteraceae;g__;s__	d__Bacteria;p__Firmicutes;c__Clostridia;o__Clostridiales;f__Ruminococcaceae;g__;s__
GUT_GENOME057850	MGYG-HGUT-00973	ERS3639003	Uncultured	1827	NA	NA	NA	NA	217	0.110669	0	0	0	0	2	0	1	2	2	3	3	0	3	d__Bacteria;p__Verrucomicrobiota;c__Verrucomicrobiae;o__Opitutales;f__CAG-312;g__;s__	d__Bacteria;p__Verrucomicrobia;c__Opitutae;o__;f__;g__;s__
GUT_GENOME057980	MGYG-HGUT-00974	ERS3639004	Uncultured	1380	NA	NA	NA	NA	89927	0.483516	0	0	0	0	9	1	5	4	4	15	7	6	8	d__Bacteria;p__Firmicutes;c__Bacilli;o__RFN20;f__CAG-826;g__UBA4855;s__	d__Bacteria;p__Firmicutes;c__Bacilli;o__Bacillales;f__;g__;s__
GUT_GENOME058044	MGYG-HGUT-00975	ERS3639005	Uncultured	1329	NA	NA	NA	NA	51606	0.355027	0	0	0	0	1	0	4	2	4	5	5	4	5	d__Bacteria;p__Firmicutes;c__Bacilli;o__RFN20;f__CAG-826;g__UBA4855;s__	d__Bacteria;p__Firmicutes;c__Bacilli;o__Bacillales;f__;g__;s__
GUT_GENOME058138	MGYG-HGUT-00976	ERS3639006	Uncultured	1982	NA	NA	NA	NA	NA	0	0	0	0	0	1	0	0	1	1	1	1	0	1	d__Bacteria;p__Firmicutes_A;c__Clostridia;o__TANB77;f__CAG-508;g__CAG-492;s__	d__Bacteria;p__Firmicutes;c__Clostridia;o__Clostridiales;f__Clostridiaceae;g__Clostridium;s__
GUT_GENOME058212	MGYG-HGUT-00977	ERS3639007	Uncultured	2655	NA	NA	NA	NA	24412	0.816104	0	0	0	0	2	6	8	4	12	16	13	5	13	d__Bacteria;p__Firmicutes_A;c__Clostridia;o__Clostridiales;f__Clostridiaceae;g__Clostridium;s__	d__Bacteria;p__Firmicutes;c__Clostridia;o__Clostridiales;f__;g__;s__
GUT_GENOME058339	MGYG-HGUT-00978	ERS3639008	Cultured (unknown)	1172	NA	NA	NA	NA	NA	0	0	0	0	0	1	0	1	2	2	2	1	0	1	d__Bacteria;p__Firmicutes;c__Bacilli;o__Lactobacillales;f__Streptococcaceae;g__Streptococcus;s__Streptococcus mitis_D	d__Bacteria;p__Firmicutes;c__Bacilli;o__Lactobacillales;f__Streptococcaceae;g__Streptococcus;s__Streptococcus mitis
GUT_GENOME058365	MGYG-HGUT-00979	ERS3639009	Uncultured	1752	NA	NA	NA	NA	232850	0.312792	0	0	0	0	6	12	11	18	19	29	18	8	18	d__Bacteria;p__Actinobacteriota;c__Coriobacteriia;o__Coriobacteriales;f__Coriobacteriaceae;g__Collinsella;s__	d__Bacteria;p__Actinobacteria;c__Coriobacteriia;o__Coriobacteriales;f__Coriobacteriaceae;g__Collinsella;s__
GUT_GENOME058829	MGYG-HGUT-00980	ERS3639010	Uncultured	1636	1253	76.5892	3556	4809	155410	1.04636	0	0	0	0	13	18	50	16	61	81	66	31	67	d__Bacteria;p__Actinobacteriota;c__Coriobacteriia;o__Coriobacteriales;f__Eggerthellaceae;g__CAG-1427;s__CAG-1427 sp000435475	d__Bacteria;p__Actinobacteria;c__Coriobacteriia;o__Eggerthellales;f__Eggerthellaceae;g__Cryptobacterium;s__
GUT_GENOME059153	MGYG-HGUT-00981	ERS3639011	Uncultured	1672	NA	NA	NA	NA	49038	0.61926	0	0	0	0	4	3	4	2	2	11	5	3	5	d__Bacteria;p__Actinobacteriota;c__Coriobacteriia;o__Coriobacteriales;f__Coriobacteriaceae;g__Collinsella;s__	d__Bacteria;p__Actinobacteria;c__Coriobacteriia;o__Coriobacteriales;f__Coriobacteriaceae;g__Collinsella;s__
GUT_GENOME059442	MGYG-HGUT-00982	ERS3639012	Uncultured	1450	NA	NA	NA	NA	68534	0.789633	0	0	0	0	17	15	34	3	27	66	40	0	42	d__Bacteria;p__Firmicutes_A;c__Clostridia;o__TANB77;f__CAG-508;g__CAG-354;s__	d__Bacteria;p__Firmicutes;c__Clostridia;o__Clostridiales;f__Clostridiaceae;g__Clostridium;s__
GUT_GENOME059449	MGYG-HGUT-00983	ERS3639013	Uncultured	2351	NA	NA	NA	NA	NA	0	0	0	0	0	1	0	1	1	2	2	2	0	2	d__Bacteria;p__Bacteroidota;c__Bacteroidia;o__Bacteroidales;f__Marinifilaceae;g__Odoribacter;s__	d__Bacteria;p__Bacteroidetes;c__Bacteroidia;o__Bacteroidales;f__Odoribacteraceae;g__Odoribacter;s__
GUT_GENOME060023	MGYG-HGUT-00984	ERS3639014	Uncultured	1654	NA	NA	NA	NA	NA	0	0	0	0	0	1	0	0	1	1	1	1	1	1	d__Bacteria;p__Actinobacteriota;c__Coriobacteriia;o__Coriobacteriales;f__Coriobacteriaceae;g__Collinsella;s__	d__Bacteria;p__Actinobacteria;c__Coriobacteriia;o__Coriobacteriales;f__Coriobacteriaceae;g__Collinsella;s__
GUT_GENOME060258	MGYG-HGUT-00985	ERS3639015	Uncultured	1671	NA	NA	NA	NA	895	0	0	0	0	0	3	3	3	1	1	9	3	3	3	d__Bacteria;p__Actinobacteriota;c__Coriobacteriia;o__Coriobacteriales;f__Coriobacteriaceae;g__Collinsella;s__	d__Bacteria;p__Actinobacteria;c__Coriobacteriia;o__Coriobacteriales;f__Coriobacteriaceae;g__Collinsella;s__
GUT_GENOME060447	MGYG-HGUT-00986	ERS3639016	Uncultured	1808	1116	61.7257	2221	3337	232929	0.133868	0	0	0	0	16	1	6	18	22	23	23	12	23	d__Bacteria;p__Actinobacteriota;c__Coriobacteriia;o__Coriobacteriales;f__Coriobacteriaceae;g__Collinsella;s__Collinsella aerofaciens_F	d__Bacteria;p__Actinobacteria;c__Coriobacteriia;o__Coriobacteriales;f__Coriobacteriaceae;g__Collinsella;s__Collinsella aerofaciens
GUT_GENOME060514	MGYG-HGUT-00987	ERS3639017	Uncultured	2583	NA	NA	NA	NA	NA	0	0	0	0	0	1	0	0	1	1	1	1	1	1	d__Bacteria;p__Firmicutes_A;c__Clostridia;o__Lachnospirales;f__Lachnospiraceae;g__Dorea;s__	d__Bacteria;p__Firmicutes;c__Clostridia;o__Clostridiales;f__Lachnospiraceae;g__Merdimonas;s__
GUT_GENOME060651	MGYG-HGUT-00988	ERS3639018	Uncultured	3391	NA	NA	NA	NA	488	0.564748	0	0	0	0	1	0	3	2	2	4	3	2	3	d__Bacteria;p__Firmicutes_A;c__Clostridia;o__Lachnospirales;f__Lachnospiraceae;g__Anaerostipes;s__	d__Bacteria;p__Firmicutes;c__Clostridia;o__Clostridiales;f__Lachnospiraceae;g__;s__
GUT_GENOME061051	MGYG-HGUT-00989	ERS3639019	Uncultured	3260	NA	NA	NA	NA	89028	1.03502	0	0	0	0	3	5	6	2	8	14	12	8	12	d__Bacteria;p__Firmicutes_A;c__Clostridia;o__Lachnospirales;f__Cellulosilyticaceae;g__Niameybacter;s__	d__Bacteria;p__Firmicutes;c__Clostridia;o__Clostridiales;f__Lachnospiraceae;g__Niameybacter;s__
GUT_GENOME061059	MGYG-HGUT-00990	ERS3639020	Uncultured	2381	NA	NA	NA	NA	53315	0.477415	0	0	0	0	6	1	3	2	7	10	7	4	7	d__Bacteria;p__Firmicutes_A;c__Clostridia;o__Lachnospirales;f__Lachnospiraceae;g__Blautia;s__	d__Bacteria;p__Firmicutes;c__Clostridia;o__Clostridiales;f__Lachnospiraceae;g__;s__
GUT_GENOME061534	MGYG-HGUT-00991	ERS3639021	Uncultured	2911	NA	NA	NA	NA	1	0	0	0	0	0	1	1	1	1	1	3	1	1	1	d__Bacteria;p__Firmicutes_A;c__Clostridia;o__Lachnospirales;f__Lachnospiraceae;g__;s__	d__Bacteria;p__Firmicutes;c__Clostridia;o__Clostridiales;f__Lachnospiraceae;g__;s__
GUT_GENOME061877	MGYG-HGUT-00992	ERS3639022	Uncultured	1498	NA	NA	NA	NA	15	0	0	0	0	0	1	1	1	1	1	3	1	1	1	d__Bacteria;p__Firmicutes_A;c__Clostridia;o__Oscillospirales;f__Acutalibacteraceae;g__UBA737;s__	d__Bacteria;p__Firmicutes;c__Clostridia;o__Clostridiales;f__Ruminococcaceae;g__;s__
GUT_GENOME062339	MGYG-HGUT-00993	ERS3639023	Uncultured	1851	1474	79.6326	3011	4485	429089	1.38797	0	0	0	0	51	53	79	108	132	183	134	60	139	d__Bacteria;p__Proteobacteria;c__Gammaproteobacteria;o__Enterobacterales;f__Pasteurellaceae;g__Haemophilus_D;s__	d__Bacteria;p__Proteobacteria;c__Gammaproteobacteria;o__Pasteurellales;f__Pasteurellaceae;g__Haemophilus;s__
GUT_GENOME062382	MGYG-HGUT-00994	ERS3639024	Uncultured	1448	NA	NA	NA	NA	103438	0.534802	0	0	0	0	9	4	22	20	32	35	27	4	27	d__Bacteria;p__Firmicutes_C;c__Negativicutes;o__Veillonellales;f__Dialisteraceae;g__Dialister;s__	d__Bacteria;p__Firmicutes;c__Negativicutes;o__Veillonellales;f__Veillonellaceae;g__Dialister;s__
GUT_GENOME062400	MGYG-HGUT-00995	ERS3639025	Uncultured	1738	NA	NA	NA	NA	1905	0	0	0	0	0	3	3	3	1	1	9	3	3	3	d__Bacteria;p__Actinobacteriota;c__Coriobacteriia;o__Coriobacteriales;f__Coriobacteriaceae;g__Collinsella;s__	d__Bacteria;p__Actinobacteria;c__Coriobacteriia;o__Coriobacteriales;f__Coriobacteriaceae;g__Collinsella;s__
GUT_GENOME062469	MGYG-HGUT-00996	ERS3639026	Uncultured	1704	NA	NA	NA	NA	NA	0	0	0	0	0	1	0	0	1	1	1	1	1	1	d__Bacteria;p__Actinobacteriota;c__Coriobacteriia;o__Coriobacteriales;f__Coriobacteriaceae;g__Collinsella;s__	d__Bacteria;p__Actinobacteria;c__Coriobacteriia;o__Coriobacteriales;f__Coriobacteriaceae;g__Collinsella;s__
GUT_GENOME063091	MGYG-HGUT-00997	ERS3639027	Uncultured	2180	NA	NA	NA	NA	NA	0	0	0	0	0	1	1	0	1	1	2	1	0	1	d__Bacteria;p__Firmicutes_A;c__Clostridia;o__Lachnospirales;f__Lachnospiraceae;g__Roseburia;s__	d__Bacteria;p__Firmicutes;c__Clostridia;o__Clostridiales;f__Lachnospiraceae;g__Roseburia;s__
GUT_GENOME063140	MGYG-HGUT-00998	ERS3639028	Uncultured	644	NA	NA	NA	NA	NA	0	0	0	0	0	1	0	0	1	1	1	1	0	1	d__Bacteria;p__Patescibacteria;c__Saccharimonadia;o__Saccharimonadales;f__Saccharimonadaceae;g__TM7x;s__	d__Bacteria;p__Candidatus Saccharibacteria;c__;o__;f__;g__;s__
GUT_GENOME063431	MGYG-HGUT-00999	ERS3639029	Uncultured	1987	NA	NA	NA	NA	NA	0	0	0	0	0	1	0	0	1	1	1	1	0	1	d__Bacteria;p__Firmicutes_A;c__Clostridia;o__Oscillospirales;f__QAMX01;g__QAMX01;s__QAMX01 sp003149835	d__Bacteria;p__Firmicutes;c__Clostridia;o__Clostridiales;f__;g__;s__
GUT_GENOME063562	MGYG-HGUT-01000	ERS3639030	Uncultured	1666	NA	NA	NA	NA	NA	0	0	0	0	0	1	0	0	1	1	1	1	0	1	d__Bacteria;p__Firmicutes_A;c__Clostridia;o__Monoglobales;f__UBA1381;g__UBA4716;s__	d__Bacteria;p__Firmicutes;c__Clostridia;o__Clostridiales;f__;g__;s__
GUT_GENOME063926	MGYG-HGUT-01001	ERS3639031	Uncultured	2482	1501	60.4754	3869	5370	115647	0.395757	0	0	0	0	23	5	10	2	19	38	21	13	21	d__Bacteria;p__Bacteroidota;c__Bacteroidia;o__Bacteroidales;f__Bacteroidaceae;g__Prevotella;s__	d__Bacteria;p__Bacteroidetes;c__Bacteroidia;o__Bacteroidales;f__Prevotellaceae;g__Prevotella;s__
GUT_GENOME064269	MGYG-HGUT-01002	ERS3639032	Uncultured	1784	1212	67.9372	5215	6427	429774	0.924636	0	0	0	0	16	0	76	70	80	92	89	56	90	d__Bacteria;p__Actinobacteriota;c__Coriobacteriia;o__Coriobacteriales;f__Coriobacteriaceae;g__Collinsella;s__Collinsella aerofaciens_F	d__Bacteria;p__Actinobacteria;c__Coriobacteriia;o__Coriobacteriales;f__Coriobacteriaceae;g__Collinsella;s__
GUT_GENOME064466	MGYG-HGUT-01003	ERS3639033	Uncultured	1715	NA	NA	NA	NA	NA	0	0	0	0	0	1	1	0	1	1	2	1	1	1	d__Bacteria;p__Actinobacteriota;c__Coriobacteriia;o__Coriobacteriales;f__Coriobacteriaceae;g__Collinsella;s__	d__Bacteria;p__Actinobacteria;c__Coriobacteriia;o__Coriobacteriales;f__Coriobacteriaceae;g__Collinsella;s__
GUT_GENOME064659	MGYG-HGUT-01004	ERS3639034	Uncultured	2467	NA	NA	NA	NA	74	0	0	0	0	0	1	1	1	1	2	3	1	1	1	d__Bacteria;p__Firmicutes_A;c__Clostridia;o__Lachnospirales;f__Lachnospiraceae;g__CAG-56;s__	d__Bacteria;p__Firmicutes;c__Clostridia;o__Clostridiales;f__Lachnospiraceae;g__;s__
GUT_GENOME065321	MGYG-HGUT-01005	ERS3639035	Uncultured	2215	NA	NA	NA	NA	NA	0	0	0	0	0	1	0	0	1	1	1	1	0	1	d__Bacteria;p__Firmicutes_A;c__Clostridia;o__Lachnospirales;f__Lachnospiraceae;g__Tyzzerella;s__	d__Bacteria;p__Firmicutes;c__Clostridia;o__Clostridiales;f__Lachnospiraceae;g__;s__
GUT_GENOME065370	MGYG-HGUT-01006	ERS3639036	Cultured (human)	1504	NA	NA	NA	NA	NA	0	0	0	0	0	1	0	0	1	1	1	1	0	1	d__Bacteria;p__Actinobacteriota;c__Actinobacteria;o__Actinomycetales;f__Actinomycetaceae;g__Pauljensenia;s__Pauljensenia sp000278725	d__Bacteria;p__Actinobacteria;c__Actinobacteria;o__Actinomycetales;f__Actinomycetaceae;g__Actinomyces;s__
GUT_GENOME065434	MGYG-HGUT-01007	ERS3639037	Uncultured	2766	NA	NA	NA	NA	44082	0.795416	0	0	0	0	6	9	8	4	19	23	16	6	16	d__Bacteria;p__Firmicutes_A;c__Clostridia;o__Peptostreptococcales;f__Peptostreptococcaceae;g__Intestinibacter;s__	d__Bacteria;p__Firmicutes;c__Clostridia;o__Clostridiales;f__Peptostreptococcaceae;g__Intestinibacter;s__
GUT_GENOME065504	MGYG-HGUT-01008	ERS3639038	Uncultured	3132	NA	NA	NA	NA	NA	0	0	0	0	0	1	0	1	1	2	2	1	1	1	d__Bacteria;p__Firmicutes;c__Bacilli;o__Erysipelotrichales;f__Erysipelotrichaceae;g__Absiella;s__	d__Bacteria;p__Firmicutes;c__Erysipelotrichia;o__Erysipelotrichales;f__Erysipelotrichaceae;g__;s__
GUT_GENOME065576	MGYG-HGUT-01009	ERS3639039	Uncultured	1469	NA	NA	NA	NA	NA	0	0	0	0	0	1	0	0	1	1	1	1	0	1	d__Bacteria;p__Actinobacteriota;c__Coriobacteriia;o__Coriobacteriales;f__Coriobacteriaceae;g__Collinsella;s__	d__Bacteria;p__Actinobacteria;c__Coriobacteriia;o__Coriobacteriales;f__Coriobacteriaceae;g__Collinsella;s__
GUT_GENOME065630	MGYG-HGUT-01010	ERS3639040	Uncultured	1889	NA	NA	NA	NA	NA	0.24402	0	0	0	0	1	0	1	2	2	2	2	1	2	d__Bacteria;p__Firmicutes_C;c__Negativicutes;o__Veillonellales;f__Veillonellaceae;g__Veillonella;s__	d__Bacteria;p__Firmicutes;c__Negativicutes;o__Veillonellales;f__Veillonellaceae;g__Veillonella;s__
GUT_GENOME065650	MGYG-HGUT-01011	ERS3639041	Uncultured	971	NA	NA	NA	NA	9821	0.439272	0	0	0	0	1	0	3	3	4	4	3	0	3	d__Bacteria;p__Firmicutes_A;c__Clostridia;o__Tissierellales;f__Helcococcaceae;g__Anaerococcus;s__	d__Bacteria;p__Firmicutes;c__Tissierellia;o__Tissierellales;f__Peptoniphilaceae;g__Anaerococcus;s__
GUT_GENOME065655	MGYG-HGUT-01012	ERS3639042	Uncultured	1606	NA	NA	NA	NA	46195	1.0201	0	0	0	0	1	1	2	1	3	4	3	3	3	d__Bacteria;p__Bacteroidota;c__Bacteroidia;o__Bacteroidales;f__Porphyromonadaceae;g__Porphyromonas;s__	d__Bacteria;p__Bacteroidetes;c__Bacteroidia;o__Bacteroidales;f__Porphyromonadaceae;g__Porphyromonas;s__
GUT_GENOME065657	MGYG-HGUT-01013	ERS3639043	Uncultured	1506	NA	NA	NA	NA	87074	0.311618	0	0	0	0	3	0	14	7	13	17	14	8	14	d__Bacteria;p__Firmicutes_A;c__Clostridia;o__Tissierellales;f__Ezakiellaceae;g__Ezakiella;s__	d__Bacteria;p__Firmicutes;c__Tissierellia;o__;f__;g__;s__
GUT_GENOME065713	MGYG-HGUT-01014	ERS3639044	Uncultured	1532	NA	NA	NA	NA	NA	0	0	0	0	0	1	0	0	1	1	1	1	0	1	d__Bacteria;p__Actinobacteriota;c__Actinobacteria;o__Actinomycetales;f__Actinomycetaceae;g__Urmitella;s__Urmitella timonensis	d__Bacteria;p__Firmicutes;c__Tissierellia;o__Tissierellales;f__Tissierellaceae;g__Urmitella;s__Urmitella timonensis
GUT_GENOME065762	MGYG-HGUT-01015	ERS3639045	Uncultured	1312	NA	NA	NA	NA	NA	0	0	0	0	0	1	0	1	1	1	2	1	0	1	d__Bacteria;p__Firmicutes_A;c__Clostridia;o__Oscillospirales;f__Ruminococcaceae;g__Gemmiger;s__	d__Bacteria;p__Firmicutes;c__Clostridia;o__Clostridiales;f__Ruminococcaceae;g__Gemmiger;s__
GUT_GENOME065882	MGYG-HGUT-01016	ERS3639046	Uncultured	2291	NA	NA	NA	NA	33112	0.242716	0	0	0	0	3	4	5	3	10	12	9	3	9	d__Bacteria;p__Firmicutes_A;c__Clostridia;o__UBA1212;f__UBA1255;g__;s__	d__Bacteria;p__Firmicutes;c__Clostridia;o__Clostridiales;f__Ruminococcaceae;g__;s__
GUT_GENOME066135	MGYG-HGUT-01017	ERS3639047	Cultured (unknown)	1663	NA	NA	NA	NA	NA	0	0	0	0	0	1	0	0	1	1	1	1	1	1	d__Bacteria;p__Firmicutes;c__Bacilli;o__Lactobacillales;f__Streptococcaceae;g__Lactococcus;s__Lactococcus garvieae_B	d__Bacteria;p__Firmicutes;c__Bacilli;o__Lactobacillales;f__Streptococcaceae;g__Lactococcus;s__Lactococcus garvieae
GUT_GENOME066225	MGYG-HGUT-01018	ERS3639048	Uncultured	2436	NA	NA	NA	NA	NA	0	0	0	0	0	0	1	1	1	1	2	1	1	1	d__Bacteria;p__Firmicutes_A;c__Clostridia;o__Lachnospirales;f__Lachnospiraceae;g__Faecalicatena;s__	d__Bacteria;p__Firmicutes;c__Clostridia;o__Clostridiales;f__Lachnospiraceae;g__;s__
GUT_GENOME066317	MGYG-HGUT-01019	ERS3639049	Uncultured	1672	NA	NA	NA	NA	NA	0	0	0	0	0	0	1	1	1	1	2	1	1	1	d__Bacteria;p__Actinobacteriota;c__Coriobacteriia;o__Coriobacteriales;f__Coriobacteriaceae;g__Collinsella;s__	d__Bacteria;p__Actinobacteria;c__Coriobacteriia;o__Coriobacteriales;f__Coriobacteriaceae;g__Collinsella;s__
GUT_GENOME066321	MGYG-HGUT-01020	ERS3639050	Uncultured	1475	NA	NA	NA	NA	NA	0	0	0	0	0	0	1	0	1	1	1	1	0	1	d__Bacteria;p__Firmicutes_B;c__Dehalobacteriia;o__UBA7702;f__UBA7702;g__UBA7702;s__	d__Bacteria;p__Firmicutes;c__Clostridia;o__Clostridiales;f__Peptococcaceae;g__;s__
GUT_GENOME066545	MGYG-HGUT-01021	ERS3639051	Uncultured	2059	1577	76.5906	4027	5604	96126	1.43329	0	0	0	0	104	85	174	10	179	363	301	52	301	d__Bacteria;p__Firmicutes_A;c__Clostridia;o__Oscillospirales;f__Ruminococcaceae;g__Ruminococcus_C;s__Ruminococcus_C sp000980705	d__Bacteria;p__Firmicutes;c__Clostridia;o__Clostridiales;f__Ruminococcaceae;g__Ruminococcus;s__
GUT_GENOME066568	MGYG-HGUT-01022	ERS3639052	Uncultured	1608	NA	NA	NA	NA	NA	0	0	0	0	0	0	1	1	1	1	2	1	1	1	d__Bacteria;p__Actinobacteriota;c__Coriobacteriia;o__Coriobacteriales;f__Coriobacteriaceae;g__Collinsella;s__	d__Bacteria;p__Actinobacteria;c__Coriobacteriia;o__Coriobacteriales;f__Coriobacteriaceae;g__Collinsella;s__
GUT_GENOME066597	MGYG-HGUT-01023	ERS3639053	Uncultured	2340	NA	NA	NA	NA	200726	1.41001	0	0	0	0	5	10	20	12	23	35	25	0	25	d__Bacteria;p__Firmicutes_B;c__Peptococcia;o__Peptococcales;f__Peptococcaceae;g__;s__	d__Bacteria;p__Firmicutes;c__Clostridia;o__Clostridiales;f__Peptococcaceae;g__;s__
GUT_GENOME066712	MGYG-HGUT-01024	ERS3639054	Uncultured	2290	NA	NA	NA	NA	NA	0	0	0	0	0	0	1	1	1	2	2	1	1	1	d__Bacteria;p__Firmicutes_A;c__Clostridia;o__Monoglobales;f__;g__;s__	d__Bacteria;p__Firmicutes;c__Clostridia;o__Clostridiales;f__;g__;s__
GUT_GENOME066938	MGYG-HGUT-01025	ERS3639055	Uncultured	1151	NA	NA	NA	NA	16226	0.120448	0	0	0	0	0	5	6	3	9	11	8	0	8	d__Bacteria;p__Actinobacteriota;c__Coriobacteriia;o__Coriobacteriales;f__Coriobacteriaceae;g__Collinsella;s__	d__Bacteria;p__Actinobacteria;c__Coriobacteriia;o__Coriobacteriales;f__Coriobacteriaceae;g__Collinsella;s__
GUT_GENOME067057	MGYG-HGUT-01026	ERS3639056	Uncultured	1568	NA	NA	NA	NA	12210	0	0	0	0	0	1	2	2	1	4	5	3	1	3	d__Bacteria;p__Actinobacteriota;c__Coriobacteriia;o__Coriobacteriales;f__Eggerthellaceae;g__CAG-1427;s__	d__Bacteria;p__Actinobacteria;c__Coriobacteriia;o__Eggerthellales;f__Eggerthellaceae;g__Eggerthella;s__
GUT_GENOME067136	MGYG-HGUT-01027	ERS3639057	Uncultured	2354	NA	NA	NA	NA	32	0	0	0	0	0	0	1	2	1	2	3	2	1	2	d__Bacteria;p__Firmicutes_A;c__Clostridia;o__Lachnospirales;f__Lachnospiraceae;g__CAG-56;s__	d__Bacteria;p__Firmicutes;c__Clostridia;o__Clostridiales;f__Lachnospiraceae;g__;s__
GUT_GENOME067425	MGYG-HGUT-01028	ERS3639058	Uncultured	1704	NA	NA	NA	NA	NA	0	0	0	0	0	0	1	1	1	2	2	1	0	1	d__Bacteria;p__Firmicutes_A;c__Clostridia;o__Oscillospirales;f__Oscillospiraceae;g__UBA1777;s__	d__Bacteria;p__Firmicutes;c__Clostridia;o__Clostridiales;f__;g__;s__
GUT_GENOME067489	MGYG-HGUT-01029	ERS3639059	Uncultured	1780	1324	74.382	11264	12588	580801	1.68214	0	0	0	0	383	307	762	158	696	1452	1087	604	1111	d__Bacteria;p__Firmicutes_A;c__Clostridia;o__Oscillospirales;f__Acutalibacteraceae;g__CAG-217;s__CAG-217 sp000436335	d__Bacteria;p__Firmicutes;c__Clostridia;o__Clostridiales;f__;g__;s__
GUT_GENOME067546	MGYG-HGUT-01030	ERS3639060	Uncultured	2763	NA	NA	NA	NA	NA	0	0	0	0	0	0	1	1	1	1	2	1	1	1	d__Bacteria;p__Bacteroidota;c__Bacteroidia;o__Bacteroidales;f__Muribaculaceae;g__CAG-485;s__	d__Bacteria;p__Bacteroidetes;c__Bacteroidia;o__Bacteroidales;f__Porphyromonadaceae;g__;s__
GUT_GENOME067844	MGYG-HGUT-01031	ERS3639061	Uncultured	1705	NA	NA	NA	NA	NA	0.653712	0	0	0	0	1	1	0	1	2	2	2	0	2	d__Bacteria;p__Firmicutes_A;c__Clostridia;o__TANB77;f__CAG-508;g__CAG-269;s__	d__Bacteria;p__Firmicutes;c__Clostridia;o__Clostridiales;f__Clostridiaceae;g__Clostridium;s__
GUT_GENOME067866	MGYG-HGUT-01032	ERS3639062	Uncultured	1211	NA	NA	NA	NA	NA	0	0	0	0	0	0	1	0	1	1	1	1	0	1	d__Bacteria;p__Firmicutes_A;c__Clostridia;o__Lachnospirales;f__Lachnospiraceae;g__Eubacterium_G;s__	d__Bacteria;p__Firmicutes;c__Clostridia;o__Clostridiales;f__Eubacteriaceae;g__Eubacterium;s__
GUT_GENOME068461	MGYG-HGUT-01033	ERS3639063	Uncultured	2019	NA	NA	NA	NA	NA	0	0	0	0	0	0	1	1	1	2	2	1	0	1	d__Bacteria;p__Firmicutes_A;c__Clostridia;o__Lachnospirales;f__UBA1390;g__UBA1390;s__	d__Bacteria;p__Firmicutes;c__Clostridia;o__Clostridiales;f__;g__;s__
GUT_GENOME068585	MGYG-HGUT-01034	ERS3639064	Uncultured	2353	NA	NA	NA	NA	176494	0.344935	0	0	0	0	9	7	35	4	32	51	39	2	39	d__Bacteria;p__Bacteroidota;c__Bacteroidia;o__Bacteroidales;f__Bacteroidaceae;g__Prevotella;s__	d__Bacteria;p__Bacteroidetes;c__Bacteroidia;o__Bacteroidales;f__Prevotellaceae;g__Prevotella;s__
GUT_GENOME068652	MGYG-HGUT-01035	ERS3639065	Cultured (unknown)	3469	NA	NA	NA	NA	NA	0	0	0	0	0	0	1	0	1	1	1	1	0	1	d__Bacteria;p__Proteobacteria;c__Gammaproteobacteria;o__Pseudomonadales;f__Pseudomonadaceae;g__Pseudomonas_E;s__Pseudomonas_E putida_P	d__Bacteria;p__Proteobacteria;c__Gammaproteobacteria;o__Pseudomonadales;f__Pseudomonadaceae;g__Pseudomonas;s__Pseudomonas putida
GUT_GENOME068725	MGYG-HGUT-01036	ERS3639066	Uncultured	2558	NA	NA	NA	NA	NA	0	0	0	0	0	0	1	1	1	2	2	1	0	1	d__Bacteria;p__Bacteroidota;c__Bacteroidia;o__Bacteroidales;f__Muribaculaceae;g__CAG-1031;s__	d__Bacteria;p__Bacteroidetes;c__Bacteroidia;o__Bacteroidales;f__Prevotellaceae;g__;s__
GUT_GENOME069104	MGYG-HGUT-01037	ERS3639067	Uncultured	1740	NA	NA	NA	NA	33358	0.198572	0	0	0	0	1	2	3	2	3	6	3	2	3	d__Bacteria;p__Firmicutes_A;c__Clostridia;o__Oscillospirales;f__Acutalibacteraceae;g__DTU089_A;s__DTU089_A sp002440045	d__Bacteria;p__Firmicutes;c__Clostridia;o__Clostridiales;f__Ruminococcaceae;g__;s__
GUT_GENOME069124	MGYG-HGUT-01038	ERS3639068	Uncultured	2003	NA	NA	NA	NA	NA	0	0	0	0	0	0	1	0	1	1	1	1	0	1	d__Bacteria;p__Bacteroidota;c__Bacteroidia;o__Bacteroidales;f__Bacteroidaceae;g__Prevotellamassilia;s__	d__Bacteria;p__Bacteroidetes;c__Bacteroidia;o__Bacteroidales;f__Prevotellaceae;g__Prevotella;s__
GUT_GENOME069692	MGYG-HGUT-01039	ERS3639069	Uncultured	2541	NA	NA	NA	NA	5587	0.564748	0	0	0	0	2	1	2	1	4	5	3	0	3	d__Bacteria;p__Bacteroidota;c__Bacteroidia;o__Bacteroidales;f__Bacteroidaceae;g__Bacteroides_A;s__	d__Bacteria;p__Bacteroidetes;c__Bacteroidia;o__Bacteroidales;f__Bacteroidaceae;g__Bacteroides;s__
GUT_GENOME069755	MGYG-HGUT-01040	ERS3639070	Uncultured	2343	NA	NA	NA	NA	112136	0.647752	0	0	0	0	3	1	8	5	8	12	9	2	9	d__Bacteria;p__Bacteroidota;c__Bacteroidia;o__Bacteroidales;f__Bacteroidaceae;g__Prevotella;s__	d__Bacteria;p__Bacteroidetes;c__Bacteroidia;o__Bacteroidales;f__Prevotellaceae;g__Prevotella;s__
GUT_GENOME069863	MGYG-HGUT-01041	ERS3639071	Uncultured	972	NA	NA	NA	NA	24	0	0	0	0	0	1	1	1	1	1	3	1	0	1	d__Bacteria;p__Firmicutes;c__Bacilli;o__RF39;f__CAG-822;g__;s__	d__Bacteria;p__Firmicutes;c__Bacilli;o__Bacillales;f__;g__;s__
GUT_GENOME070341	MGYG-HGUT-01042	ERS3639072	Uncultured	2898	NA	NA	NA	NA	105644	0.84527	0	0	0	0	18	2	23	4	29	43	33	3	33	d__Bacteria;p__Bacteroidota;c__Bacteroidia;o__Bacteroidales;f__Bacteroidaceae;g__Prevotella;s__Prevotella sp000436595	d__Bacteria;p__Bacteroidetes;c__Bacteroidia;o__Bacteroidales;f__Prevotellaceae;g__Prevotella;s__
GUT_GENOME070391	MGYG-HGUT-01043	ERS3639073	Uncultured	1011	NA	NA	NA	NA	NA	0	0	0	0	0	0	1	0	1	1	1	1	0	1	d__Bacteria;p__Firmicutes;c__Bacilli;o__RF39;f__CAG-611;g__CAG-877;s__	d__Bacteria;p__Tenericutes;c__Mollicutes;o__Mycoplasmatales;f__Mycoplasmataceae;g__Mycoplasma;s__
GUT_GENOME070478	MGYG-HGUT-01044	ERS3639074	Uncultured	1291	NA	NA	NA	NA	NA	0	0	0	0	0	0	1	0	1	1	1	1	1	1	d__Bacteria;p__Campylobacterota;c__Campylobacteria;o__Campylobacterales;f__Campylobacteraceae;g__Campylobacter;s__	d__Bacteria;p__Proteobacteria;c__Epsilonproteobacteria;o__Campylobacterales;f__Campylobacteraceae;g__Campylobacter;s__
GUT_GENOME070485	MGYG-HGUT-01045	ERS3639075	Uncultured	4946	NA	NA	NA	NA	40879	1.02613	0	0	0	0	3	3	6	1	7	12	9	4	9	d__Bacteria;p__Firmicutes_A;c__Clostridia;o__Lachnospirales;f__Lachnospiraceae;g__Clostridium_M;s__	d__Bacteria;p__Firmicutes;c__Clostridia;o__Clostridiales;f__Lachnospiraceae;g__Lachnoclostridium;s__
GUT_GENOME070486	MGYG-HGUT-01046	ERS3639076	Uncultured	1727	NA	NA	NA	NA	21320	0.110669	0	0	0	0	1	3	1	2	3	5	3	2	3	d__Bacteria;p__Firmicutes_A;c__Clostridia;o__Oscillospirales;f__Oscillospiraceae;g__CAG-103;s__	d__Bacteria;p__Firmicutes;c__Clostridia;o__;f__;g__;s__
GUT_GENOME070996	MGYG-HGUT-01047	ERS3639077	Uncultured	815	NA	NA	NA	NA	NA	0	0	0	0	0	0	1	0	1	1	1	1	0	1	d__Bacteria;p__Firmicutes;c__Bacilli;o__RF39;f__CAG-822;g__CAG-878;s__	d__Bacteria;p__Tenericutes;c__Mollicutes;o__Acholeplasmatales;f__Acholeplasmataceae;g__Acholeplasma;s__
GUT_GENOME071017	MGYG-HGUT-01048	ERS3639078	Uncultured	1083	NA	NA	NA	NA	NA	0	0	0	0	0	0	1	1	2	2	2	2	0	2	d__Bacteria;p__Firmicutes;c__Bacilli;o__RF39;f__CAG-611;g__UBA7057;s__	d__Bacteria;p__Firmicutes;c__Bacilli;o__Bacillales;f__;g__;s__
GUT_GENOME071027	MGYG-HGUT-01049	ERS3639079	Uncultured	1877	NA	NA	NA	NA	507	0	0	0	0	0	0	1	2	1	2	3	2	0	2	d__Bacteria;p__Firmicutes_A;c__Clostridia;o__Oscillospirales;f__Oscillospiraceae;g__UBA1777;s__	d__Bacteria;p__Firmicutes;c__Clostridia;o__Clostridiales;f__;g__;s__
GUT_GENOME071719	MGYG-HGUT-01050	ERS3639080	Uncultured	916	NA	NA	NA	NA	NA	0	0	0	0	0	0	1	0	1	1	1	1	0	1	d__Bacteria;p__Firmicutes_A;c__Clostridia;o__4C28d-15;f__UBA1242;g__UBA11490;s__UBA11490 sp003524095	d__Bacteria;p__Firmicutes;c__Clostridia;o__Clostridiales;f__Catabacteriaceae;g__Catabacter;s__
GUT_GENOME071810	MGYG-HGUT-01051	ERS3639081	Uncultured	1974	NA	NA	NA	NA	85177	0.964143	0	0	0	0	3	3	4	4	5	10	6	0	6	d__Bacteria;p__Bacteroidota;c__Bacteroidia;o__Bacteroidales;f__Bacteroidaceae;g__Prevotella;s__	d__Bacteria;p__Bacteroidetes;c__Bacteroidia;o__Bacteroidales;f__Prevotellaceae;g__Prevotella;s__
GUT_GENOME071857	MGYG-HGUT-01052	ERS3639082	Uncultured	2956	NA	NA	NA	NA	NA	0	0	0	0	0	0	1	0	1	1	1	1	0	1	d__Bacteria;p__Firmicutes_A;c__Clostridia;o__Lachnospirales;f__Lachnospiraceae;g__Blautia;s__	d__Bacteria;p__Firmicutes;c__;o__;f__;g__;s__
GUT_GENOME072376	MGYG-HGUT-01053	ERS3639083	Uncultured	1432	NA	NA	NA	NA	44	0	0	0	0	0	0	1	3	1	2	4	3	2	3	d__Bacteria;p__Firmicutes;c__Bacilli;o__RFN20;f__CAG-631;g__CAG-631;s__	d__Bacteria;p__Firmicutes;c__;o__;f__;g__;s__
GUT_GENOME073355	MGYG-HGUT-01054	ERS3639084	Uncultured	1725	NA	NA	NA	NA	56	0.295914	0	0	0	0	1	3	0	1	2	4	3	1	3	d__Bacteria;p__Proteobacteria;c__Gammaproteobacteria;o__Enterobacterales;f__Succinivibrionaceae;g__Succinivibrio;s__	d__Bacteria;p__Proteobacteria;c__Gammaproteobacteria;o__Aeromonadales;f__Succinivibrionaceae;g__Succinatimonas;s__
GUT_GENOME073482	MGYG-HGUT-01055	ERS3639085	Uncultured	2026	NA	NA	NA	NA	56178	0.503401	0	0	0	0	5	10	14	2	11	29	16	7	16	d__Bacteria;p__Cyanobacteria;c__Vampirovibrionia;o__Gastranaerophilales;f__Gastranaerophilaceae;g__CAG-484;s__CAG-484 sp000431315	d__Bacteria;p__Spirochaetes;c__Spirochaetia;o__Brachyspirales;f__Brachyspiraceae;g__Brachyspira;s__
GUT_GENOME073885	MGYG-HGUT-01056	ERS3639086	Uncultured	2422	NA	NA	NA	NA	87573	0.990434	0	0	0	0	2	3	9	3	11	14	9	3	9	d__Bacteria;p__Bacteroidota;c__Bacteroidia;o__Bacteroidales;f__Bacteroidaceae;g__Prevotella;s__	d__Bacteria;p__Bacteroidetes;c__Bacteroidia;o__Bacteroidales;f__Prevotellaceae;g__Prevotella;s__
GUT_GENOME074354	MGYG-HGUT-01057	ERS3639087	Uncultured	2071	1289	62.2405	4016	5305	183589	0.947191	0	0	0	0	80	37	127	26	185	244	186	46	187	d__Bacteria;p__Firmicutes_A;c__Clostridia;o__Oscillospirales;f__Ruminococcaceae;g__Negativibacillus;s__Negativibacillus sp000435195	d__Bacteria;p__Firmicutes;c__Clostridia;o__Clostridiales;f__Clostridiaceae;g__Clostridium;s__
GUT_GENOME074418	MGYG-HGUT-01058	ERS3639088	Uncultured	1761	NA	NA	NA	NA	103619	1.19522	0	0	0	0	14	15	27	9	50	56	44	0	44	d__Bacteria;p__Bacteroidota;c__Bacteroidia;o__Bacteroidales;f__Bacteroidaceae;g__UBA6398;s__	d__Bacteria;p__Bacteroidetes;c__Bacteroidia;o__Bacteroidales;f__Prevotellaceae;g__;s__
GUT_GENOME074555	MGYG-HGUT-01059	ERS3639089	Cultured (human)	1802	NA	NA	NA	NA	99601	0.555253	0	0	0	0	4	4	10	2	10	18	11	9	11	d__Bacteria;p__Bacteroidota;c__Bacteroidia;o__Bacteroidales;f__Porphyromonadaceae;g__Porphyromonas;s__Porphyromonas somerae	d__Bacteria;p__Bacteroidetes;c__Bacteroidia;o__Bacteroidales;f__Porphyromonadaceae;g__Porphyromonas;s__
GUT_GENOME075103	MGYG-HGUT-01060	ERS3639090	Cultured (unknown)	1911	1495	78.2313	3291	4786	68042	0.936816	0	0	0	0	50	105	118	13	159	273	251	24	251	d__Bacteria;p__Firmicutes_C;c__Negativicutes;o__Veillonellales;f__Dialisteraceae;g__Dialister;s__Dialister sp900343095	d__Bacteria;p__Firmicutes;c__Negativicutes;o__Veillonellales;f__Veillonellaceae;g__Dialister;s__
GUT_GENOME075185	MGYG-HGUT-01061	ERS3639091	Uncultured	1663	NA	NA	NA	NA	NA	0	0	0	0	0	0	1	1	1	1	2	1	1	1	d__Bacteria;p__Actinobacteriota;c__Coriobacteriia;o__Coriobacteriales;f__Coriobacteriaceae;g__Collinsella;s__	d__Bacteria;p__Actinobacteria;c__Coriobacteriia;o__Coriobacteriales;f__Coriobacteriaceae;g__Collinsella;s__
GUT_GENOME075349	MGYG-HGUT-01062	ERS3639092	Uncultured	1583	NA	NA	NA	NA	26945	0.473643	0	0	0	0	2	2	7	2	11	11	9	3	9	d__Bacteria;p__Actinobacteriota;c__Coriobacteriia;o__Coriobacteriales;f__Eggerthellaceae;g__CAG-1427;s__	d__Bacteria;p__Actinobacteria;c__Coriobacteriia;o__Eggerthellales;f__Eggerthellaceae;g__Eggerthella;s__
GUT_GENOME075528	MGYG-HGUT-01063	ERS3639093	Uncultured	6086	NA	NA	NA	NA	196014	0.564748	0	0	0	0	3	2	2	2	3	7	3	3	3	d__Bacteria;p__Firmicutes_A;c__Clostridia;o__Lachnospirales;f__Lachnospiraceae;g__Robinsoniella;s__	d__Bacteria;p__Firmicutes;c__Clostridia;o__Clostridiales;f__Lachnospiraceae;g__Robinsoniella;s__
GUT_GENOME075582	MGYG-HGUT-01064	ERS3639094	Uncultured	1749	NA	NA	NA	NA	1234	0	0	0	0	0	1	1	1	1	1	3	1	0	1	d__Bacteria;p__Firmicutes;c__Bacilli;o__Lactobacillales;f__Streptococcaceae;g__Streptococcus;s__	d__Bacteria;p__Firmicutes;c__Bacilli;o__Lactobacillales;f__Streptococcaceae;g__Streptococcus;s__
GUT_GENOME076000	MGYG-HGUT-01065	ERS3639095	Uncultured	2931	2213	75.5032	6272	8485	40092	0.633373	0	0	0	0	28	24	29	3	24	81	36	23	36	d__Bacteria;p__Firmicutes_A;c__Clostridia;o__Lachnospirales;f__Lachnospiraceae;g__Clostridium_M;s__	d__Bacteria;p__Firmicutes;c__Clostridia;o__Clostridiales;f__Clostridiaceae;g__Clostridium;s__
GUT_GENOME076199	MGYG-HGUT-01066	ERS3639096	Cultured (human)	1550	NA	NA	NA	NA	49345	0.616858	0	0	0	0	4	1	4	3	6	9	5	3	5	d__Bacteria;p__Firmicutes_C;c__Negativicutes;o__Veillonellales;f__Veillonellaceae;g__F0422;s__F0422 sp001553345	d__Bacteria;p__Firmicutes;c__Negativicutes;o__Veillonellales;f__Veillonellaceae;g__Veillonella;s__
GUT_GENOME076311	MGYG-HGUT-01067	ERS3639097	Uncultured	1840	NA	NA	NA	NA	994	0	0	0	0	0	1	1	1	1	1	3	1	0	1	d__Bacteria;p__Firmicutes_B;c__Peptococcia;o__Peptococcales;f__Peptococcaceae;g__;s__	d__Bacteria;p__Firmicutes;c__Clostridia;o__Clostridiales;f__Peptococcaceae;g__;s__
GUT_GENOME076493	MGYG-HGUT-01068	ERS3639098	Cultured (unknown)	1909	1071	56.1027	2813	3884	177639	1.12346	0	0	0	0	32	21	26	13	43	79	38	20	38	d__Bacteria;p__Firmicutes;c__Bacilli;o__Lactobacillales;f__Streptococcaceae;g__Streptococcus;s__Streptococcus sp000187445	d__Bacteria;p__Firmicutes;c__Bacilli;o__Lactobacillales;f__Streptococcaceae;g__Streptococcus;s__
GUT_GENOME076944	MGYG-HGUT-01069	ERS3639099	Uncultured	2290	NA	NA	NA	NA	649	0	0	0	0	0	1	1	1	1	2	3	1	0	1	d__Bacteria;p__Firmicutes_A;c__Clostridia;o__Oscillospirales;f__Acutalibacteraceae;g__UBA4871;s__	d__Bacteria;p__Firmicutes;c__Clostridia;o__Clostridiales;f__Ruminococcaceae;g__;s__
GUT_GENOME077070	MGYG-HGUT-01070	ERS3639100	Uncultured	1579	NA	NA	NA	NA	241	0	0	0	0	0	1	1	1	1	1	3	1	1	1	d__Bacteria;p__Firmicutes_C;c__Negativicutes;o__Veillonellales;f__Veillonellaceae;g__F0422;s__	d__Bacteria;p__Firmicutes;c__Negativicutes;o__Veillonellales;f__Veillonellaceae;g__Veillonella;s__
GUT_GENOME077606	MGYG-HGUT-01071	ERS3639101	Cultured (human)	1247	NA	NA	NA	NA	350	0.674139	0	0	0	0	1	1	2	2	2	4	2	0	2	d__Bacteria;p__Proteobacteria;c__Gammaproteobacteria;o__Enterobacterales;f__Pasteurellaceae;g__Haemophilus_A;s__Haemophilus_A sputorum	d__Bacteria;p__Proteobacteria;c__Gammaproteobacteria;o__Pasteurellales;f__Pasteurellaceae;g__Haemophilus;s__Haemophilus sputorum
GUT_GENOME077706	MGYG-HGUT-01072	ERS3639102	Uncultured	2588	NA	NA	NA	NA	106402	0.766633	0	0	0	0	5	2	10	4	12	17	12	7	12	d__Bacteria;p__Firmicutes_A;c__Clostridia;o__Lachnospirales;f__Lachnospiraceae;g__Dorea;s__	d__Bacteria;p__Firmicutes;c__Clostridia;o__Clostridiales;f__Lachnospiraceae;g__Dorea;s__
GUT_GENOME078005	MGYG-HGUT-01073	ERS3639103	Uncultured	2510	NA	NA	NA	NA	NA	0	0	0	0	0	1	1	0	2	2	2	1	1	1	d__Bacteria;p__Fusobacteriota;c__Fusobacteriia;o__Fusobacteriales;f__Fusobacteriaceae;g__Fusobacterium_B;s__	d__Bacteria;p__Fusobacteria;c__Fusobacteriia;o__Fusobacteriales;f__Fusobacteriaceae;g__Fusobacterium;s__
GUT_GENOME078034	MGYG-HGUT-01074	ERS3639104	Cultured (unknown)	1769	NA	NA	NA	NA	317	0	0	0	0	0	1	1	1	1	2	3	1	0	1	d__Bacteria;p__Bacteroidota;c__Bacteroidia;o__Bacteroidales;f__Bacteroidaceae;g__Prevotella;s__Prevotella sp002251365	d__Bacteria;p__Bacteroidetes;c__Bacteroidia;o__Bacteroidales;f__Prevotellaceae;g__Prevotella;s__
GUT_GENOME078054	MGYG-HGUT-01075	ERS3639105	Uncultured	869	NA	NA	NA	NA	42	0	0	0	0	0	2	1	0	2	3	3	2	0	2	d__Bacteria;p__Firmicutes;c__Bacilli;o__Lactobacillales;f__Aerococcaceae;g__Granulicatella;s__	d__Bacteria;p__Firmicutes;c__Bacilli;o__Lactobacillales;f__Carnobacteriaceae;g__Carnobacterium;s__
GUT_GENOME078217	MGYG-HGUT-01076	ERS3639106	Uncultured	3247	1985	61.1334	11019	13004	52102	0.850703	0	0	0	0	6	2	9	2	7	17	12	12	12	d__Bacteria;p__Firmicutes_A;c__Clostridia;o__Lachnospirales;f__Lachnospiraceae;g__CAG-411;s__CAG-411 sp000437275	d__Bacteria;p__Firmicutes;c__Clostridia;o__Clostridiales;f__Clostridiaceae;g__Clostridium;s__
GUT_GENOME078306	MGYG-HGUT-01077	ERS3639107	Cultured (human)	1901	NA	NA	NA	NA	37182	1.08065	0	0	0	0	9	5	3	4	8	17	12	6	12	d__Bacteria;p__Firmicutes;c__Bacilli;o__Lactobacillales;f__Lactobacillaceae;g__Lactobacillus_H;s__Lactobacillus_H oris	d__Bacteria;p__Firmicutes;c__Bacilli;o__Lactobacillales;f__Lactobacillaceae;g__Lactobacillus;s__Lactobacillus oris
GUT_GENOME078449	MGYG-HGUT-01078	ERS3639108	Cultured (unknown)	1614	NA	NA	NA	NA	36694	0.659788	0	0	0	0	2	2	2	4	4	6	4	1	4	d__Bacteria;p__Actinobacteriota;c__Actinobacteria;o__Actinomycetales;f__Micrococcaceae;g__Rothia;s__Rothia sp001808955	d__Bacteria;p__Actinobacteria;c__Actinobacteria;o__Micrococcales;f__Micrococcaceae;g__Rothia;s__Rothia mucilaginosa
GUT_GENOME078496	MGYG-HGUT-01079	ERS3639109	Uncultured	1183	NA	NA	NA	NA	NA	0	0	0	0	0	0	1	0	1	1	1	1	0	1	d__Bacteria;p__Campylobacterota;c__Campylobacteria;o__Campylobacterales;f__Campylobacteraceae;g__Campylobacter_B;s__	d__Bacteria;p__Proteobacteria;c__Epsilonproteobacteria;o__Campylobacterales;f__Campylobacteraceae;g__Campylobacter;s__
GUT_GENOME078716	MGYG-HGUT-01080	ERS3639110	Cultured (unknown)	1207	NA	NA	NA	NA	NA	0	0	0	0	0	0	1	0	1	1	1	1	0	1	d__Bacteria;p__Firmicutes;c__Bacilli;o__Staphylococcales;f__Staphylococcaceae;g__Staphylococcus;s__Staphylococcus haemolyticus_A	d__Bacteria;p__Firmicutes;c__Bacilli;o__Bacillales;f__Staphylococcaceae;g__Staphylococcus;s__Staphylococcus haemolyticus
GUT_GENOME078848	MGYG-HGUT-01081	ERS3639111	Uncultured	3408	NA	NA	NA	NA	NA	0	0	0	0	0	0	1	0	1	1	1	1	1	1	d__Bacteria;p__Firmicutes_A;c__Clostridia;o__Oscillospirales;f__Acutalibacteraceae;g__Acutalibacter;s__	d__Bacteria;p__Firmicutes;c__;o__;f__;g__;s__
GUT_GENOME078981	MGYG-HGUT-01082	ERS3639112	Uncultured	2186	NA	NA	NA	NA	NA	0	0	0	0	0	0	1	1	1	1	2	1	1	1	d__Bacteria;p__Firmicutes_A;c__Clostridia;o__Oscillospirales;f__Acutalibacteraceae;g__Ruminococcus_E;s__	d__Bacteria;p__Firmicutes;c__Clostridia;o__Clostridiales;f__Eubacteriaceae;g__Eubacterium;s__
GUT_GENOME078983	MGYG-HGUT-01083	ERS3639113	Uncultured	1867	NA	NA	NA	NA	NA	0	0	0	0	0	0	1	1	1	2	2	1	0	1	d__Bacteria;p__Bacteroidota;c__Bacteroidia;o__Bacteroidales;f__Muribaculaceae;g__CAG-873;s__	d__Bacteria;p__Bacteroidetes;c__Bacteroidia;o__Bacteroidales;f__Porphyromonadaceae;g__;s__
GUT_GENOME079004	MGYG-HGUT-01084	ERS3639114	Uncultured	1855	NA	NA	NA	NA	1136	0	0	0	0	0	1	1	1	1	2	3	1	0	1	d__Bacteria;p__Actinobacteriota;c__Coriobacteriia;o__Coriobacteriales;f__Coriobacteriaceae;g__Collinsella;s__	d__Bacteria;p__Actinobacteria;c__Coriobacteriia;o__Coriobacteriales;f__Coriobacteriaceae;g__Collinsella;s__
GUT_GENOME079077	MGYG-HGUT-01085	ERS3639115	Uncultured	1909	1314	68.8318	10117	11431	399146	1.241	0	0	0	0	66	30	95	51	106	191	121	81	124	d__Bacteria;p__Bacteroidota;c__Bacteroidia;o__Bacteroidales;f__UBA932;g__RC9;s__RC9 sp000434935	d__Bacteria;p__Bacteroidetes;c__Bacteroidia;o__Bacteroidales;f__Bacteroidaceae;g__Bacteroides;s__
GUT_GENOME079106	MGYG-HGUT-01086	ERS3639116	Uncultured	1426	NA	NA	NA	NA	901	0	0	0	0	0	2	1	1	2	2	4	2	0	2	d__Bacteria;p__Actinobacteriota;c__Coriobacteriia;o__Coriobacteriales;f__Coriobacteriaceae;g__Collinsella;s__	d__Bacteria;p__Actinobacteria;c__Coriobacteriia;o__Coriobacteriales;f__Coriobacteriaceae;g__Collinsella;s__
GUT_GENOME079230	MGYG-HGUT-01087	ERS3639117	Uncultured	3512	NA	NA	NA	NA	NA	0	0	0	0	0	0	1	0	1	1	1	1	0	1	d__Bacteria;p__Firmicutes_A;c__Clostridia;o__Lachnospirales;f__Lachnospiraceae;g__Anaerostipes;s__	d__Bacteria;p__Firmicutes;c__Clostridia;o__Clostridiales;f__Lachnospiraceae;g__Anaerostipes;s__
GUT_GENOME079379	MGYG-HGUT-01088	ERS3639118	Cultured (unknown)	1764	1267	71.8254	2088	3355	274304	0.898132	0	0	0	0	25	8	13	28	34	46	31	18	31	d__Bacteria;p__Proteobacteria;c__Gammaproteobacteria;o__Enterobacterales;f__Pasteurellaceae;g__Haemophilus_D;s__Haemophilus_D parainfluenzae_L	d__Bacteria;p__Proteobacteria;c__Gammaproteobacteria;o__Pasteurellales;f__Pasteurellaceae;g__Haemophilus;s__
GUT_GENOME079745	MGYG-HGUT-01089	ERS3639119	Uncultured	3077	NA	NA	NA	NA	16642	0.770267	0	0	0	0	2	3	5	2	7	10	7	3	7	d__Bacteria;p__Firmicutes_A;c__Clostridia;o__Clostridiales;f__Clostridiaceae;g__Clostridium;s__Clostridium sp000435835	d__Bacteria;p__Firmicutes;c__Clostridia;o__Clostridiales;f__Clostridiaceae;g__Clostridium;s__
GUT_GENOME080015	MGYG-HGUT-01090	ERS3639120	Uncultured	1407	NA	NA	NA	NA	24	0	0	0	0	0	1	1	1	1	1	3	1	1	1	d__Bacteria;p__Actinobacteriota;c__Coriobacteriia;o__Coriobacteriales;f__Eggerthellaceae;g__CAG-1427;s__	d__Bacteria;p__Actinobacteria;c__Coriobacteriia;o__Eggerthellales;f__Eggerthellaceae;g__Eggerthella;s__
GUT_GENOME080199	MGYG-HGUT-01091	ERS3639121	Uncultured	4123	NA	NA	NA	NA	NA	0	0	0	0	0	0	1	0	1	1	1	1	0	1	d__Bacteria;p__Proteobacteria;c__Gammaproteobacteria;o__Enterobacterales;f__Enterobacteriaceae;g__Citrobacter_A;s__	d__Bacteria;p__Proteobacteria;c__Gammaproteobacteria;o__Enterobacterales;f__Enterobacteriaceae;g__Citrobacter;s__
GUT_GENOME080309	MGYG-HGUT-01092	ERS3639122	Uncultured	1882	1107	58.8204	3187	4294	322896	0.692811	0	0	0	0	16	31	8	33	49	55	51	27	51	d__Bacteria;p__Actinobacteriota;c__Coriobacteriia;o__Coriobacteriales;f__Coriobacteriaceae;g__Collinsella;s__	d__Bacteria;p__Actinobacteria;c__Coriobacteriia;o__Coriobacteriales;f__Coriobacteriaceae;g__Collinsella;s__
GUT_GENOME080351	MGYG-HGUT-01093	ERS3639123	Cultured (unknown)	3288	NA	NA	NA	NA	88	0	0	0	0	0	1	1	1	1	1	3	1	1	1	d__Bacteria;p__Bacteroidota;c__Bacteroidia;o__Flavobacteriales;f__Flavobacteriaceae;g__Flavobacterium;s__Flavobacterium lindanitolerans	d__Bacteria;p__Bacteroidetes;c__Flavobacteriia;o__Flavobacteriales;f__Flavobacteriaceae;g__Flavobacterium;s__
GUT_GENOME080362	MGYG-HGUT-01094	ERS3639124	Uncultured	3084	NA	NA	NA	NA	425	0	0	0	0	0	1	1	1	1	1	3	1	1	1	d__Bacteria;p__Proteobacteria;c__Gammaproteobacteria;o__Burkholderiales;f__Rhodocyclaceae;g__Dechloromonas;s__	d__Bacteria;p__Proteobacteria;c__Betaproteobacteria;o__;f__;g__;s__
GUT_GENOME080363	MGYG-HGUT-01095	ERS3639125	Cultured (unknown)	3628	NA	NA	NA	NA	NA	0	0	0	0	0	0	1	0	1	1	1	1	1	1	d__Bacteria;p__Bacteroidota;c__Bacteroidia;o__Flavobacteriales;f__Weeksellaceae;g__Chryseobacterium;s__Chryseobacterium gambrini	d__Bacteria;p__Bacteroidetes;c__Flavobacteriia;o__Flavobacteriales;f__Flavobacteriaceae;g__Chryseobacterium;s__Chryseobacterium gambrini
GUT_GENOME080486	MGYG-HGUT-01096	ERS3639126	Uncultured	1731	NA	NA	NA	NA	727	0	0	0	0	0	2	2	2	1	1	6	2	2	2	d__Bacteria;p__Actinobacteriota;c__Coriobacteriia;o__Coriobacteriales;f__Coriobacteriaceae;g__Collinsella;s__Collinsella aerofaciens_F	d__Bacteria;p__Actinobacteria;c__Coriobacteriia;o__Coriobacteriales;f__Coriobacteriaceae;g__Collinsella;s__Collinsella aerofaciens
GUT_GENOME080845	MGYG-HGUT-01097	ERS3639127	Cultured (unknown)	2757	1589	57.6351	9235	10824	198289	0.931971	0	0	0	0	22	28	72	9	83	122	94	40	94	d__Bacteria;p__Bacteroidota;c__Bacteroidia;o__Bacteroidales;f__Bacteroidaceae;g__Prevotella;s__Prevotella sp000834015	d__Bacteria;p__Bacteroidetes;c__Bacteroidia;o__Bacteroidales;f__Prevotellaceae;g__Prevotella;s__
GUT_GENOME080972	MGYG-HGUT-01098	ERS3639128	Uncultured	2044	NA	NA	NA	NA	NA	0	0	0	0	0	1	1	0	1	1	2	1	1	1	d__Bacteria;p__Firmicutes_A;c__Clostridia;o__Oscillospirales;f__Acutalibacteraceae;g__Eubacterium_R;s__Eubacterium_R sp002493325	d__Bacteria;p__Firmicutes;c__Clostridia;o__Clostridiales;f__Ruminococcaceae;g__;s__
GUT_GENOME081169	MGYG-HGUT-01099	ERS3639129	Uncultured	1671	NA	NA	NA	NA	NA	0	0	0	0	0	1	1	0	1	1	2	1	1	1	d__Bacteria;p__Actinobacteriota;c__Coriobacteriia;o__Coriobacteriales;f__Coriobacteriaceae;g__Collinsella;s__	d__Bacteria;p__Actinobacteria;c__Coriobacteriia;o__Coriobacteriales;f__Coriobacteriaceae;g__Collinsella;s__
GUT_GENOME081254	MGYG-HGUT-01100	ERS3639130	Cultured (unknown)	1529	NA	NA	NA	NA	NA	0	0	0	0	0	1	1	0	1	1	2	1	1	1	d__Bacteria;p__Firmicutes;c__Bacilli;o__Lactobacillales;f__Lactobacillaceae;g__Weissella;s__Weissella viridescens	d__Bacteria;p__Firmicutes;c__Bacilli;o__Lactobacillales;f__Leuconostocaceae;g__Weissella;s__Weissella viridescens
GUT_GENOME081289	MGYG-HGUT-01101	ERS3639131	Uncultured	1813	NA	NA	NA	NA	NA	0.588658	0	0	0	0	0	1	1	1	2	2	2	0	2	d__Bacteria;p__Firmicutes_A;c__Clostridia;o__Monoglobales;f__UBA1381;g__;s__	d__Bacteria;p__Firmicutes;c__Clostridia;o__Clostridiales;f__;g__;s__
GUT_GENOME081295	MGYG-HGUT-01102	ERS3639132	Uncultured	2310	NA	NA	NA	NA	NA	0.588658	0	0	0	0	0	1	1	2	2	2	2	0	2	d__Bacteria;p__Firmicutes_B;c__Peptococcia;o__Peptococcales;f__Peptococcaceae;g__UBA7185;s__	d__Bacteria;p__Firmicutes;c__Clostridia;o__Clostridiales;f__Peptococcaceae;g__;s__
GUT_GENOME081297	MGYG-HGUT-01103	ERS3639133	Uncultured	2134	NA	NA	NA	NA	28513	0	0	0	0	0	1	2	0	1	3	3	2	0	2	d__Bacteria;p__Firmicutes_A;c__Clostridia;o__Christensenellales;f__CAG-74;g__;s__	d__Bacteria;p__Firmicutes;c__Clostridia;o__Clostridiales;f__;g__;s__
GUT_GENOME081328	MGYG-HGUT-01104	ERS3639134	Uncultured	2578	NA	NA	NA	NA	55184	0.69313	0	0	0	0	0	2	4	5	6	6	5	2	5	d__Bacteria;p__Firmicutes_A;c__Clostridia;o__Oscillospirales;f__Oscillospiraceae;g__;s__	d__Bacteria;p__Firmicutes;c__Clostridia;o__Clostridiales;f__;g__;s__
GUT_GENOME081368	MGYG-HGUT-01105	ERS3639135	Uncultured	1718	NA	NA	NA	NA	NA	0	0	0	0	0	0	1	0	1	1	1	1	1	1	d__Bacteria;p__Actinobacteriota;c__Coriobacteriia;o__Coriobacteriales;f__Coriobacteriaceae;g__Collinsella;s__	d__Bacteria;p__Actinobacteria;c__Coriobacteriia;o__Coriobacteriales;f__Coriobacteriaceae;g__Collinsella;s__
GUT_GENOME081475	MGYG-HGUT-01106	ERS3639136	Uncultured	1812	NA	NA	NA	NA	NA	0	0	0	0	0	0	1	0	1	1	1	1	0	1	d__Bacteria;p__Firmicutes_A;c__Clostridia;o__Oscillospirales;f__Ruminococcaceae;g__Pygmaiobacter;s__	d__Bacteria;p__Firmicutes;c__Clostridia;o__Clostridiales;f__Ruminococcaceae;g__Pygmaiobacter;s__
GUT_GENOME081696	MGYG-HGUT-01107	ERS3639137	Uncultured	1678	NA	NA	NA	NA	NA	0	0	0	0	0	0	1	0	1	1	1	1	0	1	d__Bacteria;p__Actinobacteriota;c__Coriobacteriia;o__Coriobacteriales;f__Coriobacteriaceae;g__Collinsella;s__	d__Bacteria;p__Actinobacteria;c__Coriobacteriia;o__Coriobacteriales;f__Coriobacteriaceae;g__Collinsella;s__
GUT_GENOME082101	MGYG-HGUT-01108	ERS3639138	Uncultured	1599	NA	NA	NA	NA	NA	0	0	0	0	0	0	1	0	1	1	1	1	0	1	d__Bacteria;p__Actinobacteriota;c__Coriobacteriia;o__Coriobacteriales;f__Coriobacteriaceae;g__Collinsella;s__	d__Bacteria;p__Actinobacteria;c__Coriobacteriia;o__Coriobacteriales;f__Coriobacteriaceae;g__Collinsella;s__
GUT_GENOME082285	MGYG-HGUT-01109	ERS3639139	Uncultured	2336	1493	63.9127	3096	4589	43462	0.423297	0	0	0	0	23	3	10	3	17	36	35	18	35	d__Bacteria;p__Firmicutes_A;c__Clostridia;o__Oscillospirales;f__Oscillospiraceae;g__CAG-110;s__	d__Bacteria;p__Firmicutes;c__;o__;f__;g__;s__
GUT_GENOME082367	MGYG-HGUT-01110	ERS3639140	Uncultured	1503	NA	NA	NA	NA	74916	1.29961	0	0	0	0	67	46	166	11	138	279	200	0	201	d__Bacteria;p__Firmicutes_A;c__Clostridia;o__TANB77;f__CAG-508;g__CAG-269;s__CAG-269 sp000431335	d__Bacteria;p__Firmicutes;c__Clostridia;o__Clostridiales;f__Clostridiaceae;g__Clostridium;s__
GUT_GENOME082534	MGYG-HGUT-01111	ERS3639141	Uncultured	1324	NA	NA	NA	NA	NA	0	0	0	0	0	0	1	0	1	1	1	1	0	1	d__Bacteria;p__Firmicutes_A;c__Clostridia;o__Lachnospirales;f__Lachnospiraceae;g__Roseburia;s__	d__Bacteria;p__Firmicutes;c__Clostridia;o__Clostridiales;f__Lachnospiraceae;g__Roseburia;s__
GUT_GENOME082800	MGYG-HGUT-01112	ERS3639142	Cultured (unknown)	1892	1315	69.5032	2533	3848	331852	0.736236	0	0	0	0	35	9	24	39	52	68	52	29	52	d__Bacteria;p__Proteobacteria;c__Gammaproteobacteria;o__Enterobacterales;f__Pasteurellaceae;g__Haemophilus_D;s__	d__Bacteria;p__Proteobacteria;c__Gammaproteobacteria;o__Pasteurellales;f__Pasteurellaceae;g__Haemophilus;s__
GUT_GENOME082811	MGYG-HGUT-01113	ERS3639143	Uncultured	1607	NA	NA	NA	NA	21540	0.674139	0	0	0	0	2	1	2	2	5	5	4	4	4	d__Bacteria;p__Proteobacteria;c__Gammaproteobacteria;o__Burkholderiales;f__Burkholderiaceae;g__Duodenibacillus;s__	d__Bacteria;p__Proteobacteria;c__Betaproteobacteria;o__Burkholderiales;f__Sutterellaceae;g__Duodenibacillus;s__
GUT_GENOME082924	MGYG-HGUT-01114	ERS3639144	Uncultured	1709	NA	NA	NA	NA	NA	0	0	0	0	0	0	2	0	2	2	2	2	0	2	d__Bacteria;p__Actinobacteriota;c__Coriobacteriia;o__Coriobacteriales;f__Coriobacteriaceae;g__Collinsella;s__	d__Bacteria;p__Actinobacteria;c__Coriobacteriia;o__Coriobacteriales;f__Coriobacteriaceae;g__Collinsella;s__
GUT_GENOME082932	MGYG-HGUT-01115	ERS3639145	Uncultured	2006	NA	NA	NA	NA	81911	0.615527	0	0	0	0	6	5	18	9	21	29	27	4	27	d__Bacteria;p__Firmicutes_A;c__Clostridia;o__Oscillospirales;f__Butyricicoccaceae;g__Agathobaculum;s__	d__Bacteria;p__Firmicutes;c__Clostridia;o__Clostridiales;f__Clostridiaceae;g__Butyricicoccus;s__
GUT_GENOME082983	MGYG-HGUT-01116	ERS3639146	Uncultured	1838	NA	NA	NA	NA	54931	0.483773	0	0	0	0	3	12	6	5	14	21	12	9	12	d__Bacteria;p__Firmicutes_A;c__Clostridia;o__Oscillospirales;f__Acutalibacteraceae;g__;s__	d__Bacteria;p__Firmicutes;c__Clostridia;o__Clostridiales;f__Ruminococcaceae;g__;s__
GUT_GENOME083197	MGYG-HGUT-01117	ERS3639147	Uncultured	1654	NA	NA	NA	NA	13781	0.843532	0	0	0	0	2	3	1	1	4	6	4	4	4	d__Bacteria;p__Firmicutes_C;c__Negativicutes;o__Acidaminococcales;f__Acidaminococcaceae;g__Phascolarctobacterium_A;s__	d__Bacteria;p__Firmicutes;c__Negativicutes;o__Acidaminococcales;f__Acidaminococcaceae;g__Phascolarctobacterium;s__
GUT_GENOME083297	MGYG-HGUT-01118	ERS3639148	Uncultured	1572	NA	NA	NA	NA	NA	0.674139	0	0	0	0	0	1	1	2	2	2	2	0	2	d__Bacteria;p__Firmicutes_A;c__Clostridia;o__Lachnospirales;f__Anaerotignaceae;g__;s__	d__Bacteria;p__Firmicutes;c__Clostridia;o__Clostridiales;f__Lachnospiraceae;g__;s__
GUT_GENOME083450	MGYG-HGUT-01119	ERS3639149	Uncultured	1921	NA	NA	NA	NA	NA	0.674139	0	0	0	0	0	1	1	1	2	2	2	0	2	d__Bacteria;p__Firmicutes_A;c__Clostridia;o__Lachnospirales;f__Lachnospiraceae;g__UBA7160;s__	d__Bacteria;p__Firmicutes;c__Clostridia;o__Clostridiales;f__Lachnospiraceae;g__;s__
GUT_GENOME083453	MGYG-HGUT-01120	ERS3639150	Uncultured	2122	1280	60.3205	3916	5196	168920	0.780397	0	0	0	0	11	12	36	11	46	59	43	19	43	d__Bacteria;p__Firmicutes_A;c__Clostridia;o__Oscillospirales;f__Butyricicoccaceae;g__Butyricicoccus_A;s__Butyricicoccus_A sp002395695	d__Bacteria;p__Firmicutes;c__Clostridia;o__Clostridiales;f__;g__;s__
GUT_GENOME083463	MGYG-HGUT-01121	ERS3639151	Uncultured	1741	NA	NA	NA	NA	NA	0	0	0	0	0	0	2	0	2	2	2	2	1	2	d__Bacteria;p__Actinobacteriota;c__Coriobacteriia;o__Coriobacteriales;f__Coriobacteriaceae;g__Collinsella;s__	d__Bacteria;p__Actinobacteria;c__Coriobacteriia;o__Coriobacteriales;f__Coriobacteriaceae;g__Collinsella;s__
GUT_GENOME083570	MGYG-HGUT-01122	ERS3639152	Uncultured	1820	NA	NA	NA	NA	NA	0	0	0	0	0	0	1	0	1	1	1	1	1	1	d__Bacteria;p__Actinobacteriota;c__Coriobacteriia;o__Coriobacteriales;f__Coriobacteriaceae;g__Collinsella;s__	d__Bacteria;p__Actinobacteria;c__Coriobacteriia;o__Coriobacteriales;f__Coriobacteriaceae;g__Collinsella;s__
GUT_GENOME083985	MGYG-HGUT-01123	ERS3639153	Uncultured	1372	NA	NA	NA	NA	NA	0	0	0	0	0	0	1	0	1	1	1	1	0	1	d__Bacteria;p__Actinobacteriota;c__Coriobacteriia;o__Coriobacteriales;f__Coriobacteriaceae;g__Collinsella;s__	d__Bacteria;p__Actinobacteria;c__Coriobacteriia;o__Coriobacteriales;f__Coriobacteriaceae;g__Collinsella;s__
GUT_GENOME084084	MGYG-HGUT-01124	ERS3639154	Uncultured	1867	NA	NA	NA	NA	NA	0	0	0	0	0	0	1	0	1	1	1	1	0	1	d__Bacteria;p__Actinobacteriota;c__Coriobacteriia;o__Coriobacteriales;f__Coriobacteriaceae;g__Collinsella;s__	d__Bacteria;p__Actinobacteria;c__Coriobacteriia;o__Coriobacteriales;f__Coriobacteriaceae;g__Collinsella;s__
GUT_GENOME084141	MGYG-HGUT-01125	ERS3639155	Uncultured	1025	NA	NA	NA	NA	NA	0	0	0	0	0	0	1	0	1	1	1	1	0	1	d__Bacteria;p__Firmicutes_A;c__Clostridia;o__Oscillospirales;f__Acutalibacteraceae;g__;s__	d__Bacteria;p__Firmicutes;c__Clostridia;o__Clostridiales;f__Ruminococcaceae;g__;s__
GUT_GENOME084181	MGYG-HGUT-01126	ERS3639156	Uncultured	1702	NA	NA	NA	NA	NA	0	0	0	0	0	0	1	0	1	1	1	1	1	1	d__Bacteria;p__Actinobacteriota;c__Coriobacteriia;o__Coriobacteriales;f__Coriobacteriaceae;g__Collinsella;s__	d__Bacteria;p__Actinobacteria;c__Coriobacteriia;o__Coriobacteriales;f__Coriobacteriaceae;g__Collinsella;s__
GUT_GENOME084234	MGYG-HGUT-01127	ERS3639157	Uncultured	1663	NA	NA	NA	NA	NA	0	0	0	0	0	0	1	0	1	1	1	1	0	1	d__Bacteria;p__Actinobacteriota;c__Coriobacteriia;o__Coriobacteriales;f__Coriobacteriaceae;g__Collinsella;s__	d__Bacteria;p__Actinobacteria;c__Coriobacteriia;o__Coriobacteriales;f__Coriobacteriaceae;g__Collinsella;s__
GUT_GENOME084337	MGYG-HGUT-01128	ERS3639158	Uncultured	1700	NA	NA	NA	NA	30213	0.634694	0	0	0	0	1	3	0	2	3	4	4	1	4	d__Bacteria;p__Firmicutes_C;c__Negativicutes;o__Acidaminococcales;f__Acidaminococcaceae;g__Phascolarctobacterium_A;s__	d__Bacteria;p__Firmicutes;c__Negativicutes;o__Acidaminococcales;f__Acidaminococcaceae;g__Phascolarctobacterium;s__
GUT_GENOME084358	MGYG-HGUT-01129	ERS3639159	Uncultured	1615	NA	NA	NA	NA	44353	1.27192	0	0	0	0	28	17	61	13	70	106	81	3	81	d__Bacteria;p__Firmicutes_A;c__Clostridia;o__Oscillospirales;f__Ruminococcaceae;g__Ruminococcus_C;s__Ruminococcus_C sp000437255	d__Bacteria;p__Firmicutes;c__Clostridia;o__Clostridiales;f__Ruminococcaceae;g__Ruminococcus;s__
GUT_GENOME084378	MGYG-HGUT-01130	ERS3639160	Uncultured	1762	NA	NA	NA	NA	NA	0	0	0	0	0	0	1	0	1	1	1	1	1	1	d__Bacteria;p__Actinobacteriota;c__Coriobacteriia;o__Coriobacteriales;f__Coriobacteriaceae;g__Collinsella;s__	d__Bacteria;p__Actinobacteria;c__Coriobacteriia;o__Coriobacteriales;f__Coriobacteriaceae;g__Collinsella;s__
GUT_GENOME084477	MGYG-HGUT-01131	ERS3639161	Uncultured	2588	NA	NA	NA	NA	108637	0.555178	0	0	0	0	1	6	6	5	9	13	11	7	11	d__Bacteria;p__Bacteroidota;c__Bacteroidia;o__Bacteroidales;f__Bacteroidaceae;g__Prevotella;s__	d__Bacteria;p__Bacteroidetes;c__Bacteroidia;o__Bacteroidales;f__Prevotellaceae;g__Prevotella;s__
GUT_GENOME084610	MGYG-HGUT-01132	ERS3639162	Uncultured	2676	1769	66.1061	7591	9360	127923	0.935473	0	0	0	0	17	18	72	11	47	107	87	59	89	d__Bacteria;p__Firmicutes_A;c__Clostridia;o__Christensenellales;f__CAG-138;g__UBA1685;s__UBA1685 sp002320595	d__Bacteria;p__Firmicutes;c__Clostridia;o__Clostridiales;f__Catabacteriaceae;g__Catabacter;s__
GUT_GENOME084626	MGYG-HGUT-01133	ERS3639163	Uncultured	1185	NA	NA	NA	NA	NA	0	0	0	0	0	0	1	0	1	1	1	1	0	1	d__Bacteria;p__Firmicutes_A;c__Clostridia;o__Oscillospirales;f__CAG-272;g__;s__	d__Bacteria;p__Firmicutes;c__Clostridia;o__Clostridiales;f__;g__;s__
GUT_GENOME084630	MGYG-HGUT-01134	ERS3639164	Uncultured	1778	NA	NA	NA	NA	NA	0	0	0	0	0	0	1	0	1	1	1	1	1	1	d__Bacteria;p__Actinobacteriota;c__Coriobacteriia;o__Coriobacteriales;f__Coriobacteriaceae;g__Collinsella;s__	d__Bacteria;p__Actinobacteria;c__Coriobacteriia;o__Coriobacteriales;f__Coriobacteriaceae;g__Collinsella;s__
GUT_GENOME084693	MGYG-HGUT-01135	ERS3639165	Uncultured	1727	NA	NA	NA	NA	NA	0	0	0	0	0	0	1	0	1	1	1	1	1	1	d__Bacteria;p__Actinobacteriota;c__Coriobacteriia;o__Coriobacteriales;f__Coriobacteriaceae;g__Collinsella;s__	d__Bacteria;p__Actinobacteria;c__Coriobacteriia;o__Coriobacteriales;f__Coriobacteriaceae;g__Collinsella;s__
GUT_GENOME084706	MGYG-HGUT-01136	ERS3639166	Uncultured	1940	1361	70.1546	8074	9435	512719	1.49581	0	0	0	0	156	51	233	94	302	440	363	148	363	d__Bacteria;p__Firmicutes_A;c__Clostridia;o__Oscillospirales;f__Oscillospiraceae;g__CAG-103;s__	d__Bacteria;p__Firmicutes;c__Clostridia;o__;f__;g__;s__
GUT_GENOME084946	MGYG-HGUT-01137	ERS3639167	Cultured (unknown)	1664	NA	NA	NA	NA	13	0	0	0	0	0	0	3	0	2	2	3	3	0	3	d__Bacteria;p__Actinobacteriota;c__Coriobacteriia;o__Coriobacteriales;f__Coriobacteriaceae;g__Collinsella;s__	d__Bacteria;p__Actinobacteria;c__Coriobacteriia;o__Coriobacteriales;f__Coriobacteriaceae;g__Collinsella;s__
GUT_GENOME085056	MGYG-HGUT-01138	ERS3639168	Uncultured	1749	NA	NA	NA	NA	NA	0	0	0	0	0	0	1	0	1	1	1	1	1	1	d__Bacteria;p__Actinobacteriota;c__Coriobacteriia;o__Coriobacteriales;f__Coriobacteriaceae;g__Collinsella;s__Collinsella sp002232035	d__Bacteria;p__Actinobacteria;c__Coriobacteriia;o__Coriobacteriales;f__Coriobacteriaceae;g__Collinsella;s__
GUT_GENOME085076	MGYG-HGUT-01139	ERS3639169	Uncultured	1676	NA	NA	NA	NA	NA	0	0	0	0	0	0	1	0	1	1	1	1	1	1	d__Bacteria;p__Actinobacteriota;c__Coriobacteriia;o__Coriobacteriales;f__Coriobacteriaceae;g__Collinsella;s__	d__Bacteria;p__Actinobacteria;c__Coriobacteriia;o__Coriobacteriales;f__Coriobacteriaceae;g__Collinsella;s__
GUT_GENOME085247	MGYG-HGUT-01140	ERS3639170	Uncultured	1653	NA	NA	NA	NA	NA	0	0	0	0	0	0	1	0	1	1	1	1	0	1	d__Bacteria;p__Actinobacteriota;c__Coriobacteriia;o__Coriobacteriales;f__Coriobacteriaceae;g__Collinsella;s__	d__Bacteria;p__Actinobacteria;c__Coriobacteriia;o__Coriobacteriales;f__Coriobacteriaceae;g__Collinsella;s__
GUT_GENOME085305	MGYG-HGUT-01141	ERS3639171	Uncultured	2447	NA	NA	NA	NA	66531	0.927718	0	0	0	0	7	4	21	4	27	32	30	8	30	d__Bacteria;p__Firmicutes_A;c__Clostridia;o__Lachnospirales;f__Lachnospiraceae;g__CAG-303;s__CAG-303 sp000437755	d__Bacteria;p__Firmicutes;c__Clostridia;o__Clostridiales;f__Lachnospiraceae;g__Roseburia;s__
GUT_GENOME085403	MGYG-HGUT-01142	ERS3639172	Uncultured	1739	NA	NA	NA	NA	NA	0	0	0	0	0	0	2	0	2	2	2	2	0	2	d__Bacteria;p__Actinobacteriota;c__Coriobacteriia;o__Coriobacteriales;f__Coriobacteriaceae;g__Collinsella;s__	d__Bacteria;p__Actinobacteria;c__Coriobacteriia;o__Coriobacteriales;f__Coriobacteriaceae;g__Collinsella;s__
GUT_GENOME085404	MGYG-HGUT-01143	ERS3639173	Uncultured	1641	NA	NA	NA	NA	NA	0	0	0	0	0	0	1	0	1	1	1	1	0	1	d__Bacteria;p__Synergistota;c__Synergistia;o__Synergistales;f__Dethiosulfovibrionaceae;g__Pyramidobacter;s__	d__Bacteria;p__Synergistetes;c__Synergistia;o__Synergistales;f__Synergistaceae;g__;s__
GUT_GENOME085442	MGYG-HGUT-01144	ERS3639174	Uncultured	2095	NA	NA	NA	NA	18925	0	0	0	0	0	2	2	6	2	8	10	10	0	10	d__Bacteria;p__Firmicutes_A;c__Clostridia;o__Lachnospirales;f__Lachnospiraceae;g__UBA9502;s__	d__Bacteria;p__Firmicutes;c__Clostridia;o__Clostridiales;f__Clostridiaceae;g__Clostridium;s__
GUT_GENOME085494	MGYG-HGUT-01145	ERS3639175	Uncultured	745	NA	NA	NA	NA	15264	0	0	0	0	0	1	1	1	2	3	3	3	0	3	d__Bacteria;p__Patescibacteria;c__Saccharimonadia;o__Saccharimonadales;f__Saccharimonadaceae;g__TM7x;s__	d__Bacteria;p__Candidatus Saccharibacteria;c__;o__;f__;g__;s__
GUT_GENOME085736	MGYG-HGUT-01146	ERS3639176	Uncultured	1740	1119	64.3103	2494	3613	92192	1.06069	0	0	0	0	4	7	8	8	14	19	15	10	15	d__Bacteria;p__Firmicutes_A;c__Clostridia;o__Oscillospirales;f__Acutalibacteraceae;g__UBA737;s__	d__Bacteria;p__Firmicutes;c__Clostridia;o__Clostridiales;f__Ruminococcaceae;g__;s__
GUT_GENOME086272	MGYG-HGUT-01147	ERS3639177	Uncultured	1716	NA	NA	NA	NA	20452	0	0	0	0	0	1	2	2	1	3	5	5	0	5	d__Bacteria;p__Proteobacteria;c__Gammaproteobacteria;o__Burkholderiales;f__Burkholderiaceae;g__Sutterella;s__	d__Bacteria;p__Proteobacteria;c__Betaproteobacteria;o__Burkholderiales;f__Sutterellaceae;g__Sutterella;s__
GUT_GENOME086481	MGYG-HGUT-01148	ERS3639178	Cultured (human)	3049	NA	NA	NA	NA	NA	0	0	0	0	0	0	1	0	1	1	1	1	1	1	d__Bacteria;p__Fusobacteriota;c__Fusobacteriia;o__Fusobacteriales;f__Fusobacteriaceae;g__Fusobacterium_A;s__Fusobacterium_A varium_A	d__Bacteria;p__Fusobacteria;c__Fusobacteriia;o__Fusobacteriales;f__Fusobacteriaceae;g__Fusobacterium;s__Fusobacterium varium
GUT_GENOME086504	MGYG-HGUT-01149	ERS3639179	Uncultured	1271	NA	NA	NA	NA	3652	0	0	0	0	0	2	2	0	2	4	4	2	1	2	d__Bacteria;p__Fusobacteriota;c__Fusobacteriia;o__Fusobacteriales;f__Fusobacteriaceae;g__Fusobacterium_B;s__	d__Bacteria;p__Fusobacteria;c__Fusobacteriia;o__Fusobacteriales;f__Fusobacteriaceae;g__Fusobacterium;s__
GUT_GENOME086641	MGYG-HGUT-01150	ERS3639180	Uncultured	1607	NA	NA	NA	NA	NA	0	0	0	0	0	0	1	0	1	1	1	1	0	1	d__Bacteria;p__Actinobacteriota;c__Coriobacteriia;o__Coriobacteriales;f__Coriobacteriaceae;g__Collinsella;s__	d__Bacteria;p__Actinobacteria;c__Coriobacteriia;o__Coriobacteriales;f__Coriobacteriaceae;g__Collinsella;s__
GUT_GENOME086787	MGYG-HGUT-01151	ERS3639181	Uncultured	2282	1212	53.1113	7092	8304	387086	1.5146	0	0	0	0	138	113	325	113	458	576	436	104	436	d__Bacteria;p__Firmicutes_A;c__Clostridia;o__Oscillospirales;f__Ruminococcaceae;g__Ruminococcus_C;s__Ruminococcus_C sp000433635	d__Bacteria;p__Firmicutes;c__Clostridia;o__Clostridiales;f__Ruminococcaceae;g__Ruminococcus;s__
GUT_GENOME086831	MGYG-HGUT-01152	ERS3639182	Cultured (unknown)	1739	1080	62.1047	2636	3716	234674	0.191654	0	0	0	0	3	27	2	17	28	32	30	11	31	d__Bacteria;p__Actinobacteriota;c__Coriobacteriia;o__Coriobacteriales;f__Coriobacteriaceae;g__Collinsella;s__Collinsella sp002232035	d__Bacteria;p__Actinobacteria;c__Coriobacteriia;o__Coriobacteriales;f__Coriobacteriaceae;g__Collinsella;s__Collinsella aerofaciens
GUT_GENOME087109	MGYG-HGUT-01153	ERS3639183	Uncultured	1306	NA	NA	NA	NA	6	0	0	0	0	0	1	1	1	1	1	3	1	1	1	d__Bacteria;p__Actinobacteriota;c__Coriobacteriia;o__Coriobacteriales;f__Eggerthellaceae;g__;s__	d__Bacteria;p__Actinobacteria;c__Coriobacteriia;o__Eggerthellales;f__Eggerthellaceae;g__;s__
GUT_GENOME087180	MGYG-HGUT-01154	ERS3639184	Uncultured	1572	NA	NA	NA	NA	34880	0.476766	0	0	0	0	1	3	3	2	3	7	4	2	4	d__Bacteria;p__Actinobacteriota;c__Coriobacteriia;o__Coriobacteriales;f__Eggerthellaceae;g__CAG-1427;s__CAG-1427 sp000431675	d__Bacteria;p__Actinobacteria;c__Coriobacteriia;o__Eggerthellales;f__Eggerthellaceae;g__Eggerthella;s__
GUT_GENOME087393	MGYG-HGUT-01155	ERS3639185	Uncultured	1833	NA	NA	NA	NA	10137	0	0	0	0	0	0	1	3	2	3	4	3	0	3	d__Bacteria;p__Firmicutes_A;c__Clostridia;o__Oscillospirales;f__Oscillospiraceae;g__UBA738;s__	d__Bacteria;p__Firmicutes;c__Clostridia;o__Clostridiales;f__;g__;s__
GUT_GENOME087397	MGYG-HGUT-01156	ERS3639186	Uncultured	2583	2157	83.5075	2534	4691	91867	0.497355	0	0	0	0	0	5	14	2	13	19	15	13	15	d__Bacteria;p__Firmicutes_A;c__Clostridia;o__Christensenellales;f__CAG-74;g__;s__	d__Bacteria;p__Firmicutes;c__Clostridia;o__Clostridiales;f__Catabacteriaceae;g__;s__
GUT_GENOME087442	MGYG-HGUT-01157	ERS3639187	Uncultured	2491	1556	62.4649	6613	8169	261897	1.40038	0	0	0	0	32	22	88	20	100	142	110	55	110	d__Bacteria;p__Firmicutes_A;c__Clostridia;o__Oscillospirales;f__Ruminococcaceae;g__Gemmiger;s__	d__Bacteria;p__Firmicutes;c__Clostridia;o__Clostridiales;f__Ruminococcaceae;g__Gemmiger;s__
GUT_GENOME087542	MGYG-HGUT-01158	ERS3639188	Uncultured	1938	NA	NA	NA	NA	127251	0	0	0	0	0	1	1	8	7	7	10	9	5	9	d__Bacteria;p__Actinobacteriota;c__Coriobacteriia;o__Coriobacteriales;f__Coriobacteriaceae;g__Collinsella;s__	d__Bacteria;p__Actinobacteria;c__Coriobacteriia;o__Coriobacteriales;f__Coriobacteriaceae;g__Collinsella;s__
GUT_GENOME087598	MGYG-HGUT-01159	ERS3639189	Cultured (unknown)	1894	NA	NA	NA	NA	58	0	0	0	0	0	1	1	1	1	1	3	1	1	1	d__Bacteria;p__Actinobacteriota;c__Actinobacteria;o__Actinomycetales;f__Bifidobacteriaceae;g__Bifidobacterium;s__Bifidobacterium pullorum	d__Bacteria;p__Actinobacteria;c__Actinobacteria;o__Bifidobacteriales;f__Bifidobacteriaceae;g__Bifidobacterium;s__Bifidobacterium pullorum
GUT_GENOME087773	MGYG-HGUT-01160	ERS3639190	Uncultured	2029	1540	75.8995	3465	5005	146875	1.25495	0	0	0	0	62	67	88	13	154	217	174	41	174	d__Bacteria;p__Firmicutes_A;c__Clostridia;o__Lachnospirales;f__CAG-274;g__CAG-274;s__CAG-274 sp000432155	d__Bacteria;p__Firmicutes;c__Clostridia;o__Clostridiales;f__Eubacteriaceae;g__Eubacterium;s__
GUT_GENOME088178	MGYG-HGUT-01161	ERS3639191	Uncultured	1707	NA	NA	NA	NA	NA	0	0	0	0	0	1	1	0	1	1	2	1	1	1	d__Bacteria;p__Actinobacteriota;c__Coriobacteriia;o__Coriobacteriales;f__Coriobacteriaceae;g__Collinsella;s__	d__Bacteria;p__Actinobacteria;c__Coriobacteriia;o__Coriobacteriales;f__Coriobacteriaceae;g__Collinsella;s__
GUT_GENOME088395	MGYG-HGUT-01162	ERS3639192	Uncultured	1536	NA	NA	NA	NA	39527	0.600457	0	0	0	0	9	2	6	1	11	17	8	2	8	d__Bacteria;p__Firmicutes_C;c__Negativicutes;o__Veillonellales;f__Dialisteraceae;g__UBA1822;s__	d__Bacteria;p__Firmicutes;c__Negativicutes;o__Veillonellales;f__Veillonellaceae;g__;s__
GUT_GENOME088630	MGYG-HGUT-01163	ERS3639193	Uncultured	1651	NA	NA	NA	NA	46261	0	0	0	0	0	1	1	4	3	5	6	4	2	4	d__Bacteria;p__Actinobacteriota;c__Coriobacteriia;o__Coriobacteriales;f__Eggerthellaceae;g__CAG-1427;s__	d__Bacteria;p__Actinobacteria;c__Coriobacteriia;o__Eggerthellales;f__Eggerthellaceae;g__Eggerthella;s__
GUT_GENOME088644	MGYG-HGUT-01164	ERS3639194	Cultured (unknown)	2717	NA	NA	NA	NA	197811	0.770522	0	0	0	0	13	20	55	5	70	88	75	4	75	d__Bacteria;p__Bacteroidota;c__Bacteroidia;o__Bacteroidales;f__Bacteroidaceae;g__Prevotella;s__Prevotella lascolaii	d__Bacteria;p__Bacteroidetes;c__Bacteroidia;o__Bacteroidales;f__Prevotellaceae;g__Prevotella;s__
GUT_GENOME088921	MGYG-HGUT-01165	ERS3639195	Uncultured	1652	NA	NA	NA	NA	76426	0	0	0	0	0	0	3	3	4	4	6	4	2	4	d__Bacteria;p__Actinobacteriota;c__Coriobacteriia;o__Coriobacteriales;f__Coriobacteriaceae;g__Collinsella;s__Collinsella sp000763055	d__Bacteria;p__Actinobacteria;c__Coriobacteriia;o__Coriobacteriales;f__Coriobacteriaceae;g__Collinsella;s__
GUT_GENOME088940	MGYG-HGUT-01166	ERS3639196	Uncultured	2234	NA	NA	NA	NA	NA	0	0	0	0	0	0	1	1	1	2	2	1	0	1	d__Bacteria;p__Firmicutes_A;c__Clostridia;o__Oscillospirales;f__Oscillospiraceae;g__F23-B02;s__	d__Bacteria;p__Firmicutes;c__Clostridia;o__;f__;g__;s__
GUT_GENOME089014	MGYG-HGUT-01167	ERS3639197	Uncultured	1341	1040	77.5541	1124	2164	81912	0.89877	0	0	0	0	11	8	17	7	23	36	24	14	24	d__Bacteria;p__Actinobacteriota;c__Coriobacteriia;o__Coriobacteriales;f__Eggerthellaceae;g__CAG-1427;s__CAG-1427 sp000434775	d__Bacteria;p__Actinobacteria;c__Coriobacteriia;o__Eggerthellales;f__Eggerthellaceae;g__Eggerthella;s__
GUT_GENOME089175	MGYG-HGUT-01168	ERS3639198	Uncultured	1663	1056	63.4997	7254	8310	312240	0.61936	0	0	0	0	59	97	174	77	232	330	215	75	215	d__Bacteria;p__Actinobacteriota;c__Coriobacteriia;o__Coriobacteriales;f__Eggerthellaceae;g__CAG-1427;s__CAG-1427 sp000436075	d__Bacteria;p__Actinobacteria;c__Coriobacteriia;o__Eggerthellales;f__Eggerthellaceae;g__Eggerthella;s__
GUT_GENOME089207	MGYG-HGUT-01169	ERS3639199	Uncultured	2020	NA	NA	NA	NA	NA	0	0	0	0	0	0	1	0	1	1	1	1	0	1	d__Bacteria;p__Firmicutes_A;c__Clostridia;o__Oscillospirales;f__Acutalibacteraceae;g__Acutalibacter;s__	d__Bacteria;p__Firmicutes;c__;o__;f__;g__;s__
GUT_GENOME089306	MGYG-HGUT-01170	ERS3639200	Uncultured	2003	NA	NA	NA	NA	5620	0.564748	0	0	0	0	0	2	1	1	3	3	3	1	3	d__Bacteria;p__Firmicutes_A;c__Clostridia;o__Christensenellales;f__CAG-74;g__;s__	d__Bacteria;p__Firmicutes;c__Clostridia;o__Clostridiales;f__;g__;s__
GUT_GENOME089515	MGYG-HGUT-01171	ERS3639201	Uncultured	2156	NA	NA	NA	NA	10586	0	0	0	0	0	0	2	1	2	3	3	3	0	3	d__Bacteria;p__Firmicutes_B;c__Peptococcia;o__Peptococcales;f__Peptococcaceae;g__;s__	d__Bacteria;p__Firmicutes;c__Clostridia;o__Clostridiales;f__Peptococcaceae;g__;s__
GUT_GENOME089625	MGYG-HGUT-01172	ERS3639202	Cultured (unknown)	1926	NA	NA	NA	NA	95	0	0	0	0	0	0	1	2	2	2	3	2	1	2	d__Bacteria;p__Fusobacteriota;c__Fusobacteriia;o__Fusobacteriales;f__Fusobacteriaceae;g__Fusobacterium;s__Fusobacterium sp000235465	d__Bacteria;p__Fusobacteria;c__Fusobacteriia;o__Fusobacteriales;f__Fusobacteriaceae;g__Fusobacterium;s__
GUT_GENOME089665	MGYG-HGUT-01173	ERS3639203	Uncultured	1880	NA	NA	NA	NA	NA	0	0	0	0	0	0	1	0	1	1	1	1	1	1	d__Bacteria;p__Actinobacteriota;c__Coriobacteriia;o__Coriobacteriales;f__Coriobacteriaceae;g__Collinsella;s__	d__Bacteria;p__Actinobacteria;c__Coriobacteriia;o__Coriobacteriales;f__Coriobacteriaceae;g__Collinsella;s__
GUT_GENOME089884	MGYG-HGUT-01174	ERS3639204	Uncultured	2565	NA	NA	NA	NA	8945	0.69135	0	0	0	0	0	1	3	1	3	4	3	1	3	d__Bacteria;p__Firmicutes_A;c__Clostridia;o__Oscillospirales;f__Oscillospiraceae;g__UBA5446;s__	d__Bacteria;p__Firmicutes;c__Clostridia;o__Clostridiales;f__;g__;s__
GUT_GENOME090342	MGYG-HGUT-01175	ERS3639205	Uncultured	1442	NA	NA	NA	NA	NA	0	0	0	0	0	0	1	0	1	1	1	1	0	1	d__Bacteria;p__Firmicutes_A;c__Clostridia;o__TANB77;f__CAG-508;g__;s__	d__Bacteria;p__Firmicutes;c__Clostridia;o__Clostridiales;f__;g__;s__
GUT_GENOME090402	MGYG-HGUT-01176	ERS3639206	Uncultured	1662	1116	67.148	1933	3049	100834	0.883841	0	0	0	0	14	8	15	11	23	37	24	11	24	d__Bacteria;p__Actinobacteriota;c__Coriobacteriia;o__Coriobacteriales;f__Coriobacteriaceae;g__Collinsella;s__Collinsella sp002391315	d__Bacteria;p__Actinobacteria;c__Coriobacteriia;o__Coriobacteriales;f__Coriobacteriaceae;g__Collinsella;s__
GUT_GENOME090444	MGYG-HGUT-01177	ERS3639207	Cultured (unknown)	1782	NA	NA	NA	NA	13721	0.492287	0	0	0	0	3	1	11	2	8	15	12	5	12	d__Bacteria;p__Firmicutes;c__Bacilli;o__Erysipelotrichales;f__Erysipelotrichaceae;g__OEMR01;s__OEMR01 sp900199515	d__Bacteria;p__Firmicutes;c__Erysipelotrichia;o__Erysipelotrichales;f__Erysipelotrichaceae;g__Faecalitalea;s__
GUT_GENOME090533	MGYG-HGUT-01178	ERS3639208	Uncultured	2371	NA	NA	NA	NA	85780	0.813112	0	0	0	0	2	2	10	5	13	14	13	2	13	d__Bacteria;p__Firmicutes_A;c__Clostridia;o__Lachnospirales;f__Lachnospiraceae;g__GCA-900066575;s__	d__Bacteria;p__Firmicutes;c__Clostridia;o__Clostridiales;f__Clostridiaceae;g__Clostridium;s__
GUT_GENOME090571	MGYG-HGUT-01179	ERS3639209	Uncultured	1660	NA	NA	NA	NA	NA	0	0	0	0	0	0	1	0	1	1	1	1	1	1	d__Bacteria;p__Actinobacteriota;c__Coriobacteriia;o__Coriobacteriales;f__Coriobacteriaceae;g__Collinsella;s__	d__Bacteria;p__Actinobacteria;c__Coriobacteriia;o__Coriobacteriales;f__Coriobacteriaceae;g__Collinsella;s__
GUT_GENOME090701	MGYG-HGUT-01180	ERS3639210	Cultured (unknown)	2476	NA	NA	NA	NA	15225	1.0201	0	0	0	0	0	2	2	1	3	4	3	2	3	d__Bacteria;p__Bacteroidota;c__Bacteroidia;o__Bacteroidales;f__Muribaculaceae;g__Muribaculum;s__Muribaculum sp001701195	d__Bacteria;p__Bacteroidetes;c__Bacteroidia;o__Bacteroidales;f__Muribaculaceae;g__;s__
GUT_GENOME090740	MGYG-HGUT-01181	ERS3639211	Uncultured	1855	NA	NA	NA	NA	NA	0	0	0	0	0	0	1	0	1	1	1	1	0	1	d__Bacteria;p__Firmicutes_B;c__Peptococcia;o__Peptococcales;f__Peptococcaceae;g__;s__	d__Bacteria;p__Firmicutes;c__Clostridia;o__Clostridiales;f__Peptococcaceae;g__;s__
GUT_GENOME090745	MGYG-HGUT-01182	ERS3639212	Uncultured	1720	NA	NA	NA	NA	12907	0.476766	0	0	0	0	1	2	3	2	4	6	4	0	4	d__Bacteria;p__Firmicutes_A;c__Clostridia;o__TANB77;f__CAG-508;g__CAG-269;s__CAG-269 sp000435535	d__Bacteria;p__Firmicutes;c__Clostridia;o__Clostridiales;f__Clostridiaceae;g__Clostridium;s__
GUT_GENOME090929	MGYG-HGUT-01183	ERS3639213	Uncultured	1971	NA	NA	NA	NA	18980	0.604039	0	0	0	0	2	1	5	5	6	8	6	1	6	d__Bacteria;p__Firmicutes_A;c__Clostridia;o__Lachnospirales;f__CAG-274;g__;s__	d__Bacteria;p__Firmicutes;c__Clostridia;o__Clostridiales;f__;g__;s__
GUT_GENOME090940	MGYG-HGUT-01184	ERS3639214	Uncultured	1321	963	72.8993	2822	3785	65896	0.73642	0	0	0	0	11	19	32	10	38	62	45	25	45	d__Bacteria;p__Firmicutes;c__Bacilli;o__RF39;f__CAG-611;g__UBA7057;s__	d__Bacteria;p__Firmicutes;c__Bacilli;o__Bacillales;f__;g__;s__
GUT_GENOME090944	MGYG-HGUT-01185	ERS3639215	Uncultured	1347	NA	NA	NA	NA	54	0	0	0	0	0	1	1	1	1	1	3	1	0	1	d__Bacteria;p__Firmicutes_A;c__Clostridia;o__TANB77;f__CAG-508;g__CAG-269;s__	d__Bacteria;p__Firmicutes;c__Clostridia;o__Clostridiales;f__Clostridiaceae;g__Clostridium;s__
GUT_GENOME091092	MGYG-HGUT-01186	ERS3639216	Uncultured	2969	1848	62.2432	7669	9517	126404	0.880429	0	0	0	0	15	7	41	15	55	63	49	12	49	d__Bacteria;p__Firmicutes_A;c__Clostridia;o__Lachnospirales;f__Lachnospiraceae;g__Agathobacter;s__	d__Bacteria;p__Firmicutes;c__Clostridia;o__Clostridiales;f__Lachnospiraceae;g__;s__
GUT_GENOME091104	MGYG-HGUT-01187	ERS3639217	Uncultured	2141	NA	NA	NA	NA	17594	0.436656	0	0	0	0	3	2	3	1	5	8	4	1	4	d__Bacteria;p__Firmicutes_A;c__Clostridia;o__Lachnospirales;f__Lachnospiraceae;g__;s__	d__Bacteria;p__Firmicutes;c__Clostridia;o__Clostridiales;f__Lachnospiraceae;g__;s__
GUT_GENOME091116	MGYG-HGUT-01188	ERS3639218	Uncultured	1813	1173	64.6994	3141	4314	377966	0.757113	0	0	0	0	18	14	33	31	34	65	44	25	44	d__Bacteria;p__Actinobacteriota;c__Coriobacteriia;o__Coriobacteriales;f__Coriobacteriaceae;g__Collinsella;s__	d__Bacteria;p__Actinobacteria;c__Coriobacteriia;o__Coriobacteriales;f__Coriobacteriaceae;g__Collinsella;s__
GUT_GENOME091175	MGYG-HGUT-01189	ERS3639219	Uncultured	1764	NA	NA	NA	NA	7154	0.476766	0	0	0	0	0	0	4	2	4	4	4	0	4	d__Bacteria;p__Firmicutes_A;c__Clostridia;o__Lachnospirales;f__Lachnospiraceae;g__Blautia_A;s__	d__Bacteria;p__Firmicutes;c__Clostridia;o__Clostridiales;f__Lachnospiraceae;g__Blautia;s__
GUT_GENOME091189	MGYG-HGUT-01190	ERS3639220	Uncultured	1727	NA	NA	NA	NA	NA	0	0	0	0	0	0	1	1	1	2	2	1	1	1	d__Bacteria;p__Actinobacteriota;c__Coriobacteriia;o__Coriobacteriales;f__Coriobacteriaceae;g__Collinsella;s__	d__Bacteria;p__Actinobacteria;c__Coriobacteriia;o__Coriobacteriales;f__Coriobacteriaceae;g__Collinsella;s__
GUT_GENOME091217	MGYG-HGUT-01191	ERS3639221	Uncultured	2292	NA	NA	NA	NA	115036	0.9994	0	0	0	0	3	10	25	8	32	38	30	9	30	d__Bacteria;p__Firmicutes_A;c__Clostridia;o__Peptostreptococcales;f__Anaerovoracaceae;g__;s__	d__Bacteria;p__Firmicutes;c__Clostridia;o__;f__;g__;s__
GUT_GENOME091228	MGYG-HGUT-01192	ERS3639222	Uncultured	2064	NA	NA	NA	NA	67921	1.28751	0	0	0	0	4	5	14	2	17	23	18	1	18	d__Bacteria;p__Firmicutes_A;c__Clostridia;o__Oscillospirales;f__Oscillospiraceae;g__UBA1777;s__	d__Bacteria;p__Firmicutes;c__Clostridia;o__Clostridiales;f__;g__;s__
GUT_GENOME091344	MGYG-HGUT-01193	ERS3639223	Uncultured	1273	NA	NA	NA	NA	19735	0.865919	0	0	0	0	5	6	22	4	21	33	25	6	25	d__Bacteria;p__Firmicutes_A;c__Clostridia;o__Lachnospirales;f__Lachnospiraceae;g__UBA4285;s__	d__Bacteria;p__Firmicutes;c__Clostridia;o__Clostridiales;f__Lachnospiraceae;g__;s__
GUT_GENOME091537	MGYG-HGUT-01194	ERS3639224	Uncultured	1752	NA	NA	NA	NA	26255	0.659788	0	0	0	0	0	1	4	4	4	5	4	3	4	d__Bacteria;p__Actinobacteriota;c__Coriobacteriia;o__Coriobacteriales;f__QAMH01;g__QAMH01;s__QAMH01 sp003149935	d__Bacteria;p__Actinobacteria;c__Coriobacteriia;o__;f__;g__;s__
GUT_GENOME091547	MGYG-HGUT-01195	ERS3639225	Uncultured	1804	NA	NA	NA	NA	18700	0.364671	0	0	0	0	0	0	6	2	6	6	6	0	6	d__Bacteria;p__Firmicutes_A;c__Clostridia;o__TANB77;f__CAG-508;g__;s__	d__Bacteria;p__Firmicutes;c__Clostridia;o__Clostridiales;f__;g__;s__
GUT_GENOME091632	MGYG-HGUT-01196	ERS3639226	Uncultured	916	NA	NA	NA	NA	NA	0	0	0	0	0	0	0	1	1	1	1	1	0	1	d__Bacteria;p__Actinobacteriota;c__Coriobacteriia;o__Coriobacteriales;f__Coriobacteriaceae;g__Collinsella;s__	d__Bacteria;p__Actinobacteria;c__Coriobacteriia;o__Coriobacteriales;f__Coriobacteriaceae;g__Collinsella;s__
GUT_GENOME091736	MGYG-HGUT-01197	ERS3639227	Uncultured	1298	NA	NA	NA	NA	NA	0	0	0	0	0	0	0	1	1	1	1	1	0	1	d__Bacteria;p__Firmicutes;c__Bacilli;o__Lactobacillales;f__Streptococcaceae;g__Streptococcus;s__	d__Bacteria;p__Firmicutes;c__Bacilli;o__Lactobacillales;f__Streptococcaceae;g__Streptococcus;s__
GUT_GENOME091774	MGYG-HGUT-01198	ERS3639228	Uncultured	1409	NA	NA	NA	NA	7579	0.69135	0	0	0	0	1	2	3	2	3	6	3	1	3	d__Bacteria;p__Actinobacteriota;c__Coriobacteriia;o__Coriobacteriales;f__Eggerthellaceae;g__CAG-1427;s__	d__Bacteria;p__Actinobacteria;c__Coriobacteriia;o__Eggerthellales;f__Eggerthellaceae;g__Eggerthella;s__
GUT_GENOME092065	MGYG-HGUT-01199	ERS3639229	Uncultured	3298	NA	NA	NA	NA	496	0.372079	0	0	0	0	1	3	3	1	4	7	5	1	5	d__Bacteria;p__Firmicutes_A;c__Clostridia;o__Lachnospirales;f__Lachnospiraceae;g__;s__	d__Bacteria;p__Firmicutes;c__Clostridia;o__Clostridiales;f__Clostridiaceae;g__;s__
GUT_GENOME092106	MGYG-HGUT-01200	ERS3639230	Uncultured	1740	NA	NA	NA	NA	NA	0	0	0	0	0	0	1	1	1	1	2	1	1	1	d__Bacteria;p__Actinobacteriota;c__Coriobacteriia;o__Coriobacteriales;f__Coriobacteriaceae;g__Collinsella;s__	d__Bacteria;p__Actinobacteria;c__Coriobacteriia;o__Coriobacteriales;f__Coriobacteriaceae;g__Collinsella;s__
GUT_GENOME092107	MGYG-HGUT-01201	ERS3639231	Uncultured	1324	NA	NA	NA	NA	NA	0	0	0	0	0	0	1	1	1	1	2	1	1	1	d__Bacteria;p__Firmicutes;c__Bacilli;o__RF39;f__CAG-611;g__CAG-451;s__	d__Bacteria;p__Firmicutes;c__Clostridia;o__Clostridiales;f__Clostridiaceae;g__Clostridium;s__
GUT_GENOME092292	MGYG-HGUT-01202	ERS3639232	Uncultured	2185	NA	NA	NA	NA	63664	1.23185	0	0	0	0	9	2	8	4	10	19	10	6	10	d__Bacteria;p__Firmicutes_A;c__Clostridia;o__Oscillospirales;f__Ruminococcaceae;g__Ruminococcus_D;s__	d__Bacteria;p__Firmicutes;c__Clostridia;o__Clostridiales;f__Ruminococcaceae;g__Ruminococcus;s__
GUT_GENOME092330	MGYG-HGUT-01203	ERS3639233	Uncultured	1658	NA	NA	NA	NA	36389	0	0	0	0	0	1	1	3	3	4	5	3	3	3	d__Bacteria;p__Actinobacteriota;c__Coriobacteriia;o__Coriobacteriales;f__Coriobacteriaceae;g__Collinsella;s__	d__Bacteria;p__Actinobacteria;c__Coriobacteriia;o__Coriobacteriales;f__Coriobacteriaceae;g__Collinsella;s__
GUT_GENOME092360	MGYG-HGUT-01204	ERS3639234	Uncultured	1919	NA	NA	NA	NA	NA	0	0	0	0	0	0	1	1	1	2	2	1	1	1	d__Bacteria;p__Firmicutes_A;c__Clostridia;o__Oscillospirales;f__Oscillospiraceae;g__NK3B98;s__	d__Bacteria;p__Firmicutes;c__Clostridia;o__Clostridiales;f__;g__;s__
GUT_GENOME092387	MGYG-HGUT-01205	ERS3639235	Uncultured	2063	NA	NA	NA	NA	NA	0	0	0	0	0	0	0	2	1	2	2	2	2	2	d__Bacteria;p__Firmicutes_A;c__Clostridia;o__Oscillospirales;f__Ruminococcaceae;g__Gemmiger;s__	d__Bacteria;p__Firmicutes;c__Clostridia;o__Clostridiales;f__Ruminococcaceae;g__Faecalibacterium;s__
GUT_GENOME092402	MGYG-HGUT-01206	ERS3639236	Uncultured	1003	NA	NA	NA	NA	29506	0.39221	0	0	0	0	1	4	8	2	7	13	9	0	9	d__Bacteria;p__Firmicutes_A;c__Clostridia;o__Oscillospirales;f__Acutalibacteraceae;g__;s__	d__Bacteria;p__Firmicutes;c__Clostridia;o__Clostridiales;f__Ruminococcaceae;g__;s__
GUT_GENOME092436	MGYG-HGUT-01207	ERS3639237	Cultured (human)	2337	NA	NA	NA	NA	NA	0	0	0	0	0	0	1	1	1	1	2	1	0	1	d__Bacteria;p__Actinobacteriota;c__Coriobacteriia;o__Coriobacteriales;f__Eggerthellaceae;g__Eggerthella;s__	d__Bacteria;p__Actinobacteria;c__Coriobacteriia;o__Eggerthellales;f__Eggerthellaceae;g__Eggerthella;s__
GUT_GENOME092528	MGYG-HGUT-01208	ERS3639238	Cultured (unknown)	2403	NA	NA	NA	NA	36	0	0	0	0	0	1	1	1	1	1	3	1	1	1	d__Bacteria;p__Firmicutes;c__Bacilli;o__Lactobacillales;f__Enterococcaceae;g__Enterococcus_C;s__Enterococcus_C dispar	d__Bacteria;p__Firmicutes;c__Bacilli;o__Lactobacillales;f__Enterococcaceae;g__Enterococcus;s__Enterococcus dispar
GUT_GENOME092727	MGYG-HGUT-01209	ERS3639239	Cultured (human)	1660	NA	NA	NA	NA	6441	0	0	0	0	0	0	1	3	2	3	4	3	2	3	d__Bacteria;p__Bacteroidota;c__Bacteroidia;o__Bacteroidales;f__Porphyromonadaceae;g__Porphyromonas;s__Porphyromonas uenonis_A	d__Bacteria;p__Bacteroidetes;c__Bacteroidia;o__Bacteroidales;f__Porphyromonadaceae;g__Porphyromonas;s__Porphyromonas uenonis
GUT_GENOME092757	MGYG-HGUT-01210	ERS3639240	Uncultured	2202	NA	NA	NA	NA	28401	0.373895	0	0	0	0	4	1	1	1	3	6	5	2	5	d__Bacteria;p__Firmicutes_A;c__Clostridia;o__Lachnospirales;f__Lachnospiraceae;g__Faecalicatena;s__	d__Bacteria;p__Firmicutes;c__Clostridia;o__Clostridiales;f__Lachnospiraceae;g__Lachnoclostridium;s__
GUT_GENOME092814	MGYG-HGUT-01211	ERS3639241	Uncultured	1695	NA	NA	NA	NA	121207	0.89151	0	0	0	0	1	5	10	4	11	16	11	8	11	d__Bacteria;p__Bacteroidota;c__Bacteroidia;o__Bacteroidales;f__Porphyromonadaceae;g__Porphyromonas;s__	d__Bacteria;p__Bacteroidetes;c__Bacteroidia;o__Bacteroidales;f__Porphyromonadaceae;g__Porphyromonas;s__
GUT_GENOME092829	MGYG-HGUT-01212	ERS3639242	Uncultured	2258	NA	NA	NA	NA	332	0	0	0	0	0	0	1	2	1	2	3	2	1	2	d__Bacteria;p__Firmicutes_A;c__Clostridia;o__Oscillospirales;f__Acutalibacteraceae;g__Acutalibacter;s__	d__Bacteria;p__Firmicutes;c__Clostridia;o__Clostridiales;f__Clostridiaceae;g__Clostridium;s__
GUT_GENOME092842	MGYG-HGUT-01213	ERS3639243	Uncultured	1611	NA	NA	NA	NA	25609	0	0	0	0	0	2	2	3	2	4	7	3	2	3	d__Bacteria;p__Actinobacteriota;c__Coriobacteriia;o__Coriobacteriales;f__Atopobiaceae;g__Libanicoccus;s__	d__Bacteria;p__Actinobacteria;c__Coriobacteriia;o__Coriobacteriales;f__Atopobiaceae;g__Libanicoccus;s__
GUT_GENOME092876	MGYG-HGUT-01214	ERS3639244	Cultured (human)	1342	NA	NA	NA	NA	36	0.674139	0	0	0	0	0	1	2	2	2	3	2	1	2	d__Bacteria;p__Actinobacteriota;c__Coriobacteriia;o__Coriobacteriales;f__Atopobiaceae;g__Lancefieldella;s__Lancefieldella rimae	d__Bacteria;p__Actinobacteria;c__Coriobacteriia;o__Coriobacteriales;f__Atopobiaceae;g__Atopobium;s__Atopobium rimae
GUT_GENOME092886	MGYG-HGUT-01215	ERS3639245	Uncultured	1708	NA	NA	NA	NA	NA	0	0	0	0	0	0	1	1	1	1	2	1	1	1	d__Bacteria;p__Actinobacteriota;c__Coriobacteriia;o__Coriobacteriales;f__Coriobacteriaceae;g__Collinsella;s__	d__Bacteria;p__Actinobacteria;c__Coriobacteriia;o__Coriobacteriales;f__Coriobacteriaceae;g__Collinsella;s__
GUT_GENOME093113	MGYG-HGUT-01216	ERS3639246	Uncultured	1794	NA	NA	NA	NA	NA	0	0	0	0	0	0	1	1	1	1	2	1	0	1	d__Bacteria;p__Firmicutes_A;c__Clostridia;o__TANB77;f__CAG-508;g__CAG-354;s__	d__Bacteria;p__Firmicutes;c__Clostridia;o__Clostridiales;f__Clostridiaceae;g__Clostridium;s__
GUT_GENOME093120	MGYG-HGUT-01217	ERS3639247	Uncultured	2164	NA	NA	NA	NA	NA	0	0	0	0	0	0	0	1	1	1	1	1	0	1	d__Bacteria;p__Firmicutes_A;c__Clostridia;o__Christensenellales;f__CAG-74;g__Firm-10;s__	d__Bacteria;p__Firmicutes;c__Clostridia;o__Clostridiales;f__;g__;s__
GUT_GENOME093124	MGYG-HGUT-01218	ERS3639248	Uncultured	2308	NA	NA	NA	NA	15022	0	0	0	0	0	0	1	2	1	3	3	2	1	2	d__Bacteria;p__Firmicutes_A;c__Clostridia;o__Christensenellales;f__CAG-74;g__;s__	d__Bacteria;p__Firmicutes;c__Clostridia;o__Clostridiales;f__;g__;s__
GUT_GENOME093221	MGYG-HGUT-01219	ERS3639249	Uncultured	2164	NA	NA	NA	NA	NA	0	0	0	0	0	0	1	1	1	2	2	1	0	1	d__Bacteria;p__Firmicutes_A;c__Clostridia;o__Lachnospirales;f__Lachnospiraceae;g__CAG-56;s__	d__Bacteria;p__Firmicutes;c__Clostridia;o__Clostridiales;f__Lachnospiraceae;g__;s__
GUT_GENOME093248	MGYG-HGUT-01220	ERS3639250	Uncultured	1492	NA	NA	NA	NA	15346	0.55038	0	0	0	0	1	4	6	2	9	11	6	3	6	d__Bacteria;p__Firmicutes_A;c__Clostridia;o__Monoglobales;f__Monoglobaceae;g__;s__	d__Bacteria;p__Firmicutes;c__Clostridia;o__Clostridiales;f__;g__;s__
GUT_GENOME093261	MGYG-HGUT-01221	ERS3639251	Uncultured	1654	NA	NA	NA	NA	NA	0	0	0	0	0	0	0	1	1	1	1	1	1	1	d__Bacteria;p__Actinobacteriota;c__Coriobacteriia;o__Coriobacteriales;f__Coriobacteriaceae;g__Collinsella;s__	d__Bacteria;p__Actinobacteria;c__Coriobacteriia;o__Coriobacteriales;f__Coriobacteriaceae;g__Collinsella;s__
GUT_GENOME093315	MGYG-HGUT-01222	ERS3639252	Uncultured	1896	NA	NA	NA	NA	2557	0.476766	0	0	0	0	1	1	3	2	3	5	4	1	4	d__Bacteria;p__Firmicutes_A;c__Clostridia;o__Monoglobales;f__Monoglobaceae;g__;s__	d__Bacteria;p__Firmicutes;c__Clostridia;o__Clostridiales;f__;g__;s__
GUT_GENOME093565	MGYG-HGUT-01223	ERS3639253	Uncultured	1756	NA	NA	NA	NA	NA	0	0	0	0	0	0	0	1	1	1	1	1	1	1	d__Bacteria;p__Actinobacteriota;c__Coriobacteriia;o__Coriobacteriales;f__Coriobacteriaceae;g__Collinsella;s__	d__Bacteria;p__Actinobacteria;c__Coriobacteriia;o__Coriobacteriales;f__Coriobacteriaceae;g__Collinsella;s__
GUT_GENOME093605	MGYG-HGUT-01224	ERS3639254	Uncultured	2557	NA	NA	NA	NA	34391	0	0	0	0	0	2	2	3	1	3	7	3	2	3	d__Bacteria;p__Firmicutes_A;c__Clostridia;o__Lachnospirales;f__Lachnospiraceae;g__Blautia_A;s__	d__Bacteria;p__Firmicutes;c__Clostridia;o__Clostridiales;f__Lachnospiraceae;g__Blautia;s__
GUT_GENOME093609	MGYG-HGUT-01225	ERS3639255	Uncultured	1958	NA	NA	NA	NA	193963	1.67752	0	0	0	0	45	33	55	27	96	133	83	0	83	d__Bacteria;p__Firmicutes_A;c__Clostridia;o__Oscillospirales;f__Oscillospiraceae;g__Ruminiclostridium_C;s__	d__Bacteria;p__Firmicutes;c__;o__;f__;g__;s__
GUT_GENOME093619	MGYG-HGUT-01226	ERS3639256	Uncultured	2508	NA	NA	NA	NA	NA	0.674139	0	0	0	0	0	1	1	2	2	2	2	1	2	d__Bacteria;p__Firmicutes_A;c__Clostridia;o__Oscillospirales;f__Oscillospiraceae;g__;s__	d__Bacteria;p__Firmicutes;c__Clostridia;o__Clostridiales;f__;g__;s__
GUT_GENOME093646	MGYG-HGUT-01227	ERS3639257	Uncultured	1652	NA	NA	NA	NA	974	0	0	0	0	0	0	1	2	2	2	3	2	1	2	d__Bacteria;p__Actinobacteriota;c__Coriobacteriia;o__Coriobacteriales;f__Coriobacteriaceae;g__Collinsella;s__	d__Bacteria;p__Actinobacteria;c__Coriobacteriia;o__Coriobacteriales;f__Coriobacteriaceae;g__Collinsella;s__
GUT_GENOME093688	MGYG-HGUT-01228	ERS3639258	Uncultured	1693	NA	NA	NA	NA	17942	0	0	0	0	0	2	2	3	1	2	7	3	1	3	d__Bacteria;p__Firmicutes_A;c__Clostridia;o__Oscillospirales;f__Oscillospiraceae;g__CAG-110;s__	d__Bacteria;p__Firmicutes;c__Clostridia;o__Clostridiales;f__;g__;s__
GUT_GENOME093693	MGYG-HGUT-01229	ERS3639259	Cultured (unknown)	1945	NA	NA	NA	NA	9444	0.674139	0	0	0	0	1	1	6	3	8	8	8	0	8	d__Bacteria;p__Firmicutes_A;c__Clostridia;o__Oscillospirales;f__Ruminococcaceae;g__D5;s__D5 sp900113995	d__Bacteria;p__Firmicutes;c__Clostridia;o__Clostridiales;f__Ruminococcaceae;g__;s__
GUT_GENOME093746	MGYG-HGUT-01230	ERS3639260	Uncultured	1590	1303	81.9497	2203	3506	180204	1.07177	0	0	0	0	5	19	33	18	45	57	41	18	41	d__Bacteria;p__Firmicutes_A;c__Clostridia;o__Oscillospirales;f__Acutalibacteraceae;g__Eubacterium_R;s__	d__Bacteria;p__Firmicutes;c__Clostridia;o__Clostridiales;f__Eubacteriaceae;g__Eubacterium;s__
GUT_GENOME093753	MGYG-HGUT-01231	ERS3639261	Uncultured	1724	NA	NA	NA	NA	190	0	0	0	0	0	0	1	2	2	2	3	2	1	2	d__Bacteria;p__Actinobacteriota;c__Coriobacteriia;o__Coriobacteriales;f__QAMH01;g__QAMH01;s__	d__Bacteria;p__Actinobacteria;c__Coriobacteriia;o__;f__;g__;s__
GUT_GENOME093820	MGYG-HGUT-01232	ERS3639262	Uncultured	1913	NA	NA	NA	NA	36	0	0	0	0	0	1	1	1	1	1	3	1	1	1	d__Bacteria;p__Firmicutes_A;c__Clostridia;o__Peptostreptococcales;f__Peptostreptococcaceae;g__Clostridium_U;s__	d__Bacteria;p__Firmicutes;c__Clostridia;o__Clostridiales;f__Peptostreptococcaceae;g__;s__
GUT_GENOME093902	MGYG-HGUT-01233	ERS3639263	Uncultured	1351	NA	NA	NA	NA	NA	0	0	0	0	0	0	1	1	1	1	2	1	0	1	d__Bacteria;p__Actinobacteriota;c__Coriobacteriia;o__Coriobacteriales;f__Eggerthellaceae;g__CAG-1427;s__	d__Bacteria;p__Actinobacteria;c__Coriobacteriia;o__Eggerthellales;f__Eggerthellaceae;g__Eggerthella;s__
GUT_GENOME093910	MGYG-HGUT-01234	ERS3639264	Uncultured	1499	NA	NA	NA	NA	15240	0.659788	0	0	0	0	0	1	4	2	4	5	4	3	4	d__Bacteria;p__Firmicutes_A;c__Clostridia;o__Peptostreptococcales;f__Peptostreptococcaceae;g__Peptostreptococcus;s__	d__Bacteria;p__Firmicutes;c__Clostridia;o__Clostridiales;f__Peptostreptococcaceae;g__Peptostreptococcus;s__
GUT_GENOME093918	MGYG-HGUT-01235	ERS3639265	Uncultured	1130	NA	NA	NA	NA	NA	0	0	0	0	0	0	0	1	1	1	1	1	0	1	d__Bacteria;p__Firmicutes_A;c__Clostridia;o__Tissierellales;f__Helcococcaceae;g__Parvimonas;s__	d__Bacteria;p__Firmicutes;c__Tissierellia;o__Tissierellales;f__Peptoniphilaceae;g__Parvimonas;s__
GUT_GENOME094042	MGYG-HGUT-01236	ERS3639266	Cultured (unknown)	1615	NA	NA	NA	NA	119267	1.20517	0	0	0	0	7	2	16	15	21	25	23	4	23	d__Bacteria;p__Actinobacteriota;c__Coriobacteriia;o__Coriobacteriales;f__Coriobacteriaceae;g__Collinsella;s__Collinsella bouchesdurhonensis	d__Bacteria;p__Actinobacteria;c__Coriobacteriia;o__Coriobacteriales;f__Coriobacteriaceae;g__Collinsella;s__
GUT_GENOME094063	MGYG-HGUT-01237	ERS3639267	Uncultured	2373	NA	NA	NA	NA	87486	0.312792	0	0	0	0	2	4	17	7	18	23	18	6	18	d__Bacteria;p__Firmicutes_A;c__Clostridia;o__Christensenellales;f__CAG-74;g__;s__	d__Bacteria;p__Firmicutes;c__Clostridia;o__Clostridiales;f__;g__;s__
GUT_GENOME094066	MGYG-HGUT-01238	ERS3639268	Uncultured	2514	NA	NA	NA	NA	NA	0	0	0	0	0	0	1	1	1	2	2	1	0	1	d__Bacteria;p__Firmicutes_A;c__Clostridia;o__Oscillospirales;f__Oscillospiraceae;g__Ruminiclostridium_C;s__	d__Bacteria;p__Firmicutes;c__;o__;f__;g__;s__
GUT_GENOME094068	MGYG-HGUT-01239	ERS3639269	Uncultured	1547	NA	NA	NA	NA	NA	0	0	0	0	0	0	1	1	1	1	2	1	1	1	d__Bacteria;p__Firmicutes;c__Bacilli;o__RF39;f__CAG-1000;g__CAG-776;s__	d__Bacteria;p__Tenericutes;c__Mollicutes;o__Mycoplasmatales;f__Mycoplasmataceae;g__Mycoplasma;s__
GUT_GENOME094099	MGYG-HGUT-01240	ERS3639270	Uncultured	1884	NA	NA	NA	NA	50988	0.961926	0	0	0	0	1	0	10	2	7	11	11	0	11	d__Bacteria;p__Bacteroidota;c__Bacteroidia;o__Bacteroidales;f__Bacteroidaceae;g__Prevotella;s__	d__Bacteria;p__Bacteroidetes;c__Bacteroidia;o__Bacteroidales;f__Prevotellaceae;g__Prevotella;s__
GUT_GENOME094102	MGYG-HGUT-01241	ERS3639271	Uncultured	1610	NA	NA	NA	NA	NA	0	0	0	0	0	0	0	1	1	1	1	1	1	1	d__Bacteria;p__Actinobacteriota;c__Coriobacteriia;o__Coriobacteriales;f__Coriobacteriaceae;g__Collinsella;s__	d__Bacteria;p__Actinobacteria;c__Coriobacteriia;o__Coriobacteriales;f__Coriobacteriaceae;g__Collinsella;s__
GUT_GENOME094321	MGYG-HGUT-01242	ERS3639272	Uncultured	1688	NA	NA	NA	NA	NA	0	0	0	0	0	0	0	1	1	1	1	1	0	1	d__Bacteria;p__Bacteroidota;c__Bacteroidia;o__Bacteroidales;f__Muribaculaceae;g__CAG-873;s__	d__Bacteria;p__Bacteroidetes;c__Bacteroidia;o__Bacteroidales;f__Porphyromonadaceae;g__;s__
GUT_GENOME094468	MGYG-HGUT-01243	ERS3639273	Uncultured	2353	NA	NA	NA	NA	46284	0	0	0	0	0	0	3	3	1	4	6	3	2	3	d__Bacteria;p__Firmicutes_A;c__Clostridia;o__Oscillospirales;f__Oscillospiraceae;g__UBA1777;s__	d__Bacteria;p__Firmicutes;c__Clostridia;o__Clostridiales;f__;g__;s__
GUT_GENOME094508	MGYG-HGUT-01244	ERS3639274	Uncultured	1661	1215	73.1487	5814	7029	178657	1.0728	0	0	0	0	12	26	62	31	84	100	86	30	86	d__Bacteria;p__Firmicutes_A;c__Clostridia;o__Oscillospirales;f__Acutalibacteraceae;g__UBA737;s__	d__Bacteria;p__Firmicutes;c__Clostridia;o__Clostridiales;f__Ruminococcaceae;g__;s__
[truncated: 3,402 more rows]
