# Supplementary material for: A unified catalog of 204,938 reference genomes from the human gut microbiome
Source: Nat Biotechnol. 2020 Jul 20;39(1):105–14. doi: 10.1038/s41587-020-0603-3 (PMC7801254; doi:10.1038/s41587-020-0603-3)
Supplement: Supplementary file 4 — Species clustering similarity between the UHGG catalog and the original human gut MAG studies. [file 41587_2020_603_MOESM4_ESM.xlsx]

## Sheet: Supplementary Table 3
Supplementary Table 3. Species clustering similarity between the UHGG and the original human gut MAG studies.
Set1 (combined)	Set2 (original)	MAGs (common in both sets)	Number of species (Set 1)	Number of species (Set 2)	Cluster similarity (ARI)2
UHGG	EBI	14833 1	1946	2068	0.994102
UHGG	HGM	51489	2359	2407	0.995267
UHGG	CIBIO	137474	3540	3593	0.978444
1In the original EBI study, only those MAGs labeled as unclassified (not matching isolate genomes) were clustered.
2ARI = Adjusted Rand Index
