# Supplementary material for: A unified catalog of 204,938 reference genomes from the human gut microbiome
Source: Nat Biotechnol. 2020 Jul 20;39(1):105–14. doi: 10.1038/s41587-020-0603-3 (PMC7801254; doi:10.1038/s41587-020-0603-3)
Supplement: Supplementary file 5 — Human gut metagenomic datasets mapped against the genome and protein catalogs. [file 41587_2020_603_MOESM5_ESM.xlsx]

## Sheet: Supplementary Table 4
Supplementary Table 4. Human gut metagenomic datasets mapped against the genome and protein catalogs.
Run accession ID	Read count	Sample accession ID	Study accession ID	% Reads mapped (RefSeq)	% Reads mapped (UHGG)	% Reads mapped (IGC)	% Reads mapped (IGC+UHGP)	Country	Reference
ERR1711593	37661846	ERS1424194	ERP010708	21.38	84.89	75.7014	80.0891	United Kingdom	Xie et al. Cell Systems (2016)
ERR1711594	39675532	ERS1424195	ERP010708	31.82	86.73	75.8601	80.3459	United Kingdom	Xie et al. Cell Systems (2016)
ERR1711595	40409628	ERS1424196	ERP010708	47.95	75.43	75.5383	78.5262	United Kingdom	Xie et al. Cell Systems (2016)
ERR1711596	40815292	ERS1424197	ERP010708	26.85	85.76	78.1494	81.3747	United Kingdom	Xie et al. Cell Systems (2016)
ERR1711597	37969604	ERS1424198	ERP010708	38.11	88.62	78.6042	82.2992	United Kingdom	Xie et al. Cell Systems (2016)
ERR1711598	54255588	ERS1424199	ERP010708	49.83	89.53	81.3275	84.4312	United Kingdom	Xie et al. Cell Systems (2016)
ERR1711599	39950920	ERS1424200	ERP010708	43.37	87.54	79.0304	82.5671	United Kingdom	Xie et al. Cell Systems (2016)
ERR1711600	40256686	ERS1424201	ERP010708	28.05	86.02	77.153	81.1478	United Kingdom	Xie et al. Cell Systems (2016)
ERR1711601	40977904	ERS1424202	ERP010708	68.11	85.52	77.141	81.595	United Kingdom	Xie et al. Cell Systems (2016)
ERR1711602	39847678	ERS1424203	ERP010708	28.6	87.3	79.4427	82.5635	United Kingdom	Xie et al. Cell Systems (2016)
ERR1711603	35463736	ERS1424204	ERP010708	45.84	87.31	75.4377	79.386	United Kingdom	Xie et al. Cell Systems (2016)
ERR1711604	38982350	ERS1424205	ERP010708	36.65	87.47	77.7481	81.2296	United Kingdom	Xie et al. Cell Systems (2016)
ERR1711605	36114802	ERS1424206	ERP010708	34.69	88.38	78.4633	82.218	United Kingdom	Xie et al. Cell Systems (2016)
ERR1711606	34726566	ERS1424207	ERP010708	36.38	86.14	77.0558	80.729	United Kingdom	Xie et al. Cell Systems (2016)
ERR1711607	39361184	ERS1424208	ERP010708	37.79	83.25	77.9253	80.572	United Kingdom	Xie et al. Cell Systems (2016)
ERR1711608	44003252	ERS1424209	ERP010708	24.58	87.14	77.1354	80.6762	United Kingdom	Xie et al. Cell Systems (2016)
ERR1711609	39900368	ERS1424210	ERP010708	36.45	84.78	79.5168	83.0078	United Kingdom	Xie et al. Cell Systems (2016)
ERR1711610	34680264	ERS1424211	ERP010708	29.72	87.27	77.3677	80.9749	United Kingdom	Xie et al. Cell Systems (2016)
ERR1711611	35450608	ERS1424212	ERP010708	41.66	74.13	75.1126	78.8455	United Kingdom	Xie et al. Cell Systems (2016)
ERR1711612	36062242	ERS1424213	ERP010708	26.02	87.13	77.9283	81.4491	United Kingdom	Xie et al. Cell Systems (2016)
ERR1711613	42430082	ERS1424214	ERP010708	55.9	88.92	79.7355	82.8948	United Kingdom	Xie et al. Cell Systems (2016)
ERR1711614	38300676	ERS1424215	ERP010708	46.25	86.16	79.5542	82.036	United Kingdom	Xie et al. Cell Systems (2016)
ERR1711615	39783774	ERS1424216	ERP010708	32.13	88.33	77.9256	81.9269	United Kingdom	Xie et al. Cell Systems (2016)
ERR1711616	38856898	ERS1424217	ERP010708	36.8	87.76	77.0469	80.2762	United Kingdom	Xie et al. Cell Systems (2016)
ERR1711617	40637750	ERS1424218	ERP010708	28.78	86.31	79.0012	82.3923	United Kingdom	Xie et al. Cell Systems (2016)
ERR1711618	39885094	ERS1424219	ERP010708	49.69	88.2	81.0691	84.4952	United Kingdom	Xie et al. Cell Systems (2016)
ERR1711619	35621552	ERS1424220	ERP010708	36.46	87.35	79.6876	83.1567	United Kingdom	Xie et al. Cell Systems (2016)
ERR1711620	38387712	ERS1424221	ERP010708	22.75	84.86	62.8374	75.6101	United Kingdom	Xie et al. Cell Systems (2016)
ERR1711621	38153282	ERS1424222	ERP010708	32.14	88.67	79.1196	82.4332	United Kingdom	Xie et al. Cell Systems (2016)
ERR1711622	43455194	ERS1424223	ERP010708	45.4	87.22	80.1555	83.4346	United Kingdom	Xie et al. Cell Systems (2016)
ERR1711623	40397022	ERS1424224	ERP010708	36.76	89.1	78.3002	82.1317	United Kingdom	Xie et al. Cell Systems (2016)
ERR1711624	38782704	ERS1424225	ERP010708	24.55	87.62	77.5008	80.7937	United Kingdom	Xie et al. Cell Systems (2016)
ERR1711625	48117296	ERS1424226	ERP010708	23.98	86.22	76.1273	79.1645	United Kingdom	Xie et al. Cell Systems (2016)
ERR1711626	40157972	ERS1424227	ERP010708	36.05	87.84	76.0195	79.5869	United Kingdom	Xie et al. Cell Systems (2016)
ERR1711627	38692140	ERS1424228	ERP010708	28.97	89.66	78.0766	83.2396	United Kingdom	Xie et al. Cell Systems (2016)
ERR1711628	36612868	ERS1424229	ERP010708	27.9	83.23	76.0154	80.0976	United Kingdom	Xie et al. Cell Systems (2016)
ERR1711629	41396874	ERS1424230	ERP010708	28.98	87.32	78.2864	81.7872	United Kingdom	Xie et al. Cell Systems (2016)
ERR1711630	39496666	ERS1424231	ERP010708	16.76	85.32	75.6697	79.3633	United Kingdom	Xie et al. Cell Systems (2016)
ERR1711631	34671262	ERS1424232	ERP010708	27.49	86.09	76.5637	80.3867	United Kingdom	Xie et al. Cell Systems (2016)
ERR1711632	35311802	ERS1424233	ERP010708	31.69	86.42	75.4712	78.9083	United Kingdom	Xie et al. Cell Systems (2016)
ERR1711633	38467756	ERS1424234	ERP010708	36.83	86.09	79.1284	82.5346	United Kingdom	Xie et al. Cell Systems (2016)
ERR1711634	41349710	ERS1424235	ERP010708	28.39	85.43	75.8899	80.5931	United Kingdom	Xie et al. Cell Systems (2016)
ERR1711635	46078156	ERS1424236	ERP010708	27.72	84.55	74.2304	77.8995	United Kingdom	Xie et al. Cell Systems (2016)
ERR1711636	38844972	ERS1424237	ERP010708	27.42	88.29	74.5639	78.7733	United Kingdom	Xie et al. Cell Systems (2016)
ERR1711637	39354146	ERS1424238	ERP010708	67.46	84.86	80.1301	82.9134	United Kingdom	Xie et al. Cell Systems (2016)
ERR1711638	45980680	ERS1424239	ERP010708	22.31	87.07	77.6633	81.2934	United Kingdom	Xie et al. Cell Systems (2016)
ERR1711639	35621400	ERS1424240	ERP010708	18.46	87.07	76.1781	80.7609	United Kingdom	Xie et al. Cell Systems (2016)
ERR1711640	35542166	ERS1424241	ERP010708	33.01	88.32	80.5634	84.9601	United Kingdom	Xie et al. Cell Systems (2016)
ERR1711641	38214552	ERS1424242	ERP010708	64.16	87.83	78.9833	82.7195	United Kingdom	Xie et al. Cell Systems (2016)
ERR1711642	34533260	ERS1424243	ERP010708	23.92	88.12	76.6336	80.2914	United Kingdom	Xie et al. Cell Systems (2016)
ERR1711643	39229222	ERS1424244	ERP010708	27.22	87.27	77.7692	81.4771	United Kingdom	Xie et al. Cell Systems (2016)
ERR1711644	44607426	ERS1424245	ERP010708	37.31	87.87	79.1161	82.7254	United Kingdom	Xie et al. Cell Systems (2016)
ERR1711645	36478858	ERS1424246	ERP010708	36.1	88.06	77.1675	81.0059	United Kingdom	Xie et al. Cell Systems (2016)
ERR1711646	38598858	ERS1424247	ERP010708	28.52	87.04	75.2036	78.414	United Kingdom	Xie et al. Cell Systems (2016)
ERR1711647	38354694	ERS1424248	ERP010708	38.71	84.76	78.3096	81.9343	United Kingdom	Xie et al. Cell Systems (2016)
ERR1711648	37345818	ERS1424249	ERP010708	40.36	87.69	80.592	83.5109	United Kingdom	Xie et al. Cell Systems (2016)
ERR1711649	34981182	ERS1424250	ERP010708	25.94	85.83	76.9169	80.5492	United Kingdom	Xie et al. Cell Systems (2016)
ERR1711650	35461208	ERS1424251	ERP010708	21.84	84.72	75.586	78.7738	United Kingdom	Xie et al. Cell Systems (2016)
ERR1711651	35553446	ERS1424252	ERP010708	80.1	90.65	77.7963	82.5661	United Kingdom	Xie et al. Cell Systems (2016)
ERR1711652	45734006	ERS1424253	ERP010708	29.47	86.06	74.7735	78.8802	United Kingdom	Xie et al. Cell Systems (2016)
ERR1711653	35498742	ERS1424254	ERP010708	24.7	87.01	76.1927	80.8254	United Kingdom	Xie et al. Cell Systems (2016)
ERR1711654	43880642	ERS1424255	ERP010708	27.54	88.35	77.1706	81.0781	United Kingdom	Xie et al. Cell Systems (2016)
ERR1711655	39259474	ERS1424256	ERP010708	28.39	85.25	77.9252	82.1125	United Kingdom	Xie et al. Cell Systems (2016)
ERR1711656	38056840	ERS1424257	ERP010708	37.26	87.27	77.9971	81.5007	United Kingdom	Xie et al. Cell Systems (2016)
ERR1711657	35838006	ERS1424258	ERP010708	39.64	87.21	79.2182	82.6335	United Kingdom	Xie et al. Cell Systems (2016)
ERR1711658	34821752	ERS1424259	ERP010708	45.02	86.97	75.1892	80.6533	United Kingdom	Xie et al. Cell Systems (2016)
ERR1711659	40316142	ERS1424260	ERP010708	41.48	88.68	79.3118	82.7156	United Kingdom	Xie et al. Cell Systems (2016)
ERR1711660	41057782	ERS1424261	ERP010708	35.37	86.38	74.1593	78.2416	United Kingdom	Xie et al. Cell Systems (2016)
ERR1711661	38928342	ERS1424262	ERP010708	41.21	87.81	76.4781	79.8328	United Kingdom	Xie et al. Cell Systems (2016)
ERR1711662	39682884	ERS1424263	ERP010708	20.52	88.87	77.5889	80.7635	United Kingdom	Xie et al. Cell Systems (2016)
ERR1711663	35431416	ERS1424264	ERP010708	40.73	87.4	80.1158	83.7331	United Kingdom	Xie et al. Cell Systems (2016)
ERR1711664	35478316	ERS1424265	ERP010708	50.86	90.01	81.0266	83.8612	United Kingdom	Xie et al. Cell Systems (2016)
ERR1711665	35321160	ERS1424266	ERP010708	45.19	88.14	79.3194	83.3504	United Kingdom	Xie et al. Cell Systems (2016)
ERR1711666	39783026	ERS1424267	ERP010708	46.56	85.05	77.4919	80.7999	United Kingdom	Xie et al. Cell Systems (2016)
ERR1711667	40775190	ERS1424268	ERP010708	29.31	88.61	76.8727	80.8244	United Kingdom	Xie et al. Cell Systems (2016)
ERR1711668	34090784	ERS1424269	ERP010708	40.77	89.5	77.3917	80.2551	United Kingdom	Xie et al. Cell Systems (2016)
ERR1711669	42052050	ERS1424270	ERP010708	49.49	89.27	79.2686	82.1804	United Kingdom	Xie et al. Cell Systems (2016)
ERR1711670	38223752	ERS1424271	ERP010708	37.28	87.66	78.9147	81.9438	United Kingdom	Xie et al. Cell Systems (2016)
ERR1711671	38105324	ERS1424272	ERP010708	25.6	85.54	77.1397	80.6623	United Kingdom	Xie et al. Cell Systems (2016)
ERR1711672	36265014	ERS1424273	ERP010708	26.21	86.96	78.1216	81.9796	United Kingdom	Xie et al. Cell Systems (2016)
ERR1711673	39061594	ERS1424274	ERP010708	40.41	87.15	79.5682	82.5959	United Kingdom	Xie et al. Cell Systems (2016)
ERR1711674	37110694	ERS1424275	ERP010708	33.42	86.35	77.0007	80.7089	United Kingdom	Xie et al. Cell Systems (2016)
ERR1711675	44716854	ERS1424276	ERP010708	40.97	89.41	78.0026	81.5876	United Kingdom	Xie et al. Cell Systems (2016)
ERR1711676	48414504	ERS1424277	ERP010708	35.76	87.82	77.5658	80.8776	United Kingdom	Xie et al. Cell Systems (2016)
ERR1711677	40358268	ERS1424278	ERP010708	41.38	88.02	80.0899	83.0071	United Kingdom	Xie et al. Cell Systems (2016)
ERR1711678	37925716	ERS1424279	ERP010708	36.9	87.94	79.116	83.1207	United Kingdom	Xie et al. Cell Systems (2016)
ERR1711679	36080688	ERS1424280	ERP010708	44.14	87.98	77.0315	80.0473	United Kingdom	Xie et al. Cell Systems (2016)
ERR1711680	36723312	ERS1424281	ERP010708	42.15	87.49	78.9084	82.3703	United Kingdom	Xie et al. Cell Systems (2016)
ERR1711681	39917722	ERS1424282	ERP010708	35.04	83.06	79.3066	83.4006	United Kingdom	Xie et al. Cell Systems (2016)
ERR1711682	37290516	ERS1424283	ERP010708	35.95	89.67	75.1965	80.8441	United Kingdom	Xie et al. Cell Systems (2016)
ERR1711683	46368182	ERS1424284	ERP010708	21.88	81.98	76.7897	79.2222	United Kingdom	Xie et al. Cell Systems (2016)
ERR1711684	34418084	ERS1424285	ERP010708	32.41	88.06	78.2545	82.5376	United Kingdom	Xie et al. Cell Systems (2016)
ERR1711685	38352496	ERS1424286	ERP010708	66.5	90.47	80.4659	83.4594	United Kingdom	Xie et al. Cell Systems (2016)
ERR1711686	39545744	ERS1424287	ERP010708	40.84	88.92	79.8045	83.3476	United Kingdom	Xie et al. Cell Systems (2016)
ERR1711687	34263416	ERS1424288	ERP010708	35.17	87.04	75.741	79.4591	United Kingdom	Xie et al. Cell Systems (2016)
ERR1711688	38907008	ERS1424289	ERP010708	29.68	84.36	77.0831	81.1342	United Kingdom	Xie et al. Cell Systems (2016)
ERR1711689	39675658	ERS1424290	ERP010708	23.34	84.49	75.9178	79.4444	United Kingdom	Xie et al. Cell Systems (2016)
ERR1711690	39420864	ERS1424291	ERP010708	33.22	88.3	78.9439	82.1698	United Kingdom	Xie et al. Cell Systems (2016)
ERR1711691	36302420	ERS1424292	ERP010708	39.88	81.19	79.5735	83.6223	United Kingdom	Xie et al. Cell Systems (2016)
ERR1711692	44907790	ERS1424293	ERP010708	29.01	86.29	76.7776	80.5247	United Kingdom	Xie et al. Cell Systems (2016)
ERR1711693	42436116	ERS1424294	ERP010708	27.08	87.24	77.836	80.8118	United Kingdom	Xie et al. Cell Systems (2016)
ERR1711694	37469982	ERS1424295	ERP010708	36.4	87.94	79.7776	83.2738	United Kingdom	Xie et al. Cell Systems (2016)
ERR1711695	51785882	ERS1424296	ERP010708	36.39	85.57	73.0249	79.4664	United Kingdom	Xie et al. Cell Systems (2016)
ERR1711696	40116576	ERS1424297	ERP010708	34.89	88.22	79.3756	82.5605	United Kingdom	Xie et al. Cell Systems (2016)
ERR1711697	37580288	ERS1424298	ERP010708	36.01	83.18	67.6191	74.1387	United Kingdom	Xie et al. Cell Systems (2016)
ERR1711698	34078942	ERS1424299	ERP010708	36.66	88.59	77.8711	81.8824	United Kingdom	Xie et al. Cell Systems (2016)
ERR1711699	38336486	ERS1424300	ERP010708	35.25	86.71	77.098	80.7409	United Kingdom	Xie et al. Cell Systems (2016)
ERR1711700	38474680	ERS1424301	ERP010708	45.96	88.17	80.5466	83.6018	United Kingdom	Xie et al. Cell Systems (2016)
ERR1711701	34856778	ERS1424302	ERP010708	25.43	86.85	78.7845	82.7839	United Kingdom	Xie et al. Cell Systems (2016)
ERR1711702	39548520	ERS1424303	ERP010708	29.59	86.92	77.5193	80.964	United Kingdom	Xie et al. Cell Systems (2016)
ERR1711703	34578002	ERS1424304	ERP010708	30.81	85.15	74.8228	79.1078	United Kingdom	Xie et al. Cell Systems (2016)
ERR1711705	38245048	ERS1424306	ERP010708	36.62	87.09	78.8882	81.7052	United Kingdom	Xie et al. Cell Systems (2016)
ERR1711706	39245228	ERS1424307	ERP010708	55.84	86.39	76.0858	79.788	United Kingdom	Xie et al. Cell Systems (2016)
ERR1711707	36167014	ERS1424308	ERP010708	23.62	86.61	78.0895	81.2972	United Kingdom	Xie et al. Cell Systems (2016)
ERR1711708	36362302	ERS1424309	ERP010708	43.81	85.33	78.5814	81.6298	United Kingdom	Xie et al. Cell Systems (2016)
ERR1711709	39549614	ERS1424310	ERP010708	45.98	87.84	78.8044	82.3274	United Kingdom	Xie et al. Cell Systems (2016)
ERR1711710	34882908	ERS1424311	ERP010708	52.85	87.73	79.4076	83.0671	United Kingdom	Xie et al. Cell Systems (2016)
ERR1711711	38824920	ERS1424312	ERP010708	39.45	87.81	79.261	82.4462	United Kingdom	Xie et al. Cell Systems (2016)
ERR1711712	35376136	ERS1424313	ERP010708	37.14	87.29	79.6963	83.4964	United Kingdom	Xie et al. Cell Systems (2016)
ERR1711713	40660796	ERS1424314	ERP010708	41.81	89.56	80.0907	83.2856	United Kingdom	Xie et al. Cell Systems (2016)
ERR1711714	39198170	ERS1424315	ERP010708	34.72	87.62	77.4531	80.63	United Kingdom	Xie et al. Cell Systems (2016)
ERR1711715	36711426	ERS1424316	ERP010708	41.94	90.81	79.8068	83.4839	United Kingdom	Xie et al. Cell Systems (2016)
ERR1711716	38459040	ERS1424317	ERP010708	34.56	87.69	78.317	82.6213	United Kingdom	Xie et al. Cell Systems (2016)
ERR1711717	35368974	ERS1424318	ERP010708	36.63	87.09	74.2149	78.6056	United Kingdom	Xie et al. Cell Systems (2016)
ERR1711718	40091286	ERS1424319	ERP010708	46.74	88.83	79.2131	82.0019	United Kingdom	Xie et al. Cell Systems (2016)
ERR1711719	40711564	ERS1424320	ERP010708	23.96	86.72	74.8854	78.6698	United Kingdom	Xie et al. Cell Systems (2016)
ERR1711720	40357224	ERS1424321	ERP010708	22.75	86.61	76.2041	79.4604	United Kingdom	Xie et al. Cell Systems (2016)
ERR1711721	35830794	ERS1424322	ERP010708	36.83	87.41	76.8781	80.9881	United Kingdom	Xie et al. Cell Systems (2016)
ERR1711722	36972458	ERS1424323	ERP010708	38	87.36	77.7349	81.1072	United Kingdom	Xie et al. Cell Systems (2016)
ERR1711723	45211974	ERS1424324	ERP010708	32.78	87.34	76.9559	80.9053	United Kingdom	Xie et al. Cell Systems (2016)
ERR1711724	38256806	ERS1424325	ERP010708	46	90.46	77.1678	80.7085	United Kingdom	Xie et al. Cell Systems (2016)
ERR1711725	40067318	ERS1424326	ERP010708	38.63	88.66	78.9748	82.9209	United Kingdom	Xie et al. Cell Systems (2016)
ERR1711726	44455540	ERS1424327	ERP010708	38.96	88.31	78.3531	81.5996	United Kingdom	Xie et al. Cell Systems (2016)
ERR1711727	40162286	ERS1424328	ERP010708	29.44	89.25	75.8222	80.9807	United Kingdom	Xie et al. Cell Systems (2016)
ERR1711728	35221286	ERS1424329	ERP010708	59.8	87.77	79.8289	82.6192	United Kingdom	Xie et al. Cell Systems (2016)
ERR1711729	39762382	ERS1424330	ERP010708	52.91	87.9	78.5061	82.6848	United Kingdom	Xie et al. Cell Systems (2016)
ERR1711730	38460824	ERS1424331	ERP010708	33.14	87.16	75.2231	79.2794	United Kingdom	Xie et al. Cell Systems (2016)
ERR1711731	35931070	ERS1424332	ERP010708	34.1	85.36	75.7517	80.198	United Kingdom	Xie et al. Cell Systems (2016)
ERR1711732	37011396	ERS1424333	ERP010708	60.79	89.58	78.2893	82.6993	United Kingdom	Xie et al. Cell Systems (2016)
ERR1711733	38881704	ERS1424334	ERP010708	32.4	89.22	77.8156	81.2009	United Kingdom	Xie et al. Cell Systems (2016)
ERR1711734	47198124	ERS1424335	ERP010708	25.54	87.64	78.1621	81.9431	United Kingdom	Xie et al. Cell Systems (2016)
ERR1711735	37654464	ERS1424336	ERP010708	20.26	88.16	77.1427	80.2045	United Kingdom	Xie et al. Cell Systems (2016)
ERR1711736	38155138	ERS1424337	ERP010708	41.32	88.01	79.6592	82.6556	United Kingdom	Xie et al. Cell Systems (2016)
ERR1711737	44473996	ERS1424338	ERP010708	37.75	85.37	72.257	77.4514	United Kingdom	Xie et al. Cell Systems (2016)
ERR1711738	39077574	ERS1424339	ERP010708	42.38	88.76	77.103	81.053	United Kingdom	Xie et al. Cell Systems (2016)
ERR1711739	40605270	ERS1424340	ERP010708	44.82	89.53	77.4898	82.1543	United Kingdom	Xie et al. Cell Systems (2016)
ERR1711740	48055686	ERS1424341	ERP010708	32	87.31	75.2061	78.6306	United Kingdom	Xie et al. Cell Systems (2016)
ERR1711741	40694444	ERS1424342	ERP010708	31.05	85.13	75.5093	78.7781	United Kingdom	Xie et al. Cell Systems (2016)
ERR1711742	35645556	ERS1424343	ERP010708	30.39	85.02	71.1929	75.0593	United Kingdom	Xie et al. Cell Systems (2016)
ERR1711743	39436588	ERS1424344	ERP010708	38.66	88.21	76.9314	82.3092	United Kingdom	Xie et al. Cell Systems (2016)
ERR1711744	48579928	ERS1424345	ERP010708	18.3	86.62	75.9907	79.8279	United Kingdom	Xie et al. Cell Systems (2016)
ERR1711745	39676876	ERS1424346	ERP010708	24.17	87.62	75.0224	78.943	United Kingdom	Xie et al. Cell Systems (2016)
ERR1711746	40471562	ERS1424347	ERP010708	33.64	86.44	74.5979	79.2965	United Kingdom	Xie et al. Cell Systems (2016)
ERR1711747	41893196	ERS1424348	ERP010708	49.1	87.4	75.8079	80.4659	United Kingdom	Xie et al. Cell Systems (2016)
ERR1711748	38372294	ERS1424349	ERP010708	52.07	78.8	77.0778	80.8327	United Kingdom	Xie et al. Cell Systems (2016)
ERR1711749	39003472	ERS1424350	ERP010708	34.41	87.48	77.3887	81.4624	United Kingdom	Xie et al. Cell Systems (2016)
ERR1711750	36563696	ERS1424351	ERP010708	47.64	85.27	78.5733	82.2104	United Kingdom	Xie et al. Cell Systems (2016)
ERR1711751	37274756	ERS1424352	ERP010708	34.1	87.97	77.8417	81.6903	United Kingdom	Xie et al. Cell Systems (2016)
ERR1711752	38736292	ERS1424353	ERP010708	39.01	87.71	74.9646	79.6012	United Kingdom	Xie et al. Cell Systems (2016)
ERR1711753	40399152	ERS1424354	ERP010708	26.1	85.16	77.1117	81.0318	United Kingdom	Xie et al. Cell Systems (2016)
ERR1711754	42045280	ERS1424355	ERP010708	25.17	87.08	76.2331	80.281	United Kingdom	Xie et al. Cell Systems (2016)
ERR1711755	35115976	ERS1424356	ERP010708	31.14	84.34	78.3634	81.676	United Kingdom	Xie et al. Cell Systems (2016)
ERR1711756	34943092	ERS1424357	ERP010708	33.15	89.08	77.9736	81.7431	United Kingdom	Xie et al. Cell Systems (2016)
ERR1711757	44003734	ERS1424358	ERP010708	41.69	85.33	79.2464	82.1751	United Kingdom	Xie et al. Cell Systems (2016)
ERR1711758	40927084	ERS1424359	ERP010708	27.7	88.18	77.1073	81.4986	United Kingdom	Xie et al. Cell Systems (2016)
ERR1711759	39864464	ERS1424360	ERP010708	29.49	78.4	71.0628	75.21	United Kingdom	Xie et al. Cell Systems (2016)
ERR1711760	48044246	ERS1424361	ERP010708	42.98	80.08	74.1473	77.6921	United Kingdom	Xie et al. Cell Systems (2016)
ERR1711761	41311800	ERS1424362	ERP010708	37.27	87.54	76.0764	79.6785	United Kingdom	Xie et al. Cell Systems (2016)
ERR1711762	32906022	ERS1424363	ERP010708	25.06	86.13	75.7049	78.1223	United Kingdom	Xie et al. Cell Systems (2016)
ERR1711763	39448216	ERS1424364	ERP010708	43.83	85.59	75.156	78.1332	United Kingdom	Xie et al. Cell Systems (2016)
ERR1711764	38819356	ERS1424365	ERP010708	34.46	85.84	74.5048	77.4619	United Kingdom	Xie et al. Cell Systems (2016)
ERR1711765	41058790	ERS1424366	ERP010708	45	89.06	77.8681	81.0933	United Kingdom	Xie et al. Cell Systems (2016)
ERR1711766	31988662	ERS1424367	ERP010708	31.01	86.52	77.5757	81.5365	United Kingdom	Xie et al. Cell Systems (2016)
ERR1711767	39969404	ERS1424368	ERP010708	44.07	81.8	74.5287	77.4101	United Kingdom	Xie et al. Cell Systems (2016)
ERR1711768	34551270	ERS1424369	ERP010708	62.32	72.61	75.7104	78.9905	United Kingdom	Xie et al. Cell Systems (2016)
ERR1711769	39333530	ERS1424370	ERP010708	42.02	88.43	75.9095	79.4787	United Kingdom	Xie et al. Cell Systems (2016)
ERR1711770	36389116	ERS1424371	ERP010708	48.23	88	78.7765	81.7575	United Kingdom	Xie et al. Cell Systems (2016)
ERR1711771	46706044	ERS1424372	ERP010708	41.26	87.05	77.6444	81.3294	United Kingdom	Xie et al. Cell Systems (2016)
ERR1711772	34812654	ERS1424373	ERP010708	23.44	83.23	74.6185	77.7137	United Kingdom	Xie et al. Cell Systems (2016)
ERR1711773	39690312	ERS1424374	ERP010708	40.06	81.19	74.6006	78.0287	United Kingdom	Xie et al. Cell Systems (2016)
ERR1711774	39997328	ERS1424375	ERP010708	40.2	88.27	80.8345	84.1694	United Kingdom	Xie et al. Cell Systems (2016)
ERR1711775	48940686	ERS1424376	ERP010708	24.65	82.49	71.6823	74.8758	United Kingdom	Xie et al. Cell Systems (2016)
ERR1711776	38751898	ERS1424377	ERP010708	30.19	86.21	73.5247	76.9163	United Kingdom	Xie et al. Cell Systems (2016)
ERR1711777	42170280	ERS1424378	ERP010708	37.18	87.47	75.7726	79.7502	United Kingdom	Xie et al. Cell Systems (2016)
ERR1711778	40202930	ERS1424379	ERP010708	53.95	67.8	78.5236	81.1135	United Kingdom	Xie et al. Cell Systems (2016)
ERR1711779	37662174	ERS1424380	ERP010708	24.57	87.44	77.5965	81.3598	United Kingdom	Xie et al. Cell Systems (2016)
ERR1711780	41064632	ERS1424381	ERP010708	32.79	87.45	74.0037	78.1694	United Kingdom	Xie et al. Cell Systems (2016)
ERR1711781	26770274	ERS1424382	ERP010708	30.85	84.84	73.1261	75.8747	United Kingdom	Xie et al. Cell Systems (2016)
ERR1711782	44386938	ERS1424383	ERP010708	30.03	88.19	76.2868	79.7453	United Kingdom	Xie et al. Cell Systems (2016)
ERR1711783	47761674	ERS1424384	ERP010708	24.74	83.44	74.2405	77.4582	United Kingdom	Xie et al. Cell Systems (2016)
ERR1711784	23758304	ERS1424385	ERP010708	31.62	88.13	72.1964	75.5057	United Kingdom	Xie et al. Cell Systems (2016)
ERR1711785	41687486	ERS1424386	ERP010708	50.19	86.79	77.8235	81.9971	United Kingdom	Xie et al. Cell Systems (2016)
ERR1711786	48184542	ERS1424387	ERP010708	25.47	87.76	75.7101	79.0193	United Kingdom	Xie et al. Cell Systems (2016)
ERR1711787	35229876	ERS1424388	ERP010708	23.98	87.69	77.216	80.3734	United Kingdom	Xie et al. Cell Systems (2016)
ERR1711788	39883434	ERS1424389	ERP010708	12.37	87.32	77.5824	80.391	United Kingdom	Xie et al. Cell Systems (2016)
ERR1711789	38828422	ERS1424390	ERP010708	27.02	88.74	79.8309	82.7552	United Kingdom	Xie et al. Cell Systems (2016)
ERR1711790	40900240	ERS1424391	ERP010708	32.35	87.26	76.2143	79.136	United Kingdom	Xie et al. Cell Systems (2016)
ERR1711791	36115550	ERS1424392	ERP010708	19.04	84.24	72.8209	76.6355	United Kingdom	Xie et al. Cell Systems (2016)
ERR1711792	38159976	ERS1424393	ERP010708	40.49	86.02	79.1863	82.2715	United Kingdom	Xie et al. Cell Systems (2016)
ERR1711793	35629842	ERS1424394	ERP010708	49.78	76.07	75.7982	77.5744	United Kingdom	Xie et al. Cell Systems (2016)
ERR1711794	41346338	ERS1424395	ERP010708	44.89	88.13	79.6466	82.9919	United Kingdom	Xie et al. Cell Systems (2016)
ERR1711795	31842550	ERS1424396	ERP010708	33.86	87.14	76.1226	79.4121	United Kingdom	Xie et al. Cell Systems (2016)
ERR1711796	39919544	ERS1424397	ERP010708	28.08	87.67	77.6588	81.0911	United Kingdom	Xie et al. Cell Systems (2016)
ERR1711797	38430178	ERS1424398	ERP010708	61.28	86.44	80.7003	83.6989	United Kingdom	Xie et al. Cell Systems (2016)
ERR1711798	43799824	ERS1424399	ERP010708	20.79	81.08	71.6287	75.7025	United Kingdom	Xie et al. Cell Systems (2016)
ERR1711799	46568054	ERS1424400	ERP010708	27.84	85.2	75.1002	78.9846	United Kingdom	Xie et al. Cell Systems (2016)
ERR1711800	40051484	ERS1424401	ERP010708	30.12	87.07	76.1666	79.8849	United Kingdom	Xie et al. Cell Systems (2016)
ERR1711801	42767972	ERS1424402	ERP010708	49.59	86.02	78.0334	80.975	United Kingdom	Xie et al. Cell Systems (2016)
ERR1711802	47462294	ERS1424403	ERP010708	15.85	84.04	73.216	76.5739	United Kingdom	Xie et al. Cell Systems (2016)
ERR1711803	47296756	ERS1424404	ERP010708	40.03	84.7	77.91	81.0991	United Kingdom	Xie et al. Cell Systems (2016)
ERR2619707	44168324	ERS2539904	ERP109040	8.38	63.31	53.8473	65.2427	Cameroon	Lokmer et al. PLOS One (2019)
ERR2619708	53636650	ERS2539905	ERP109040	14.64	79.42	69.9202	73.9964	Cameroon	Lokmer et al. PLOS One (2019)
ERR2619709	55674666	ERS2539906	ERP109040	12.27	79.99	62.1802	72.336	Cameroon	Lokmer et al. PLOS One (2019)
ERR2619710	41746814	ERS2539907	ERP109040	19.81	80.29	70.0684	73.8615	Cameroon	Lokmer et al. PLOS One (2019)
ERR2619711	37506468	ERS2539908	ERP109040	13.32	76.91	64.2057	70.6155	Cameroon	Lokmer et al. PLOS One (2019)
ERR2619712	37817604	ERS2539909	ERP109040	15.2	79.58	66.2371	73.6229	Cameroon	Lokmer et al. PLOS One (2019)
ERR2619713	28316652	ERS2539910	ERP109040	95.28	86.94	74.6586	79.574	Cameroon	Lokmer et al. PLOS One (2019)
ERR2619714	32777322	ERS2539911	ERP109040	9.44	80	60.5275	70.9995	Cameroon	Lokmer et al. PLOS One (2019)
ERR2619715	40537892	ERS2539912	ERP109040	15.97	75.93	61.3221	70.5541	Cameroon	Lokmer et al. PLOS One (2019)
ERR2619716	42390834	ERS2539913	ERP109040	11.17	78.02	65.7657	73.2143	Cameroon	Lokmer et al. PLOS One (2019)
ERR2619717	51880388	ERS2539914	ERP109040	11.51	58.6	50.5073	60.2721	Cameroon	Lokmer et al. PLOS One (2019)
ERR2619718	48870676	ERS2539915	ERP109040	7.97	73.77	67.1549	71.6446	Cameroon	Lokmer et al. PLOS One (2019)
ERR2619719	13094968	ERS2539916	ERP109040	34.67	72.96	58.1109	68.791	Cameroon	Lokmer et al. PLOS One (2019)
ERR2619720	44071620	ERS2539917	ERP109040	11.15	80.93	58.065	72.4802	Cameroon	Lokmer et al. PLOS One (2019)
ERR2619721	40777472	ERS2539918	ERP109040	14.94	71.05	58.4898	66.9382	Cameroon	Lokmer et al. PLOS One (2019)
ERR2619722	31643114	ERS2539919	ERP109040	33.93	77.4	70.9538	74.96	Cameroon	Lokmer et al. PLOS One (2019)
ERR2619723	34434066	ERS2539920	ERP109040	16.77	75.58	58.2755	68.1569	Cameroon	Lokmer et al. PLOS One (2019)
ERR2619724	38593742	ERS2539921	ERP109040	28.68	78.79	68.2478	73.9904	Cameroon	Lokmer et al. PLOS One (2019)
ERR2619725	54347372	ERS2539922	ERP109040	24.88	80.34	64.4926	72.1481	Cameroon	Lokmer et al. PLOS One (2019)
ERR2619726	43427532	ERS2539923	ERP109040	16.65	75.73	54.0084	67.8596	Cameroon	Lokmer et al. PLOS One (2019)
ERR2619727	44134114	ERS2539924	ERP109040	17.24	79.29	64.1059	69.9153	Cameroon	Lokmer et al. PLOS One (2019)
ERR2619728	53655714	ERS2539925	ERP109040	14.39	81.31	63.7273	66.9729	Cameroon	Lokmer et al. PLOS One (2019)
ERR2619729	46626164	ERS2539926	ERP109040	19.61	79.72	71.5704	76.4103	Cameroon	Lokmer et al. PLOS One (2019)
ERR2619730	50221180	ERS2539927	ERP109040	12.2	79.63	69.9015	75.6955	Cameroon	Lokmer et al. PLOS One (2019)
ERR2619731	58992768	ERS2539928	ERP109040	14.07	80.24	69.8882	75.8548	Cameroon	Lokmer et al. PLOS One (2019)
ERR2619732	46532622	ERS2539929	ERP109040	13.27	80.44	60.1442	74.8611	Cameroon	Lokmer et al. PLOS One (2019)
ERR2619733	42244712	ERS2539930	ERP109040	16.33	83.17	70.8216	74.9595	Cameroon	Lokmer et al. PLOS One (2019)
ERR2619734	46612282	ERS2539931	ERP109040	19.67	79.85	71.1866	76.091	Cameroon	Lokmer et al. PLOS One (2019)
ERR2619735	40300790	ERS2539932	ERP109040	20.97	79.97	69.2516	74.5767	Cameroon	Lokmer et al. PLOS One (2019)
ERR2619736	46689986	ERS2539933	ERP109040	25.4	82.99	72.9646	77.1103	Cameroon	Lokmer et al. PLOS One (2019)
ERR2619737	44259478	ERS2539934	ERP109040	17.57	82.58	67.7665	74.5836	Cameroon	Lokmer et al. PLOS One (2019)
ERR2619738	36187164	ERS2539935	ERP109040	19.64	79.25	64.5233	73.1533	Cameroon	Lokmer et al. PLOS One (2019)
ERR2619739	52766684	ERS2539936	ERP109040	18.98	79.8	72.5636	76.5508	Cameroon	Lokmer et al. PLOS One (2019)
ERR2619740	42488276	ERS2539937	ERP109040	17.24	78.72	55.4255	72.6349	Cameroon	Lokmer et al. PLOS One (2019)
ERR2619741	47997080	ERS2539938	ERP109040	16.36	73.26	62.3739	72.566	Cameroon	Lokmer et al. PLOS One (2019)
ERR2619742	47733958	ERS2539939	ERP109040	12.79	71.54	68.6696	73.0357	Cameroon	Lokmer et al. PLOS One (2019)
ERR2619743	43967442	ERS2539940	ERP109040	14.55	71.72	60.3065	69.8933	Cameroon	Lokmer et al. PLOS One (2019)
ERR2619744	45550326	ERS2539941	ERP109040	19.4	79.32	71.2804	76.0264	Cameroon	Lokmer et al. PLOS One (2019)
ERR2619745	48913540	ERS2539942	ERP109040	35.68	75.34	67.2456	72.4994	Cameroon	Lokmer et al. PLOS One (2019)
ERR2619746	58183790	ERS2539943	ERP109040	33.99	78.66	68.661	75.03	Cameroon	Lokmer et al. PLOS One (2019)
ERR2619747	40369474	ERS2539944	ERP109040	20.39	76.71	63.8693	71.9794	Cameroon	Lokmer et al. PLOS One (2019)
ERR2619748	53262910	ERS2539945	ERP109040	17.38	83.51	74.7231	78.0069	Cameroon	Lokmer et al. PLOS One (2019)
ERR2619749	42346790	ERS2539946	ERP109040	77.32	83.29	64.2512	71.1939	Cameroon	Lokmer et al. PLOS One (2019)
ERR2619750	47422766	ERS2539947	ERP109040	19.67	77.52	70.0148	74.6009	Cameroon	Lokmer et al. PLOS One (2019)
ERR2619751	40129866	ERS2539948	ERP109040	18.52	70.97	63.8028	69.7442	Cameroon	Lokmer et al. PLOS One (2019)
ERR2619752	50724008	ERS2539949	ERP109040	19.37	82.19	72.6685	76.1377	Cameroon	Lokmer et al. PLOS One (2019)
ERR2619753	44419366	ERS2539950	ERP109040	16.38	66.73	59.3553	66.1633	Cameroon	Lokmer et al. PLOS One (2019)
ERR2619754	42721206	ERS2539951	ERP109040	23.61	80.7	69.7219	75.5602	Cameroon	Lokmer et al. PLOS One (2019)
ERR2619756	40712022	ERS2539953	ERP109040	12.14	83.36	73.8949	77.2883	Cameroon	Lokmer et al. PLOS One (2019)
ERR2619758	42024764	ERS2539955	ERP109040	30.34	84.5	73.5616	77.1477	Cameroon	Lokmer et al. PLOS One (2019)
ERR2619759	41648926	ERS2539956	ERP109040	20.91	81.93	70.283	74.8047	Cameroon	Lokmer et al. PLOS One (2019)
ERR2619760	42082766	ERS2539957	ERP109040	18.09	80.91	68.9258	75.5038	Cameroon	Lokmer et al. PLOS One (2019)
ERR2619761	37483182	ERS2539958	ERP109040	15.07	78.3	67.604	74.391	Cameroon	Lokmer et al. PLOS One (2019)
ERR2619762	46474916	ERS2539959	ERP109040	18.33	83.02	73.2565	76.5493	Cameroon	Lokmer et al. PLOS One (2019)
ERR2726405	30970934	ERS2637788	ERP110064	36.93	91.46	78.2479	84.5181	Germany	Wirbel et al. Nature Medicine (2019)
ERR2726406	31511644	ERS2637789	ERP110064	41.13	90.86	77.9924	81.8471	Germany	Wirbel et al. Nature Medicine (2019)
ERR2726407	42709368	ERS2637790	ERP110064	50.1	89.21	77.3702	80.8303	Germany	Wirbel et al. Nature Medicine (2019)
ERR2726408	29286170	ERS2637791	ERP110064	33.9	88.55	75.9708	80.0452	Germany	Wirbel et al. Nature Medicine (2019)
ERR2726409	30961052	ERS2637792	ERP110064	44.88	89.66	77.6989	80.9234	Germany	Wirbel et al. Nature Medicine (2019)
ERR2726419	35800998	ERS2637796	ERP110064	21.9	71.99	68.6307	74.1713	Germany	Wirbel et al. Nature Medicine (2019)
ERR2726420	23935122	ERS2637797	ERP110064	31.58	87.55	76.6628	80.3155	Germany	Wirbel et al. Nature Medicine (2019)
ERR2726421	32921738	ERS2637798	ERP110064	41.49	88.98	74.2974	78.3323	Germany	Wirbel et al. Nature Medicine (2019)
ERR2726422	31603780	ERS2637799	ERP110064	40.96	88.83	77.4935	80.6941	Germany	Wirbel et al. Nature Medicine (2019)
ERR2726427	44658656	ERS2637801	ERP110064	29.21	86.91	76.6776	81.3376	Germany	Wirbel et al. Nature Medicine (2019)
ERR2726428	16427748	ERS2637802	ERP110064	57.72	89.45	77.0091	80.1956	Germany	Wirbel et al. Nature Medicine (2019)
ERR2726429	26670760	ERS2637803	ERP110064	22.15	86.92	72.5715	76.3226	Germany	Wirbel et al. Nature Medicine (2019)
ERR2726430	38459276	ERS2637804	ERP110064	19.8	81.62	71.6172	75.2111	Germany	Wirbel et al. Nature Medicine (2019)
ERR2726431	27991140	ERS2637805	ERP110064	19.02	85.75	72.8997	76.5161	Germany	Wirbel et al. Nature Medicine (2019)
ERR2726432	32521704	ERS2637806	ERP110064	30.32	88.52	74.9905	78.6061	Germany	Wirbel et al. Nature Medicine (2019)
ERR2726433	33299812	ERS2637807	ERP110064	24.59	86.98	73.9959	78.0781	Germany	Wirbel et al. Nature Medicine (2019)
ERR2726434	27458554	ERS2637808	ERP110064	38.69	89.49	80.1515	84.1885	Germany	Wirbel et al. Nature Medicine (2019)
ERR2726435	41157976	ERS2637809	ERP110064	27.27	89.9	80.3358	84.0489	Germany	Wirbel et al. Nature Medicine (2019)
ERR2726436	35773992	ERS2637810	ERP110064	40.41	92.67	82.6678	87.6137	Germany	Wirbel et al. Nature Medicine (2019)
ERR2726442	38077334	ERS2637813	ERP110064	42.1	89.71	78.6975	82.4263	Germany	Wirbel et al. Nature Medicine (2019)
ERR2726443	23422572	ERS2637814	ERP110064	41.88	89.11	71.9708	75.0435	Germany	Wirbel et al. Nature Medicine (2019)
ERR2726444	35891656	ERS2637815	ERP110064	32.95	89.18	79.5032	83.2164	Germany	Wirbel et al. Nature Medicine (2019)
ERR2726445	35786286	ERS2637816	ERP110064	20.88	87.67	73.1583	77.0841	Germany	Wirbel et al. Nature Medicine (2019)
ERR2726446	23285044	ERS2637817	ERP110064	29.28	86.95	74.8462	78.5232	Germany	Wirbel et al. Nature Medicine (2019)
ERR2726447	29603796	ERS2637818	ERP110064	29.37	88.5	73.4065	77.5418	Germany	Wirbel et al. Nature Medicine (2019)
ERR2726449	25757126	ERS2637820	ERP110064	24.29	84.13	68.9558	72.7968	Germany	Wirbel et al. Nature Medicine (2019)
ERR2726451	37899942	ERS2637822	ERP110064	29.79	87.93	77.8209	82.082	Germany	Wirbel et al. Nature Medicine (2019)
ERR2726452	42787926	ERS2637823	ERP110064	44.65	91.11	80.3617	85.8935	Germany	Wirbel et al. Nature Medicine (2019)
ERR2726457	28350206	ERS2637825	ERP110064	50.47	89.87	77.0809	80.1918	Germany	Wirbel et al. Nature Medicine (2019)
ERR2726458	32696758	ERS2637826	ERP110064	29.18	90.79	78.7045	82.8152	Germany	Wirbel et al. Nature Medicine (2019)
ERR2726459	28166552	ERS2637827	ERP110064	29.51	89.95	71.1174	75.7057	Germany	Wirbel et al. Nature Medicine (2019)
ERR2726460	18727546	ERS2637828	ERP110064	31.51	90.15	72.5894	80.039	Germany	Wirbel et al. Nature Medicine (2019)
ERR2726461	32911142	ERS2637829	ERP110064	45.53	91.21	78.3758	82.9471	Germany	Wirbel et al. Nature Medicine (2019)
ERR2726471	38274282	ERS2637833	ERP110064	41.57	88.53	78.1864	82.6318	Germany	Wirbel et al. Nature Medicine (2019)
ERR2726472	29455204	ERS2637834	ERP110064	28.31	88.14	73.3783	78.8872	Germany	Wirbel et al. Nature Medicine (2019)
ERR2726473	23653072	ERS2637835	ERP110064	32.7	89.74	76.1637	79.5284	Germany	Wirbel et al. Nature Medicine (2019)
ERR2726475	24355674	ERS2637837	ERP110064	39.03	92.68	76.9703	80.7916	Germany	Wirbel et al. Nature Medicine (2019)
ERR2726485	29790472	ERS2637841	ERP110064	37.63	88.98	73.2648	76.8499	Germany	Wirbel et al. Nature Medicine (2019)
ERR2726486	41890252	ERS2637842	ERP110064	21.18	88.32	73.6445	78.5001	Germany	Wirbel et al. Nature Medicine (2019)
ERR2726487	17755318	ERS2637843	ERP110064	37.68	86.93	79.1969	83.5866	Germany	Wirbel et al. Nature Medicine (2019)
ERR2726493	29005914	ERS2637846	ERP110064	39.38	84.19	69.5598	72.5911	Germany	Wirbel et al. Nature Medicine (2019)
ERR2726498	26496676	ERS2637848	ERP110064	35.11	84.9	71.0276	75.4514	Germany	Wirbel et al. Nature Medicine (2019)
ERR2726499	42455900	ERS2637849	ERP110064	49.45	90.14	81.6532	85.444	Germany	Wirbel et al. Nature Medicine (2019)
ERR2726500	17424528	ERS2637850	ERP110064	31.05	86.03	79.6194	82.9872	Germany	Wirbel et al. Nature Medicine (2019)
ERR2726502	32476392	ERS2637852	ERP110064	36.37	88.47	76.9779	81.3366	Germany	Wirbel et al. Nature Medicine (2019)
ERR2726504	14312566	ERS2637854	ERP110064	45.08	88.29	71.3938	74.6948	Germany	Wirbel et al. Nature Medicine (2019)
ERR2726505	30047166	ERS2637855	ERP110064	37.83	88.21	73.2933	76.6638	Germany	Wirbel et al. Nature Medicine (2019)
ERR2726506	38406208	ERS2637856	ERP110064	42.08	86.3	73.1195	76.5969	Germany	Wirbel et al. Nature Medicine (2019)
ERR2726511	35191332	ERS2637858	ERP110064	24.69	90.87	79.8105	84.886	Germany	Wirbel et al. Nature Medicine (2019)
ERR2726512	34731650	ERS2637859	ERP110064	27.88	86.79	72.0215	77.1925	Germany	Wirbel et al. Nature Medicine (2019)
ERR2726517	47883186	ERS2637861	ERP110064	38.2	90.69	78.6719	81.7987	Germany	Wirbel et al. Nature Medicine (2019)
ERR2726531	42943112	ERS2637866	ERP110064	53.18	90.35	78.9604	84.269	Germany	Wirbel et al. Nature Medicine (2019)
ERR2726532	38006424	ERS2637867	ERP110064	40.31	91.29	79.8098	84.0476	Germany	Wirbel et al. Nature Medicine (2019)
ERR2726533	33707736	ERS2637868	ERP110064	35.37	86.73	74.3419	78.5724	Germany	Wirbel et al. Nature Medicine (2019)
SRR3195484	148236112	SRS1315473	SRP070971	35.97	80.3	59.2451	63.2133	United States	Jeraldo et al. Frontiers in Microbiology (2016)
SRR3313038	44885672	SRS1369985	SRP072561	21.99	84.77	65.9689	68.2881	Luxembourg	Schmidt et al. eLife (2019)
SRR3313039	42643006	SRS1369984	SRP072561	18.33	84.05	64.9185	67.2815	Luxembourg	Schmidt et al. eLife (2019)
SRR3313050	39978310	SRS1369950	SRP072561	27.49	84.41	59.4559	61.3443	Luxembourg	Schmidt et al. eLife (2019)
SRR3313051	39051394	SRS1369951	SRP072561	34.55	85.49	58.8908	60.822	Luxembourg	Schmidt et al. eLife (2019)
SRR3313052	42009350	SRS1369949	SRP072561	28.25	85.13	61.0434	62.9787	Luxembourg	Schmidt et al. eLife (2019)
SRR3313055	40756566	SRS1369982	SRP072561	30.14	85.47	60.0536	62.4953	Luxembourg	Schmidt et al. eLife (2019)
SRR3313056	41009744	SRS1369981	SRP072561	25.02	83.35	59.411	61.6587	Luxembourg	Schmidt et al. eLife (2019)
SRR3313057	42255708	SRS1369966	SRP072561	41.19	86.94	65.1844	67.208	Luxembourg	Schmidt et al. eLife (2019)
SRR3313058	41470138	SRS1369980	SRP072561	52.05	87.58	63.5475	66.8102	Luxembourg	Schmidt et al. eLife (2019)
SRR3313059	41688784	SRS1369979	SRP072561	54.89	86.8	64.4035	67.29	Luxembourg	Schmidt et al. eLife (2019)
SRR3313060	41671988	SRS1369946	SRP072561	56.92	87.6	63.7216	67.2073	Luxembourg	Schmidt et al. eLife (2019)
SRR3313066	43361160	SRS1369975	SRP072561	18.34	86.16	63.2051	65.4005	Luxembourg	Schmidt et al. eLife (2019)
SRR3313067	42211454	SRS1369942	SRP072561	23.41	86.36	62.7496	65.0822	Luxembourg	Schmidt et al. eLife (2019)
SRR3313068	42793348	SRS1369965	SRP072561	30.42	87.14	66.9276	68.9149	Luxembourg	Schmidt et al. eLife (2019)
SRR3313074	40658300	SRS1369938	SRP072561	37.15	85.87	62.3206	64.0119	Luxembourg	Schmidt et al. eLife (2019)
SRR3313075	40427568	SRS1369937	SRP072561	17.52	83.8	62.567	64.408	Luxembourg	Schmidt et al. eLife (2019)
SRR3313076	41395904	SRS1369972	SRP072561	34.94	84.3	55.2326	57.089	Luxembourg	Schmidt et al. eLife (2019)
SRR3313077	41370316	SRS1369971	SRP072561	36.1	86.73	65.0183	67.1959	Luxembourg	Schmidt et al. eLife (2019)
SRR3313078	41303110	SRS1369935	SRP072561	17.83	83.6	60.7248	62.475	Luxembourg	Schmidt et al. eLife (2019)
SRR3313079	42913702	SRS1369964	SRP072561	37.05	87.63	67.9699	69.6989	Luxembourg	Schmidt et al. eLife (2019)
SRR3313080	41152118	SRS1369970	SRP072561	18.12	86.48	64.3554	66.6254	Luxembourg	Schmidt et al. eLife (2019)
SRR3313081	40394438	SRS1369936	SRP072561	16.47	83.72	59.1496	60.9619	Luxembourg	Schmidt et al. eLife (2019)
SRR3313082	41319604	SRS1369934	SRP072561	18.61	84.56	58.3623	60.3179	Luxembourg	Schmidt et al. eLife (2019)
SRR3313090	42493812	SRS1369963	SRP072561	27.63	84.98	65.1035	66.6784	Luxembourg	Schmidt et al. eLife (2019)
SRR3313102	42297050	SRS1369954	SRP072561	32.16	85.81	65.2204	67.45	Luxembourg	Schmidt et al. eLife (2019)
SRR3313113	44326242	SRS1369943	SRP072561	38.24	85.1	67.6171	70.0179	Luxembourg	Schmidt et al. eLife (2019)
SRR3340629	64022920	SRS1378921	SRP072916	37.11	83.59	74.1048	79.0425	Germany	Kaysen et al. Translational Research (2017)
SRR3340631	55697860	SRS1378922	SRP072916	51.29	88.27	76.6375	80.0658	Germany	Kaysen et al. Translational Research (2017)
SRR3710604	2595234	SRS1520431	SRP076907	55.9	92.77	87.7684	91.9318	Russia	Klimina et al. PeerJ (2019)
SRR3724036	15857256	SRS1520434	SRP076907	36.37	88.55	79.8057	85.9247	Russia	Klimina et al. PeerJ (2019)
SRR3724037	7573180	SRS1520639	SRP076907	48.23	93.24	87.6564	92.2404	Russia	Klimina et al. PeerJ (2019)
SRR3724048	12081250	SRS1526078	SRP076907	40.68	90.16	84.8617	90.0451	Russia	Klimina et al. PeerJ (2019)
SRR5024276	47392764	SRS1801062	SRP093449	32.43	88.55	80.9575	85.9122	United States	Lee et al. Microbiome (2017)
SRR5024277	47896524	SRS1801064	SRP093449	30.57	89.72	81.344	86.1343	United States	Lee et al. Microbiome (2017)
SRR5024278	36750146	SRS1801065	SRP093449	31.89	87.02	80.2715	84.9191	United States	Lee et al. Microbiome (2017)
SRR5024279	43818618	SRS1801066	SRP093449	32.7	90.02	79.6785	85.8862	United States	Lee et al. Microbiome (2017)
SRR5024280	61032880	SRS1801067	SRP093449	35.6	84.94	76.4173	82.3667	United States	Lee et al. Microbiome (2017)
SRR5024281	49883028	SRS1801068	SRP093449	36.25	90.14	83.8803	88.0167	United States	Lee et al. Microbiome (2017)
SRR5024282	44281912	SRS1801070	SRP093449	31.57	90.11	80.0994	86.0188	United States	Lee et al. Microbiome (2017)
SRR5024283	2623530	SRS1801069	SRP093449	54.91	92.8	83.9387	89.8021	United States	Lee et al. Microbiome (2017)
SRR5024284	60921218	SRS1801071	SRP093449	52.52	90.89	83.4761	87.8585	United States	Lee et al. Microbiome (2017)
SRR5024285	64231892	SRS1801073	SRP093449	33.67	88.11	80.8136	85.6594	United States	Lee et al. Microbiome (2017)
SRR5898908	5930236	SRS2407648	SRP114847	15.14	83.26	59.0764	63.4799	India	Dhakan et al. GigaScience (2019)
SRR5898909	3466110	SRS2407649	SRP114847	49.73	83.93	61.9397	66.2967	India	Dhakan et al. GigaScience (2019)
SRR5898910	9445298	SRS2407670	SRP114847	17.93	84.13	50.9148	54.3805	India	Dhakan et al. GigaScience (2019)
SRR5898911	4806784	SRS2407671	SRP114847	21.19	86.66	63.9234	68.0135	India	Dhakan et al. GigaScience (2019)
SRR5898912	4601954	SRS2407672	SRP114847	13.64	83.5	61.5645	65.3753	India	Dhakan et al. GigaScience (2019)
SRR5898913	8703712	SRS2407673	SRP114847	18.67	86.53	64.0686	67.5534	India	Dhakan et al. GigaScience (2019)
SRR5898914	6763242	SRS2407674	SRP114847	32.76	88.5	59.8251	63.2288	India	Dhakan et al. GigaScience (2019)
SRR5898915	7803216	SRS2407675	SRP114847	14.47	84.34	58.7768	63.0886	India	Dhakan et al. GigaScience (2019)
SRR5898916	7178042	SRS2407676	SRP114847	36.24	88.86	63.5628	68.4667	India	Dhakan et al. GigaScience (2019)
SRR5898917	5953804	SRS2407677	SRP114847	14.85	84.59	61.5041	66.2531	India	Dhakan et al. GigaScience (2019)
SRR5898918	3035278	SRS2407678	SRP114847	37.41	79.88	49.1457	55.0669	India	Dhakan et al. GigaScience (2019)
SRR5898919	3830250	SRS2407679	SRP114847	23.88	80.72	57.5313	63.063	India	Dhakan et al. GigaScience (2019)
SRR5898920	8232034	SRS2407680	SRP114847	16.41	80.69	56.1973	60.4387	India	Dhakan et al. GigaScience (2019)
SRR5898921	11766368	SRS2407681	SRP114847	22.98	74.54	52.4154	58.9004	India	Dhakan et al. GigaScience (2019)
SRR5898922	7358038	SRS2407682	SRP114847	57.42	84.92	56.9285	61.5774	India	Dhakan et al. GigaScience (2019)
SRR5898923	14938506	SRS2407684	SRP114847	16.36	77.65	54.0737	57.4158	India	Dhakan et al. GigaScience (2019)
SRR5898924	7521232	SRS2407683	SRP114847	14.07	82.87	55.6166	60.1372	India	Dhakan et al. GigaScience (2019)
SRR5898925	9158394	SRS2407686	SRP114847	10.78	84.87	60.5042	63.8562	India	Dhakan et al. GigaScience (2019)
SRR5898926	5388472	SRS2407685	SRP114847	15.75	82.73	58.8795	63.4114	India	Dhakan et al. GigaScience (2019)
SRR5898927	5656834	SRS2407687	SRP114847	30.01	73.78	62.5098	66.08	India	Dhakan et al. GigaScience (2019)
SRR5898928	3599208	SRS2407688	SRP114847	62.43	86.64	61.356	66.1229	India	Dhakan et al. GigaScience (2019)
SRR5898929	4278732	SRS2407689	SRP114847	26.14	84.01	58.6098	63.1792	India	Dhakan et al. GigaScience (2019)
SRR5898930	4976076	SRS2407690	SRP114847	18.7	84.03	60.5325	65.1768	India	Dhakan et al. GigaScience (2019)
SRR5898931	3638568	SRS2407692	SRP114847	30.82	84.71	56.8297	61.7744	India	Dhakan et al. GigaScience (2019)
SRR5898932	6813390	SRS2407691	SRP114847	14.79	80.03	51.8831	55.4311	India	Dhakan et al. GigaScience (2019)
SRR5898933	3158514	SRS2407694	SRP114847	21.63	84.8	57.269	61.482	India	Dhakan et al. GigaScience (2019)
SRR5898934	4837780	SRS2407693	SRP114847	13.88	78.97	53.2682	58.0098	India	Dhakan et al. GigaScience (2019)
SRR5898935	4917350	SRS2407696	SRP114847	15.61	78.06	53.4328	57.9829	India	Dhakan et al. GigaScience (2019)
SRR5898936	3422674	SRS2407695	SRP114847	12.23	79.95	47.7687	52.1318	India	Dhakan et al. GigaScience (2019)
SRR5898937	6092460	SRS2407697	SRP114847	15.55	81.59	53.6501	57.5294	India	Dhakan et al. GigaScience (2019)
SRR5898939	5272178	SRS2407699	SRP114847	32.37	81.92	54.9536	59.532	India	Dhakan et al. GigaScience (2019)
SRR5898940	6567476	SRS2407701	SRP114847	59.15	87.74	60.8546	64.6554	India	Dhakan et al. GigaScience (2019)
SRR5898941	6126158	SRS2407700	SRP114847	27.68	83.26	55.1216	59.5695	India	Dhakan et al. GigaScience (2019)
SRR5898942	6904456	SRS2407702	SRP114847	16.15	83.81	57.4552	61.3015	India	Dhakan et al. GigaScience (2019)
SRR5898943	3550504	SRS2407703	SRP114847	23.05	82.73	54.4596	58.5888	India	Dhakan et al. GigaScience (2019)
SRR5898944	6042132	SRS2407704	SRP114847	24.6	85.33	59.5557	64.2977	India	Dhakan et al. GigaScience (2019)
SRR5898945	4660184	SRS2407705	SRP114847	30.59	84.73	60.5778	65.2694	India	Dhakan et al. GigaScience (2019)
SRR5898946	9856488	SRS2407706	SRP114847	13.6	84.66	62.319	65.9249	India	Dhakan et al. GigaScience (2019)
SRR5898947	9501946	SRS2407708	SRP114847	23.45	85.59	63.6024	67.6757	India	Dhakan et al. GigaScience (2019)
SRR5898948	6420594	SRS2407707	SRP114847	55.79	87.1	62.136	67.0363	India	Dhakan et al. GigaScience (2019)
SRR5898949	5553874	SRS2407709	SRP114847	57.93	88.53	62.7107	67.3067	India	Dhakan et al. GigaScience (2019)
SRR5898950	3171378	SRS2407710	SRP114847	31.66	83.32	53.2931	58.624	India	Dhakan et al. GigaScience (2019)
SRR5898951	5288394	SRS2407711	SRP114847	16.43	82.49	54.2489	60.5726	India	Dhakan et al. GigaScience (2019)
SRR5898952	3268776	SRS2407712	SRP114847	73.63	87.15	62.6925	68.3795	India	Dhakan et al. GigaScience (2019)
SRR5898953	10703914	SRS2407713	SRP114847	18.94	78.18	61.3969	66.4776	India	Dhakan et al. GigaScience (2019)
SRR5898954	3310338	SRS2407714	SRP114847	18.99	51.34	48.0517	52.1958	India	Dhakan et al. GigaScience (2019)
SRR5898955	5374206	SRS2407715	SRP114847	26.03	84.99	61.0395	65.793	India	Dhakan et al. GigaScience (2019)
SRR5898956	6781716	SRS2407716	SRP114847	13.39	84.86	59.1344	62.8924	India	Dhakan et al. GigaScience (2019)
SRR5898957	4710984	SRS2407717	SRP114847	19.47	62.77	54.2537	59.0805	India	Dhakan et al. GigaScience (2019)
SRR5898958	5114730	SRS2407719	SRP114847	57.58	79.59	59.5073	64.2174	India	Dhakan et al. GigaScience (2019)
SRR5898959	4361738	SRS2407718	SRP114847	22.42	82.6	59.5159	64.762	India	Dhakan et al. GigaScience (2019)
SRR5898960	6071128	SRS2407720	SRP114847	51.77	78.33	54.4223	60.7592	India	Dhakan et al. GigaScience (2019)
SRR5898961	10200990	SRS2407722	SRP114847	19.58	86.08	63.6644	67.3121	India	Dhakan et al. GigaScience (2019)
SRR5898962	5951960	SRS2407721	SRP114847	26.97	87.38	64.4814	69.7686	India	Dhakan et al. GigaScience (2019)
SRR5898963	6739694	SRS2407723	SRP114847	28.34	82	57.6678	62.128	India	Dhakan et al. GigaScience (2019)
SRR5898964	6550004	SRS2407724	SRP114847	18.81	86.42	64.0846	68.6734	India	Dhakan et al. GigaScience (2019)
SRR5898965	4148130	SRS2407725	SRP114847	20.98	76	53.3433	58.1735	India	Dhakan et al. GigaScience (2019)
SRR5898966	6783914	SRS2407726	SRP114847	14.7	88.19	59.261	63.8203	India	Dhakan et al. GigaScience (2019)
SRR5898967	7896438	SRS2407728	SRP114847	24.02	87.06	64.1817	70.385	India	Dhakan et al. GigaScience (2019)
SRR5898968	5826678	SRS2407727	SRP114847	17.58	85.73	64.1408	67.5786	India	Dhakan et al. GigaScience (2019)
SRR5898969	9929706	SRS2407729	SRP114847	13.39	84.76	64.9297	68.4013	India	Dhakan et al. GigaScience (2019)
SRR5898970	4408892	SRS2407730	SRP114847	24.71	78.15	54.3442	58.5229	India	Dhakan et al. GigaScience (2019)
SRR5898971	5468624	SRS2407731	SRP114847	56.21	91.9	64.4346	68.9301	India	Dhakan et al. GigaScience (2019)
SRR5898972	11135198	SRS2407732	SRP114847	11.64	84.09	62.1029	65.7587	India	Dhakan et al. GigaScience (2019)
SRR5898973	6783436	SRS2407733	SRP114847	19.83	85.63	62.8407	67.2829	India	Dhakan et al. GigaScience (2019)
SRR5898974	7657122	SRS2407734	SRP114847	27	90.16	62.5334	65.9774	India	Dhakan et al. GigaScience (2019)
SRR5898976	4956318	SRS2407736	SRP114847	18.27	81.75	58.7501	63.6342	India	Dhakan et al. GigaScience (2019)
SRR5898977	12733402	SRS2407737	SRP114847	11.1	85.77	64.9231	67.9651	India	Dhakan et al. GigaScience (2019)
SRR5898978	10112402	SRS2407741	SRP114847	25.16	86.95	58.1321	64.3607	India	Dhakan et al. GigaScience (2019)
SRR5898979	10073128	SRS2407738	SRP114847	17.03	88.78	59.2141	64.6122	India	Dhakan et al. GigaScience (2019)
SRR5898980	4025580	SRS2407740	SRP114847	39.62	85.07	55.983	63.1432	India	Dhakan et al. GigaScience (2019)
SRR5898981	6158744	SRS2407739	SRP114847	27.22	87.48	65.57	71.0695	India	Dhakan et al. GigaScience (2019)
SRR5898982	5064976	SRS2407742	SRP114847	16.08	88.09	60.9597	67.3349	India	Dhakan et al. GigaScience (2019)
SRR5898983	9127320	SRS2407743	SRP114847	66.85	93.09	62.7031	70.5524	India	Dhakan et al. GigaScience (2019)
SRR5898984	6420284	SRS2407744	SRP114847	18.56	87.64	59.5336	64.7455	India	Dhakan et al. GigaScience (2019)
SRR5898985	5034028	SRS2407745	SRP114847	21.59	77.09	51.5838	56.1924	India	Dhakan et al. GigaScience (2019)
SRR5898986	8483530	SRS2407746	SRP114847	17.28	89.11	58.6506	63.974	India	Dhakan et al. GigaScience (2019)
SRR5898987	4494170	SRS2407747	SRP114847	32.08	85.62	57.8478	64.8811	India	Dhakan et al. GigaScience (2019)
SRR5898988	8123710	SRS2407748	SRP114847	61.93	84.76	64.1548	69.069	India	Dhakan et al. GigaScience (2019)
SRR5898989	5028828	SRS2407750	SRP114847	24.68	86.61	63.1544	68.8804	India	Dhakan et al. GigaScience (2019)
SRR5898990	12053280	SRS2407749	SRP114847	13.12	84.49	61.2418	64.0547	India	Dhakan et al. GigaScience (2019)
SRR5898991	4931302	SRS2407751	SRP114847	75.19	87.14	61.4619	68.1014	India	Dhakan et al. GigaScience (2019)
SRR5898992	6917590	SRS2407752	SRP114847	15.28	89.85	63.6683	68.8086	India	Dhakan et al. GigaScience (2019)
SRR5898993	5922936	SRS2407758	SRP114847	15.61	92.28	62.2757	66.4695	India	Dhakan et al. GigaScience (2019)
SRR5898994	4829300	SRS2407754	SRP114847	29.19	80.33	58.0041	62.7625	India	Dhakan et al. GigaScience (2019)
SRR5898995	4323070	SRS2407755	SRP114847	21.14	84.49	64.6368	69.7239	India	Dhakan et al. GigaScience (2019)
SRR5898996	5457320	SRS2407753	SRP114847	40.49	84.36	66.3066	71.6192	India	Dhakan et al. GigaScience (2019)
SRR5898997	8354506	SRS2407756	SRP114847	51.24	75.2	53.7186	58.1175	India	Dhakan et al. GigaScience (2019)
SRR5898998	5074212	SRS2407757	SRP114847	14.21	84.77	60.2713	64.94	India	Dhakan et al. GigaScience (2019)
SRR5899000	5025224	SRS2407759	SRP114847	15.15	84.59	62.6673	67.0714	India	Dhakan et al. GigaScience (2019)
SRR5899001	3873588	SRS2407762	SRP114847	21.76	81.79	62.6275	66.955	India	Dhakan et al. GigaScience (2019)
SRR5899004	13018076	SRS2407764	SRP114847	14.74	84.62	63.2677	66.7993	India	Dhakan et al. GigaScience (2019)
SRR5899005	5224876	SRS2407765	SRP114847	14.09	83.15	57.5849	61.7854	India	Dhakan et al. GigaScience (2019)
SRR5899006	7428988	SRS2407770	SRP114847	15.33	84.59	58.624	62.5372	India	Dhakan et al. GigaScience (2019)
SRR5899007	6768722	SRS2407769	SRP114847	19.56	85.74	65.0183	68.9548	India	Dhakan et al. GigaScience (2019)
SRR5899008	4204586	SRS2407767	SRP114847	55.41	86.89	60.2247	65.1804	India	Dhakan et al. GigaScience (2019)
SRR5899009	5272266	SRS2407768	SRP114847	21.97	81.93	58.5323	63.6408	India	Dhakan et al. GigaScience (2019)
SRR5899010	5359092	SRS2407766	SRP114847	21.02	69.68	58.9105	63.1972	India	Dhakan et al. GigaScience (2019)
SRR5899011	4138320	SRS2407772	SRP114847	24.27	77.79	59.5107	63.9964	India	Dhakan et al. GigaScience (2019)
SRR5899012	6941904	SRS2407771	SRP114847	42.01	84.93	64.015	69.7049	India	Dhakan et al. GigaScience (2019)
SRR5899013	5256018	SRS2407773	SRP114847	74.34	90.38	59.6937	66.01	India	Dhakan et al. GigaScience (2019)
SRR5899014	4698052	SRS2407776	SRP114847	43.61	83.02	50.2732	58.4046	India	Dhakan et al. GigaScience (2019)
SRR5899015	4601706	SRS2407775	SRP114847	29.78	69.41	48.9642	54.8616	India	Dhakan et al. GigaScience (2019)
SRR5899016	5929244	SRS2407774	SRP114847	53.41	85.97	61.8186	66.8634	India	Dhakan et al. GigaScience (2019)
SRR5899017	2999740	SRS2407777	SRP114847	31.72	82.54	49.5755	55.0894	India	Dhakan et al. GigaScience (2019)
SRR5935740	14798508	SRS2432867	SRP115494	29.37	81.61	69.0999	71.7837	United States	Lloyd-Price et al. Nature (2019)
SRR5935745	15921836	SRS2432863	SRP115494	45.5	87.78	74.9628	77.8684	United States	Lloyd-Price et al. Nature (2019)
SRR5935747	4171296	SRS2432859	SRP115494	24.57	87.99	67.639	72.7418	United States	Lloyd-Price et al. Nature (2019)
SRR5935749	35380118	SRS2432858	SRP115494	50.79	84.85	72.6158	74.9763	United States	Lloyd-Price et al. Nature (2019)
SRR5935764	21864294	SRS2432842	SRP115494	41.61	90.41	65.1548	67.5623	United States	Lloyd-Price et al. Nature (2019)
SRR5935768	29304762	SRS2432841	SRP115494	38.49	82.11	65.9788	67.8315	United States	Lloyd-Price et al. Nature (2019)
SRR5935769	21083068	SRS2432839	SRP115494	45.22	83.79	63.9398	66.2188	United States	Lloyd-Price et al. Nature (2019)
SRR5935770	30550664	SRS2432838	SRP115494	40.74	88.86	70.5048	72.9412	United States	Lloyd-Price et al. Nature (2019)
SRR5935771	11927256	SRS2432836	SRP115494	58.55	88.28	69.7494	72.226	United States	Lloyd-Price et al. Nature (2019)
SRR5935772	28829436	SRS2432835	SRP115494	46.57	86.76	69.426	72.1656	United States	Lloyd-Price et al. Nature (2019)
SRR5935773	37880570	SRS2432834	SRP115494	52.22	80.14	60.2311	65.2085	United States	Lloyd-Price et al. Nature (2019)
SRR5935774	22336028	SRS2432837	SRP115494	24.3	84.62	62.4749	64.3195	United States	Lloyd-Price et al. Nature (2019)
SRR5935778	15079688	SRS2432830	SRP115494	49.87	89.83	71.2318	73.7097	United States	Lloyd-Price et al. Nature (2019)
SRR5935781	12691060	SRS2432826	SRP115494	24.05	86.09	77.0532	79.8311	United States	Lloyd-Price et al. Nature (2019)
SRR5935784	25484922	SRS2432823	SRP115494	68.22	89.95	72.3428	75.4704	United States	Lloyd-Price et al. Nature (2019)
SRR5935788	20618932	SRS2432819	SRP115494	24.67	84.23	66.6207	68.8848	United States	Lloyd-Price et al. Nature (2019)
SRR5935793	3364092	SRS2432815	SRP115494	34.87	84.01	69.742	72.1068	United States	Lloyd-Price et al. Nature (2019)
SRR5935795	22116454	SRS2432811	SRP115494	67.89	85.9	70.8297	72.8611	United States	Lloyd-Price et al. Nature (2019)
SRR5935797	11285208	SRS2432810	SRP115494	63.86	91.28	68.9214	71.3363	United States	Lloyd-Price et al. Nature (2019)
SRR5935798	37263106	SRS2432813	SRP115494	46.32	85.68	66.5918	68.6279	United States	Lloyd-Price et al. Nature (2019)
SRR5935801	24379758	SRS2432807	SRP115494	28.97	85.29	52.2692	66.1262	United States	Lloyd-Price et al. Nature (2019)
SRR5935810	26101798	SRS2432798	SRP115494	22.01	84.52	71.3155	73.8112	United States	Lloyd-Price et al. Nature (2019)
SRR5935812	13056608	SRS2432795	SRP115494	60.34	88.93	73.2599	76.5783	United States	Lloyd-Price et al. Nature (2019)
SRR5935813	31756594	SRS2432794	SRP115494	48.7	88.27	69.4013	71.5243	United States	Lloyd-Price et al. Nature (2019)
SRR5935816	17308548	SRS2432792	SRP115494	45.98	86.29	74.202	76.6066	United States	Lloyd-Price et al. Nature (2019)
SRR5935817	26766696	SRS2432791	SRP115494	50.24	81.77	71.2792	73.4507	United States	Lloyd-Price et al. Nature (2019)
SRR5935818	12227086	SRS2432790	SRP115494	27.85	85.76	57.6766	70.1281	United States	Lloyd-Price et al. Nature (2019)
SRR5935820	22474172	SRS2432787	SRP115494	42.43	85.98	65.3976	67.7967	United States	Lloyd-Price et al. Nature (2019)
SRR5935825	21483340	SRS2432783	SRP115494	32.63	86.24	66.6686	68.9205	United States	Lloyd-Price et al. Nature (2019)
SRR5935827	25490258	SRS2432781	SRP115494	57.91	87	72.3502	75.1128	United States	Lloyd-Price et al. Nature (2019)
SRR5935833	23926082	SRS2432776	SRP115494	21.16	85.25	70.1417	72.5051	United States	Lloyd-Price et al. Nature (2019)
SRR5935836	12094572	SRS2432771	SRP115494	29.36	88.75	63.1608	66.2422	United States	Lloyd-Price et al. Nature (2019)
SRR5935840	23565460	SRS2432768	SRP115494	27.67	89.81	67.6613	71.3585	United States	Lloyd-Price et al. Nature (2019)
SRR5935843	30241220	SRS2432765	SRP115494	52.58	85.06	65.971	67.8795	United States	Lloyd-Price et al. Nature (2019)
SRR5935848	33618190	SRS2432760	SRP115494	50.37	87.22	66.4179	68.4259	United States	Lloyd-Price et al. Nature (2019)
SRR5935849	33384428	SRS2432759	SRP115494	61.79	90.51	67.5329	69.1961	United States	Lloyd-Price et al. Nature (2019)
SRR5935850	18512510	SRS2432758	SRP115494	53.51	88.24	71.4434	74.8915	United States	Lloyd-Price et al. Nature (2019)
SRR5935851	25646012	SRS2432757	SRP115494	56.95	86.75	68.075	70.3206	United States	Lloyd-Price et al. Nature (2019)
SRR5935866	24010190	SRS2432742	SRP115494	33.85	87.26	65.4514	67.3683	United States	Lloyd-Price et al. Nature (2019)
SRR5935868	8876462	SRS2432739	SRP115494	31.66	79.8	48.9826	66.4118	United States	Lloyd-Price et al. Nature (2019)
SRR5935872	33013860	SRS2432737	SRP115494	72.89	89.85	68.541	70.2678	United States	Lloyd-Price et al. Nature (2019)
SRR5935876	29447486	SRS2432731	SRP115494	57.26	82.22	70.4237	72.8225	United States	Lloyd-Price et al. Nature (2019)
SRR5935889	20559354	SRS2432719	SRP115494	48.07	89.71	67.1178	69.35	United States	Lloyd-Price et al. Nature (2019)
SRR5935892	3751782	SRS2432714	SRP115494	22.36	84.19	67.4428	69.4651	United States	Lloyd-Price et al. Nature (2019)
SRR5935893	21374600	SRS2432715	SRP115494	44.94	89.59	61.0126	64.1173	United States	Lloyd-Price et al. Nature (2019)
SRR5935901	24840602	SRS2432706	SRP115494	54.52	86.92	68.6449	70.8315	United States	Lloyd-Price et al. Nature (2019)
SRR5935912	11775840	SRS2432695	SRP115494	63.17	89.41	73.3622	77.908	United States	Lloyd-Price et al. Nature (2019)
SRR5935914	23254488	SRS2432694	SRP115494	18.38	85.77	70.4171	72.7166	United States	Lloyd-Price et al. Nature (2019)
SRR5935915	18213656	SRS2432692	SRP115494	40.74	84.52	61.6964	63.9023	United States	Lloyd-Price et al. Nature (2019)
SRR5935916	30731294	SRS2432691	SRP115494	50.23	82.88	69.6751	72.1859	United States	Lloyd-Price et al. Nature (2019)
SRR5935924	19192106	SRS2432683	SRP115494	53.17	89.61	62.1779	63.8656	United States	Lloyd-Price et al. Nature (2019)
SRR5935929	26954166	SRS2432678	SRP115494	65.77	84.36	68.1527	70.1315	United States	Lloyd-Price et al. Nature (2019)
SRR5935938	33129472	SRS2433057	SRP115494	23.28	84.43	70.1948	72.5185	United States	Lloyd-Price et al. Nature (2019)
SRR5935951	20232042	SRS2433042	SRP115494	33.8	86.2	63.4933	71.3482	United States	Lloyd-Price et al. Nature (2019)
SRR5935958	11507318	SRS2433034	SRP115494	53.7	84.18	62.4813	64.6386	United States	Lloyd-Price et al. Nature (2019)
SRR5935963	27711936	SRS2433033	SRP115494	27.11	85.81	69.03	71.1577	United States	Lloyd-Price et al. Nature (2019)
SRR5935965	18249046	SRS2433031	SRP115494	47.12	85.33	59.8753	62.0504	United States	Lloyd-Price et al. Nature (2019)
SRR5935966	20002292	SRS2433028	SRP115494	47.98	82.11	64.9281	67.141	United States	Lloyd-Price et al. Nature (2019)
SRR5935968	26942840	SRS2433026	SRP115494	25.12	83.7	65.7284	68.6837	United States	Lloyd-Price et al. Nature (2019)
SRR5935970	24572534	SRS2433025	SRP115494	39.8	87.84	68.1334	70.9809	United States	Lloyd-Price et al. Nature (2019)
SRR5935971	21917930	SRS2433024	SRP115494	55.1	82.64	67.1103	68.8052	United States	Lloyd-Price et al. Nature (2019)
SRR5935975	22202712	SRS2433022	SRP115494	25.7	83.77	66.0886	69.5265	United States	Lloyd-Price et al. Nature (2019)
SRR5935976	19874898	SRS2433018	SRP115494	50.43	83.59	70.6994	73.1571	United States	Lloyd-Price et al. Nature (2019)
SRR5935981	18337910	SRS2433014	SRP115494	25.82	68.19	61.7166	63.9702	United States	Lloyd-Price et al. Nature (2019)
SRR5935984	24547098	SRS2433010	SRP115494	24.68	84.63	67.2771	70.0251	United States	Lloyd-Price et al. Nature (2019)
SRR5935985	27263690	SRS2433013	SRP115494	68.34	85.82	72.9838	75.1588	United States	Lloyd-Price et al. Nature (2019)
SRR5935989	29729220	SRS2433006	SRP115494	19.51	83.94	68.1188	70.2899	United States	Lloyd-Price et al. Nature (2019)
SRR5935991	26970752	SRS2433003	SRP115494	53.14	85.4	69.2912	71.4724	United States	Lloyd-Price et al. Nature (2019)
SRR5935995	26043248	SRS2432999	SRP115494	49.76	81.05	70.2935	72.5138	United States	Lloyd-Price et al. Nature (2019)
SRR5936000	30461822	SRS2432995	SRP115494	38.75	90.36	70.453	72.833	United States	Lloyd-Price et al. Nature (2019)
SRR5936008	20727888	SRS2432988	SRP115494	53.41	86.65	72.1738	74.7045	United States	Lloyd-Price et al. Nature (2019)
SRR5936010	22438004	SRS2432985	SRP115494	50.44	87.03	69.2214	71.5696	United States	Lloyd-Price et al. Nature (2019)
SRR5936013	31449922	SRS2432980	SRP115494	27.53	84.19	71.3197	73.8009	United States	Lloyd-Price et al. Nature (2019)
SRR5936014	24332622	SRS2432981	SRP115494	50.11	88.27	68.5164	70.5326	United States	Lloyd-Price et al. Nature (2019)
SRR5936019	22199712	SRS2432973	SRP115494	70.23	90.58	68.2161	70.2738	United States	Lloyd-Price et al. Nature (2019)
SRR5936020	23824678	SRS2432974	SRP115494	25.25	82.61	66.3551	68.6146	United States	Lloyd-Price et al. Nature (2019)
SRR5936021	11597834	SRS2432975	SRP115494	78.12	81.28	51.811	61.1508	United States	Lloyd-Price et al. Nature (2019)
SRR5936025	26480388	SRS2432976	SRP115494	40.1	84.99	65.2092	67.0197	United States	Lloyd-Price et al. Nature (2019)
SRR5936031	27762082	SRS2432962	SRP115494	50.21	84.87	65.4569	67.7616	United States	Lloyd-Price et al. Nature (2019)
SRR5936033	28534234	SRS2432963	SRP115494	14.14	83.75	65.8019	67.6688	United States	Lloyd-Price et al. Nature (2019)
SRR5936035	18335854	SRS2432960	SRP115494	55	88.79	73.323	77.1712	United States	Lloyd-Price et al. Nature (2019)
SRR5936037	27035884	SRS2432958	SRP115494	46.99	88.45	65.5008	67.439	United States	Lloyd-Price et al. Nature (2019)
SRR5936041	31873534	SRS2432956	SRP115494	53.34	87.38	72.1787	74.5868	United States	Lloyd-Price et al. Nature (2019)
SRR5936043	32470168	SRS2432951	SRP115494	48.31	90.38	69.6032	71.9552	United States	Lloyd-Price et al. Nature (2019)
SRR5936052	26261318	SRS2432942	SRP115494	46.11	77.07	70.4602	72.7949	United States	Lloyd-Price et al. Nature (2019)
SRR5936056	26261326	SRS2432938	SRP115494	65.14	90.14	68.0397	69.8973	United States	Lloyd-Price et al. Nature (2019)
SRR5936058	19321270	SRS2432937	SRP115494	21.64	71.68	61.7885	63.3734	United States	Lloyd-Price et al. Nature (2019)
SRR5936065	31980560	SRS2432933	SRP115494	35.58	89.81	66.5684	68.6984	United States	Lloyd-Price et al. Nature (2019)
SRR5936081	16565046	SRS2432917	SRP115494	58.02	88.31	74.0099	77.7002	United States	Lloyd-Price et al. Nature (2019)
SRR5936084	17867888	SRS2432911	SRP115494	47.24	71.5	62.8398	64.9771	United States	Lloyd-Price et al. Nature (2019)
SRR5936095	27391774	SRS2432896	SRP115494	36.75	87.75	69.0248	71.4499	United States	Lloyd-Price et al. Nature (2019)
SRR5936097	24932644	SRS2432901	SRP115494	26.96	80.02	65.2506	67.5316	United States	Lloyd-Price et al. Nature (2019)
SRR5936098	29269274	SRS2432899	SRP115494	73.17	91.19	73.773	75.9992	United States	Lloyd-Price et al. Nature (2019)
SRR5936099	22111560	SRS2432895	SRP115494	36.77	87.76	67.6908	70.2651	United States	Lloyd-Price et al. Nature (2019)
SRR5936103	15001318	SRS2432894	SRP115494	32.73	87.03	64.5139	69.5868	United States	Lloyd-Price et al. Nature (2019)
SRR5936104	34678196	SRS2432891	SRP115494	38.37	86.59	68.2166	70.7403	United States	Lloyd-Price et al. Nature (2019)
SRR5936105	21162294	SRS2432893	SRP115494	21.26	66.63	58.2924	59.8241	United States	Lloyd-Price et al. Nature (2019)
SRR5936112	26116388	SRS2432881	SRP115494	44.41	84.91	70.7599	73.0724	United States	Lloyd-Price et al. Nature (2019)
SRR5936115	24106722	SRS2432880	SRP115494	33.8	85.43	66.6105	68.9363	United States	Lloyd-Price et al. Nature (2019)
SRR5936118	27254314	SRS2432876	SRP115494	29.39	85.44	65.827	68.6169	United States	Lloyd-Price et al. Nature (2019)
SRR5936126	30457460	SRS2432868	SRP115494	43.83	88.16	72.3209	74.8532	United States	Lloyd-Price et al. Nature (2019)
SRR5936127	27909396	SRS2433177	SRP115494	58.79	81.1	69.559	71.461	United States	Lloyd-Price et al. Nature (2019)
SRR5936130	16851714	SRS2433176	SRP115494	44.76	89.87	64.0423	66.0933	United States	Lloyd-Price et al. Nature (2019)
SRR5936132	25671134	SRS2433175	SRP115494	29.68	82.26	63.6513	66.1024	United States	Lloyd-Price et al. Nature (2019)
SRR5936137	7525514	SRS2433169	SRP115494	68.35	90.86	72.9313	74.995	United States	Lloyd-Price et al. Nature (2019)
SRR5936141	4462996	SRS2433162	SRP115494	52.94	88.07	63.8137	65.7778	United States	Lloyd-Price et al. Nature (2019)
SRR5936143	27221472	SRS2433161	SRP115494	26.04	84.08	65.4811	68.4754	United States	Lloyd-Price et al. Nature (2019)
SRR5936156	23458482	SRS2433146	SRP115494	46.91	85.97	67.8548	69.9826	United States	Lloyd-Price et al. Nature (2019)
SRR5936159	24538812	SRS2433145	SRP115494	53.41	87.11	69.9014	72.2299	United States	Lloyd-Price et al. Nature (2019)
SRR5936165	26677616	SRS2433137	SRP115494	19.86	85.14	67.4242	69.4235	United States	Lloyd-Price et al. Nature (2019)
SRR5936168	20704780	SRS2433136	SRP115494	55.89	85.79	67.1169	69.1593	United States	Lloyd-Price et al. Nature (2019)
SRR5936169	18024612	SRS2433134	SRP115494	32.57	89.1	68.1267	72.23	United States	Lloyd-Price et al. Nature (2019)
SRR5936173	27042110	SRS2433130	SRP115494	55.89	87.82	69.9855	72.394	United States	Lloyd-Price et al. Nature (2019)
SRR5936191	22083474	SRS2433113	SRP115494	30.65	87.47	66.7895	68.8425	United States	Lloyd-Price et al. Nature (2019)
SRR5936192	34804688	SRS2433112	SRP115494	63.54	86.68	68.2701	70.2406	United States	Lloyd-Price et al. Nature (2019)
SRR5936195	28261944	SRS2433106	SRP115494	29.91	85.04	67.9833	69.9685	United States	Lloyd-Price et al. Nature (2019)
SRR5936197	40726460	SRS2433107	SRP115494	57.35	88.72	69.8998	71.854	United States	Lloyd-Price et al. Nature (2019)
SRR5936198	14952734	SRS2433109	SRP115494	63.43	88.49	70.8217	72.9666	United States	Lloyd-Price et al. Nature (2019)
SRR5936201	38610172	SRS2433103	SRP115494	20.8	84.87	70.9676	73.4653	United States	Lloyd-Price et al. Nature (2019)
SRR5936204	23170714	SRS2433099	SRP115494	25.23	83.84	69.6652	72.084	United States	Lloyd-Price et al. Nature (2019)
SRR5936212	38385686	SRS2433090	SRP115494	48.84	87.77	72.0329	74.5609	United States	Lloyd-Price et al. Nature (2019)
SRR5936213	20403920	SRS2433088	SRP115494	48.34	89.21	67.5276	70.5451	United States	Lloyd-Price et al. Nature (2019)
SRR5936228	21212682	SRS2433075	SRP115494	68.13	83.96	69.3713	71.3582	United States	Lloyd-Price et al. Nature (2019)
SRR5936229	28192434	SRS2433072	SRP115494	22.63	84.87	68.2368	70.3455	United States	Lloyd-Price et al. Nature (2019)
SRR5936231	23527554	SRS2433073	SRP115494	33.27	87.39	66.1535	68.254	United States	Lloyd-Price et al. Nature (2019)
SRR5936238	26975158	SRS2433069	SRP115494	13.31	84.93	74.6161	77.2641	United States	Lloyd-Price et al. Nature (2019)
SRR5946608	21299326	SRS2440642	SRP115494	49.02	84.14	73.1201	75.8282	United States	Lloyd-Price et al. Nature (2019)
SRR5946609	24974578	SRS2440639	SRP115494	52.57	87.44	65.2102	67.3624	United States	Lloyd-Price et al. Nature (2019)
SRR5946610	25516218	SRS2440638	SRP115494	32.03	86.03	58.8629	68.1589	United States	Lloyd-Price et al. Nature (2019)
SRR5946611	20066398	SRS2440637	SRP115494	51.49	84.9	63.0054	64.7929	United States	Lloyd-Price et al. Nature (2019)
SRR5946612	24259968	SRS2440634	SRP115494	43.61	87.01	65.1331	67.243	United States	Lloyd-Price et al. Nature (2019)
SRR5946618	4632140	SRS2440628	SRP115494	47.64	80.05	65.419	73.1231	United States	Lloyd-Price et al. Nature (2019)
SRR5946622	11787840	SRS2440625	SRP115494	58.08	86.3	64.171	66.0695	United States	Lloyd-Price et al. Nature (2019)
SRR5946623	30350772	SRS2440630	SRP115494	54.15	77.62	72.9285	75.3579	United States	Lloyd-Price et al. Nature (2019)
SRR5946625	16823946	SRS2440624	SRP115494	48.14	88.77	59.7423	61.6781	United States	Lloyd-Price et al. Nature (2019)
SRR5946626	37200952	SRS2440622	SRP115494	27.39	84.66	66.5767	68.5891	United States	Lloyd-Price et al. Nature (2019)
SRR5946628	28279376	SRS2440620	SRP115494	27.05	87.97	73.1019	75.6162	United States	Lloyd-Price et al. Nature (2019)
SRR5946632	12219896	SRS2440616	SRP115494	45.7	87.72	61.4874	63.2834	United States	Lloyd-Price et al. Nature (2019)
SRR5946640	12125712	SRS2440610	SRP115494	43.2	84.89	68.1363	70.6443	United States	Lloyd-Price et al. Nature (2019)
SRR5946644	21674256	SRS2440603	SRP115494	47.03	85.36	63.392	65.2235	United States	Lloyd-Price et al. Nature (2019)
SRR5946645	14870094	SRS2440605	SRP115494	33.23	80.38	67.1398	69.4011	United States	Lloyd-Price et al. Nature (2019)
SRR5946647	4620288	SRS2440604	SRP115494	34.08	84.15	55.1704	71.0002	United States	Lloyd-Price et al. Nature (2019)
SRR5946651	22098450	SRS2440598	SRP115494	25.02	84.23	65.4368	68.2233	United States	Lloyd-Price et al. Nature (2019)
SRR5946652	17470918	SRS2440595	SRP115494	55.54	87.32	72.1509	75.1692	United States	Lloyd-Price et al. Nature (2019)
SRR5946660	17652894	SRS2440588	SRP115494	38.3	83.28	70.3075	72.9199	United States	Lloyd-Price et al. Nature (2019)
SRR5946670	30565704	SRS2440577	SRP115494	65.61	90.24	68.967	70.9647	United States	Lloyd-Price et al. Nature (2019)
SRR5946671	16310188	SRS2440580	SRP115494	32.5	85.41	66.5944	68.5721	United States	Lloyd-Price et al. Nature (2019)
SRR5946672	26609004	SRS2440576	SRP115494	63.06	81.94	64.3328	67.9033	United States	Lloyd-Price et al. Nature (2019)
SRR5946676	23071164	SRS2440571	SRP115494	27.45	82.9	53.6465	65.833	United States	Lloyd-Price et al. Nature (2019)
SRR5946681	19389022	SRS2440567	SRP115494	58.25	79.77	72.9231	75.2899	United States	Lloyd-Price et al. Nature (2019)
SRR5946682	24629086	SRS2440564	SRP115494	26.39	84.26	64.1797	67.0719	United States	Lloyd-Price et al. Nature (2019)
SRR5946684	11262792	SRS2440563	SRP115494	41.49	82.08	69.3323	71.7294	United States	Lloyd-Price et al. Nature (2019)
SRR5946689	18009600	SRS2440559	SRP115494	40.23	87.11	62.3179	64.0239	United States	Lloyd-Price et al. Nature (2019)
SRR5946696	11656338	SRS2440552	SRP115494	24.26	85.31	52.3205	53.4576	United States	Lloyd-Price et al. Nature (2019)
SRR5946701	34036982	SRS2440547	SRP115494	74.4	90.36	69.2867	71.1418	United States	Lloyd-Price et al. Nature (2019)
SRR5946704	20902280	SRS2440544	SRP115494	37.64	84.04	70.5726	73.6914	United States	Lloyd-Price et al. Nature (2019)
SRR5946707	20487812	SRS2440541	SRP115494	53.24	84.96	64.1687	66.0413	United States	Lloyd-Price et al. Nature (2019)
SRR5946708	24357964	SRS2440540	SRP115494	44.01	84.45	63.3662	65.7339	United States	Lloyd-Price et al. Nature (2019)
SRR5946711	14528942	SRS2440536	SRP115494	39.43	89.27	59.6563	61.3479	United States	Lloyd-Price et al. Nature (2019)
SRR5946712	21284906	SRS2440537	SRP115494	36.24	64.99	56.6125	58.2886	United States	Lloyd-Price et al. Nature (2019)
SRR5946713	14053054	SRS2440535	SRP115494	50.33	81.74	56.4095	59.4106	United States	Lloyd-Price et al. Nature (2019)
SRR5946723	14363660	SRS2440524	SRP115494	54.02	85.69	63.4013	65.4354	United States	Lloyd-Price et al. Nature (2019)
SRR5946725	27556652	SRS2440523	SRP115494	61.48	82.01	63.8539	67.1997	United States	Lloyd-Price et al. Nature (2019)
SRR5946729	25971412	SRS2440518	SRP115494	15.86	84.32	63.6735	65.3527	United States	Lloyd-Price et al. Nature (2019)
SRR5946730	26186070	SRS2440519	SRP115494	52.97	89.14	59.4054	61.1802	United States	Lloyd-Price et al. Nature (2019)
SRR5946731	16491768	SRS2440517	SRP115494	51.14	86.19	59.5992	61.5497	United States	Lloyd-Price et al. Nature (2019)
SRR5946735	8592118	SRS2440515	SRP115494	29.83	86.9	58.2527	61.9889	United States	Lloyd-Price et al. Nature (2019)
SRR5946737	38823348	SRS2440511	SRP115494	48.41	79.1	59.7805	66.4071	United States	Lloyd-Price et al. Nature (2019)
SRR5946740	12557168	SRS2440509	SRP115494	53.33	87.46	71.4033	74.0625	United States	Lloyd-Price et al. Nature (2019)
SRR5946746	13591902	SRS2440502	SRP115494	45.22	88.08	62.6009	64.5063	United States	Lloyd-Price et al. Nature (2019)
SRR5946747	39470160	SRS2440501	SRP115494	31.28	83.98	69.8237	72.2155	United States	Lloyd-Price et al. Nature (2019)
SRR5946748	21532834	SRS2440498	SRP115494	45.7	87.36	64.2108	66.1352	United States	Lloyd-Price et al. Nature (2019)
SRR5946751	19301298	SRS2440499	SRP115494	54.85	70.36	64.6767	66.9608	United States	Lloyd-Price et al. Nature (2019)
SRR5946760	38140158	SRS2440489	SRP115494	25.13	81.83	67.4946	69.6293	United States	Lloyd-Price et al. Nature (2019)
SRR5946762	22896622	SRS2440486	SRP115494	59.52	80.29	65.9412	69.1031	United States	Lloyd-Price et al. Nature (2019)
SRR5946772	8357448	SRS2440477	SRP115494	59.27	88.12	72.8918	77.0814	United States	Lloyd-Price et al. Nature (2019)
SRR5946776	37056090	SRS2440472	SRP115494	28.83	84.08	68.804	71.066	United States	Lloyd-Price et al. Nature (2019)
SRR5946777	28460954	SRS2440470	SRP115494	29.11	84.9	69.1436	71.4494	United States	Lloyd-Price et al. Nature (2019)
SRR5946779	15022212	SRS2440469	SRP115494	39.61	84.37	60.6565	62.4004	United States	Lloyd-Price et al. Nature (2019)
SRR5946780	17342706	SRS2440466	SRP115494	43.59	84.73	71.4766	74.028	United States	Lloyd-Price et al. Nature (2019)
SRR5946787	28127638	SRS2440460	SRP115494	27.45	83.65	68.963	71.067	United States	Lloyd-Price et al. Nature (2019)
SRR5946788	18885092	SRS2440459	SRP115494	39.96	83.54	68.9249	71.4415	United States	Lloyd-Price et al. Nature (2019)
SRR5946791	30626130	SRS2440461	SRP115494	29.85	86.65	68.2846	70.4589	United States	Lloyd-Price et al. Nature (2019)
SRR5946800	26926812	SRS2440838	SRP115494	25.19	86.21	74.2274	76.8629	United States	Lloyd-Price et al. Nature (2019)
SRR5946803	15675702	SRS2440836	SRP115494	20.81	72.49	63.662	65.3117	United States	Lloyd-Price et al. Nature (2019)
SRR5946806	11954316	SRS2440830	SRP115494	32.73	85.79	60.4805	71.6178	United States	Lloyd-Price et al. Nature (2019)
SRR5946808	15457348	SRS2440828	SRP115494	62.85	90.4	61.6461	63.0947	United States	Lloyd-Price et al. Nature (2019)
SRR5946815	32809910	SRS2440818	SRP115494	40.85	84.47	60.7296	62.7726	United States	Lloyd-Price et al. Nature (2019)
SRR5946817	27647032	SRS2440814	SRP115494	26.37	84.08	70.7979	72.9822	United States	Lloyd-Price et al. Nature (2019)
SRR5946818	29599754	SRS2440820	SRP115494	25.82	80.89	66.0566	68.7312	United States	Lloyd-Price et al. Nature (2019)
SRR5946825	20535138	SRS2440808	SRP115494	55.98	83.84	59.255	62.0475	United States	Lloyd-Price et al. Nature (2019)
SRR5946828	28354274	SRS2440807	SRP115494	21.29	84.23	67.0726	69.2529	United States	Lloyd-Price et al. Nature (2019)
SRR5946829	20202086	SRS2440806	SRP115494	48.08	79.52	58.1337	62.7856	United States	Lloyd-Price et al. Nature (2019)
SRR5946831	24651406	SRS2440803	SRP115494	45.68	85.68	63.7215	65.689	United States	Lloyd-Price et al. Nature (2019)
SRR5946834	19701602	SRS2440804	SRP115494	48.97	85.15	64.6391	66.9544	United States	Lloyd-Price et al. Nature (2019)
SRR5946844	17407622	SRS2440791	SRP115494	46.9	89.23	69.1901	72.0024	United States	Lloyd-Price et al. Nature (2019)
SRR5946846	19340864	SRS2440790	SRP115494	56.51	87.44	73.6358	76.5352	United States	Lloyd-Price et al. Nature (2019)
SRR5946847	35407446	SRS2440787	SRP115494	35.2	85.86	67.1732	69.4292	United States	Lloyd-Price et al. Nature (2019)
SRR5946851	25877864	SRS2440785	SRP115494	53.27	82.84	72.4824	74.8454	United States	Lloyd-Price et al. Nature (2019)
SRR5946857	33190652	SRS2440778	SRP115494	48.42	86.65	70.4782	72.9848	United States	Lloyd-Price et al. Nature (2019)
SRR5946861	21228840	SRS2440773	SRP115494	52.94	83.66	70.08	72.4952	United States	Lloyd-Price et al. Nature (2019)
SRR5946866	12127896	SRS2440772	SRP115494	51.94	89.85	57.4436	59.4508	United States	Lloyd-Price et al. Nature (2019)
SRR5946867	38030726	SRS2440768	SRP115494	32.08	85.24	70.8121	73.1005	United States	Lloyd-Price et al. Nature (2019)
SRR5946868	12238980	SRS2440765	SRP115494	50.27	84.11	69.0841	71.322	United States	Lloyd-Price et al. Nature (2019)
SRR5946870	10457502	SRS2440766	SRP115494	39.9	85.7	58.7672	60.5449	United States	Lloyd-Price et al. Nature (2019)
SRR5946874	21145468	SRS2440763	SRP115494	63.34	86.55	65.4055	67.1478	United States	Lloyd-Price et al. Nature (2019)
SRR5946876	43685782	SRS2440758	SRP115494	27.64	84.27	66.0125	67.9977	United States	Lloyd-Price et al. Nature (2019)
SRR5946880	24061864	SRS2440752	SRP115494	32.96	84.37	66.8192	69.1115	United States	Lloyd-Price et al. Nature (2019)
SRR5946889	28749522	SRS2440745	SRP115494	44.15	89.32	61.92	63.6561	United States	Lloyd-Price et al. Nature (2019)
SRR5946891	23496838	SRS2440741	SRP115494	53.81	89.27	65.8577	67.807	United States	Lloyd-Price et al. Nature (2019)
SRR5946895	15065610	SRS2440740	SRP115494	18.94	68.2	61.3416	63.531	United States	Lloyd-Price et al. Nature (2019)
SRR5946896	8926406	SRS2440738	SRP115494	39.78	87.18	61.7395	70.725	United States	Lloyd-Price et al. Nature (2019)
SRR5946905	31505590	SRS2440729	SRP115494	43.68	88.62	64.6883	66.6658	United States	Lloyd-Price et al. Nature (2019)
SRR5946911	24446304	SRS2440721	SRP115494	37.37	87.39	70.1099	73.1304	United States	Lloyd-Price et al. Nature (2019)
SRR5946916	19383730	SRS2440719	SRP115494	55.06	86.92	67.1792	69.1568	United States	Lloyd-Price et al. Nature (2019)
SRR5946920	12868408	SRS2440712	SRP115494	41.07	87.84	62.8979	65.2201	United States	Lloyd-Price et al. Nature (2019)
SRR5946921	28361934	SRS2440711	SRP115494	29.96	84.93	68.9618	71.1967	United States	Lloyd-Price et al. Nature (2019)
SRR5946923	26597780	SRS2440714	SRP115494	44.27	89.39	65.863	67.8208	United States	Lloyd-Price et al. Nature (2019)
SRR5946924	31989722	SRS2440713	SRP115494	39.19	87.9	67.3359	69.3056	United States	Lloyd-Price et al. Nature (2019)
SRR5946925	27193540	SRS2440710	SRP115494	54.09	84.94	63.6074	65.4059	United States	Lloyd-Price et al. Nature (2019)
SRR5946930	29915126	SRS2440708	SRP115494	30.85	85.82	68.9314	71.0829	United States	Lloyd-Price et al. Nature (2019)
SRR5946931	32363346	SRS2440706	SRP115494	28.36	84.04	68.8799	71.2296	United States	Lloyd-Price et al. Nature (2019)
SRR5946937	11915954	SRS2440698	SRP115494	49.88	83.52	61.2652	63.7983	United States	Lloyd-Price et al. Nature (2019)
SRR5946946	23115144	SRS2440686	SRP115494	40.88	83.01	70.0904	72.6223	United States	Lloyd-Price et al. Nature (2019)
SRR5946947	17836026	SRS2440692	SRP115494	45.59	86.97	64.1498	66.2006	United States	Lloyd-Price et al. Nature (2019)
SRR5946952	13905954	SRS2440682	SRP115494	55.69	89.51	61.6693	63.7399	United States	Lloyd-Price et al. Nature (2019)
SRR5946954	18568570	SRS2440681	SRP115494	36.65	90.01	61.2991	63.4532	United States	Lloyd-Price et al. Nature (2019)
SRR5946955	29326386	SRS2440680	SRP115494	52.22	88.95	69.0478	71.1924	United States	Lloyd-Price et al. Nature (2019)
SRR5946958	24009468	SRS2440677	SRP115494	44.3	89.47	69.4261	71.8639	United States	Lloyd-Price et al. Nature (2019)
SRR5946959	25618778	SRS2440676	SRP115494	28.61	83.95	65.1114	67.1724	United States	Lloyd-Price et al. Nature (2019)
SRR5946966	19079230	SRS2440670	SRP115494	25.4	85.27	63.3848	65.3844	United States	Lloyd-Price et al. Nature (2019)
SRR5946967	12024626	SRS2440668	SRP115494	19.87	84.18	73.4558	76.064	United States	Lloyd-Price et al. Nature (2019)
SRR5946969	31706876	SRS2440665	SRP115494	47.76	89.28	67.2297	69.281	United States	Lloyd-Price et al. Nature (2019)
SRR5946970	16333074	SRS2440667	SRP115494	33.2	84.77	54.1016	62.7186	United States	Lloyd-Price et al. Nature (2019)
SRR5946971	23422406	SRS2440664	SRP115494	23.45	75.61	59.7901	61.8024	United States	Lloyd-Price et al. Nature (2019)
SRR5946974	11964688	SRS2440660	SRP115494	39.21	89.62	64.3399	66.4987	United States	Lloyd-Price et al. Nature (2019)
SRR5946981	28048592	SRS2440654	SRP115494	29.43	81.94	64.8402	68.1353	United States	Lloyd-Price et al. Nature (2019)
SRR5946985	39715166	SRS2440650	SRP115494	29.66	83.26	68.2155	70.419	United States	Lloyd-Price et al. Nature (2019)
SRR5946987	16504304	SRS2440648	SRP115494	37.58	87.76	66.7919	68.8272	United States	Lloyd-Price et al. Nature (2019)
SRR5946988	18239306	SRS2440644	SRP115494	64.54	86.73	62.1247	63.768	United States	Lloyd-Price et al. Nature (2019)
SRR5946989	30807438	SRS2440647	SRP115494	30.18	78.65	65.329	67.4748	United States	Lloyd-Price et al. Nature (2019)
SRR5946992	18347932	SRS2440952	SRP115494	24.07	81.79	62.0275	63.6975	United States	Lloyd-Price et al. Nature (2019)
SRR5946993	46810510	SRS2440951	SRP115494	33.35	80.44	66.3372	68.6811	United States	Lloyd-Price et al. Nature (2019)
SRR5947000	37078258	SRS2440943	SRP115494	57.65	79.31	69.5103	71.6793	United States	Lloyd-Price et al. Nature (2019)
SRR5947002	16776002	SRS2440944	SRP115494	60.77	87.17	71.6658	74.5628	United States	Lloyd-Price et al. Nature (2019)
SRR5947004	20267040	SRS2440939	SRP115494	40.82	89.35	61.9196	63.9606	United States	Lloyd-Price et al. Nature (2019)
SRR5947012	11816646	SRS2440933	SRP115494	54.72	74.17	69.7939	72.0417	United States	Lloyd-Price et al. Nature (2019)
SRR5947017	28929448	SRS2440927	SRP115494	44.09	88.48	66.9547	69.0421	United States	Lloyd-Price et al. Nature (2019)
SRR5947019	25296026	SRS2440926	SRP115494	53.55	85.75	67.6005	69.8566	United States	Lloyd-Price et al. Nature (2019)
SRR5947022	12406996	SRS2440920	SRP115494	64.11	90.66	68.98	71.285	United States	Lloyd-Price et al. Nature (2019)
SRR5947024	25817570	SRS2440924	SRP115494	27.16	83.51	66.1513	68.3937	United States	Lloyd-Price et al. Nature (2019)
SRR5947027	16820324	SRS2440914	SRP115494	47.74	89.43	61.0922	62.949	United States	Lloyd-Price et al. Nature (2019)
SRR5947028	34735340	SRS2440917	SRP115494	29.12	86.02	70.721	74.2533	United States	Lloyd-Price et al. Nature (2019)
SRR5947029	23523338	SRS2440916	SRP115494	61.61	90.65	70.8985	72.573	United States	Lloyd-Price et al. Nature (2019)
SRR5947031	14392146	SRS2440915	SRP115494	47.73	89.19	64.6143	66.5525	United States	Lloyd-Price et al. Nature (2019)
SRR5947032	11545776	SRS2440912	SRP115494	40.33	88.43	69.4091	72.1238	United States	Lloyd-Price et al. Nature (2019)
SRR5947035	11304070	SRS2440909	SRP115494	29.01	86.4	57.3764	74.2587	United States	Lloyd-Price et al. Nature (2019)
SRR5947041	18319016	SRS2440904	SRP115494	48.17	87.12	65.0128	67.0737	United States	Lloyd-Price et al. Nature (2019)
SRR5947045	28192094	SRS2440897	SRP115494	46.7	88.45	65.6629	67.7881	United States	Lloyd-Price et al. Nature (2019)
SRR5947048	14937440	SRS2440895	SRP115494	36.87	87.63	64.0237	66.3155	United States	Lloyd-Price et al. Nature (2019)
SRR5947052	18627940	SRS2440892	SRP115494	49.28	89.4	63.8019	65.5279	United States	Lloyd-Price et al. Nature (2019)
SRR5947057	27824952	SRS2440885	SRP115494	42.24	87.62	67.434	69.4227	United States	Lloyd-Price et al. Nature (2019)
SRR5947061	9735928	SRS2440882	SRP115494	38.64	79.94	63.999	70.3162	United States	Lloyd-Price et al. Nature (2019)
SRR5947069	10509554	SRS2440875	SRP115494	39.46	87.43	60.8227	62.2324	United States	Lloyd-Price et al. Nature (2019)
SRR5947070	24265460	SRS2440873	SRP115494	44.67	79.15	59.1385	65.6579	United States	Lloyd-Price et al. Nature (2019)
SRR5947072	29963208	SRS2440872	SRP115494	40.59	88.97	63.7593	65.4862	United States	Lloyd-Price et al. Nature (2019)
SRR5947077	20251114	SRS2440869	SRP115494	35.8	85.18	56.6038	61.4505	United States	Lloyd-Price et al. Nature (2019)
SRR5947081	34979042	SRS2440861	SRP115494	32.94	85.29	66.0586	67.6577	United States	Lloyd-Price et al. Nature (2019)
SRR5947097	31252896	SRS2440847	SRP115494	53.11	84.63	71.9963	74.2513	United States	Lloyd-Price et al. Nature (2019)
SRR5947101	24343488	SRS2440843	SRP115494	56.14	86.65	66.3573	68.3023	United States	Lloyd-Price et al. Nature (2019)
SRR5947104	20180212	SRS2440841	SRP115494	46.77	88.85	63.3853	65.1854	United States	Lloyd-Price et al. Nature (2019)
SRR5950487	17317552	SRS2444373	SRP115494	41.77	84.56	61.4644	63.2467	United States	Lloyd-Price et al. Nature (2019)
SRR5950489	19681150	SRS2444371	SRP115494	47.65	89.26	62.2034	64.0599	United States	Lloyd-Price et al. Nature (2019)
SRR5950490	20191720	SRS2444370	SRP115494	24.61	86.67	72.5686	75.5286	United States	Lloyd-Price et al. Nature (2019)
SRR5950491	21234930	SRS2444368	SRP115494	42.81	89.72	69.1509	71.6268	United States	Lloyd-Price et al. Nature (2019)
SRR5950498	19547158	SRS2444362	SRP115494	43.74	81.72	65.3223	67.5192	United States	Lloyd-Price et al. Nature (2019)
SRR5950500	18661066	SRS2444359	SRP115494	42.72	86.73	62.1219	64.3698	United States	Lloyd-Price et al. Nature (2019)
SRR5950503	23798004	SRS2444357	SRP115494	36.85	84.04	67.2063	69.4172	United States	Lloyd-Price et al. Nature (2019)
SRR5950506	25990194	SRS2444354	SRP115494	63.04	90.84	75.3285	77.6334	United States	Lloyd-Price et al. Nature (2019)
SRR5950507	14417532	SRS2444352	SRP115494	44.16	85.6	72.9776	75.8793	United States	Lloyd-Price et al. Nature (2019)
SRR5950511	18438418	SRS2444349	SRP115494	48.2	85.86	71.6813	74.2051	United States	Lloyd-Price et al. Nature (2019)
SRR5950512	19409882	SRS2444348	SRP115494	39.55	89.83	65.7107	67.7326	United States	Lloyd-Price et al. Nature (2019)
SRR5950515	18910746	SRS2444345	SRP115494	46.77	89.23	62.6684	64.4143	United States	Lloyd-Price et al. Nature (2019)
SRR5950518	14445332	SRS2444344	SRP115494	53.59	87.63	64.0327	66.5747	United States	Lloyd-Price et al. Nature (2019)
SRR5950519	12075132	SRS2444340	SRP115494	38.17	87.17	60.2726	61.9677	United States	Lloyd-Price et al. Nature (2019)
SRR5950520	29364418	SRS2444341	SRP115494	28.79	85.55	66.3943	68.3888	United States	Lloyd-Price et al. Nature (2019)
SRR5950522	26731914	SRS2444338	SRP115494	46.54	80.5	63.5527	66.025	United States	Lloyd-Price et al. Nature (2019)
SRR5950524	20541960	SRS2444335	SRP115494	60.14	86.26	70.5271	72.6184	United States	Lloyd-Price et al. Nature (2019)
SRR5950528	28145956	SRS2444332	SRP115494	48.78	88.29	65.5743	67.8776	United States	Lloyd-Price et al. Nature (2019)
SRR5950531	22948352	SRS2444328	SRP115494	32.76	88.1	66.0894	68.1139	United States	Lloyd-Price et al. Nature (2019)
SRR5950543	17508410	SRS2444317	SRP115494	24.38	85.09	68.4564	71.0255	United States	Lloyd-Price et al. Nature (2019)
SRR5950545	17300100	SRS2444314	SRP115494	43.07	89.74	63.9273	65.8312	United States	Lloyd-Price et al. Nature (2019)
SRR5950547	23645436	SRS2444312	SRP115494	26.35	85.65	73.5241	76.069	United States	Lloyd-Price et al. Nature (2019)
SRR5950549	22601712	SRS2444310	SRP115494	75.18	90.92	70.1532	72.0292	United States	Lloyd-Price et al. Nature (2019)
SRR5950550	17723944	SRS2444313	SRP115494	50.43	86.31	71.661	74.3333	United States	Lloyd-Price et al. Nature (2019)
SRR5950559	20919116	SRS2444301	SRP115494	39.59	89.78	63.624	65.3546	United States	Lloyd-Price et al. Nature (2019)
SRR5950561	18003638	SRS2444299	SRP115494	46.27	89.06	60.9676	62.7573	United States	Lloyd-Price et al. Nature (2019)
SRR5950562	13940622	SRS2444298	SRP115494	32.11	84.97	62.5246	64.2594	United States	Lloyd-Price et al. Nature (2019)
SRR5950563	18520108	SRS2444296	SRP115494	57.39	89.98	66.2597	68.4915	United States	Lloyd-Price et al. Nature (2019)
SRR5950571	10929848	SRS2444289	SRP115494	32.74	84.77	68.7	70.911	United States	Lloyd-Price et al. Nature (2019)
SRR5950581	16171854	SRS2444279	SRP115494	41.09	89.54	64.7793	66.5959	United States	Lloyd-Price et al. Nature (2019)
SRR5950582	18379392	SRS2444278	SRP115494	45.89	85.53	67.1942	69.6307	United States	Lloyd-Price et al. Nature (2019)
SRR5950584	19190660	SRS2444276	SRP115494	73.9	89.93	67.879	69.4177	United States	Lloyd-Price et al. Nature (2019)
SRR5950592	16150384	SRS2444268	SRP115494	38.76	86.33	61.1264	63.5787	United States	Lloyd-Price et al. Nature (2019)
SRR5950593	20138740	SRS2444267	SRP115494	49.87	79.69	56.2541	60.574	United States	Lloyd-Price et al. Nature (2019)
SRR5950594	18887420	SRS2444266	SRP115494	52.59	88.17	67.4411	69.5306	United States	Lloyd-Price et al. Nature (2019)
SRR5950598	24202938	SRS2444262	SRP115494	56.99	89.82	62.9567	64.6499	United States	Lloyd-Price et al. Nature (2019)
SRR5950602	20530298	SRS2444257	SRP115494	63.87	89.94	64.5157	66.2004	United States	Lloyd-Price et al. Nature (2019)
SRR5950603	23262912	SRS2444258	SRP115494	50.55	86.13	61.5507	63.5655	United States	Lloyd-Price et al. Nature (2019)
SRR5950605	39693948	SRS2444255	SRP115494	41.31	82.91	66.659	69.1002	United States	Lloyd-Price et al. Nature (2019)
SRR5950621	17672774	SRS2444239	SRP115494	37.44	90.06	75.4503	79.3034	United States	Lloyd-Price et al. Nature (2019)
SRR5950628	26453470	SRS2444230	SRP115494	33.51	84.69	61.094	62.6559	United States	Lloyd-Price et al. Nature (2019)
SRR5950634	11752176	SRS2444224	SRP115494	40.44	85.52	58.0271	59.7766	United States	Lloyd-Price et al. Nature (2019)
SRR5950638	17379560	SRS2444225	SRP115494	62.32	85.32	64.9715	66.8112	United States	Lloyd-Price et al. Nature (2019)
SRR5950642	15957404	SRS2444218	SRP115494	42.54	86.43	73.0985	75.8141	United States	Lloyd-Price et al. Nature (2019)
SRR5950646	19490716	SRS2444217	SRP115494	64.77	86.47	61.6931	63.3255	United States	Lloyd-Price et al. Nature (2019)
SRR5950648	24029358	SRS2444212	SRP115494	44.8	84.18	70.2243	72.6608	United States	Lloyd-Price et al. Nature (2019)
SRR5950649	23911760	SRS2444211	SRP115494	42.65	87.2	69.2153	71.6943	United States	Lloyd-Price et al. Nature (2019)
SRR5950652	15672832	SRS2444207	SRP115494	21.71	71	57.1712	58.6386	United States	Lloyd-Price et al. Nature (2019)
SRR5950654	9166658	SRS2444209	SRP115494	28.3	83.2	55.2496	67.7845	United States	Lloyd-Price et al. Nature (2019)
SRR5950658	16621646	SRS2444202	SRP115494	53.89	89.45	61.2237	63.4412	United States	Lloyd-Price et al. Nature (2019)
SRR5950660	17369188	SRS2444199	SRP115494	38.15	88.46	63.0364	64.8164	United States	Lloyd-Price et al. Nature (2019)
SRR5950664	13750106	SRS2444196	SRP115494	45.47	89.74	64.7676	67.6233	United States	Lloyd-Price et al. Nature (2019)
SRR5950673	29893438	SRS2444187	SRP115494	43.41	85.36	68.4384	70.8625	United States	Lloyd-Price et al. Nature (2019)
SRR5950686	26565462	SRS2444484	SRP115494	30.32	84.19	67.5334	71.1574	United States	Lloyd-Price et al. Nature (2019)
SRR5950689	19250246	SRS2444482	SRP115494	56.34	85.65	63.0758	64.9293	United States	Lloyd-Price et al. Nature (2019)
SRR5950690	26358736	SRS2444480	SRP115494	37.36	85.87	66.5735	68.3584	United States	Lloyd-Price et al. Nature (2019)
SRR5950693	22250338	SRS2444481	SRP115494	47.9	89.39	67.966	70.1658	United States	Lloyd-Price et al. Nature (2019)
SRR5950696	12666938	SRS2444475	SRP115494	47.15	79.38	53.1261	54.6828	United States	Lloyd-Price et al. Nature (2019)
SRR5950697	9394286	SRS2444474	SRP115494	40.61	89.84	53.1028	54.6647	United States	Lloyd-Price et al. Nature (2019)
SRR5950699	16399404	SRS2444471	SRP115494	41.21	88.45	61.5628	63.404	United States	Lloyd-Price et al. Nature (2019)
SRR5950702	20891472	SRS2444469	SRP115494	35.29	85.44	59.3072	61.4659	United States	Lloyd-Price et al. Nature (2019)
SRR5950704	18972502	SRS2444466	SRP115494	42.76	79.46	66.6429	68.918	United States	Lloyd-Price et al. Nature (2019)
SRR5950706	13745080	SRS2444464	SRP115494	37.87	89.61	61.7274	63.559	United States	Lloyd-Price et al. Nature (2019)
SRR5950708	28060454	SRS2444462	SRP115494	38.25	84.18	62.8193	65.2317	United States	Lloyd-Price et al. Nature (2019)
SRR5950711	22442068	SRS2444461	SRP115494	46.98	89.26	65.3898	67.3342	United States	Lloyd-Price et al. Nature (2019)
SRR5950715	25053384	SRS2444454	SRP115494	19.79	84	64.1697	65.8943	United States	Lloyd-Price et al. Nature (2019)
SRR5950717	25856224	SRS2444458	SRP115494	49.09	85.9	67.4265	70.4694	United States	Lloyd-Price et al. Nature (2019)
SRR5950718	28922156	SRS2444453	SRP115494	48.81	86.03	64.7742	66.5731	United States	Lloyd-Price et al. Nature (2019)
SRR5950719	13546252	SRS2444452	SRP115494	55.62	85.62	64.9571	66.9145	United States	Lloyd-Price et al. Nature (2019)
SRR5950726	19743528	SRS2444445	SRP115494	57.78	81.98	59.3467	62.7705	United States	Lloyd-Price et al. Nature (2019)
SRR5950727	30138102	SRS2444444	SRP115494	45.46	79.07	59.516	66.3911	United States	Lloyd-Price et al. Nature (2019)
SRR5950729	40656344	SRS2444442	SRP115494	50.14	88.53	70.4449	72.9675	United States	Lloyd-Price et al. Nature (2019)
SRR5950733	18713448	SRS2444443	SRP115494	18.84	64.37	56.1222	57.6558	United States	Lloyd-Price et al. Nature (2019)
SRR5950735	20846010	SRS2444436	SRP115494	75.9	90.24	60.1383	61.6275	United States	Lloyd-Price et al. Nature (2019)
SRR5950740	22022576	SRS2444431	SRP115494	38.93	86.04	62.9687	65.4031	United States	Lloyd-Price et al. Nature (2019)
SRR5950745	30182088	SRS2444426	SRP115494	41.71	88.97	70.3867	72.9318	United States	Lloyd-Price et al. Nature (2019)
SRR5950747	17567566	SRS2444423	SRP115494	39.93	90.29	65.6877	67.8807	United States	Lloyd-Price et al. Nature (2019)
SRR5950752	26601552	SRS2444419	SRP115494	42.03	81.8	67.5958	70.2803	United States	Lloyd-Price et al. Nature (2019)
SRR5950753	19676198	SRS2444418	SRP115494	35.2	84.57	60.295	62.0525	United States	Lloyd-Price et al. Nature (2019)
SRR5950759	19048852	SRS2444412	SRP115494	27.97	84.13	65.6897	68.7629	United States	Lloyd-Price et al. Nature (2019)
SRR5950769	29377114	SRS2444402	SRP115494	59.87	85.32	68.9775	71.2994	United States	Lloyd-Price et al. Nature (2019)
SRR5950777	22723958	SRS2444395	SRP115494	21.5	83.81	70.6926	73.2215	United States	Lloyd-Price et al. Nature (2019)
SRR5950783	20230564	SRS2444389	SRP115494	60.24	89.3	61.8152	63.7448	United States	Lloyd-Price et al. Nature (2019)
SRR5950784	24978620	SRS2444388	SRP115494	51.36	86.19	57.305	59.1574	United States	Lloyd-Price et al. Nature (2019)
SRR5950791	22872216	SRS2444379	SRP115494	34.74	81.53	64.3448	66.5695	United States	Lloyd-Price et al. Nature (2019)
SRR5962882	28946222	SRS2455624	SRP115494	45.42	87.2	64.0703	65.9737	United States	Lloyd-Price et al. Nature (2019)
SRR5962883	22487252	SRS2455622	SRP115494	22.99	83.45	59.1312	60.9735	United States	Lloyd-Price et al. Nature (2019)
SRR5962893	24810254	SRS2455612	SRP115494	46.79	91.05	73.0922	76.3125	United States	Lloyd-Price et al. Nature (2019)
SRR5962896	22138076	SRS2455608	SRP115494	24.52	85.09	71.9758	74.6106	United States	Lloyd-Price et al. Nature (2019)
SRR5962902	21506982	SRS2455602	SRP115494	54.09	81.75	66.7009	72.2289	United States	Lloyd-Price et al. Nature (2019)
SRR5962904	25516218	SRS2455601	SRP115494	32.03	86.03	58.8629	68.1589	United States	Lloyd-Price et al. Nature (2019)
SRR5962906	15858198	SRS2455598	SRP115494	24.69	84.93	68.5826	70.8166	United States	Lloyd-Price et al. Nature (2019)
SRR6915092	28747288	SRS3104972	SRP136711	22.94	83.11	73.1547	78.263	Italy	Thomas et al. Nature Medicine (2019)
SRR6915100	76685060	SRS3104963	SRP136711	57.07	90.02	80.1095	82.8567	Italy	Thomas et al. Nature Medicine (2019)
SRR6915106	34190636	SRS3104958	SRP136711	50.54	87.91	79.8006	83.7962	Italy	Thomas et al. Nature Medicine (2019)
SRR6915108	33383338	SRS3104957	SRP136711	32.79	89.1	80.5384	83.5101	Italy	Thomas et al. Nature Medicine (2019)
SRR6915110	26043882	SRS3104951	SRP136711	35.43	90.05	81.7168	84.6096	Italy	Thomas et al. Nature Medicine (2019)
SRR6915111	70204282	SRS3104953	SRP136711	58.67	89.98	82.6204	85.6956	Italy	Thomas et al. Nature Medicine (2019)
SRR6915112	41584388	SRS3104954	SRP136711	37.82	88.91	80.372	84.3796	Italy	Thomas et al. Nature Medicine (2019)
SRR6915113	127219754	SRS3104952	SRP136711	50.35	90.97	75.587	79.4143	Italy	Thomas et al. Nature Medicine (2019)
SRR6915114	32001626	SRS3104948	SRP136711	39.82	89.41	80.469	83.7242	Italy	Thomas et al. Nature Medicine (2019)
SRR6915116	38965898	SRS3104950	SRP136711	19.93	87.61	76.7165	80.5669	Italy	Thomas et al. Nature Medicine (2019)
SRR6915117	46158304	SRS3104949	SRP136711	41.44	89.35	80.0362	83.2697	Italy	Thomas et al. Nature Medicine (2019)
SRR6915122	179477878	SRS3104974	SRP136711	43.55	86.08	80.7394	83.9952	Italy	Thomas et al. Nature Medicine (2019)
SRR6915126	78537544	SRS3104937	SRP136711	39.28	89.22	79.21	82.6756	Italy	Thomas et al. Nature Medicine (2019)
SRR6915131	87186688	SRS3104934	SRP136711	40.14	89.95	80.3017	83.7132	Italy	Thomas et al. Nature Medicine (2019)
SRR6915134	43827656	SRS3104931	SRP136711	30.99	88.12	79.4447	82.8541	Italy	Thomas et al. Nature Medicine (2019)
SRR6915144	53187588	SRS3104921	SRP136711	32.11	80.17	77.7102	81.924	Italy	Thomas et al. Nature Medicine (2019)
SRR6915145	32887676	SRS3104919	SRP136711	21.33	87.83	79.2832	82.6653	Italy	Thomas et al. Nature Medicine (2019)
SRR6915148	9682028	SRS3104917	SRP136711	25.1	89.6	80.2203	84.1165	Italy	Thomas et al. Nature Medicine (2019)
SRR6915149	33601674	SRS3104916	SRP136711	32.36	84.29	77.0263	80.629	Italy	Thomas et al. Nature Medicine (2019)
SRR6915164	35735624	SRS3104901	SRP136711	30.91	87.31	80.8344	84.2231	Italy	Thomas et al. Nature Medicine (2019)
SRR6915165	22150434	SRS3104900	SRP136711	15.5	85.84	78.5884	82.5852	Italy	Thomas et al. Nature Medicine (2019)
SRR6915167	22056770	SRS3104898	SRP136711	45.36	89.37	81.777	85.3044	Italy	Thomas et al. Nature Medicine (2019)
SRR6915168	26460176	SRS3104897	SRP136711	29.44	79.36	69.1755	75.1938	Italy	Thomas et al. Nature Medicine (2019)
SRR6915169	22789236	SRS3104896	SRP136711	36.65	88.74	79.6901	83.7932	Italy	Thomas et al. Nature Medicine (2019)
SRR6915170	28806718	SRS3104895	SRP136711	39.93	89.61	80.8961	84.3138	Italy	Thomas et al. Nature Medicine (2019)
SRR6915171	35869538	SRS3104894	SRP136711	42.22	90.38	82.9341	85.89	Italy	Thomas et al. Nature Medicine (2019)
SRR6915172	54592810	SRS3104893	SRP136711	46.71	89.92	80.0743	84.4475	Italy	Thomas et al. Nature Medicine (2019)
SRR6915173	24751116	SRS3104892	SRP136711	40.44	88.62	80.6	83.8486	Italy	Thomas et al. Nature Medicine (2019)
SRR6915174	33747354	SRS3104891	SRP136711	36.14	86.59	79.7671	84.102	Italy	Thomas et al. Nature Medicine (2019)
SRR6915175	36062652	SRS3104890	SRP136711	27.24	88.09	79.7043	82.8377	Italy	Thomas et al. Nature Medicine (2019)
SRR6915176	23120070	SRS3104889	SRP136711	24.62	86.17	79.6587	82.7897	Italy	Thomas et al. Nature Medicine (2019)
SRR6915186	55507826	SRS3104879	SRP136711	28.78	89	79.9428	83.5139	Italy	Thomas et al. Nature Medicine (2019)
SRR6915187	17195736	SRS3104878	SRP136711	41.1	89.56	80.5106	84.6206	Italy	Thomas et al. Nature Medicine (2019)
SRR6915189	75399554	SRS3104876	SRP136711	41.71	91.37	81.6344	85.7156	Italy	Thomas et al. Nature Medicine (2019)
SRR6915191	21193388	SRS3104874	SRP136711	21.81	89.27	80.2551	83.8307	Italy	Thomas et al. Nature Medicine (2019)
SRR6915192	56705122	SRS3104873	SRP136711	40.18	91.21	81.6021	85.385	Italy	Thomas et al. Nature Medicine (2019)
SRR6915193	24336644	SRS3104872	SRP136711	39.59	91.29	81.8672	85.756	Italy	Thomas et al. Nature Medicine (2019)
SRR6915194	22381646	SRS3104871	SRP136711	54.93	91.15	82.5463	85.9737	Italy	Thomas et al. Nature Medicine (2019)
SRR6915196	37819912	SRS3104870	SRP136711	36.09	88.96	80.868	84.0922	Italy	Thomas et al. Nature Medicine (2019)
SRR6915197	38745644	SRS3104868	SRP136711	29.37	87.55	78.6487	82.9135	Italy	Thomas et al. Nature Medicine (2019)
SRR6915198	20837680	SRS3104866	SRP136711	34.21	87.82	77.9613	82.3252	Italy	Thomas et al. Nature Medicine (2019)
SRR6915199	40199586	SRS3104867	SRP136711	27.69	87.56	79.3632	82.9389	Italy	Thomas et al. Nature Medicine (2019)
SRR6915200	99079790	SRS3104865	SRP136711	26.35	89.04	80.9204	84.2322	Italy	Thomas et al. Nature Medicine (2019)
SRR6915202	74810568	SRS3104863	SRP136711	40.16	89.81	80.706	84.4935	Italy	Thomas et al. Nature Medicine (2019)
SRR6915206	36083120	SRS3104859	SRP136711	33.71	87.55	74.4975	80.764	Italy	Thomas et al. Nature Medicine (2019)
SRR6915207	102871304	SRS3104858	SRP136711	27.51	89.79	81.6117	85.4152	Italy	Thomas et al. Nature Medicine (2019)
SRR6915217	21529736	SRS3104847	SRP136711	24.96	88.53	79.9048	84.911	Italy	Thomas et al. Nature Medicine (2019)
SRR6915222	38209288	SRS3104842	SRP136711	60.07	88.56	78.0349	82.1818	Italy	Thomas et al. Nature Medicine (2019)
SRR6915225	73766592	SRS3104839	SRP136711	56.08	88.41	74.6032	80.7549	Italy	Thomas et al. Nature Medicine (2019)
SRR6915227	93953834	SRS3104840	SRP136711	41.23	88.06	79.8277	83.756	Italy	Thomas et al. Nature Medicine (2019)
SRR8180446	58501048	SRS4035281	SRP168387	19.24	74.73	62.5211	70.2481	Ethiopia	Tett et al. Cell Host & Microbe (2019)
SRR8180447	58698196	SRS4035280	SRP168387	13.22	84.04	73.4644	79.2936	Ethiopia	Tett et al. Cell Host & Microbe (2019)
SRR8180448	75522798	SRS4035279	SRP168387	18.95	82.51	67.7943	77.5672	Ethiopia	Tett et al. Cell Host & Microbe (2019)
SRR8180449	57109652	SRS4035278	SRP168387	18.47	81.05	69.1406	77.5383	Ethiopia	Tett et al. Cell Host & Microbe (2019)
SRR8180450	87382946	SRS4035277	SRP168387	12.19	79.37	64.3419	74.467	Ethiopia	Tett et al. Cell Host & Microbe (2019)
SRR8784353	48398988	SRS4536795	SRP168387	11.85	79.87	64.1801	74.3822	Ethiopia	Tett et al. Cell Host & Microbe (2019)
SRR8784356	32106090	SRS4536792	SRP168387	15.22	89.32	79.1188	83.2683	Ethiopia	Tett et al. Cell Host & Microbe (2019)
SRR8784358	41504408	SRS4536790	SRP168387	17.48	83.89	71.2403	79.5148	Ethiopia	Tett et al. Cell Host & Microbe (2019)
SRR8784360	57114636	SRS4536788	SRP168387	26.43	85.82	72.6706	79.9454	Ethiopia	Tett et al. Cell Host & Microbe (2019)
SRR8784362	43619902	SRS4536786	SRP168387	13.04	81.8	67.3708	76.2628	Ethiopia	Tett et al. Cell Host & Microbe (2019)
SRR8784364	38252788	SRS4536784	SRP168387	19.51	87.48	75.3135	81.1635	Ethiopia	Tett et al. Cell Host & Microbe (2019)
SRR8784368	38068950	SRS4536780	SRP168387	18.38	81.29	68.8518	76.6975	Ethiopia	Tett et al. Cell Host & Microbe (2019)
SRR8784370	42137448	SRS4536778	SRP168387	13.87	80.06	62.051	72.5756	Ethiopia	Tett et al. Cell Host & Microbe (2019)
SRR8784374	45148432	SRS4536774	SRP168387	16.43	82.45	59.6691	76.6034	Ethiopia	Tett et al. Cell Host & Microbe (2019)
SRR8784377	31790260	SRS4536771	SRP168387	23.37	83.66	71.9942	78.8229	Ethiopia	Tett et al. Cell Host & Microbe (2019)
SRR8784378	44310280	SRS4536770	SRP168387	14.01	79.95	63.9005	74.6264	Ethiopia	Tett et al. Cell Host & Microbe (2019)
SRR8784379	39225652	SRS4536769	SRP168387	24.14	87.62	72.609	80.1897	Ethiopia	Tett et al. Cell Host & Microbe (2019)
SRR8784380	47660952	SRS4536768	SRP168387	17.48	84.09	73.5155	78.924	Ethiopia	Tett et al. Cell Host & Microbe (2019)
SRR8784381	35264540	SRS4536767	SRP168387	27.7	84.42	72.8939	79.1037	Ethiopia	Tett et al. Cell Host & Microbe (2019)
SRR8784383	68969348	SRS4536765	SRP168387	21.94	85.91	71.275	79.2075	Ethiopia	Tett et al. Cell Host & Microbe (2019)
SRR8784384	50655326	SRS4536764	SRP168387	14.95	83.75	77.2608	81.6515	Ethiopia	Tett et al. Cell Host & Microbe (2019)
SRR8784387	36856036	SRS4536761	SRP168387	20.03	81.65	69.5436	76.9205	Ethiopia	Tett et al. Cell Host & Microbe (2019)
SRR8784390	44391820	SRS4536758	SRP168387	13	80.14	65.654	75.1017	Ethiopia	Tett et al. Cell Host & Microbe (2019)
SRR8784391	37208540	SRS4536757	SRP168387	16.47	81.12	67.1669	77.0052	Ethiopia	Tett et al. Cell Host & Microbe (2019)
SRR8784395	38989546	SRS4536753	SRP168387	17.56	85.34	71.1669	79.3992	Ethiopia	Tett et al. Cell Host & Microbe (2019)
SRR8791364	48387770	SRS4542766	SRP189572	14.86	83.12	76.0915	80.076	Ghana	Tett et al. Cell Host & Microbe (2019)
SRR8791365	38488532	SRS4542765	SRP189572	22.3	83.51	73.5196	78.6864	Ghana	Tett et al. Cell Host & Microbe (2019)
SRR8791366	52251594	SRS4542764	SRP189572	58.22	85.25	80.6274	83.6123	Ghana	Tett et al. Cell Host & Microbe (2019)
SRR8791367	39065728	SRS4542763	SRP189572	14.38	84.41	76.2475	80.7755	Ghana	Tett et al. Cell Host & Microbe (2019)
SRR8791368	53946016	SRS4542762	SRP189572	12.98	82.82	77.4848	81.1043	Ghana	Tett et al. Cell Host & Microbe (2019)
SRR8791369	22961526	SRS4542761	SRP189572	30.41	84.69	75.7967	79.2552	Ghana	Tett et al. Cell Host & Microbe (2019)
SRR8791370	64896758	SRS4542760	SRP189572	19.42	80.52	68.7354	76.4748	Ghana	Tett et al. Cell Host & Microbe (2019)
SRR8791371	44102060	SRS4542759	SRP189572	22.77	85.74	74.746	80.7105	Ghana	Tett et al. Cell Host & Microbe (2019)
SRR8791372	48620482	SRS4542758	SRP189572	30.15	86.14	77.7102	82.5727	Ghana	Tett et al. Cell Host & Microbe (2019)
SRR8791373	43440794	SRS4542757	SRP189572	18.95	85.46	77.1172	81.6359	Ghana	Tett et al. Cell Host & Microbe (2019)
SRR8791374	27124276	SRS4542756	SRP189572	39.05	76.75	77.8357	81.4311	Ghana	Tett et al. Cell Host & Microbe (2019)
SRR8791375	37490406	SRS4542755	SRP189572	20.2	86.97	79.0165	82.2436	Ghana	Tett et al. Cell Host & Microbe (2019)
SRR8791376	49586964	SRS4542754	SRP189572	11.41	82.53	74.5475	79.7387	Ghana	Tett et al. Cell Host & Microbe (2019)
SRR8791379	28024876	SRS4542751	SRP189572	13.65	80.84	70.7394	75.9351	Ghana	Tett et al. Cell Host & Microbe (2019)
SRR8791380	46651366	SRS4542750	SRP189572	16.85	81.66	72.6118	78.0032	Ghana	Tett et al. Cell Host & Microbe (2019)
SRR8791381	31644794	SRS4542749	SRP189572	30.08	84.6	78.4731	81.9243	Ghana	Tett et al. Cell Host & Microbe (2019)
SRR8791382	30324020	SRS4542748	SRP189572	23.24	86.04	75.7281	79.2857	Ghana	Tett et al. Cell Host & Microbe (2019)
SRR8791383	29035476	SRS4542747	SRP189572	37.52	88.2	75.5868	82.3964	Ghana	Tett et al. Cell Host & Microbe (2019)
SRR8791384	31543868	SRS4542746	SRP189572	17	82.36	69.5673	78.7492	Ghana	Tett et al. Cell Host & Microbe (2019)
SRR8791385	37060892	SRS4542745	SRP189572	57.97	85.08	80.5251	84.4317	Ghana	Tett et al. Cell Host & Microbe (2019)
SRR8791386	30971400	SRS4542744	SRP189572	18.71	83.73	76.0529	80.4666	Ghana	Tett et al. Cell Host & Microbe (2019)
SRR8791387	31647088	SRS4542743	SRP189572	16.03	81.78	75.8139	80.3844	Ghana	Tett et al. Cell Host & Microbe (2019)
SRR8791388	51371544	SRS4542742	SRP189572	12.15	82.86	72.4621	77.7722	Ghana	Tett et al. Cell Host & Microbe (2019)
SRR8791389	85844822	SRS4542741	SRP189572	15.55	80.34	74.1406	78.3169	Ghana	Tett et al. Cell Host & Microbe (2019)
SRR8791390	53432180	SRS4542740	SRP189572	12.34	81.69	75.9177	79.9022	Ghana	Tett et al. Cell Host & Microbe (2019)
SRR8791391	39765206	SRS4542739	SRP189572	23.12	84.04	78.1558	81.7457	Ghana	Tett et al. Cell Host & Microbe (2019)
SRR8791392	39198918	SRS4542738	SRP189572	26.98	85.72	77.1913	81.5165	Ghana	Tett et al. Cell Host & Microbe (2019)
SRR8791393	68285374	SRS4542737	SRP189572	35.49	83.58	78.0105	81.5062	Ghana	Tett et al. Cell Host & Microbe (2019)
SRR8791394	58815088	SRS4542736	SRP189572	21.45	83.17	77.7399	81.6528	Ghana	Tett et al. Cell Host & Microbe (2019)
SRR8791396	80966924	SRS4542734	SRP189572	10.28	83.17	76.5757	80.7599	Ghana	Tett et al. Cell Host & Microbe (2019)
SRR8791397	52855942	SRS4542733	SRP189572	14.55	81.77	71.7522	77.7721	Ghana	Tett et al. Cell Host & Microbe (2019)
SRR8791398	68570204	SRS4542732	SRP189572	16.12	84.27	74.8484	79.2028	Ghana	Tett et al. Cell Host & Microbe (2019)
SRR8791400	44187080	SRS4542730	SRP189572	15.97	82.99	75.2367	79.7537	Ghana	Tett et al. Cell Host & Microbe (2019)
SRR8791401	53737702	SRS4542729	SRP189572	12.48	82.61	74.5182	79.114	Ghana	Tett et al. Cell Host & Microbe (2019)
SRR8791402	47893192	SRS4542728	SRP189572	12.9	80.91	72.3777	78.9368	Ghana	Tett et al. Cell Host & Microbe (2019)
SRR8791403	72552326	SRS4542727	SRP189572	13.6	81.17	73.4504	79.7413	Ghana	Tett et al. Cell Host & Microbe (2019)
SRR8791404	57413556	SRS4542726	SRP189572	11.91	83.29	76.8147	80.5126	Ghana	Tett et al. Cell Host & Microbe (2019)
SRR8791405	35772214	SRS4542725	SRP189572	11.84	83.17	76.0164	79.9617	Ghana	Tett et al. Cell Host & Microbe (2019)
SRR8791406	47019306	SRS4542724	SRP189572	15.14	82.85	74.9635	79.961	Ghana	Tett et al. Cell Host & Microbe (2019)
SRR8791407	51181990	SRS4542723	SRP189572	14.47	83.14	75.7819	80.5339	Ghana	Tett et al. Cell Host & Microbe (2019)
SRR8803176	24596106	SRS4552162	SRP189832	19.29	83.33	71.4175	79.6676	Tanzania	Tett et al. Cell Host & Microbe (2019)
SRR8803177	37139440	SRS4552161	SRP189832	12.64	81.8	75.7127	80.6019	Tanzania	Tett et al. Cell Host & Microbe (2019)
SRR8803178	29322456	SRS4552160	SRP189832	34.38	81.23	77.9108	81.5237	Tanzania	Tett et al. Cell Host & Microbe (2019)
SRR8803179	77068740	SRS4552159	SRP189832	15.32	82.25	74.9116	79.1617	Tanzania	Tett et al. Cell Host & Microbe (2019)
SRR8803180	38085506	SRS4552158	SRP189832	13.26	83.44	75.3115	79.9662	Tanzania	Tett et al. Cell Host & Microbe (2019)
SRR8803181	29779624	SRS4552157	SRP189832	42.16	87.2	80.9428	84.4863	Tanzania	Tett et al. Cell Host & Microbe (2019)
SRR8803182	38230632	SRS4552156	SRP189832	9.94	76.34	62.3123	75.234	Tanzania	Tett et al. Cell Host & Microbe (2019)
SRR8803184	34861250	SRS4552154	SRP189832	12.73	82.93	67.5643	78.4124	Tanzania	Tett et al. Cell Host & Microbe (2019)
SRR8803185	42728262	SRS4552153	SRP189832	18.84	85.54	80.5198	84.0239	Tanzania	Tett et al. Cell Host & Microbe (2019)
SRR8803186	44623740	SRS4552152	SRP189832	27.56	87.2	80.8731	84.5162	Tanzania	Tett et al. Cell Host & Microbe (2019)
SRR8803187	34074568	SRS4552151	SRP189832	91.32	78.41	73.5934	78.5817	Tanzania	Tett et al. Cell Host & Microbe (2019)
SRR8803188	29729764	SRS4552150	SRP189832	23.99	81.99	75.2377	79.7737	Tanzania	Tett et al. Cell Host & Microbe (2019)
SRR8803189	56302214	SRS4552149	SRP189832	18.72	84.93	77.0678	80.8626	Tanzania	Tett et al. Cell Host & Microbe (2019)
SRR8803191	51846064	SRS4552147	SRP189832	33.51	86.23	75.975	83.5715	Tanzania	Tett et al. Cell Host & Microbe (2019)
SRR8803192	51829430	SRS4552146	SRP189832	13.47	83.1	73.5394	79.9997	Tanzania	Tett et al. Cell Host & Microbe (2019)
SRR8803193	75848564	SRS4552145	SRP189832	10.59	80.77	62.0129	76.9363	Tanzania	Tett et al. Cell Host & Microbe (2019)
SRR8803194	41764182	SRS4552144	SRP189832	13.43	84.91	76.1931	80.746	Tanzania	Tett et al. Cell Host & Microbe (2019)
SRR8803195	40401116	SRS4552143	SRP189832	15.23	83.31	51.5051	77.0916	Tanzania	Tett et al. Cell Host & Microbe (2019)
SRR8803196	32627748	SRS4552142	SRP189832	17.67	87.26	77.9942	82.8961	Tanzania	Tett et al. Cell Host & Microbe (2019)
SRR8803197	47974964	SRS4552141	SRP189832	13.18	85.15	71.6806	80.4492	Tanzania	Tett et al. Cell Host & Microbe (2019)
SRR8803198	47355404	SRS4552140	SRP189832	12.54	80.93	72.2979	78.4451	Tanzania	Tett et al. Cell Host & Microbe (2019)
SRR8803199	69136682	SRS4552139	SRP189832	10.58	79.61	69.2621	77.5971	Tanzania	Tett et al. Cell Host & Microbe (2019)
SRR8803200	42610580	SRS4552138	SRP189832	15.35	85.35	70.0415	79.7964	Tanzania	Tett et al. Cell Host & Microbe (2019)
SRR8803201	45128454	SRS4552137	SRP189832	10.91	81.6	71.4646	78.9068	Tanzania	Tett et al. Cell Host & Microbe (2019)
SRR8803202	64040206	SRS4552136	SRP189832	14.19	81.98	72.9442	78.8554	Tanzania	Tett et al. Cell Host & Microbe (2019)
SRR8803203	50637220	SRS4552135	SRP189832	12.74	81.13	69.7451	77.8177	Tanzania	Tett et al. Cell Host & Microbe (2019)
SRR8803204	40596742	SRS4552134	SRP189832	56.53	88.08	73.0315	80.3489	Tanzania	Tett et al. Cell Host & Microbe (2019)
SRR8803205	50843582	SRS4552133	SRP189832	14.32	82.5	72.962	79.3801	Tanzania	Tett et al. Cell Host & Microbe (2019)
SRR8803206	28040266	SRS4552132	SRP189832	51.97	80.33	49.7683	75.1423	Tanzania	Tett et al. Cell Host & Microbe (2019)
SRR8803207	53476716	SRS4552131	SRP189832	12.15	86.39	80.6161	84.0514	Tanzania	Tett et al. Cell Host & Microbe (2019)
SRR8803209	65475318	SRS4552129	SRP189832	25.23	87.11	79.3525	83.7988	Tanzania	Tett et al. Cell Host & Microbe (2019)
SRR8803211	37266578	SRS4552127	SRP189832	11.71	79.25	68.8341	77.0708	Tanzania	Tett et al. Cell Host & Microbe (2019)
SRR8803212	47060072	SRS4552126	SRP189832	12.36	83.08	71.0398	79.0812	Tanzania	Tett et al. Cell Host & Microbe (2019)
SRR8803213	57127428	SRS4552125	SRP189832	46.3	84.82	78.3235	82.6355	Tanzania	Tett et al. Cell Host & Microbe (2019)
SRR8803214	67885210	SRS4552124	SRP189832	35.21	88.26	79.4378	84.0335	Tanzania	Tett et al. Cell Host & Microbe (2019)
SRR8803215	35605080	SRS4552123	SRP189832	13.08	83.51	69.9737	79.0665	Tanzania	Tett et al. Cell Host & Microbe (2019)
SRR8803216	37539660	SRS4552122	SRP189832	30.65	84.13	79.0124	83.0662	Tanzania	Tett et al. Cell Host & Microbe (2019)
SRR8803217	34565398	SRS4552121	SRP189832	19.49	85.02	77.3582	82.1484	Tanzania	Tett et al. Cell Host & Microbe (2019)
SRR8803218	51684356	SRS4552120	SRP189832	12.35	84	62.4344	81.1418	Tanzania	Tett et al. Cell Host & Microbe (2019)
SRR8803219	59617094	SRS4552119	SRP189832	40.95	88.08	79.3148	83.8369	Tanzania	Tett et al. Cell Host & Microbe (2019)
SRR8803220	22948598	SRS4552118	SRP189832	14.97	86.28	74.7653	81.0818	Tanzania	Tett et al. Cell Host & Microbe (2019)
SRR8803221	35911102	SRS4552117	SRP189832	15.44	82.15	76.6382	81.0107	Tanzania	Tett et al. Cell Host & Microbe (2019)
SRR8803222	51087798	SRS4552116	SRP189832	22.92	85.49	76.1566	80.1708	Tanzania	Tett et al. Cell Host & Microbe (2019)
SRR8803224	48374280	SRS4552114	SRP189832	25.45	83.88	76.9197	80.447	Tanzania	Tett et al. Cell Host & Microbe (2019)
SRR8803225	48384500	SRS4552113	SRP189832	13.85	76.71	68.3469	76.1538	Tanzania	Tett et al. Cell Host & Microbe (2019)
SRR8803226	48482318	SRS4552112	SRP189832	11.4	83.05	78.3001	81.6746	Tanzania	Tett et al. Cell Host & Microbe (2019)
SRR8803227	62426916	SRS4552111	SRP189832	41.07	85.73	80.4856	84.2874	Tanzania	Tett et al. Cell Host & Microbe (2019)
SRR8803228	96761980	SRS4552110	SRP189832	33.52	85.08	80.5259	84.2164	Tanzania	Tett et al. Cell Host & Microbe (2019)
SRR8803229	42107896	SRS4552109	SRP189832	29.73	89.88	80.7387	84.0002	Tanzania	Tett et al. Cell Host & Microbe (2019)
SRR8803230	80939514	SRS4552108	SRP189832	12.59	81.71	66.8783	77.667	Tanzania	Tett et al. Cell Host & Microbe (2019)
SRR8803233	58444122	SRS4552105	SRP189832	11.01	78.42	62.7652	76.3656	Tanzania	Tett et al. Cell Host & Microbe (2019)
SRR8803234	37675186	SRS4552104	SRP189832	13.45	84.7	77.8261	81.5779	Tanzania	Tett et al. Cell Host & Microbe (2019)
SRR8803235	59134222	SRS4552103	SRP189832	14.44	82.12	64.0409	78.3555	Tanzania	Tett et al. Cell Host & Microbe (2019)
SRR8803236	64648518	SRS4552102	SRP189832	12.69	85.86	69.8756	80.3871	Tanzania	Tett et al. Cell Host & Microbe (2019)
SRR8803237	63278222	SRS4552101	SRP189832	11.06	82.15	67.1104	78.8562	Tanzania	Tett et al. Cell Host & Microbe (2019)
SRR8803238	8526024	SRS4552100	SRP189832	16.23	85.37	81.5613	84.6999	Tanzania	Tett et al. Cell Host & Microbe (2019)
SRR8803239	30398180	SRS4552099	SRP189832	17.58	84.94	77.7384	81.3928	Tanzania	Tett et al. Cell Host & Microbe (2019)
SRR8803240	42599824	SRS4552098	SRP189832	12.59	84.09	72.2152	79.9975	Tanzania	Tett et al. Cell Host & Microbe (2019)
SRR8803241	44953724	SRS4552097	SRP189832	11.74	78.96	70.2151	77.3766	Tanzania	Tett et al. Cell Host & Microbe (2019)
SRR8803242	61233196	SRS4552096	SRP189832	12.55	84.02	75.2445	80.5568	Tanzania	Tett et al. Cell Host & Microbe (2019)
SRR8803243	41183510	SRS4552095	SRP189832	12.25	80.81	59.8593	74.7936	Tanzania	Tett et al. Cell Host & Microbe (2019)
