# Supplementary material for: A unified catalog of 204,938 reference genomes from the human gut microbiome
Source: Nat Biotechnol. 2020 Jul 20;39(1):105–14. doi: 10.1038/s41587-020-0603-3 (PMC7801254; doi:10.1038/s41587-020-0603-3)
Supplement: Supplementary file 6 — Number of genes from each of the 4,644 UHGG species assigned to 363 KEGG modules. [file 41587_2020_603_MOESM6_ESM.xlsx]

## Sheet: Supplementary Table 5
Supplementary Table 5. Number of genes from each of the 4,644 UHGG species assigned to 363 KEGG modules.
Species representative	M00001	M00002	M00003	M00004	M00005	M00006	M00007	M00008	M00009	M00010	M00011	M00012	M00013	M00014	M00015	M00016	M00017	M00018	M00019	M00020	M00021	M00022	M00023	M00024	M00025	M00026	M00027	M00028	M00029	M00030	M00031	M00032	M00033	M00034	M00035	M00036	M00037	M00038	M00039	M00040	M00042	M00044	M00045	M00046	M00047	M00048	M00049	M00050	M00051
GUT_GENOME000001	21	12	14	7	1	1	5	3	11	2	9	1	0	2	3	12	13	10	6	1	3	13	5	4	6	2	0	1	3	0	0	1	3	7	1	4	0	1	1	2	0	0	1	2	0	14	7	5	13
GUT_GENOME000004	188	81	93	131	8	33	92	50	85	17	68	13	8	87	16	94	55	45	35	25	32	118	98	46	50	105	1	31	23	6	0	8	15	52	161	8	0	4	4	6	1	0	1	6	1	76	45	59	99
GUT_GENOME000008	91	44	54	49	3	17	23	18	80	9	71	12	5	28	9	49	31	30	17	31	10	63	19	18	20	76	3	27	9	3	0	14	7	19	52	20	0	1	5	5	0	0	14	5	1	55	22	20	88
GUT_GENOME000010	37	18	23	26	2	3	22	7	25	5	20	4	3	17	5	21	18	10	4	6	5	12	3	3	5	22	2	7	5	0	0	1	5	5	12	2	0	0	1	1	0	0	0	4	0	19	9	6	8
GUT_GENOME000017	22	11	13	11	1	1	9	2	23	2	21	1	1	2	2	14	12	9	6	3	4	24	3	8	9	20	1	1	4	0	0	1	3	10	3	3	0	0	1	3	0	0	7	4	1	14	7	6	12
GUT_GENOME000020	22	14	17	15	1	6	7	7	23	3	20	3	1	8	1	17	15	8	7	4	3	15	17	3	5	21	5	6	4	0	0	6	4	5	1	9	0	1	1	2	0	0	4	2	1	16	7	6	14
GUT_GENOME000021	18	12	13	8	2	4	3	4	3	0	3	0	0	4	1	10	2	2	0	1	0	1	0	0	0	0	1	0	1	0	0	0	2	4	1	0	0	1	0	0	0	0	0	0	0	1	5	8	16
GUT_GENOME000022	30	17	18	17	3	4	11	3	7	0	7	0	0	6	0	12	6	3	1	1	3	3	0	0	0	0	1	0	1	0	0	0	3	3	4	0	0	1	0	0	0	0	0	0	0	1	6	7	21
GUT_GENOME000024	22	14	15	9	2	4	3	3	2	0	2	0	0	2	3	11	7	6	2	2	2	1	1	0	0	0	1	0	2	0	0	1	3	3	2	3	0	1	0	0	0	0	0	0	0	18	6	7	14
GUT_GENOME000029	24	13	18	15	1	5	8	6	24	3	21	3	1	5	1	14	13	8	7	3	2	15	17	4	4	20	2	7	4	0	0	6	3	7	3	8	0	4	1	1	0	0	5	2	1	16	6	6	12
GUT_GENOME000030	23	14	17	18	1	8	7	9	23	3	20	3	2	11	1	19	15	8	7	4	3	15	17	3	5	21	5	6	4	0	0	6	4	6	2	9	0	1	1	2	0	0	4	2	1	16	7	6	14
GUT_GENOME000031	18	10	15	17	1	7	8	5	23	5	18	5	5	11	6	15	19	10	8	5	4	16	14	10	12	18	4	10	4	0	0	8	4	18	1	15	0	0	1	2	0	0	4	1	1	18	7	6	15
GUT_GENOME000035	42	13	20	33	1	10	12	10	32	4	28	7	1	28	4	27	20	14	7	5	19	16	19	5	6	22	1	6	5	2	0	6	5	3	25	11	0	0	2	1	0	0	6	0	0	17	9	8	25
GUT_GENOME000046	40	15	15	29	2	2	25	5	11	2	9	1	4	10	6	35	24	17	11	9	5	48	20	6	8	31	5	9	10	1	0	2	10	13	29	7	0	0	2	1	0	0	2	8	1	30	22	10	22
GUT_GENOME000047	22	11	18	24	1	6	17	8	33	4	29	6	1	11	4	28	26	18	14	4	6	17	14	11	13	17	7	14	5	0	0	9	8	16	3	4	0	0	1	3	0	0	5	2	0	16	9	7	13
GUT_GENOME000049	40	24	29	17	2	4	10	5	27	2	25	1	2	11	9	14	11	10	9	6	7	27	19	7	9	29	1	7	10	0	0	4	2	10	53	5	0	2	1	1	1	0	0	6	0	23	9	12	32
GUT_GENOME000054	28	15	18	17	1	1	14	2	11	4	7	3	0	4	3	11	11	6	2	7	4	16	0	3	4	17	0	5	11	0	0	0	2	5	13	1	0	0	0	2	0	0	0	2	0	19	9	10	13
GUT_GENOME000055	39	23	26	16	3	1	14	2	19	10	9	9	2	12	6	25	24	19	28	8	15	37	28	16	18	32	4	17	9	3	0	3	8	17	97	4	0	0	2	3	0	0	0	0	0	42	16	15	32
GUT_GENOME000057	19	10	15	22	1	6	14	8	30	3	27	5	1	6	4	26	26	17	14	5	7	15	13	11	13	18	5	11	5	0	0	9	8	17	3	4	0	0	1	3	0	0	5	1	0	17	9	5	12
GUT_GENOME000064	25	12	14	13	1	5	6	3	1	0	1	0	0	4	1	3	0	0	1	2	0	14	0	2	2	0	0	1	0	0	0	1	1	2	1	2	0	0	0	0	0	0	0	0	0	18	6	6	14
GUT_GENOME000067	19	14	13	10	2	6	3	4	4	0	4	0	0	5	3	15	12	8	0	3	0	4	0	1	1	0	4	0	3	0	0	1	2	3	2	2	0	1	0	1	0	0	0	1	0	17	7	8	16
GUT_GENOME000092	74	34	37	58	4	8	46	17	62	18	44	11	8	25	8	59	39	26	21	20	14	81	20	10	12	59	2	21	21	1	0	4	14	21	84	6	0	1	0	2	2	1	1	7	0	49	24	20	44
GUT_GENOME000094	26	14	15	14	2	4	7	3	9	3	6	2	0	4	4	12	9	6	9	4	2	15	17	6	8	14	0	0	4	0	0	1	2	4	4	4	0	2	1	2	0	0	5	0	0	13	6	6	14
GUT_GENOME000104	19	12	15	9	1	1	7	1	13	0	13	0	1	4	2	10	6	3	1	2	2	12	3	3	4	1	2	0	4	0	0	1	3	10	6	2	0	1	1	2	0	0	7	2	0	16	8	5	13
GUT_GENOME000106	22	14	17	14	1	5	7	6	23	3	20	3	1	10	1	17	13	8	7	3	2	15	17	3	5	21	4	6	5	0	0	6	4	5	1	9	0	1	1	2	0	0	4	2	1	16	6	6	14
GUT_GENOME000109	48	18	20	27	5	6	16	7	15	5	10	3	1	7	5	16	15	14	9	5	12	22	4	3	4	28	0	7	8	1	0	2	4	8	51	2	0	1	1	2	1	0	0	0	0	21	15	17	29
GUT_GENOME000111	31	14	20	18	1	5	12	4	37	2	35	2	2	7	4	19	23	17	8	17	4	19	18	7	6	29	4	18	9	2	0	2	5	16	14	2	0	0	1	3	0	0	5	2	1	50	15	9	29
GUT_GENOME000113	68	30	43	45	7	9	32	12	31	9	22	7	4	29	4	26	29	23	15	8	21	26	16	6	8	35	2	8	7	0	0	1	9	8	43	1	0	0	1	2	1	0	0	4	0	19	15	17	25
GUT_GENOME000122	52	17	21	37	3	12	14	13	46	10	36	11	1	40	7	42	21	19	9	10	24	25	43	7	8	22	2	7	6	2	0	7	6	8	65	15	0	0	3	1	1	0	10	0	0	23	9	9	33
GUT_GENOME000128	41	26	27	20	2	5	14	5	19	6	13	4	1	17	3	14	11	7	11	4	8	11	16	7	9	34	0	8	7	1	0	1	2	10	79	3	0	0	1	1	0	0	1	0	0	20	22	11	23
GUT_GENOME000131	46	26	30	19	2	5	12	9	33	12	21	8	3	14	7	16	20	15	13	7	3	33	21	14	16	44	2	9	7	2	0	2	4	11	14	3	0	0	2	2	0	0	0	0	0	27	9	10	29
GUT_GENOME000133	74	24	38	75	4	20	51	26	33	6	27	5	0	35	5	49	14	12	13	13	9	31	21	12	19	34	2	7	11	1	0	3	4	19	26	4	0	5	1	5	0	0	2	2	1	25	19	19	42
GUT_GENOME000136	93	50	59	48	3	8	35	10	33	11	22	8	0	36	14	56	63	52	29	16	26	40	35	16	22	100	2	19	15	3	0	5	14	17	111	6	0	1	3	6	3	0	0	2	1	60	29	32	60
GUT_GENOME000137	27	11	16	20	1	2	15	4	15	4	11	3	0	14	3	11	11	8	11	3	3	10	2	7	8	25	0	6	4	1	0	2	3	7	5	3	0	0	0	1	0	0	0	0	1	18	7	5	13
GUT_GENOME000139	44	16	25	29	3	5	22	8	45	6	39	4	0	31	6	26	10	7	7	12	8	18	22	5	10	29	4	12	8	0	0	3	5	11	12	5	0	0	1	5	1	0	1	2	0	16	6	8	17
GUT_GENOME000141	65	37	46	26	3	1	15	1	30	12	18	8	2	36	5	34	33	24	16	6	24	38	29	12	13	44	1	18	6	2	0	2	14	22	194	2	0	2	0	3	0	0	0	0	2	44	36	21	62
GUT_GENOME000147	30	17	21	15	1	1	8	4	7	2	5	1	2	4	0	16	12	11	1	3	3	14	3	2	5	2	3	0	0	0	0	0	5	14	12	1	0	0	1	3	0	0	2	1	0	17	12	5	13
GUT_GENOME000149	151	67	86	81	14	16	59	29	84	23	61	19	8	48	7	73	64	45	38	29	18	102	27	40	49	124	1	43	25	3	0	9	17	36	89	11	0	0	5	9	3	1	0	7	0	63	29	41	78
GUT_GENOME000152	42	20	23	31	2	5	25	8	31	7	24	5	6	11	6	27	16	16	16	9	9	41	14	7	8	39	0	17	9	1	0	1	8	11	34	1	0	1	0	1	0	0	0	0	0	30	18	8	23
GUT_GENOME000159	13	10	11	5	1	0	5	0	10	4	6	2	3	1	3	14	8	6	5	4	3	13	8	3	4	18	3	9	4	0	0	1	2	4	3	2	0	0	1	2	0	0	0	1	0	17	5	5	16
GUT_GENOME000166	154	68	79	135	12	27	99	38	98	31	67	26	9	80	21	72	63	42	50	23	30	87	75	27	37	102	5	30	29	6	0	10	18	45	202	9	0	1	6	9	1	0	0	15	0	92	37	49	107
GUT_GENOME000187	16	10	12	7	1	3	3	4	21	3	18	3	1	4	3	11	7	7	5	3	2	14	16	5	6	17	0	6	3	1	0	2	2	3	5	4	0	0	1	1	0	0	0	0	0	13	6	4	18
GUT_GENOME000189	23	15	19	12	1	5	6	7	27	6	21	6	1	10	5	15	9	9	5	7	9	17	26	5	6	23	0	5	3	1	0	2	3	5	28	5	0	0	2	1	0	0	1	0	0	17	8	6	24
GUT_GENOME000192	185	78	92	154	12	51	70	49	154	22	132	24	9	108	24	112	67	51	31	36	73	123	97	29	42	161	5	29	20	8	0	25	16	37	310	39	0	4	7	10	2	0	16	1	0	105	55	47	130
GUT_GENOME000196	174	84	111	125	12	23	89	26	54	15	39	11	2	106	11	94	68	52	43	34	130	109	42	19	30	103	2	22	30	5	0	8	21	66	372	13	1	3	6	9	2	0	3	3	0	64	75	69	144
GUT_GENOME000198	20	14	19	16	1	2	13	2	27	5	22	4	5	8	3	12	13	7	10	5	2	36	15	9	9	27	1	4	3	0	0	2	3	12	12	9	0	0	1	3	0	0	0	1	1	21	5	4	17
GUT_GENOME000200	21	12	10	13	1	1	11	1	17	0	17	0	1	5	3	18	9	7	3	2	3	13	3	2	3	2	0	1	2	0	0	0	5	5	4	3	0	0	1	1	0	0	5	1	0	14	11	6	15
GUT_GENOME000202	21	12	9	9	2	0	8	1	6	0	6	0	1	0	3	10	10	11	2	2	4	16	3	4	6	2	0	0	1	0	0	0	3	7	5	2	0	0	1	1	0	0	0	0	0	18	10	10	13
GUT_GENOME000203	22	13	15	14	1	1	12	4	7	4	3	3	0	2	3	16	18	13	5	2	2	14	3	4	6	4	0	3	5	0	0	1	5	8	2	3	0	0	1	2	0	0	0	1	0	15	8	6	13
GUT_GENOME000205	35	11	17	22	2	3	18	5	12	3	9	3	0	19	3	20	13	10	10	9	7	14	13	7	9	22	5	7	6	1	0	2	4	7	13	2	0	2	2	2	1	0	0	3	0	15	4	9	14
GUT_GENOME000215	27	15	18	26	2	10	15	9	14	4	10	3	1	19	3	14	12	8	5	8	2	17	8	9	11	23	0	7	5	0	0	2	4	2	7	3	0	1	1	2	1	0	0	0	0	16	5	5	22
GUT_GENOME000219	45	14	34	34	1	3	30	6	15	6	9	4	5	26	5	16	17	10	12	16	8	22	19	6	8	20	0	6	3	0	0	0	5	4	12	3	3	0	1	2	3	0	0	5	0	18	8	6	16
GUT_GENOME000220	17	7	10	7	1	3	3	3	16	0	16	1	1	2	1	13	5	6	1	5	0	13	2	2	2	0	0	6	3	1	0	2	2	1	4	3	0	0	1	0	0	0	5	0	0	14	6	4	21
GUT_GENOME000221	20	9	13	14	1	6	5	6	19	1	18	3	1	10	3	13	8	8	5	3	4	16	14	5	6	19	1	5	3	1	0	2	3	2	5	4	0	0	2	1	0	0	6	0	0	15	7	5	19
GUT_GENOME000224	14	10	12	6	1	2	3	3	20	0	20	2	1	7	3	11	7	7	5	3	2	12	15	5	6	20	0	4	3	1	0	2	2	3	2	3	0	0	1	1	0	0	0	0	0	14	6	5	17
GUT_GENOME000225	14	10	12	4	1	0	3	1	19	0	19	2	1	4	3	9	8	6	5	3	4	13	4	5	6	18	1	4	3	1	0	2	2	3	6	3	0	0	1	1	0	0	0	0	0	12	6	5	17
GUT_GENOME000231	16	9	11	12	1	7	3	7	19	1	18	3	0	5	3	11	8	7	5	3	5	15	16	5	6	20	0	5	3	1	0	2	2	4	5	3	0	0	1	1	0	0	0	0	0	14	6	4	20
GUT_GENOME000232	24	11	16	13	1	1	10	2	18	5	13	4	2	11	4	7	9	5	7	6	4	17	4	9	10	21	1	7	4	0	0	4	2	6	4	6	0	0	1	2	0	0	0	0	0	15	5	6	15
GUT_GENOME000236	33	18	22	26	1	7	17	10	13	0	13	0	1	16	4	22	19	19	12	21	4	20	1	5	5	22	1	10	5	1	0	4	4	4	18	5	0	0	0	1	1	1	0	4	0	18	10	10	19
GUT_GENOME000237	239	135	152	132	16	31	86	39	66	19	47	15	9	82	21	108	89	55	96	34	61	126	97	46	56	216	12	78	33	8	0	10	26	61	320	9	0	1	8	9	1	0	1	0	4	136	48	48	146
GUT_GENOME000243	22	11	14	14	1	1	12	2	6	3	3	2	0	0	3	10	8	6	1	5	2	16	0	3	4	17	0	5	6	0	0	0	2	4	2	1	0	0	0	2	0	0	0	1	0	14	5	7	12
GUT_GENOME000245	51	21	30	31	3	1	26	3	23	4	19	1	0	17	11	24	32	20	13	7	29	44	9	11	14	22	1	9	8	0	0	1	7	8	67	7	0	0	2	4	0	0	5	1	1	19	13	8	28
GUT_GENOME000246	14	11	15	4	1	0	4	1	18	3	15	1	5	4	7	22	13	10	5	7	4	24	5	6	8	22	2	1	8	0	0	1	5	11	4	4	0	1	1	4	0	1	5	3	0	17	6	6	18
GUT_GENOME000248	28	15	11	13	2	2	10	5	12	2	10	1	2	4	3	11	7	7	6	3	2	13	5	5	5	25	3	9	4	0	0	1	2	5	5	3	0	0	1	1	0	0	0	3	1	14	15	9	14
GUT_GENOME000250	41	19	25	22	2	2	16	5	23	8	15	6	4	12	4	12	13	7	11	5	8	19	13	5	7	21	2	7	4	0	0	0	3	3	9	1	0	0	1	2	0	0	0	2	0	15	6	6	16
GUT_GENOME000259	40	16	25	51	1	12	37	13	8	4	4	3	2	37	3	18	12	9	8	8	4	17	18	10	12	22	5	9	5	0	0	1	3	3	2	2	0	2	1	2	0	0	0	2	0	16	8	9	15
GUT_GENOME000260	25	14	16	14	2	1	12	1	15	3	12	2	0	4	4	16	16	8	9	4	8	21	23	4	8	22	0	9	6	0	0	1	3	6	13	3	0	0	1	3	0	0	0	0	0	17	5	6	15
GUT_GENOME000266	22	10	12	38	1	4	33	5	14	4	10	3	5	27	4	13	9	8	6	6	3	14	21	3	5	20	2	9	4	1	0	2	2	4	5	1	0	0	0	2	0	0	0	1	1	17	7	7	13
GUT_GENOME000268	74	41	48	51	5	7	34	14	26	6	20	5	0	28	6	34	27	24	17	14	6	22	31	4	5	34	0	12	8	2	0	3	10	19	70	5	0	4	1	1	4	0	0	3	0	41	19	9	45
GUT_GENOME000269	35	15	26	24	2	5	15	11	25	2	23	1	5	18	12	19	20	13	21	10	5	41	16	6	6	35	2	18	15	2	0	12	7	12	27	17	0	0	0	1	1	0	3	3	0	50	15	10	20
GUT_GENOME000271	19	11	12	7	1	1	5	3	25	4	21	3	0	3	3	9	11	10	5	3	3	17	2	3	4	25	0	8	6	1	0	1	2	10	7	1	0	0	0	1	0	0	0	3	0	19	7	7	11
GUT_GENOME000272	43	25	34	15	2	2	12	3	19	6	13	5	0	12	8	21	18	10	7	6	11	23	15	4	9	29	2	8	5	2	0	2	6	11	61	1	0	1	0	3	0	0	0	3	1	32	16	10	24
GUT_GENOME000279	29	14	18	17	2	2	14	3	11	2	9	1	1	10	3	11	10	8	1	4	3	17	3	2	3	18	0	5	4	0	0	0	3	5	8	1	0	1	0	1	0	0	0	1	1	14	6	5	11
GUT_GENOME000285	79	36	47	44	5	14	23	15	79	8	71	13	7	28	13	65	39	45	28	19	10	81	35	17	27	86	2	30	17	2	0	4	12	17	66	13	0	1	9	7	0	0	20	1	2	105	31	24	95
GUT_GENOME000290	18	12	16	8	1	1	6	2	12	0	12	0	0	2	1	9	5	4	1	1	2	12	3	3	4	2	2	0	2	0	0	1	3	9	3	2	0	0	1	2	0	0	5	0	0	14	7	4	12
GUT_GENOME000295	183	88	89	152	15	33	113	45	92	26	66	23	7	76	23	96	72	58	67	44	51	117	134	38	50	131	4	56	30	9	0	10	22	50	190	11	0	0	9	9	4	0	1	14	2	78	50	55	113
GUT_GENOME000299	76	43	51	46	6	7	34	9	39	9	30	7	4	35	8	30	15	15	12	11	29	46	24	21	22	37	3	15	13	2	0	2	5	28	120	3	0	1	1	3	1	0	0	1	0	22	18	25	39
GUT_GENOME000308	96	50	56	55	6	9	40	14	41	13	28	12	3	29	11	51	52	36	41	19	21	61	71	29	35	87	4	32	13	5	0	6	10	28	125	5	0	2	6	5	2	0	0	4	3	66	22	27	86
GUT_GENOME000319	22	14	19	11	1	3	7	2	20	3	17	4	1	6	1	9	4	3	2	4	3	14	15	1	2	23	1	1	4	1	0	7	4	17	2	10	0	4	1	1	0	0	0	0	1	16	7	5	14
GUT_GENOME000327	52	15	40	30	1	4	25	7	17	5	12	4	6	26	3	14	11	9	10	10	2	21	22	6	8	20	1	6	5	0	0	2	4	10	30	5	6	0	1	2	6	0	0	5	0	17	5	4	12
GUT_GENOME000330	18	11	16	9	1	4	4	3	17	4	13	5	1	2	3	13	9	8	8	5	2	11	15	5	8	18	5	6	3	0	0	11	3	2	1	6	0	0	0	1	0	0	5	1	0	18	5	9	13
GUT_GENOME000337	10	7	12	5	1	0	4	0	26	6	20	7	5	4	3	15	9	8	7	5	3	16	16	4	4	20	5	11	3	0	0	15	4	2	2	18	0	0	1	1	0	0	0	0	0	17	6	6	16
GUT_GENOME000338	24	12	18	15	1	6	7	6	34	3	31	5	8	8	4	20	23	11	8	9	5	19	17	5	6	22	6	10	6	0	0	14	7	21	2	26	1	11	2	2	1	1	8	6	1	18	7	6	17
GUT_GENOME000367	173	93	107	93	6	15	71	25	129	18	111	13	6	38	15	78	63	55	40	24	32	148	58	41	41	135	0	41	25	5	0	9	16	51	115	8	0	2	0	7	2	2	10	10	0	143	46	40	144
GUT_GENOME000396	53	30	35	37	2	3	32	4	26	5	21	3	0	18	3	35	36	15	7	16	24	26	3	3	6	29	0	14	20	1	0	1	6	11	33	2	0	1	0	2	0	0	4	2	1	37	13	33	39
GUT_GENOME000420	27	16	19	18	3	4	13	7	17	5	12	3	3	12	4	21	19	13	11	16	4	26	20	4	5	27	0	15	9	0	0	3	4	8	17	4	0	0	0	1	1	0	3	3	0	29	12	12	21
GUT_GENOME000423	39	23	27	20	3	4	15	7	20	4	16	3	1	17	6	26	12	5	14	7	4	27	13	9	11	9	1	3	3	1	0	3	3	11	30	3	0	0	1	3	0	0	3	3	1	32	9	11	25
GUT_GENOME000432	29	14	17	10	2	1	7	1	9	4	5	2	0	5	3	11	12	7	7	7	10	18	12	6	8	24	1	5	4	0	0	1	4	4	14	4	0	0	1	2	0	0	0	0	0	15	11	7	15
GUT_GENOME000448	48	30	37	19	2	1	16	3	33	8	25	5	0	18	4	25	18	11	18	10	6	39	16	10	15	53	2	23	8	2	0	2	5	16	78	3	0	2	0	3	0	0	3	4	1	31	15	13	27
GUT_GENOME000459	25	15	16	11	1	0	9	2	12	2	10	1	4	4	5	21	17	11	16	10	2	25	19	8	9	7	1	10	8	0	0	2	6	6	15	5	0	0	1	3	0	0	12	0	0	20	7	6	13
GUT_GENOME000469	15	10	12	12	2	2	7	3	43	11	32	12	4	2	5	30	20	11	17	10	4	21	14	11	11	23	7	16	6	1	0	24	5	9	6	29	0	7	0	2	0	7	12	5	0	16	6	9	13
GUT_GENOME000479	25	13	14	14	2	3	9	4	10	5	5	4	0	8	3	17	15	14	8	7	2	25	13	9	13	24	2	9	7	0	0	0	6	6	4	1	0	0	1	3	0	0	0	1	0	14	8	7	16
GUT_GENOME000483	36	15	28	34	2	8	24	11	56	11	45	12	3	23	7	37	32	19	17	7	7	32	16	13	13	19	6	13	5	0	0	12	9	24	21	6	0	0	1	3	0	3	5	6	0	17	11	10	18
GUT_GENOME000484	33	21	24	17	2	1	15	2	6	4	2	3	1	5	3	13	17	6	3	8	4	16	0	4	6	23	0	9	11	0	0	0	2	7	10	1	0	1	0	3	0	0	1	3	0	18	7	12	14
GUT_GENOME000496	40	17	24	35	1	11	22	11	8	4	4	3	3	30	4	26	11	9	9	7	5	17	16	10	12	22	4	11	6	0	0	1	3	4	2	3	0	1	1	2	0	0	0	2	0	16	7	6	14
GUT_GENOME000508	20	13	14	11	2	5	4	3	3	0	3	0	0	5	3	12	13	7	2	5	0	14	0	2	5	21	2	5	3	0	0	1	2	4	2	3	0	0	0	2	0	0	0	0	0	16	7	8	15
GUT_GENOME000509	22	14	15	10	2	4	4	3	2	0	2	0	0	4	3	12	7	6	2	2	2	1	0	0	0	0	1	0	2	0	0	1	3	3	4	3	0	0	0	0	0	0	0	1	0	18	6	7	14
GUT_GENOME000513	18	10	13	11	1	6	4	6	26	4	22	5	1	9	3	11	8	8	5	3	3	14	16	5	6	19	1	5	3	1	0	4	2	2	3	7	0	0	1	1	0	0	1	0	0	15	6	6	19
GUT_GENOME000518	65	24	36	62	3	15	39	26	83	14	69	7	13	32	12	44	49	34	38	20	12	48	12	17	19	50	1	30	27	1	0	20	11	32	106	31	1	1	0	4	5	0	4	4	0	68	24	21	75
GUT_GENOME000522	16	9	10	13	1	1	11	1	22	0	22	2	1	4	6	15	13	12	7	4	2	14	17	4	6	24	2	8	5	0	0	0	4	12	10	1	0	1	1	3	0	0	1	1	1	17	10	10	15
GUT_GENOME000530	23	15	20	10	1	4	4	3	23	4	19	7	5	4	3	11	12	6	8	6	3	10	14	3	5	17	5	7	4	0	0	16	3	4	4	10	0	0	1	1	0	0	4	0	0	19	7	10	12
GUT_GENOME000534	22	13	15	10	1	1	8	4	12	2	10	1	0	5	2	13	13	10	7	3	3	20	3	8	10	21	1	6	5	0	0	1	3	8	3	2	0	0	1	3	0	0	5	0	1	15	7	7	13
GUT_GENOME000537	25	17	23	6	1	1	4	2	37	5	32	3	4	10	4	23	14	9	10	9	3	14	6	7	8	18	6	6	10	0	0	8	4	9	5	10	0	0	1	5	0	0	0	5	0	16	7	5	16
GUT_GENOME000545	24	13	12	15	2	1	13	2	7	2	5	1	2	3	3	13	11	12	7	5	5	14	13	4	5	24	2	7	6	0	0	0	5	8	3	3	0	0	1	1	0	0	0	1	0	15	10	7	18
GUT_GENOME000554	36	17	24	32	1	12	16	11	46	5	41	7	1	35	9	28	20	17	6	8	20	27	28	14	16	22	1	6	6	2	0	11	4	10	35	17	0	0	2	2	0	0	9	1	0	30	13	9	29
GUT_GENOME000558	57	21	30	26	2	8	9	18	12	3	9	2	1	13	3	18	10	7	7	6	6	17	0	6	8	2	3	5	6	0	0	3	3	8	21	6	0	0	1	2	0	0	4	0	0	19	10	5	24
GUT_GENOME000559	45	19	31	41	1	8	29	12	54	10	44	11	4	25	6	37	30	21	16	8	7	27	17	12	13	20	6	13	6	0	0	11	10	22	23	6	0	0	2	3	0	2	19	7	0	17	13	9	18
GUT_GENOME000563	40	19	32	33	2	7	21	10	54	6	48	8	5	15	5	32	27	16	15	10	7	30	17	20	20	19	7	14	5	0	0	11	8	7	31	6	0	0	0	3	0	1	16	3	0	18	9	9	13
GUT_GENOME000564	21	11	11	12	2	4	5	3	1	0	1	0	0	3	3	11	8	6	5	1	2	14	18	6	8	0	0	0	2	0	0	1	2	4	2	4	0	1	1	2	0	0	5	0	0	13	6	5	14
GUT_GENOME000565	21	12	16	16	1	5	10	6	32	4	28	6	0	5	4	22	21	15	13	5	5	21	12	11	12	17	5	10	5	0	0	5	7	6	3	4	0	0	0	3	0	2	0	1	0	16	8	8	14
GUT_GENOME000566	23	11	12	15	1	7	5	8	26	4	22	5	2	5	4	12	9	6	5	6	3	10	11	3	6	19	1	9	3	0	0	5	2	4	3	5	0	0	0	1	0	0	5	1	1	19	6	9	16
GUT_GENOME000568	23	10	12	14	1	4	7	3	19	3	16	4	1	4	3	11	7	6	6	4	2	11	10	3	5	20	3	8	7	0	0	2	2	7	2	2	0	0	0	1	0	0	0	0	1	20	5	10	15
GUT_GENOME000571	61	34	37	31	5	8	16	9	26	4	22	3	1	14	8	28	24	16	14	4	8	34	26	11	19	35	1	9	6	2	0	6	8	10	74	11	1	1	2	6	1	0	3	0	0	23	19	17	48
GUT_GENOME000572	21	12	13	11	2	4	5	3	1	0	1	0	0	3	3	11	8	6	5	1	2	14	18	6	8	0	0	0	1	0	0	1	2	4	2	4	0	1	1	2	0	0	5	0	0	13	6	6	14
GUT_GENOME000573	17	12	13	6	3	1	4	2	11	0	11	0	2	1	1	12	8	7	3	2	5	16	0	3	3	2	0	0	3	0	0	2	5	4	1	4	0	0	1	0	0	0	6	3	0	14	7	5	15
GUT_GENOME000575	20	14	19	10	1	2	7	1	23	3	20	3	1	3	1	12	4	3	4	3	3	14	16	5	5	21	2	6	4	0	0	9	4	17	1	12	0	3	1	1	0	0	0	0	1	17	9	7	20
GUT_GENOME000578	26	14	17	14	1	7	3	6	19	1	18	3	1	6	3	14	10	8	5	4	3	16	15	5	6	19	1	6	3	3	0	4	2	2	10	3	0	0	1	1	0	0	0	0	0	14	7	6	23
GUT_GENOME000582	27	11	16	11	2	2	8	3	18	3	15	2	0	15	4	16	8	10	6	7	3	19	18	4	6	21	2	8	4	0	0	0	2	5	3	2	0	0	1	2	0	0	2	0	1	15	5	7	12
GUT_GENOME000583	36	13	20	22	2	3	16	4	14	5	9	4	0	18	4	19	16	13	14	4	6	16	22	7	9	27	0	8	4	2	0	2	5	12	27	4	0	0	1	2	2	0	8	0	0	23	9	13	26
GUT_GENOME000584	12	10	12	6	1	1	5	3	3	1	2	0	6	1	3	3	6	7	2	5	4	13	2	1	1	0	1	1	1	0	0	1	4	5	10	2	0	0	1	0	0	0	10	0	1	12	4	5	15
GUT_GENOME000586	29	13	25	16	1	1	14	1	25	3	22	2	4	28	4	22	30	12	8	10	4	17	20	6	9	21	1	10	5	0	0	4	6	12	2	6	0	0	1	3	0	0	0	1	0	19	8	7	14
GUT_GENOME000587	38	22	24	33	1	13	18	12	34	3	31	3	1	11	1	24	21	14	16	4	8	24	22	5	7	36	4	7	6	0	0	11	8	8	36	17	0	2	3	2	0	0	1	0	3	29	12	14	22
GUT_GENOME000594	60	20	31	60	2	18	37	21	37	8	29	5	1	54	3	32	23	14	13	20	7	25	23	8	12	49	1	10	10	2	0	4	5	10	19	3	0	2	1	3	0	0	11	4	0	28	10	15	23
GUT_GENOME000595	27	14	23	18	1	5	12	7	41	5	36	7	2	11	4	23	19	13	12	7	6	21	12	13	16	18	8	11	6	0	0	5	4	5	10	4	0	0	0	3	0	0	12	2	0	17	8	8	13
GUT_GENOME000598	16	9	12	7	1	1	5	2	9	2	7	1	5	1	3	14	19	10	7	4	4	12	14	4	5	22	4	7	4	0	0	1	3	9	8	3	0	0	1	1	0	0	0	5	1	14	6	6	18
GUT_GENOME000603	21	14	16	8	1	0	7	2	21	5	16	3	7	8	3	21	11	8	9	9	6	16	15	3	4	22	10	9	7	1	0	5	3	10	5	6	0	0	1	2	0	0	4	12	0	17	6	4	20
GUT_GENOME000604	32	15	20	20	1	6	13	7	16	3	13	2	4	22	3	20	12	7	11	6	4	14	16	7	9	23	1	9	6	1	0	4	4	7	4	4	0	3	1	2	0	0	0	2	1	19	7	6	17
GUT_GENOME000608	21	10	14	10	1	2	5	2	23	0	23	2	2	3	3	11	6	5	1	5	1	15	0	0	0	0	2	3	0	1	0	4	2	7	8	5	0	0	1	0	0	0	5	0	0	21	7	5	22
GUT_GENOME000609	21	12	16	10	2	0	9	0	13	4	9	3	0	2	3	10	11	9	7	3	3	15	13	3	4	24	0	8	4	1	0	1	3	7	4	1	0	1	0	1	0	0	0	0	1	15	6	6	13
GUT_GENOME000611	12	8	11	6	1	0	5	0	8	3	5	2	2	0	2	4	5	6	0	3	2	6	0	2	1	1	0	2	1	0	0	0	2	3	4	1	0	1	1	0	0	0	0	0	1	11	3	5	14
GUT_GENOME000612	27	14	21	32	2	8	23	10	16	5	11	4	1	18	4	25	14	9	5	9	5	12	0	4	5	22	0	7	6	1	0	7	3	8	2	3	0	1	0	2	0	0	1	8	0	16	6	5	18
GUT_GENOME000614	22	9	8	9	1	3	4	4	10	4	6	2	0	3	3	17	13	11	6	5	2	15	2	2	3	26	0	0	0	1	0	1	6	7	2	1	0	0	1	1	0	0	0	0	0	19	8	6	19
GUT_GENOME000623	84	46	61	63	5	11	50	17	30	10	20	7	6	44	6	35	24	20	20	13	10	57	30	30	30	46	0	11	9	2	0	4	9	24	60	4	0	1	2	3	1	0	0	8	0	27	14	20	31
GUT_GENOME000624	30	10	11	17	1	5	8	7	7	4	3	2	0	9	3	19	17	12	7	9	3	14	1	2	3	25	0	7	6	0	0	0	5	5	16	1	0	1	1	1	0	0	1	0	0	19	8	7	30
GUT_GENOME000625	28	12	18	20	2	9	10	10	9	4	5	3	0	21	3	17	15	9	11	7	5	16	20	9	11	22	1	10	4	1	0	1	5	6	2	2	0	1	1	2	1	0	0	0	0	17	7	7	17
GUT_GENOME000629	56	24	32	36	3	7	25	11	32	9	23	8	3	23	4	27	9	9	13	6	13	21	30	16	16	31	2	21	10	2	0	3	6	12	60	3	0	0	1	1	1	0	0	0	0	22	11	16	43
GUT_GENOME000634	20	10	12	16	2	4	11	5	11	4	7	3	0	7	3	15	12	10	9	8	2	16	17	9	11	34	0	7	4	1	0	3	3	5	7	5	0	0	1	2	0	0	0	0	0	18	4	5	13
GUT_GENOME000655	47	22	29	47	3	20	19	20	62	11	51	11	4	37	9	47	32	29	14	10	23	29	38	8	13	50	1	10	13	3	0	12	10	9	38	21	0	0	4	3	0	0	14	0	0	40	19	12	57
GUT_GENOME000658	40	21	28	47	1	5	37	6	22	7	15	7	1	27	4	12	13	10	16	9	18	23	19	6	7	42	1	13	7	1	0	1	2	9	90	1	1	1	1	1	1	0	0	0	0	26	12	10	36
GUT_GENOME000659	117	56	59	53	7	7	42	12	60	25	35	18	8	28	20	58	46	36	38	15	18	87	106	57	60	158	7	36	27	4	0	6	10	22	65	10	0	3	3	10	0	0	0	5	0	69	28	26	81
GUT_GENOME000662	48	18	31	55	2	7	45	10	17	6	11	5	0	20	4	28	20	12	14	24	4	23	31	9	13	28	0	10	5	2	0	5	3	10	26	4	0	0	1	3	1	0	0	1	0	26	8	6	28
GUT_GENOME000676	153	74	85	78	8	22	53	29	87	25	62	21	5	52	10	68	68	41	46	14	25	116	122	57	61	88	5	36	24	6	0	10	14	41	88	11	0	1	8	7	1	0	2	8	1	67	31	35	94
GUT_GENOME000677	28	13	17	11	1	3	6	4	7	2	5	1	1	5	1	15	8	7	1	2	2	13	0	2	3	4	2	0	3	0	0	0	4	10	6	1	0	0	1	2	0	0	2	0	0	14	10	5	17
GUT_GENOME000682	116	61	63	67	6	26	26	26	75	8	67	13	4	48	21	62	51	49	25	17	28	81	39	21	27	73	1	20	17	5	0	7	17	20	129	15	0	2	3	5	0	0	11	0	0	67	41	27	98
GUT_GENOME000700	31	13	20	21	2	4	15	7	16	4	12	2	2	11	3	21	13	7	8	9	3	16	13	4	6	20	0	9	5	1	0	3	4	8	5	3	0	1	1	2	1	0	0	5	1	15	6	5	15
GUT_GENOME000706	129	53	67	76	4	18	51	32	53	16	37	11	2	54	9	67	46	41	26	21	31	85	27	22	27	84	2	24	16	2	0	4	12	27	96	7	1	0	4	4	2	0	4	2	0	36	33	38	51
GUT_GENOME000711	20	11	16	18	1	7	9	6	26	5	21	7	7	7	7	16	18	11	8	6	5	16	15	9	12	18	3	9	7	0	0	8	7	17	5	15	1	2	2	3	1	0	0	1	1	16	7	6	15
GUT_GENOME000718	143	49	71	105	12	30	69	39	79	17	62	17	3	107	6	79	55	37	36	32	45	91	55	45	44	56	2	23	19	7	0	13	18	49	230	11	7	1	3	6	12	0	4	2	0	68	37	51	71
GUT_GENOME000724	33	15	15	14	2	1	11	5	9	2	7	1	1	8	3	12	9	12	7	4	10	15	16	4	5	27	2	6	7	0	0	0	4	6	13	3	0	0	1	1	0	0	0	1	0	26	10	7	15
GUT_GENOME000725	62	19	29	66	2	21	42	24	30	6	24	5	1	32	4	39	16	9	17	10	6	23	31	4	6	32	1	13	12	0	0	4	3	18	22	5	0	2	1	2	3	0	1	4	1	20	12	9	40
GUT_GENOME000727	39	19	17	31	3	5	24	7	14	2	12	1	1	9	5	18	12	14	11	7	7	16	18	3	4	46	0	10	5	0	0	1	5	12	51	7	0	0	1	1	0	0	0	3	2	31	18	10	22
GUT_GENOME000729	44	15	25	38	2	9	25	11	15	4	11	3	1	13	4	22	13	7	11	6	3	14	14	4	6	23	0	9	6	3	0	6	5	12	6	5	0	2	1	2	0	0	0	6	1	17	6	5	14
GUT_GENOME000732	33	17	18	20	2	5	13	6	14	7	7	5	1	7	3	15	15	8	14	8	3	33	25	20	22	23	1	10	9	1	0	1	2	10	17	1	0	0	3	3	1	0	2	2	0	23	7	10	23
GUT_GENOME000735	177	79	94	116	8	24	78	36	87	31	56	27	8	95	9	84	61	53	45	25	46	96	83	50	56	120	8	30	27	9	0	12	18	55	259	8	0	1	5	7	8	0	4	6	0	96	44	38	114
GUT_GENOME000743	19	13	13	14	2	7	5	6	3	0	3	0	0	4	1	12	7	3	1	1	0	21	0	0	4	2	0	1	1	0	0	0	2	2	3	0	0	0	0	3	0	0	0	0	0	17	6	8	17
GUT_GENOME000753	26	14	17	15	1	1	13	2	7	4	3	3	0	4	3	11	12	6	1	8	4	16	0	3	4	19	0	5	8	0	0	0	2	6	5	1	0	1	0	2	0	0	0	3	0	14	5	8	11
GUT_GENOME000760	20	13	17	8	1	1	6	1	14	0	14	0	0	3	1	12	5	3	3	1	3	12	3	3	4	3	2	0	3	0	0	1	3	11	4	3	0	0	1	2	0	0	5	1	0	14	9	4	13
GUT_GENOME000764	24	11	14	14	1	1	12	2	5	3	2	2	0	1	3	10	8	6	1	5	3	16	0	3	4	17	0	5	6	0	0	0	2	5	3	1	0	0	0	2	0	0	0	1	0	14	5	7	11
GUT_GENOME000767	53	25	33	40	4	6	33	9	22	5	17	4	0	22	4	38	33	19	17	6	10	37	30	14	17	32	0	14	12	2	0	4	6	17	43	7	0	0	2	3	1	0	0	7	0	31	18	12	39
GUT_GENOME000768	18	7	10	17	1	1	15	1	7	3	4	2	0	7	4	6	7	8	2	7	8	17	3	2	3	20	0	5	6	0	0	0	2	4	8	2	0	1	0	1	0	0	1	0	0	17	5	9	13
GUT_GENOME000770	33	23	24	13	2	5	7	3	16	0	16	0	1	3	1	17	16	16	1	1	3	3	0	1	1	0	1	0	1	0	0	1	4	3	5	1	0	1	0	1	0	0	0	0	0	16	6	7	16
GUT_GENOME000784	39	17	25	23	2	5	16	11	5	0	5	0	0	11	4	16	10	2	2	2	5	28	14	7	11	2	2	0	6	0	0	1	3	3	9	3	0	0	2	4	2	0	1	0	0	17	9	8	15
GUT_GENOME000812	26	14	18	12	2	5	5	5	4	3	1	2	1	2	3	11	9	6	6	4	2	17	1	6	8	16	3	5	3	0	0	1	2	3	3	3	0	0	1	2	0	0	0	0	0	17	8	6	15
GUT_GENOME000818	31	12	21	18	2	2	15	4	12	3	9	2	2	11	3	10	10	6	10	9	3	16	15	4	6	23	0	7	5	0	0	0	2	10	9	1	0	0	1	2	0	0	0	3	0	16	7	8	16
GUT_GENOME000852	39	18	27	25	2	6	17	8	16	3	13	2	0	46	5	22	10	8	8	16	4	16	2	8	10	23	0	11	6	0	0	4	4	3	6	6	0	4	1	2	0	0	0	3	0	19	5	6	16
GUT_GENOME000862	24	20	19	15	2	5	8	5	11	1	10	0	0	13	3	15	17	7	5	6	4	8	0	6	9	27	3	6	6	0	0	1	2	5	4	4	0	0	0	3	0	0	0	2	0	18	7	8	18
GUT_GENOME000871	27	14	18	18	1	1	16	2	6	3	3	2	1	9	3	14	22	11	2	10	7	19	0	3	7	19	0	7	10	0	0	0	3	8	10	1	0	1	0	3	0	0	0	3	0	21	7	12	11
GUT_GENOME000872	17	11	14	10	2	5	4	4	21	1	20	2	2	6	0	10	5	6	1	2	0	17	5	5	5	20	1	7	4	3	0	7	3	4	3	5	0	0	2	0	0	0	6	0	0	13	5	4	20
GUT_GENOME000889	27	14	16	12	1	1	9	1	11	4	7	3	1	9	3	13	9	7	5	6	10	15	13	6	7	21	0	7	5	0	0	0	3	6	20	1	2	0	1	1	2	0	0	2	0	15	7	10	20
GUT_GENOME000899	31	12	16	20	2	9	8	10	35	9	26	10	4	10	7	27	13	18	10	7	3	29	30	11	13	28	1	8	4	1	0	3	7	4	13	10	0	0	2	2	0	0	1	0	0	19	8	6	25
GUT_GENOME000906	26	14	16	15	2	2	12	4	13	5	8	3	0	9	3	17	14	10	10	3	2	18	24	9	12	24	0	7	5	1	0	1	4	9	9	3	0	0	1	2	1	0	0	2	0	18	8	7	16
GUT_GENOME000931	63	29	37	55	2	20	30	27	43	13	30	7	3	32	4	33	12	9	15	19	3	20	14	15	17	24	0	10	9	0	0	8	3	12	18	9	0	1	1	3	1	0	0	6	1	23	12	8	29
GUT_GENOME000941	20	8	12	16	1	3	10	7	7	0	7	0	0	2	0	12	12	10	4	3	3	5	0	4	4	1	0	6	3	0	0	0	3	7	8	1	0	0	1	1	0	0	0	0	0	17	8	5	14
GUT_GENOME000944	32	13	17	20	1	8	7	8	31	5	26	6	1	15	3	21	13	10	7	7	3	18	16	5	6	21	1	8	5	1	0	4	3	3	9	8	0	1	2	1	0	0	2	0	0	15	6	10	25
GUT_GENOME000962	49	12	26	44	2	7	36	12	20	3	17	2	2	31	4	23	14	7	9	13	2	21	18	8	10	24	2	11	6	1	0	1	3	6	16	1	0	3	1	2	0	0	0	4	0	16	8	9	16
GUT_GENOME000963	56	14	34	33	2	9	23	10	10	3	7	2	0	31	4	25	12	8	11	11	3	16	16	8	10	23	2	10	5	0	0	0	3	6	4	1	0	3	1	2	0	0	0	2	0	16	10	9	21
GUT_GENOME000967	62	36	49	39	3	2	31	5	56	12	44	7	5	19	11	41	32	27	25	20	8	39	41	15	16	65	1	21	14	3	0	5	10	23	101	8	0	0	4	3	1	0	2	5	1	45	9	20	59
GUT_GENOME000979	21	12	14	6	1	1	4	1	2	0	2	0	1	4	3	10	10	7	7	7	2	15	3	3	4	1	1	10	4	1	0	1	3	7	6	1	0	2	0	1	0	0	10	0	0	18	6	6	11
GUT_GENOME000980	72	21	44	89	3	14	74	18	47	6	41	4	5	50	6	52	14	11	16	20	4	28	20	8	15	25	3	11	14	1	0	11	7	21	22	11	0	2	1	5	0	0	2	15	2	25	8	11	33
GUT_GENOME000984	24	12	15	8	1	1	6	1	5	3	2	2	0	4	3	10	8	6	1	5	2	16	0	3	4	17	0	5	5	0	0	0	2	5	7	1	0	0	0	2	0	0	0	1	0	14	5	7	11
GUT_GENOME000994	19	11	13	11	3	1	9	2	11	4	7	3	0	4	2	15	7	5	9	3	2	14	1	6	8	9	0	2	7	0	0	0	3	3	2	1	0	0	1	2	0	0	0	0	0	18	10	7	11
GUT_GENOME000996	21	10	13	18	1	1	16	2	20	0	20	1	1	7	3	11	12	10	7	5	2	12	16	6	6	23	2	8	4	1	0	1	2	11	2	1	0	0	1	3	0	0	2	3	1	18	7	5	11
GUT_GENOME001003	34	21	27	21	1	5	12	5	32	7	25	8	4	30	0	29	16	15	2	6	13	22	9	2	3	27	1	13	9	3	0	6	6	6	45	7	1	0	1	0	1	0	6	0	0	23	12	11	50
GUT_GENOME001004	25	10	12	10	2	3	6	4	13	5	8	4	0	11	3	15	14	8	8	4	2	22	13	9	11	23	0	6	5	1	0	1	3	6	1	1	0	1	1	2	0	0	0	1	0	14	4	5	13
GUT_GENOME001016	98	51	66	62	4	6	51	18	52	11	41	10	9	31	11	41	33	25	25	29	12	50	38	6	11	45	3	26	15	3	0	6	12	27	85	7	0	0	0	4	0	0	1	3	3	56	29	29	76
GUT_GENOME001022	45	21	30	34	3	7	25	10	9	4	5	2	2	14	5	13	13	14	13	7	18	19	0	5	6	25	0	1	5	1	0	1	4	7	29	2	0	1	1	2	0	0	0	0	0	17	6	9	25
GUT_GENOME001023	47	27	31	25	2	7	16	10	21	7	14	6	0	14	4	17	19	12	15	9	9	27	22	3	4	41	6	13	5	3	0	3	6	8	62	1	0	1	3	1	1	0	0	0	1	27	17	16	23
GUT_GENOME001026	22	11	14	14	1	1	12	2	5	3	2	2	0	3	3	10	8	6	1	5	2	16	0	3	4	17	0	5	4	0	0	0	2	4	2	1	0	0	0	2	0	0	0	1	0	14	5	6	11
GUT_GENOME001027	134	66	75	73	14	18	46	22	79	27	52	23	7	48	12	71	69	45	62	30	29	113	22	35	51	89	9	42	28	2	0	3	17	30	140	7	0	1	5	12	2	1	0	4	0	58	42	36	99
GUT_GENOME001029	175	87	93	125	15	22	96	27	89	25	64	21	5	52	16	89	77	56	70	33	23	126	77	35	59	122	10	62	32	4	0	9	20	40	233	9	0	0	9	17	1	0	1	8	0	86	47	35	137
GUT_GENOME001039	25	13	17	19	1	8	7	7	22	4	18	6	3	8	3	15	19	9	6	3	3	13	13	7	9	20	3	8	5	2	0	8	4	5	1	10	0	0	1	2	0	0	0	1	1	16	6	6	15
GUT_GENOME001046	37	15	22	26	1	3	18	4	43	3	40	2	1	3	1	11	8	12	1	5	1	12	1	6	7	4	0	0	0	0	0	1	3	7	6	1	0	0	2	2	0	0	0	1	0	17	7	6	18
GUT_GENOME001056	164	89	102	117	10	23	87	43	88	18	70	15	12	70	17	86	67	50	45	41	61	98	55	23	35	107	10	56	35	5	0	9	21	46	290	6	1	2	7	9	3	0	1	12	1	92	51	41	123
GUT_GENOME001105	45	19	21	44	4	10	32	13	44	14	30	9	3	18	5	33	20	12	22	9	5	28	43	6	12	29	0	15	11	3	0	5	5	12	28	4	0	1	1	5	0	0	0	10	1	34	18	7	50
GUT_GENOME001115	59	31	34	35	2	5	28	8	47	10	37	6	6	16	5	30	20	18	21	13	7	46	4	10	13	32	0	14	17	1	0	4	7	10	31	9	0	1	0	2	0	1	0	3	0	24	13	9	41
GUT_GENOME001120	139	52	59	132	5	29	56	27	94	30	64	28	4	114	15	82	58	46	16	25	92	58	73	23	23	86	2	17	18	2	0	11	14	18	217	25	0	2	9	2	2	0	18	2	0	65	28	35	115
GUT_GENOME001122	31	17	22	26	1	1	24	2	9	3	6	2	0	10	4	15	15	8	4	9	7	22	0	3	6	16	0	9	14	0	0	0	3	8	19	2	0	1	0	3	0	0	4	2	0	23	10	16	16
GUT_GENOME001135	56	19	34	63	2	12	50	14	30	6	24	5	2	26	6	32	15	7	12	13	3	19	16	4	7	22	0	8	9	0	0	3	5	12	16	4	0	3	1	3	0	0	0	7	1	17	6	9	19
GUT_GENOME001139	46	27	27	19	4	6	10	5	10	3	7	2	0	11	5	22	16	14	10	5	6	30	31	20	22	23	1	6	4	1	0	4	3	10	21	7	0	2	1	3	0	0	5	0	0	14	10	13	35
GUT_GENOME001147	80	28	41	56	3	10	41	17	47	11	36	9	1	52	5	32	18	17	16	11	23	48	15	25	24	27	1	23	9	2	0	2	7	29	67	3	0	2	1	2	2	0	0	6	0	29	19	29	38
GUT_GENOME001159	47	19	25	25	2	6	17	10	21	5	16	4	2	15	7	18	20	14	13	10	11	37	50	19	22	27	0	8	6	1	0	2	6	13	35	2	0	1	2	3	0	0	0	2	0	17	15	10	30
GUT_GENOME001177	27	14	19	24	2	6	17	8	10	4	6	2	0	14	3	16	11	8	7	4	2	15	19	6	8	20	3	7	6	0	0	1	4	4	7	3	0	1	1	2	0	0	0	3	1	16	10	9	18
GUT_GENOME001189	38	21	30	24	2	4	17	5	49	12	37	11	4	28	3	30	17	17	7	6	14	46	17	9	17	24	2	10	11	2	0	5	9	10	44	8	0	0	1	4	0	0	8	0	0	33	12	12	51
GUT_GENOME001190	60	31	38	51	4	4	41	5	27	12	15	10	3	49	6	27	20	19	13	15	41	41	22	20	22	58	1	15	9	4	0	5	7	19	124	2	1	1	3	3	2	0	1	1	0	23	27	25	45
GUT_GENOME001208	75	42	49	58	7	14	42	21	49	14	35	9	7	26	7	57	57	42	35	22	10	82	80	23	37	50	2	22	19	5	0	12	16	23	83	11	0	0	4	12	1	0	1	7	3	69	35	24	82
GUT_GENOME001213	41	20	28	32	4	2	27	6	22	6	16	5	1	18	3	19	20	16	14	11	6	27	15	8	12	27	0	9	7	0	0	4	5	9	20	9	0	0	2	3	0	0	0	0	0	27	17	13	25
GUT_GENOME001223	23	11	14	15	1	1	13	2	5	3	2	2	0	3	3	10	8	6	1	6	2	16	0	3	4	18	0	5	6	0	0	0	2	5	3	1	0	0	0	2	0	0	0	1	0	14	5	6	11
GUT_GENOME001239	163	68	74	120	10	25	70	29	79	19	60	16	3	123	5	74	53	41	59	25	100	79	75	21	25	112	3	32	25	5	0	9	18	51	405	13	2	2	3	4	5	0	1	0	0	66	70	61	121
GUT_GENOME001241	235	111	139	138	12	28	95	45	123	24	99	24	1	111	21	99	81	66	47	46	91	131	78	42	57	186	9	42	37	8	0	11	30	67	589	13	1	6	6	12	7	0	5	13	1	120	78	76	132
GUT_GENOME001245	26	12	16	18	1	1	16	2	6	3	3	2	0	5	3	10	12	6	1	5	3	16	0	3	4	17	0	5	7	0	0	0	2	6	6	1	0	1	0	2	0	0	0	1	0	14	5	7	11
GUT_GENOME001255	33	14	19	33	2	10	20	11	34	7	27	8	1	35	4	40	33	29	8	4	14	22	30	7	8	20	1	7	5	2	0	6	11	3	18	8	0	0	3	1	0	0	6	0	0	18	8	10	21
GUT_GENOME001261	93	39	57	51	6	8	41	15	47	20	27	17	5	45	8	50	24	21	23	11	14	82	23	26	34	48	1	16	13	2	0	3	6	27	68	5	0	0	4	6	2	0	0	4	0	34	19	15	47
GUT_GENOME001270	27	13	16	9	2	2	6	2	13	4	9	3	0	2	4	15	15	10	8	3	3	20	16	9	11	19	0	7	5	1	0	1	3	3	2	1	0	0	1	2	0	0	0	2	0	15	4	7	17
GUT_GENOME001274	17	9	12	12	1	2	6	2	14	2	12	2	0	1	5	10	10	7	7	2	3	30	13	14	19	29	0	3	5	0	0	1	2	9	23	2	0	0	1	6	0	0	0	6	2	18	7	7	10
GUT_GENOME001282	23	11	15	17	4	4	7	5	34	4	30	4	3	8	2	18	10	6	3	4	7	20	13	2	2	3	0	1	1	1	0	3	2	9	78	6	0	0	2	0	0	0	11	0	0	20	7	9	33
GUT_GENOME001295	34	17	22	21	2	4	15	5	17	4	13	3	1	13	4	17	14	10	13	6	4	26	16	11	12	30	2	11	7	1	0	1	4	8	10	2	0	0	4	2	0	0	0	1	0	21	6	7	27
GUT_GENOME001297	188	85	100	124	7	22	90	31	98	25	73	21	10	82	22	92	76	48	69	39	18	132	131	54	66	158	4	58	45	9	0	13	18	62	217	10	0	0	3	11	1	0	0	13	0	111	52	42	107
GUT_GENOME001309	16	9	12	7	1	2	3	5	20	7	13	4	2	2	3	12	11	8	10	6	0	15	15	9	10	21	0	3	4	1	0	1	2	8	3	3	0	1	0	2	0	0	6	3	0	16	4	4	12
GUT_GENOME001312	27	13	24	13	1	0	12	0	23	3	20	2	5	26	4	19	26	12	9	9	4	15	20	6	7	21	1	8	5	0	0	5	7	12	1	6	0	0	1	2	0	0	0	1	0	17	6	5	14
GUT_GENOME001315	14	10	13	6	1	1	5	1	5	0	5	0	1	2	3	15	8	8	0	5	1	14	3	9	11	3	1	7	3	1	0	2	4	8	12	1	0	0	0	2	0	0	7	2	1	27	7	6	17
GUT_GENOME001316	19	10	13	12	1	6	4	6	21	3	18	4	1	4	3	13	10	10	6	3	3	14	16	5	6	18	1	5	3	1	0	2	4	2	2	3	0	0	1	1	0	0	1	0	0	13	7	5	18
GUT_GENOME001324	21	12	16	11	1	5	4	5	22	3	19	4	1	6	3	12	7	7	5	4	3	14	15	5	6	18	1	6	4	1	0	2	2	2	2	3	0	0	1	1	0	0	1	0	0	14	6	6	18
GUT_GENOME001340	23	9	12	22	1	5	15	9	7	3	4	2	2	3	3	19	14	12	7	6	3	16	13	4	6	24	0	7	4	0	0	0	3	6	12	1	0	1	1	2	0	0	0	0	0	16	8	6	20
GUT_GENOME001341	18	11	13	14	2	5	8	5	23	4	19	5	1	10	4	17	11	9	6	3	4	17	16	11	13	21	1	5	4	2	0	3	3	4	4	4	0	0	1	2	0	0	5	0	0	15	5	4	20
GUT_GENOME001354	22	12	15	16	1	0	7	2	63	2	61	3	0	11	6	22	13	13	8	6	2	24	15	14	14	28	0	13	12	0	0	3	8	5	27	3	4	0	0	4	0	0	3	1	0	15	12	10	15
GUT_GENOME001355	36	20	23	16	2	6	6	8	5	3	2	2	0	9	4	13	13	8	8	6	3	19	23	7	10	20	2	11	5	0	0	1	3	6	19	5	0	1	1	2	0	0	3	0	0	17	11	6	20
GUT_GENOME001364	22	12	16	19	1	7	10	6	29	5	24	7	7	5	7	14	17	10	9	5	5	16	17	8	9	18	3	9	7	0	0	8	6	15	3	14	0	2	1	2	0	0	0	3	1	16	6	6	16
GUT_GENOME001372	25	12	15	13	1	1	11	2	5	3	2	2	0	3	3	10	10	6	1	6	4	17	0	3	4	18	0	5	7	0	0	0	2	6	6	1	0	0	0	2	0	0	0	2	0	14	5	10	13
GUT_GENOME001373	45	20	28	18	2	4	13	4	11	3	8	2	0	21	2	25	18	14	17	15	5	19	13	16	16	31	0	13	5	0	0	1	4	10	16	2	0	0	1	2	0	0	0	0	0	21	7	10	20
GUT_GENOME001376	31	14	18	15	2	7	5	5	5	0	5	0	0	8	4	17	7	6	3	1	2	17	0	10	11	7	1	0	4	0	0	1	4	3	18	4	0	0	1	1	0	0	0	0	0	17	7	8	18
GUT_GENOME001379	113	75	82	55	7	9	39	13	41	15	26	14	4	31	16	45	53	31	40	25	28	93	55	37	47	77	10	42	25	4	0	4	14	26	149	9	0	1	5	11	0	0	0	5	0	90	33	31	86
GUT_GENOME001400	30	16	21	20	1	2	17	3	6	3	3	2	0	4	3	13	13	9	1	5	3	17	0	3	4	18	0	5	10	0	0	0	2	8	9	1	0	1	0	2	0	0	0	2	0	16	6	11	12
GUT_GENOME001401	36	21	24	24	3	11	12	17	22	11	11	7	3	9	3	23	24	16	22	12	6	45	25	10	19	4	2	15	11	4	0	4	8	14	31	6	0	0	2	7	1	0	0	2	1	32	13	14	31
GUT_GENOME001416	25	14	16	12	1	6	4	5	7	0	7	0	2	2	3	11	7	8	5	2	2	15	2	7	9	2	1	0	5	0	0	4	4	3	1	7	0	0	1	2	0	0	4	1	0	17	7	5	12
GUT_GENOME001417	27	15	21	21	1	5	13	8	30	4	26	6	3	11	4	28	27	19	17	4	7	18	13	12	14	18	8	13	5	0	0	11	9	19	9	5	0	0	1	4	0	0	10	2	0	17	10	7	16
GUT_GENOME001418	50	23	27	38	1	12	16	14	42	5	37	6	3	43	5	39	22	18	11	12	31	32	21	16	17	38	2	5	8	5	0	11	6	9	86	13	0	0	4	2	1	0	15	0	0	24	11	14	50
GUT_GENOME001419	21	10	13	11	1	1	9	2	5	3	2	2	0	3	3	10	8	6	1	5	2	16	0	3	4	17	0	5	5	0	0	0	2	4	2	1	0	0	0	2	0	0	0	1	0	14	5	7	11
GUT_GENOME001422	48	16	27	27	2	6	19	12	21	4	17	3	0	19	3	16	10	6	7	7	5	18	14	11	13	19	2	5	4	0	0	5	2	6	15	8	0	0	1	2	0	0	0	1	0	17	8	5	15
GUT_GENOME001432	21	10	13	11	1	1	9	1	5	3	2	2	0	5	3	10	8	6	1	5	3	16	0	3	4	17	0	5	5	0	0	0	2	4	3	1	0	0	0	2	0	0	0	1	0	14	5	7	11
GUT_GENOME001440	38	11	18	34	2	7	20	9	5	1	4	1	3	21	3	16	8	8	4	6	21	17	0	4	5	4	0	1	3	0	0	0	4	9	78	0	0	0	1	2	0	0	0	0	0	21	15	9	25
GUT_GENOME001443	17	11	15	6	1	1	4	2	30	3	27	2	0	3	3	12	12	9	8	3	3	19	12	6	8	14	1	11	7	1	0	3	3	4	4	4	0	1	0	1	0	0	0	0	0	17	7	7	11
GUT_GENOME001471	123	57	70	72	6	28	39	39	85	29	56	21	7	31	11	65	53	31	34	27	29	84	51	22	32	100	3	38	24	6	0	12	13	40	83	16	0	2	8	11	2	0	0	9	1	94	35	28	105
GUT_GENOME001488	122	47	54	106	8	33	47	33	106	19	87	22	4	106	8	86	45	39	21	21	68	85	66	17	18	107	4	13	13	3	0	11	14	30	238	19	0	3	7	2	1	0	19	0	1	69	41	37	72
GUT_GENOME001490	64	35	41	33	5	9	21	12	20	7	13	5	2	12	9	23	16	16	13	11	24	29	7	8	10	48	0	14	10	3	0	3	8	12	73	3	0	0	2	3	1	0	0	0	0	39	20	18	44
GUT_GENOME001506	56	25	29	33	1	5	25	8	42	14	28	12	2	21	4	27	23	16	16	11	7	47	47	21	26	64	2	10	9	5	0	5	10	20	68	3	0	1	1	4	1	0	1	5	0	28	13	13	32
GUT_GENOME001519	39	16	18	19	2	1	15	3	10	4	6	3	0	9	3	14	13	7	10	6	7	32	17	13	19	25	1	5	3	0	0	1	4	10	43	6	0	5	2	5	0	0	2	0	0	18	10	8	21
GUT_GENOME001538	34	15	22	25	1	2	21	6	12	4	8	2	0	13	7	17	12	10	6	11	10	28	0	2	2	4	0	4	8	0	0	0	4	10	18	2	0	0	0	0	0	0	0	0	1	31	9	20	24
GUT_GENOME001573	23	14	13	16	2	6	5	6	2	0	2	0	0	5	1	11	11	4	2	1	0	21	0	0	4	0	0	6	4	0	0	0	2	3	1	1	0	0	0	3	0	0	0	0	0	20	8	8	18
GUT_GENOME001575	170	70	90	122	18	25	86	36	95	32	63	24	8	67	12	97	75	61	48	29	52	111	69	44	50	130	3	33	30	8	0	12	18	38	168	12	0	2	7	7	3	0	2	8	0	86	35	48	83
GUT_GENOME001578	91	46	50	52	9	5	39	8	43	18	25	13	2	54	5	41	28	30	26	17	44	78	45	29	27	126	3	32	15	7	0	7	14	28	202	3	1	2	4	2	1	0	1	2	0	41	35	32	78
GUT_GENOME001587	252	120	131	209	21	46	155	58	154	50	104	40	11	80	41	124	122	99	88	51	56	195	227	71	84	261	7	92	41	6	0	11	30	77	210	29	1	5	7	15	4	1	4	9	1	154	75	84	217
GUT_GENOME001598	57	23	28	32	3	3	26	6	21	8	13	7	1	28	3	26	19	14	17	8	5	31	30	9	14	24	0	9	5	1	0	1	6	11	29	2	0	0	1	4	0	0	0	2	0	14	4	8	20
GUT_GENOME001602	102	43	53	94	10	15	62	24	48	8	40	7	7	67	12	53	45	43	28	27	102	65	27	12	15	114	3	17	14	8	0	10	14	24	304	11	0	8	4	4	1	0	0	1	0	75	43	37	81
GUT_GENOME001635	133	63	81	87	7	32	44	36	100	16	84	14	5	63	10	87	62	59	33	20	27	97	109	17	19	140	7	33	20	6	0	13	23	28	120	25	0	1	1	4	1	0	8	2	0	93	37	34	104
GUT_GENOME001636	21	12	12	11	4	3	7	6	17	9	8	8	3	6	3	14	14	8	12	7	3	26	4	7	9	2	1	4	4	1	0	2	2	5	5	4	0	0	2	2	0	0	0	4	1	18	8	10	21
GUT_GENOME001638	38	15	25	21	1	1	18	7	10	5	5	3	0	7	3	15	11	6	7	11	3	18	3	7	8	20	1	5	6	0	0	0	2	11	8	1	0	0	0	2	0	0	2	2	0	15	5	8	16
GUT_GENOME001653	24	11	15	13	1	1	11	1	5	3	2	2	0	2	3	10	8	6	1	5	2	16	0	3	4	17	0	5	5	0	0	0	2	5	2	1	0	0	0	2	0	0	0	1	0	14	5	8	11
GUT_GENOME001659	160	94	117	74	3	9	52	13	71	19	52	17	0	38	15	97	85	71	46	27	26	71	74	27	35	135	1	60	32	6	0	7	27	41	267	5	0	7	2	9	2	0	5	6	4	138	68	48	105
GUT_GENOME001677	51	33	36	33	2	10	22	12	44	19	25	13	2	15	4	25	16	9	16	11	6	26	31	12	17	34	0	17	12	0	0	2	3	13	28	3	0	2	2	5	0	0	0	11	1	30	12	10	34
GUT_GENOME001678	28	16	20	22	1	3	18	5	7	3	4	2	0	6	3	12	10	6	1	8	5	18	0	3	4	18	0	13	10	0	0	1	2	7	10	2	0	1	0	2	0	0	1	1	0	16	6	11	12
GUT_GENOME001681	26	13	16	16	1	1	14	2	6	4	2	2	0	2	3	12	9	8	1	5	3	16	0	3	4	17	0	5	7	0	0	0	2	4	6	1	0	0	0	2	0	0	0	2	0	14	5	8	16
GUT_GENOME001689	255	116	148	145	16	27	105	46	109	25	84	19	8	136	21	118	80	69	53	30	117	128	54	30	49	103	10	42	27	6	0	9	29	67	473	14	2	3	3	13	5	0	2	10	1	78	58	68	148
GUT_GENOME001709	62	30	34	36	4	9	25	13	42	14	28	10	1	25	10	33	26	20	20	6	6	44	50	17	25	61	3	19	13	4	0	5	9	19	39	3	0	0	5	5	0	0	0	0	1	25	12	13	25
GUT_GENOME001738	19	13	20	11	2	2	8	1	22	4	18	6	1	3	1	9	4	3	2	4	3	15	15	1	3	23	1	1	6	1	0	6	5	15	2	9	0	3	1	2	0	0	0	0	1	18	8	8	15
GUT_GENOME001745	53	16	23	43	1	11	17	11	35	6	29	7	1	45	6	28	19	17	10	8	43	29	26	6	7	25	2	6	3	4	0	7	6	7	59	11	0	1	3	1	1	0	6	0	0	34	12	12	31
GUT_GENOME001749	23	11	14	14	1	1	12	1	5	3	2	2	0	1	3	10	9	6	1	5	2	16	0	3	4	17	0	5	7	0	0	0	2	6	4	1	0	0	0	2	0	0	0	1	0	14	5	7	11
GUT_GENOME001752	26	13	15	25	2	3	17	3	7	5	2	3	1	8	4	13	8	12	5	4	3	23	13	8	9	28	0	8	7	0	0	0	4	6	17	1	0	0	1	2	1	0	0	0	0	21	8	6	19
GUT_GENOME001757	57	30	39	34	4	7	23	15	30	10	20	7	1	27	3	33	22	20	14	8	10	31	28	9	11	37	2	10	10	1	0	2	7	15	62	3	0	0	1	2	0	0	0	3	0	18	8	16	26
GUT_GENOME001768	28	11	11	14	1	3	9	3	9	4	5	2	0	1	3	14	15	10	5	4	2	14	15	3	4	25	0	7	4	0	0	0	5	5	4	1	0	0	1	2	0	0	1	0	0	16	6	5	17
GUT_GENOME001769	23	11	14	15	1	1	13	2	6	3	3	2	0	2	3	10	8	6	1	5	2	16	0	3	4	17	0	5	7	0	0	0	2	5	3	1	0	0	0	2	0	0	0	1	0	14	5	7	11
GUT_GENOME001770	264	114	134	190	15	38	138	64	146	44	102	41	11	126	26	133	110	68	82	52	95	205	118	62	86	196	13	72	52	8	0	12	31	69	487	21	0	2	10	19	3	0	4	11	0	93	59	84	168
GUT_GENOME001773	26	14	18	18	2	3	8	6	25	4	21	4	1	30	4	13	15	9	6	6	34	25	29	5	6	40	0	5	8	2	0	2	2	19	111	2	0	0	1	1	0	0	1	0	0	18	10	5	40
GUT_GENOME001778	60	34	40	39	3	12	20	14	61	11	50	10	2	23	7	32	18	14	13	10	26	44	47	8	10	64	2	16	4	2	0	5	4	14	84	13	0	0	2	2	1	0	9	1	0	37	15	14	46
GUT_GENOME001779	24	14	17	16	2	4	11	6	21	11	10	7	1	8	3	20	12	9	8	7	2	22	3	11	12	20	1	10	6	0	0	1	4	3	9	2	0	0	1	2	0	0	0	1	1	15	5	6	26
GUT_GENOME001800	27	12	18	17	1	1	15	2	5	3	2	2	0	5	4	12	9	6	2	5	4	16	0	3	4	17	0	5	7	0	0	0	2	5	6	1	0	1	0	2	0	0	0	1	0	14	6	7	15
GUT_GENOME001805	26	15	21	14	1	2	11	4	29	4	25	4	7	8	5	17	30	13	18	12	4	32	16	10	11	22	1	3	4	3	0	2	6	12	19	11	0	1	2	5	0	0	0	3	1	17	8	7	15
GUT_GENOME001806	23	13	16	10	2	1	7	1	13	3	10	2	0	2	3	13	11	7	6	5	4	16	16	7	9	22	1	7	6	0	0	4	2	4	3	5	0	1	1	2	0	0	0	0	0	15	7	6	16
GUT_GENOME001831	55	21	24	27	2	9	13	12	30	12	18	10	2	16	5	23	19	9	14	7	3	28	34	10	15	21	1	11	6	1	0	0	6	10	17	4	0	1	1	5	2	0	0	2	1	18	16	10	24
GUT_GENOME001853	13	8	11	9	1	1	6	1	12	0	12	0	0	1	3	9	10	7	7	1	3	20	11	11	12	26	0	3	4	0	0	1	2	9	4	2	0	0	1	3	0	0	0	4	1	15	6	7	10
GUT_GENOME001854	31	19	26	21	1	5	15	7	20	6	14	5	2	5	5	15	12	8	13	9	2	29	3	6	9	29	0	12	8	0	0	0	3	6	27	1	0	2	3	2	1	0	0	0	0	26	8	7	25
GUT_GENOME001870	26	13	21	43	3	9	33	14	25	11	14	4	3	16	3	31	10	6	11	6	3	21	14	11	12	23	0	7	7	1	0	2	5	10	1	4	0	0	1	2	0	0	0	4	1	17	6	8	21
GUT_GENOME001877	62	42	41	24	8	3	19	4	32	8	24	8	2	7	8	21	21	14	18	5	10	34	35	5	6	39	2	27	15	0	0	0	4	21	57	1	0	0	2	2	0	0	0	2	1	26	20	11	36
GUT_GENOME002080	17	8	11	8	1	1	6	1	5	3	2	2	0	3	2	7	3	0	0	4	0	5	0	2	1	9	0	5	3	0	0	0	0	1	2	0	0	0	0	0	0	0	0	1	0	10	4	5	8
GUT_GENOME002158	24	14	18	12	1	5	5	5	27	3	24	4	1	7	3	14	12	9	6	4	3	14	16	5	6	18	1	6	5	1	0	4	3	2	4	7	0	0	2	1	0	0	6	0	0	14	6	7	19
GUT_GENOME002167	13	10	12	10	1	0	8	0	8	3	5	2	0	0	3	9	9	9	8	5	2	15	0	5	7	22	0	6	6	0	0	1	3	3	6	3	0	1	1	3	0	0	0	2	1	17	8	7	12
GUT_GENOME002250	14	7	7	4	0	1	2	1	0	0	0	0	0	0	2	4	1	1	0	0	0	7	0	0	1	1	0	0	0	1	0	1	1	2	1	0	0	0	1	1	0	0	0	1	0	14	5	3	16
GUT_GENOME002382	42	13	22	22	2	7	13	7	15	4	11	3	1	33	3	18	15	9	11	6	3	16	19	10	12	22	1	8	5	1	0	3	5	7	5	4	0	1	1	2	0	0	0	1	0	17	5	6	15
GUT_GENOME002690	24	12	15	13	1	1	11	2	5	3	2	2	0	3	2	12	10	6	2	5	3	18	0	3	4	17	0	5	5	0	0	0	2	5	6	1	0	1	0	2	0	0	0	1	1	14	5	7	11
GUT_GENOME002738	18	11	14	11	1	4	5	4	22	3	19	4	1	4	3	8	8	6	5	4	5	15	16	5	6	20	0	4	3	2	0	3	2	4	30	3	0	0	2	1	0	0	1	0	0	16	6	4	17
GUT_GENOME002826	22	11	14	12	1	1	10	2	5	3	2	2	0	1	3	10	8	6	1	6	2	16	0	3	4	17	0	5	5	0	0	0	2	4	3	1	0	0	0	2	0	0	0	1	0	14	5	6	12
GUT_GENOME003036	12	9	11	7	1	0	6	0	17	3	14	3	0	2	4	9	9	6	5	6	2	18	14	3	5	19	2	5	3	0	0	2	2	2	5	1	0	0	0	2	0	0	0	0	0	14	5	7	11
GUT_GENOME003134	22	10	14	9	1	1	7	1	6	4	2	3	0	1	2	11	8	8	2	4	2	14	0	3	4	17	0	5	7	0	0	0	2	3	2	1	0	1	0	2	0	0	0	1	0	14	5	5	11
GUT_GENOME003176	10	5	8	7	1	1	4	1	4	0	4	0	0	1	2	6	7	4	7	1	3	18	11	10	11	23	0	3	2	0	0	0	1	4	2	1	0	0	1	2	0	0	0	1	1	15	4	4	2
GUT_GENOME003284	13	9	11	8	1	1	6	1	8	0	8	0	0	2	3	8	8	7	4	5	0	3	3	4	3	2	0	1	3	1	0	1	2	9	10	0	0	1	0	1	0	0	1	0	0	15	6	5	10
GUT_GENOME003308	18	10	14	17	1	3	13	5	5	2	3	2	3	3	5	14	14	10	10	9	3	14	13	3	4	22	2	6	4	1	0	1	3	8	6	1	0	1	0	1	0	0	7	1	1	16	5	4	13
GUT_GENOME003569	13	9	10	11	1	4	6	3	13	2	11	1	0	6	1	11	5	6	0	3	2	14	0	2	2	0	0	1	3	0	0	0	3	3	8	0	0	1	1	0	0	0	0	4	0	14	7	5	12
GUT_GENOME003639	14	11	11	6	1	1	3	1	1	0	1	0	0	1	1	1	0	0	0	1	1	0	0	0	0	3	1	0	1	0	0	0	0	2	3	0	0	0	1	0	0	0	0	0	0	0	2	3	1
GUT_GENOME003665	15	8	8	9	2	3	4	2	1	0	1	0	0	2	0	9	8	6	5	2	2	15	18	1	3	0	0	0	0	1	0	1	2	4	3	3	0	0	1	2	0	0	0	0	0	13	6	7	14
GUT_GENOME003966	23	10	13	7	1	1	3	2	12	0	12	2	0	1	3	4	5	6	6	1	2	13	9	3	5	3	0	1	1	0	0	2	3	3	4	2	0	0	0	1	0	0	1	0	0	1	5	8	3
GUT_GENOME004215	12	9	12	5	1	0	4	0	7	4	3	4	0	1	3	10	10	8	2	7	1	16	6	2	5	16	0	4	3	0	0	1	2	1	6	1	0	0	0	2	0	0	0	1	0	14	5	5	12
GUT_GENOME004333	23	12	14	10	2	2	7	2	9	4	5	3	0	9	3	14	10	9	6	4	3	18	14	9	11	23	0	6	5	0	0	0	5	3	5	1	0	1	1	2	0	0	0	1	0	15	4	6	13
GUT_GENOME004335	22	10	13	10	1	1	8	1	5	3	2	2	0	0	3	10	8	6	1	5	3	16	0	3	4	17	0	5	5	0	0	0	2	5	3	1	0	0	0	2	0	0	0	1	0	14	5	6	11
GUT_GENOME004459	18	8	12	10	1	1	6	1	15	3	12	6	1	5	1	10	7	10	6	3	2	11	5	3	5	17	1	6	3	0	0	2	3	6	10	2	0	0	0	1	0	0	2	0	0	15	6	9	13
GUT_GENOME004615	11	8	11	7	1	0	6	0	13	3	10	3	0	1	3	8	6	6	5	6	3	17	3	4	6	18	1	5	3	0	0	3	2	5	6	2	0	0	0	3	0	0	0	0	0	16	4	5	13
GUT_GENOME004664	11	7	9	6	1	2	3	3	14	0	14	1	0	1	0	7	3	4	1	3	0	13	0	2	2	0	0	1	0	0	0	1	2	2	4	2	0	0	1	0	0	0	0	0	0	12	5	4	18
GUT_GENOME004691	21	10	13	13	1	1	11	2	4	2	2	1	0	1	2	6	8	5	2	5	2	12	0	1	3	16	0	5	5	0	0	0	3	4	3	1	0	0	0	2	0	0	0	1	0	10	4	6	13
GUT_GENOME004694	19	12	17	9	1	3	4	2	16	0	16	1	0	2	1	9	13	7	6	0	2	11	11	3	5	5	1	1	0	0	0	4	2	5	4	5	0	0	0	1	0	0	0	0	0	19	5	6	10
GUT_GENOME004807	16	10	12	12	0	4	6	3	11	0	11	1	0	0	3	9	8	4	3	3	3	9	6	3	5	2	0	0	2	0	0	4	3	3	4	3	0	0	0	1	0	0	1	0	0	12	5	9	14
GUT_GENOME004970	21	10	13	11	1	1	9	2	5	3	2	2	0	3	3	10	8	6	1	5	2	16	0	3	4	17	0	5	5	0	0	0	2	4	2	1	0	1	0	2	0	0	0	1	0	15	5	6	11
GUT_GENOME004992	13	9	12	5	1	0	4	0	8	0	8	0	0	0	3	9	8	7	3	4	2	12	2	4	5	4	0	6	3	1	0	2	2	9	3	1	0	1	0	2	0	0	1	1	0	16	5	6	10
GUT_GENOME005080	14	9	12	9	1	1	6	1	10	1	9	1	0	1	3	9	10	7	7	1	2	19	11	11	12	23	0	3	4	0	0	0	2	9	2	1	0	0	1	3	0	0	0	4	1	14	6	7	10
GUT_GENOME005141	19	9	11	10	3	2	7	3	6	4	2	2	1	8	4	9	8	6	7	3	2	9	0	8	10	10	0	7	5	0	0	0	2	6	5	1	0	0	1	2	0	0	0	0	0	16	5	7	20
GUT_GENOME005153	23	11	14	11	1	2	8	2	7	1	6	0	0	3	3	4	5	3	2	4	2	8	1	0	0	0	0	2	3	0	0	2	2	4	2	3	0	0	0	0	0	0	0	1	0	11	6	4	3
GUT_GENOME005165	21	10	12	7	2	1	5	1	5	2	3	1	0	1	3	10	7	5	1	6	2	16	0	2	3	18	0	5	6	0	0	0	2	3	2	1	0	1	0	1	0	0	0	0	0	14	5	6	10
GUT_GENOME005285	16	9	9	7	1	0	4	1	11	1	10	0	0	4	3	7	6	7	5	5	2	11	3	8	9	2	1	0	0	0	0	1	2	7	2	2	0	0	0	2	0	0	0	1	0	6	5	4	12
GUT_GENOME005382	13	9	11	10	1	3	6	4	12	4	8	3	0	3	2	15	15	13	6	2	4	15	14	3	4	18	0	6	6	1	0	1	4	10	9	1	0	0	0	1	0	0	0	0	1	17	7	4	12
GUT_GENOME005404	14	9	13	10	1	4	5	3	14	0	14	1	1	0	4	14	18	10	9	6	2	15	14	10	11	28	0	1	4	0	0	2	4	5	6	3	0	0	0	2	0	0	1	0	0	15	6	5	6
GUT_GENOME005405	19	11	11	9	1	3	4	2	3	0	3	0	0	4	0	10	8	6	5	2	2	15	23	6	8	0	0	0	0	1	0	4	2	5	5	4	0	0	1	2	0	0	0	0	0	13	6	5	14
GUT_GENOME005466	19	7	14	12	1	3	8	3	1	1	0	1	2	1	2	15	9	12	1	4	4	9	0	8	9	4	0	1	3	1	0	1	4	8	2	1	0	0	0	2	0	0	9	0	0	18	5	4	14
GUT_GENOME005475	29	14	18	21	1	3	17	4	8	3	5	2	1	4	3	14	12	7	4	7	6	18	0	3	4	18	0	9	13	0	0	0	2	5	13	1	0	1	0	2	0	0	0	2	0	25	8	10	15
GUT_GENOME005565	21	10	13	8	1	1	6	1	8	3	5	2	0	3	2	11	8	7	1	5	4	15	0	3	4	18	0	5	7	0	0	0	2	5	7	1	0	0	0	2	0	0	0	1	0	14	5	7	15
GUT_GENOME005654	18	10	13	11	1	5	5	5	22	4	18	4	1	5	0	15	10	11	8	4	2	15	16	4	5	22	1	6	3	1	0	2	4	3	4	5	0	0	1	1	0	0	0	1	0	13	6	5	19
GUT_GENOME005683	43	16	26	31	2	7	22	12	20	3	17	2	0	17	3	16	14	6	7	7	4	18	11	6	10	30	2	5	6	0	0	5	3	5	12	8	0	0	1	3	0	0	0	1	0	21	10	5	15
GUT_GENOME005862	22	11	14	10	1	1	8	1	5	3	2	2	0	1	3	9	7	3	0	5	2	11	0	5	3	16	0	5	6	0	0	0	2	5	3	0	0	0	0	1	0	0	0	1	0	14	5	6	10
GUT_GENOME005886	19	12	14	7	2	1	5	2	5	3	2	2	1	6	3	8	9	4	9	4	4	14	1	8	9	23	1	7	4	0	0	0	2	3	3	1	0	0	1	1	0	0	0	0	0	16	5	5	16
GUT_GENOME006135	21	14	19	8	1	3	3	2	23	2	21	3	1	4	3	13	13	8	7	4	2	12	10	3	5	16	2	10	6	0	0	6	2	4	1	5	0	0	0	1	0	0	5	0	0	19	5	9	15
GUT_GENOME006201	19	9	13	7	1	1	5	2	5	3	2	2	0	2	2	4	7	5	2	5	1	6	0	3	2	14	0	5	4	0	0	0	2	4	1	1	0	0	0	1	0	0	0	0	0	8	5	6	7
GUT_GENOME006268	25	10	15	7	1	1	5	4	9	3	6	2	0	7	3	11	10	10	6	6	1	14	2	2	3	20	0	8	4	0	0	1	3	3	5	4	0	0	0	1	0	0	0	2	0	17	5	7	17
GUT_GENOME006298	10	6	6	7	1	2	3	1	14	2	12	2	0	1	3	6	4	3	2	1	2	7	6	9	9	13	1	11	3	0	0	2	1	5	1	2	0	0	0	3	0	0	0	0	0	9	5	5	12
GUT_GENOME006314	16	12	11	11	2	5	4	6	7	0	7	0	1	8	3	13	13	8	3	7	2	17	13	5	7	22	2	6	4	0	0	1	3	5	1	4	0	0	0	3	0	0	0	2	0	21	8	7	15
GUT_GENOME006415	22	10	13	12	1	1	10	2	5	3	2	2	0	1	3	10	8	6	1	5	2	16	0	3	4	17	0	5	5	0	0	0	2	5	2	1	0	1	0	2	0	0	0	1	0	14	5	6	10
GUT_GENOME006546	9	8	6	5	1	0	4	0	3	0	3	0	0	2	0	1	0	0	0	3	3	0	0	0	0	0	1	0	0	0	0	0	0	3	5	0	0	0	1	0	0	0	0	0	0	2	4	4	0
GUT_GENOME006618	24	11	15	13	1	1	11	2	5	3	2	2	0	3	3	11	11	6	1	5	3	16	0	3	4	21	0	5	7	0	0	0	2	5	4	1	0	1	0	2	0	0	0	1	0	14	5	8	11
GUT_GENOME006694	19	13	16	12	1	0	11	1	24	3	21	2	0	1	0	9	6	7	3	5	2	5	2	0	0	19	0	8	4	0	0	2	2	4	3	3	0	1	0	0	0	0	0	1	0	17	4	3	16
GUT_GENOME006956	21	12	13	13	3	4	6	4	5	1	4	0	0	3	3	11	10	5	7	5	2	17	1	6	8	26	1	6	4	0	0	3	2	6	2	6	0	2	1	2	0	0	0	1	0	22	8	6	15
GUT_GENOME006971	13	7	10	6	0	1	2	1	10	4	6	5	1	3	1	8	7	9	4	3	2	4	5	3	5	17	0	4	1	0	0	1	4	1	5	0	0	0	0	1	0	0	0	0	0	7	4	5	10
GUT_GENOME007005	17	11	15	7	1	4	3	7	27	5	22	5	0	6	4	13	24	12	10	4	4	14	13	11	11	27	2	5	4	0	0	5	6	5	5	4	0	1	0	2	0	0	0	1	0	16	9	6	10
GUT_GENOME007050	17	8	11	7	1	1	5	3	18	3	15	3	0	5	3	14	9	8	5	5	2	13	13	6	7	17	0	8	5	0	0	1	3	3	7	2	0	0	0	2	0	0	0	1	0	13	7	5	9
GUT_GENOME007057	8	3	4	5	1	0	3	0	5	3	2	2	1	3	1	9	9	7	2	2	2	16	1	3	4	22	0	8	6	0	0	0	2	2	1	0	0	0	0	1	0	0	0	0	0	18	4	4	7
GUT_GENOME007158	7	4	7	9	1	0	9	1	2	1	1	1	3	3	2	7	5	5	7	7	1	4	10	1	3	4	0	4	1	0	0	0	1	6	2	0	0	1	0	1	0	0	8	0	0	15	2	2	9
GUT_GENOME007188	13	3	7	14	1	3	10	3	6	3	3	2	0	9	2	4	8	6	5	5	2	15	4	2	3	17	0	0	3	0	0	0	2	5	3	1	0	0	0	1	0	0	0	0	0	19	5	6	13
GUT_GENOME007437	10	7	7	3	1	0	3	0	7	1	6	1	0	0	1	3	5	4	6	2	2	9	3	8	6	10	1	2	2	0	0	0	1	4	1	1	0	0	0	1	0	0	0	0	0	4	4	3	7
GUT_GENOME007443	17	10	13	9	1	4	4	5	19	0	19	1	1	3	0	16	7	8	6	4	2	15	18	4	5	20	1	6	4	1	0	2	4	5	7	5	0	0	1	1	0	0	5	0	0	15	6	5	17
GUT_GENOME007446	26	11	16	10	1	2	7	6	6	3	3	2	0	15	3	9	6	8	3	6	3	12	2	3	5	16	0	7	6	0	0	0	3	4	5	2	0	0	1	2	0	0	0	1	1	17	6	4	14
GUT_GENOME007470	16	6	11	15	1	7	7	10	10	3	7	2	1	24	3	14	7	8	9	3	2	11	17	4	4	19	0	8	4	1	0	1	2	7	7	2	0	1	0	1	0	0	0	0	1	18	6	5	12
GUT_GENOME007499	16	9	10	5	1	0	5	1	5	1	4	0	0	0	2	8	11	5	4	3	3	8	11	1	1	13	2	8	4	0	0	0	3	0	1	1	0	0	1	0	0	0	0	0	1	10	3	4	11
GUT_GENOME007500	16	9	10	6	1	1	3	1	5	0	5	0	0	0	0	3	0	1	0	1	2	13	0	2	2	1	0	0	0	0	0	0	0	6	2	0	0	0	1	0	0	0	2	0	0	0	2	6	1
GUT_GENOME007505	11	7	10	5	1	0	4	1	18	0	18	1	1	2	0	6	6	5	1	3	1	12	2	2	2	0	0	1	0	1	0	2	1	3	2	3	1	0	2	0	0	0	6	0	0	13	6	4	19
GUT_GENOME007513	14	6	9	9	1	0	7	1	3	1	2	1	0	3	0	6	3	4	0	4	3	14	0	6	5	2	0	0	0	0	0	0	2	3	14	0	0	1	1	0	0	0	0	0	1	2	4	3	0
GUT_GENOME007518	16	10	10	8	1	1	5	3	7	6	1	5	0	2	2	6	5	6	5	3	2	6	0	0	2	17	0	1	1	1	0	1	1	5	2	0	0	1	0	1	0	0	0	0	0	15	4	4	14
GUT_GENOME007523	8	6	8	4	1	0	3	0	12	0	12	1	0	0	3	1	1	2	0	3	0	2	2	1	1	19	0	1	9	0	0	0	0	5	2	0	0	1	0	1	0	0	0	1	0	13	5	4	11
GUT_GENOME007529	11	8	8	5	0	2	3	3	2	2	0	1	0	0	3	5	4	4	0	3	2	10	0	2	3	1	0	1	4	0	0	0	1	1	0	0	0	0	0	1	0	0	0	0	0	1	4	3	0
GUT_GENOME007566	15	9	12	6	1	0	5	0	19	0	19	2	1	8	3	8	6	6	1	4	1	13	2	2	2	2	1	1	0	1	0	2	2	4	18	3	0	0	2	0	0	0	6	0	0	17	6	4	16
GUT_GENOME007568	15	10	12	7	1	0	6	0	25	3	22	3	1	9	0	15	12	12	1	4	4	18	0	4	4	1	0	1	0	1	0	2	3	3	9	3	0	0	1	0	0	0	5	0	0	15	7	5	20
GUT_GENOME007573	16	9	11	6	1	2	3	3	20	0	20	1	1	3	2	12	9	9	5	3	3	14	17	5	6	19	0	5	4	1	0	2	3	2	3	3	0	0	1	1	0	0	0	0	0	14	5	4	18
GUT_GENOME007598	21	12	14	8	1	1	6	1	9	3	6	2	1	1	4	11	8	5	9	6	3	16	31	9	10	22	0	9	4	0	0	0	3	4	4	2	0	1	1	1	0	0	0	1	0	16	5	6	13
GUT_GENOME007607	14	9	11	7	1	3	3	4	19	0	19	1	1	1	0	4	5	6	1	3	0	14	0	5	6	1	0	2	0	1	0	2	2	3	1	3	0	0	1	1	0	0	5	0	0	12	5	4	16
GUT_GENOME007621	15	9	10	6	1	1	4	2	6	0	6	0	1	0	5	10	3	4	0	2	2	1	0	0	0	1	0	0	0	0	0	1	2	2	2	1	0	0	1	0	0	0	3	0	0	2	5	7	1
GUT_GENOME007693	24	11	16	7	2	2	4	4	11	5	6	4	0	13	4	10	12	6	5	6	2	14	13	9	11	22	0	7	3	0	0	0	2	5	2	1	0	0	1	2	0	1	1	0	0	15	5	5	14
GUT_GENOME007711	21	11	14	13	1	7	5	12	8	3	5	2	1	25	3	11	9	7	9	4	3	11	14	4	4	19	0	8	5	1	0	1	3	8	12	2	0	1	0	1	0	0	0	0	1	18	6	6	13
GUT_GENOME007714	22	14	17	6	2	1	4	1	6	3	3	2	1	5	2	8	9	4	9	2	3	10	12	7	7	8	2	5	4	0	0	0	4	2	0	1	0	0	1	1	0	0	0	0	0	4	3	4	8
GUT_GENOME007797	47	25	36	9	2	0	7	1	23	6	17	5	0	11	3	15	18	12	13	7	7	23	20	6	7	34	0	9	9	2	0	3	5	11	51	2	0	0	1	1	0	0	0	5	0	26	13	9	35
GUT_GENOME007807	19	10	12	9	1	0	7	2	8	1	7	0	0	4	4	8	6	7	4	1	2	10	1	8	9	1	0	1	2	0	0	1	2	6	7	2	0	0	0	3	0	0	0	0	0	6	7	5	3
GUT_GENOME007858	21	13	16	10	1	0	9	0	9	6	3	5	1	2	3	10	12	8	9	3	5	15	20	8	10	22	4	10	4	0	0	0	4	2	3	2	0	0	1	3	0	0	0	0	0	18	6	4	15
GUT_GENOME007879	14	10	10	8	0	0	7	0	0	0	0	0	0	0	0	6	3	3	0	1	1	1	0	0	0	1	0	1	0	0	0	0	2	5	7	0	0	0	1	0	0	0	0	0	1	3	4	6	12
GUT_GENOME007882	19	10	14	9	1	3	5	5	9	3	6	2	0	6	4	12	8	7	6	6	2	14	13	2	3	21	0	7	4	0	0	0	3	2	1	1	0	0	0	1	0	0	0	0	1	19	6	4	15
GUT_GENOME007932	14	11	13	6	1	0	5	1	30	5	25	2	1	1	3	10	7	5	6	3	3	18	14	4	5	18	0	0	1	0	0	0	3	5	3	1	0	0	1	3	2	0	0	0	0	16	6	5	15
GUT_GENOME007936	14	9	13	6	1	1	4	1	8	0	8	0	1	2	1	7	8	7	0	3	4	22	0	5	5	0	0	1	2	0	0	1	3	3	2	0	0	0	0	1	0	0	0	0	0	3	3	4	0
GUT_GENOME007974	37	17	23	39	1	12	24	21	52	6	46	5	1	32	4	34	25	19	8	22	6	24	5	7	7	16	4	18	16	0	0	7	7	20	30	12	0	0	0	2	1	0	3	3	0	8	13	12	40
GUT_GENOME007990	68	20	36	72	2	19	49	30	79	10	69	6	5	45	9	46	23	25	10	34	9	23	15	5	4	13	5	28	15	2	0	11	8	27	79	17	0	2	0	2	0	1	7	15	0	15	15	11	49
GUT_GENOME008042	21	12	15	9	1	1	7	2	8	5	3	4	0	5	3	10	8	6	5	3	3	15	0	2	3	34	0	8	4	0	0	1	2	6	10	3	0	0	0	1	0	0	0	0	0	16	7	4	16
GUT_GENOME008063	19	15	14	14	3	0	13	0	2	1	1	1	0	4	1	8	4	8	0	4	2	5	7	2	5	2	0	2	0	0	0	0	2	11	30	0	0	0	1	2	0	0	0	0	1	4	5	6	3
GUT_GENOME008080	20	12	14	8	1	2	5	0	21	4	17	3	0	12	3	9	6	6	4	4	2	22	16	2	3	22	0	8	4	0	0	2	3	6	7	5	0	1	2	1	0	0	0	3	0	16	7	6	20
GUT_GENOME008083	16	8	8	6	1	1	3	1	1	0	1	0	0	1	0	7	3	4	0	2	2	17	0	0	0	0	0	0	0	0	0	0	2	7	2	0	0	0	1	0	0	0	0	0	0	0	4	6	1
GUT_GENOME008110	15	11	12	5	0	0	4	0	0	0	0	0	0	2	0	7	3	3	0	1	1	1	0	0	0	0	1	0	0	0	0	0	2	3	4	0	0	0	1	0	0	0	0	0	1	0	4	4	1
GUT_GENOME008120	7	5	5	5	0	0	4	0	0	0	0	0	0	0	0	0	0	0	0	1	0	0	0	0	0	2	0	0	0	0	0	0	0	0	1	0	0	0	0	0	0	0	0	0	0	0	3	1	0
GUT_GENOME008139	14	8	9	14	1	2	11	2	14	3	11	2	1	5	3	9	10	6	6	5	2	18	13	3	4	24	0	7	6	0	0	1	2	7	3	1	0	1	0	1	1	0	1	5	0	16	4	3	14
GUT_GENOME008152	21	10	11	9	1	2	5	3	9	4	5	3	3	12	3	11	11	6	8	8	1	14	14	8	10	23	1	8	4	0	0	0	2	3	1	1	0	0	1	2	0	0	0	1	0	14	4	9	13
GUT_GENOME008172	21	13	14	10	1	1	8	2	7	3	4	2	2	5	3	14	10	9	7	5	3	14	13	3	4	21	0	9	4	0	0	0	3	4	14	1	0	2	0	1	0	0	0	0	1	17	10	7	18
GUT_GENOME008216	15	10	11	8	0	1	5	1	7	3	4	2	2	0	2	13	7	10	3	3	0	12	0	4	5	24	0	6	4	0	0	0	3	6	1	1	0	0	1	2	0	0	0	0	0	13	4	3	4
GUT_GENOME008321	4	3	3	4	0	0	3	0	1	0	1	0	0	1	0	1	0	0	0	1	0	0	0	0	0	0	0	0	0	0	0	0	0	1	0	0	0	0	0	0	0	0	0	0	0	0	0	0	0
GUT_GENOME008332	12	8	8	8	1	0	7	0	0	0	0	0	0	1	0	7	3	3	0	1	2	2	0	0	0	1	0	0	0	0	0	0	2	4	4	0	0	0	1	0	0	0	0	0	1	0	3	4	2
GUT_GENOME008340	14	10	13	4	1	0	4	1	6	3	3	2	0	2	3	9	8	6	5	3	2	12	2	2	3	17	0	6	4	0	0	0	2	3	3	1	0	1	0	1	0	0	0	0	1	18	6	5	15
GUT_GENOME008342	15	10	10	6	0	0	5	0	0	0	0	0	0	0	0	4	3	3	0	1	1	2	0	0	0	0	0	0	0	0	0	0	2	4	1	0	0	0	1	0	0	0	0	0	1	0	3	1	0
GUT_GENOME008347	14	9	10	7	1	0	5	1	7	1	6	0	0	3	3	7	6	6	4	3	3	10	1	2	4	0	0	0	0	0	0	1	2	6	3	2	0	0	0	3	0	0	0	0	0	6	6	3	1
GUT_GENOME008453	17	10	13	8	1	1	6	0	11	3	8	2	0	2	3	8	9	7	5	3	4	14	14	2	3	19	0	6	4	1	0	3	3	4	3	3	0	0	0	1	0	0	0	0	1	20	5	5	16
GUT_GENOME008455	14	7	9	9	2	1	7	2	4	3	1	2	0	5	3	10	8	4	7	5	4	13	13	7	8	23	2	7	5	1	0	1	2	3	5	1	0	0	1	1	0	0	1	0	0	12	5	3	13
GUT_GENOME008483	19	10	14	11	1	1	9	3	9	4	5	3	0	1	3	8	6	9	6	3	3	16	3	0	2	17	0	6	4	0	0	0	2	1	1	1	0	1	0	1	0	0	0	1	1	14	8	3	11
GUT_GENOME008492	34	22	24	12	1	1	10	2	13	3	10	2	1	6	3	11	12	6	12	6	2	19	17	11	11	36	0	15	5	3	0	3	2	6	15	2	0	0	1	1	0	0	0	0	0	19	7	5	19
GUT_GENOME008627	12	6	8	6	0	0	6	1	14	4	10	3	0	10	2	10	9	7	7	3	2	9	15	1	3	21	0	6	2	0	0	0	2	2	3	1	0	1	0	1	0	0	0	0	1	15	6	4	13
GUT_GENOME008647	13	7	8	5	1	1	3	2	3	0	3	0	0	1	0	6	3	3	0	1	2	13	0	2	2	0	0	0	0	0	0	0	2	3	1	0	0	0	1	0	0	0	0	0	0	17	5	4	1
GUT_GENOME008653	16	10	12	9	1	0	8	0	6	3	3	2	0	1	3	9	8	6	6	3	4	14	15	2	3	22	0	8	4	0	0	0	2	3	4	1	0	1	0	1	0	0	0	0	1	18	6	4	11
GUT_GENOME008718	11	5	7	5	1	1	3	2	9	0	9	1	0	0	0	9	3	4	0	2	0	7	2	2	2	1	0	2	0	0	0	1	2	1	1	1	0	0	1	0	0	0	0	0	0	1	3	3	4
GUT_GENOME008742	13	9	9	9	0	1	7	1	5	1	4	3	0	2	0	3	1	3	1	0	2	3	2	0	0	1	0	1	1	0	0	1	2	7	2	0	1	0	0	0	0	0	2	2	0	0	5	3	3
GUT_GENOME008785	17	9	12	8	1	1	6	2	7	3	4	2	0	4	3	10	8	7	5	4	3	12	4	3	4	20	0	7	4	0	0	0	2	3	5	1	0	0	0	1	0	0	0	0	1	17	6	4	21
GUT_GENOME008832	22	11	14	11	1	1	9	1	5	3	2	2	0	2	3	10	8	6	1	6	2	16	0	3	4	17	0	5	5	0	0	0	2	4	2	1	0	0	0	2	0	0	0	1	0	14	4	5	11
GUT_GENOME008910	14	9	11	7	0	1	5	1	2	2	0	1	0	0	0	8	4	3	1	3	1	1	0	1	3	13	0	5	4	0	0	0	2	3	0	1	0	0	0	2	0	0	0	0	0	11	6	5	9
GUT_GENOME008975	21	13	13	7	2	0	6	0	6	5	1	4	1	3	3	9	8	5	7	4	3	14	15	2	3	21	3	8	4	0	0	0	2	3	4	1	0	0	1	1	0	0	0	0	0	16	7	5	15
GUT_GENOME009001	12	7	7	2	0	1	1	3	1	0	1	0	0	2	0	5	3	3	0	1	3	0	0	0	0	1	0	0	1	0	0	0	1	1	1	0	0	0	0	0	0	0	0	0	0	16	5	2	0
GUT_GENOME009103	14	9	11	7	1	2	4	3	21	0	21	2	1	6	0	7	5	7	1	3	4	13	2	2	2	1	0	1	0	1	0	2	2	3	5	3	0	0	1	0	0	0	5	0	0	12	5	4	17
GUT_GENOME009122	6	6	5	1	0	0	1	0	0	0	0	0	0	0	0	4	2	2	0	1	0	1	0	0	0	0	0	0	0	0	0	0	2	2	1	0	0	0	1	0	0	0	0	0	1	0	2	1	0
GUT_GENOME009144	12	8	8	3	1	0	2	0	2	2	0	1	0	1	3	12	13	8	5	3	2	1	13	0	0	4	0	7	4	0	0	0	4	1	0	1	0	0	0	0	0	0	0	0	1	11	0	1	6
GUT_GENOME009159	11	9	10	7	1	1	6	1	2	2	0	2	0	5	3	8	6	6	3	3	1	7	4	1	4	18	0	5	4	0	0	0	2	2	2	1	0	0	1	2	0	0	0	1	1	10	4	3	6
GUT_GENOME009178	78	38	40	64	3	8	52	14	60	18	42	16	5	20	4	35	34	19	23	13	14	80	52	12	24	99	1	28	9	1	0	4	11	13	70	6	0	1	2	8	1	0	1	3	0	51	20	14	48
GUT_GENOME009209	31	18	21	14	1	1	12	1	7	4	3	3	2	4	4	11	10	12	2	3	4	17	0	7	7	6	0	4	3	0	0	2	4	8	16	4	0	0	0	1	0	0	0	0	0	1	7	6	1
GUT_GENOME009210	15	7	8	6	1	1	4	2	4	2	2	1	0	5	3	8	5	7	5	3	3	14	2	3	5	19	0	2	2	0	0	0	2	3	3	1	0	0	1	2	0	0	0	0	2	15	5	4	0
GUT_GENOME009216	6	6	6	4	0	0	4	0	0	0	0	0	0	0	0	0	0	0	0	1	1	3	0	0	0	0	0	0	0	0	0	0	0	1	1	0	0	0	0	0	0	0	0	0	1	0	1	1	0
GUT_GENOME009245	13	7	8	6	1	0	4	1	15	1	14	0	0	4	3	8	6	7	6	5	2	16	2	8	9	16	1	6	4	0	0	1	2	6	5	2	0	0	0	2	0	0	0	1	0	8	4	2	13
GUT_GENOME009249	21	8	14	14	1	4	9	6	6	3	3	2	0	9	4	12	8	7	3	3	3	16	2	2	6	10	0	6	4	0	0	0	3	5	13	1	0	0	1	3	0	0	0	1	0	17	6	6	11
GUT_GENOME009256	17	10	10	15	1	1	11	1	10	1	9	0	0	8	4	10	7	9	4	5	6	14	2	10	12	10	0	1	0	1	0	2	3	6	47	2	0	0	0	4	0	0	0	0	0	10	6	7	4
GUT_GENOME009334	10	7	6	1	0	0	0	0	5	0	5	0	0	1	2	2	0	0	0	3	0	21	3	7	6	2	1	3	4	0	0	1	1	3	1	1	0	0	1	3	0	0	0	0	0	15	4	3	2
GUT_GENOME009343	39	24	31	23	3	0	20	0	30	7	23	8	1	7	4	16	14	11	16	7	12	19	13	7	8	35	2	16	10	1	0	3	5	5	45	3	0	0	0	3	0	0	1	0	0	15	9	5	18
GUT_GENOME009437	13	10	13	10	1	0	8	0	14	3	11	2	0	3	3	8	7	7	6	4	4	15	13	5	7	23	0	6	5	1	0	2	2	6	7	2	1	0	1	3	1	0	0	1	1	15	7	5	14
GUT_GENOME009480	13	6	8	9	1	2	5	3	16	0	16	1	2	8	3	11	7	10	5	5	1	15	17	3	4	18	1	6	4	1	0	2	2	5	7	4	0	0	1	1	0	0	0	0	0	15	5	4	21
GUT_GENOME009523	14	10	12	4	1	0	3	1	17	0	17	2	1	5	4	14	10	9	5	3	3	14	15	5	6	19	1	5	4	1	0	1	4	3	1	3	0	0	1	1	0	0	0	0	0	14	6	4	18
GUT_GENOME009542	18	11	14	10	1	2	7	5	6	0	6	0	0	1	4	7	4	5	1	3	2	13	0	2	1	0	0	7	4	0	0	1	2	3	4	2	0	0	0	0	0	0	0	0	1	16	6	4	19
GUT_GENOME009549	19	12	13	14	2	1	12	2	6	3	3	2	1	4	3	11	9	5	6	4	2	17	12	7	8	23	0	7	4	1	0	1	3	6	10	1	0	0	1	1	0	0	0	0	0	15	5	6	14
GUT_GENOME009558	14	8	9	9	1	2	6	2	14	0	14	1	1	2	3	13	7	8	5	5	4	13	15	4	5	17	0	6	3	0	0	2	2	4	5	5	0	0	1	1	0	0	0	0	0	12	6	5	15
GUT_GENOME009565	17	11	14	8	1	0	5	0	0	0	0	0	2	3	2	4	0	0	0	1	3	2	1	0	0	1	0	0	1	0	0	0	0	5	24	0	0	0	1	0	0	0	0	0	0	0	3	4	6
GUT_GENOME009602	17	12	16	9	1	2	6	2	16	5	11	5	4	1	3	9	14	9	9	5	3	16	2	5	7	19	0	8	5	0	0	1	5	7	6	4	0	2	1	2	0	0	0	5	1	16	6	5	20
GUT_GENOME009639	22	17	17	5	0	0	4	0	1	0	1	0	0	1	0	6	3	3	0	1	0	2	1	0	0	0	0	0	0	0	0	0	2	3	3	0	0	0	1	0	0	0	0	0	1	0	4	5	2
GUT_GENOME009640	13	8	9	6	1	0	4	1	9	1	8	0	0	4	3	7	5	6	4	1	2	10	2	8	9	0	0	0	0	0	0	1	2	6	10	2	0	0	0	3	0	0	0	0	0	4	5	4	3
GUT_GENOME009661	13	9	10	5	1	0	4	0	0	0	0	0	0	0	0	7	3	3	0	1	1	2	0	0	0	0	0	0	0	0	0	0	2	3	4	0	0	0	1	0	0	0	0	1	1	1	4	3	13
GUT_GENOME009669	20	12	14	8	1	0	7	0	11	4	7	3	0	4	3	8	14	7	7	3	3	11	12	7	10	20	0	8	4	1	0	1	2	4	13	1	0	0	0	2	0	0	0	0	0	17	6	4	10
GUT_GENOME009689	11	7	8	6	1	1	4	1	4	0	4	0	0	0	1	3	4	4	0	2	0	8	0	4	3	2	0	1	0	0	0	0	1	5	3	0	0	0	0	1	0	0	0	0	0	16	4	5	16
GUT_GENOME009692	13	10	9	6	0	0	4	0	0	0	0	0	0	0	0	1	0	0	0	1	0	0	0	0	0	1	0	0	0	0	0	0	0	1	0	0	0	0	1	0	0	0	0	0	0	0	2	3	0
GUT_GENOME009698	20	9	13	9	1	3	4	3	2	0	2	0	0	6	0	11	5	5	2	1	3	13	0	6	5	2	0	0	0	0	0	0	3	7	12	0	0	0	0	0	0	0	0	1	0	2	5	8	2
GUT_GENOME009723	13	7	8	6	1	2	3	4	3	0	3	0	0	1	0	8	2	3	0	1	2	13	0	2	1	0	0	1	0	0	0	0	2	3	1	0	0	0	1	0	0	0	0	0	1	1	4	4	6
GUT_GENOME009737	22	8	12	12	1	4	6	9	7	0	7	0	0	9	0	12	4	6	0	1	5	20	0	2	3	5	0	0	0	0	0	0	4	5	17	0	0	0	1	1	0	0	0	0	1	4	8	4	20
GUT_GENOME009750	9	8	8	4	0	0	3	0	1	0	1	0	0	1	0	0	0	0	0	1	0	0	0	1	1	0	0	0	1	0	0	0	0	3	4	0	0	0	1	0	0	0	0	0	0	0	1	0	0
GUT_GENOME009762	27	15	16	9	1	1	6	1	6	2	4	2	0	4	0	7	3	3	3	1	3	7	1	3	5	3	0	0	0	0	0	0	2	11	27	0	0	0	0	3	0	0	0	0	0	1	8	12	9
GUT_GENOME009769	10	5	5	6	0	0	5	0	0	0	0	0	0	1	0	7	3	3	0	1	1	1	0	0	0	0	0	0	0	0	0	0	2	4	2	0	0	0	1	0	0	0	0	0	1	0	2	2	1
GUT_GENOME009824	18	9	10	7	2	1	4	1	6	1	5	1	0	2	0	4	1	2	0	1	6	13	0	0	0	2	0	0	1	0	0	0	1	4	3	0	0	0	1	0	0	0	0	0	0	2	5	5	2
GUT_GENOME009873	13	9	9	6	0	0	3	0	0	0	0	0	0	3	0	3	0	2	0	1	2	2	1	0	0	2	0	1	0	0	0	0	0	2	17	0	0	0	1	0	0	0	0	0	0	1	1	2	1
GUT_GENOME009878	16	8	12	6	1	1	4	2	1	1	0	0	0	8	0	10	5	5	0	1	6	15	0	2	2	0	0	0	0	0	0	0	3	7	15	0	0	0	1	0	0	0	0	0	0	1	4	3	1
GUT_GENOME009953	20	13	13	9	1	0	6	1	12	3	9	2	0	5	3	12	9	10	8	5	2	13	3	2	4	5	1	0	1	0	0	1	4	7	21	3	0	0	0	2	0	0	0	0	0	6	6	5	5
GUT_GENOME010023	17	7	9	6	1	3	3	3	10	0	10	2	1	6	3	13	5	7	3	5	2	12	2	3	3	10	1	2	1	0	0	1	2	1	3	2	0	0	1	0	0	0	0	0	0	9	5	4	18
GUT_GENOME010056	17	10	11	7	1	0	5	1	8	1	7	0	0	4	4	7	7	8	4	2	2	10	1	9	12	6	0	2	1	0	0	1	2	8	11	2	0	0	0	5	0	0	0	0	0	5	5	4	1
GUT_GENOME010067	13	7	8	3	1	1	1	1	9	2	7	1	0	1	3	11	12	6	10	3	1	10	0	3	5	15	0	8	4	0	0	0	4	7	1	4	0	0	0	3	0	0	2	1	0	16	6	3	11
GUT_GENOME010079	19	11	11	9	1	1	7	4	6	2	4	1	0	3	3	5	5	6	1	3	2	12	2	2	3	1	0	0	0	0	0	0	3	4	7	1	0	0	0	1	0	0	0	0	1	18	5	4	14
GUT_GENOME010315	16	7	12	11	1	5	5	5	20	3	17	3	0	6	3	11	6	8	7	2	2	12	11	8	8	16	0	10	4	1	0	1	2	6	11	2	0	0	0	2	0	0	0	0	1	14	4	4	16
GUT_GENOME010337	18	12	13	7	2	0	6	1	19	0	19	1	1	4	3	12	9	7	5	4	1	14	10	5	6	17	0	5	4	1	0	2	2	2	4	4	0	0	1	1	0	0	5	0	0	13	6	7	24
GUT_GENOME010373	11	4	6	8	1	1	6	2	6	3	3	2	1	2	2	9	7	6	5	4	2	11	0	3	4	21	0	6	4	0	0	0	1	4	2	1	0	0	0	1	0	0	0	0	1	17	5	4	17
GUT_GENOME010448	30	11	18	7	1	0	6	0	13	4	9	2	0	10	5	14	8	6	9	5	3	16	2	8	9	18	0	5	5	1	0	1	3	5	6	1	0	0	1	2	0	0	0	1	1	20	9	4	13
GUT_GENOME010556	12	6	6	6	0	2	3	2	4	0	4	2	0	1	0	2	1	1	0	0	2	4	2	2	1	2	0	0	0	0	0	0	2	5	6	0	1	0	0	0	0	0	1	2	0	0	3	2	1
GUT_GENOME010560	12	10	9	4	1	0	3	0	0	0	0	0	0	1	0	2	0	1	0	3	1	0	2	0	0	0	0	1	0	0	0	0	1	1	4	0	0	0	1	0	0	0	1	1	0	0	4	4	1
GUT_GENOME010630	14	8	9	6	1	0	4	1	8	1	7	0	0	4	3	7	7	7	4	1	2	10	1	8	9	1	0	0	0	0	0	1	2	6	7	2	0	0	0	2	0	0	0	0	0	4	6	4	1
GUT_GENOME010648	9	5	7	5	1	3	1	4	19	0	19	2	1	5	3	4	7	7	4	3	2	12	2	5	6	0	0	4	2	1	0	2	2	3	1	3	0	0	1	1	0	0	5	0	0	12	5	3	13
GUT_GENOME010707	19	12	13	6	0	0	5	0	0	0	0	0	0	3	0	7	3	3	0	1	3	4	2	0	0	2	0	5	3	1	0	1	3	8	15	0	0	0	1	0	0	0	0	0	1	0	5	6	8
GUT_GENOME010791	21	9	14	16	1	4	10	5	11	4	7	3	0	7	2	10	8	8	3	3	2	15	2	3	4	23	0	9	7	0	0	0	2	3	2	2	0	1	0	1	0	0	0	0	0	17	6	4	12
GUT_GENOME010812	14	8	9	8	1	2	5	2	12	0	12	1	1	2	3	20	12	12	5	6	4	14	15	4	6	27	0	6	3	0	0	1	4	4	3	3	0	0	1	1	0	0	0	0	0	12	6	6	17
GUT_GENOME010933	17	11	13	10	1	5	3	4	21	0	21	2	1	2	3	14	11	10	5	4	2	13	2	5	6	18	1	5	3	1	0	2	4	3	2	3	0	0	1	1	0	0	0	0	0	13	4	3	16
GUT_GENOME010945	23	16	20	10	1	1	8	2	10	5	5	4	2	5	3	9	8	7	7	4	2	17	17	3	4	21	0	4	4	0	0	0	2	4	17	1	0	0	0	1	0	0	0	0	1	20	8	5	17
GUT_GENOME011006	7	4	5	6	0	1	4	1	4	0	4	0	0	0	1	3	5	4	0	1	1	4	0	2	1	3	0	4	3	0	0	1	1	3	0	2	0	0	0	0	0	0	0	0	1	11	2	1	13
GUT_GENOME011015	18	11	14	5	1	1	3	0	16	4	12	3	0	4	2	6	7	6	0	2	1	11	8	0	2	15	0	5	3	0	0	1	2	2	1	3	0	0	1	1	0	0	0	0	0	13	5	1	17
GUT_GENOME011023	11	7	7	7	1	1	5	2	9	2	7	2	0	3	3	6	5	4	3	3	1	10	4	2	4	18	0	5	3	0	0	2	1	3	0	3	0	0	0	1	0	0	0	0	1	13	4	5	8
GUT_GENOME011049	34	14	24	17	1	5	11	13	9	3	6	2	0	19	4	15	6	10	4	4	3	19	4	3	4	8	3	8	7	0	0	0	2	4	23	1	0	0	0	1	0	0	0	0	1	25	10	5	17
GUT_GENOME011051	12	8	11	6	2	2	4	3	8	2	6	1	1	0	0	7	3	2	2	3	3	11	0	2	3	1	1	0	0	0	0	1	2	5	11	2	0	1	0	2	0	0	2	0	0	15	5	4	15
GUT_GENOME011056	9	7	7	4	1	0	4	0	0	0	0	0	0	0	0	0	0	1	0	1	1	3	0	0	0	0	1	0	0	0	0	0	0	1	4	0	0	0	1	0	0	0	0	0	1	1	2	2	0
GUT_GENOME011129	16	10	13	8	1	1	5	3	2	0	2	0	0	3	0	6	5	4	0	3	2	11	0	2	3	1	0	0	0	0	0	0	2	4	21	0	0	0	0	1	0	0	0	0	1	1	4	3	0
GUT_GENOME011136	9	7	7	4	0	0	4	0	0	0	0	0	0	0	0	4	2	2	0	1	0	2	0	0	0	0	0	1	0	0	0	0	2	1	2	0	0	0	1	0	0	0	0	0	1	0	3	2	0
GUT_GENOME011144	12	6	8	7	1	2	3	2	17	0	17	1	1	2	1	12	5	6	5	3	2	13	15	3	4	17	0	6	3	1	0	2	3	1	2	3	0	0	1	1	0	0	0	0	0	12	4	3	17
GUT_GENOME011146	16	10	10	6	1	0	5	1	7	3	4	2	0	5	3	10	4	7	1	1	3	15	0	4	4	3	0	2	3	0	0	2	2	10	35	3	0	1	0	1	0	0	0	0	0	9	7	5	0
GUT_GENOME011202	13	8	9	11	1	1	8	1	2	0	2	0	0	3	3	7	4	7	2	2	2	9	0	5	4	0	0	0	1	0	0	0	2	6	8	1	0	0	1	1	0	0	0	0	0	4	5	3	1
GUT_GENOME011204	9	6	7	5	0	0	3	0	0	0	0	0	0	2	0	1	0	0	0	1	0	1	0	0	0	0	0	0	0	0	0	0	0	1	0	0	0	0	1	0	0	0	0	0	0	0	1	0	0
GUT_GENOME011208	16	10	14	8	2	0	7	1	3	0	3	0	0	3	3	6	4	3	0	1	2	23	0	3	4	8	1	0	3	0	0	0	3	3	5	0	0	0	0	1	0	0	0	0	0	4	5	3	0
GUT_GENOME011213	18	9	12	9	1	5	3	5	6	3	3	2	1	4	3	9	8	7	6	5	3	14	15	10	9	18	0	7	4	0	0	0	2	4	4	2	0	0	0	1	0	0	0	0	1	17	5	5	12
GUT_GENOME011266	21	14	17	13	1	2	10	2	15	3	12	2	0	4	3	9	8	6	1	4	2	12	2	2	3	2	0	8	4	0	0	2	3	4	7	3	0	0	0	1	0	0	0	0	1	18	6	5	16
GUT_GENOME011267	10	9	8	4	0	0	3	0	1	0	1	0	0	3	0	0	1	1	0	1	0	1	0	0	0	0	0	0	1	0	0	0	0	4	2	0	0	0	1	0	0	0	0	0	0	0	2	3	2
GUT_GENOME011366	27	12	18	8	1	1	6	3	15	3	12	2	2	16	4	12	7	6	6	4	3	16	2	7	8	3	0	8	2	0	0	0	4	12	8	2	0	0	0	2	0	0	0	2	2	14	5	7	12
GUT_GENOME011451	15	8	8	6	1	1	4	2	0	0	0	0	0	3	0	1	0	0	0	1	3	2	0	0	0	0	0	0	0	0	0	0	0	4	4	0	0	0	0	0	0	0	0	0	0	1	4	5	2
GUT_GENOME011495	10	10	9	3	0	0	3	0	0	0	0	0	0	0	0	5	3	3	0	1	0	1	2	0	0	0	0	1	0	0	0	0	2	2	9	0	0	0	0	0	0	0	0	1	1	0	4	4	1
GUT_GENOME011512	17	8	10	8	1	3	4	4	2	0	2	0	0	5	0	7	3	4	1	1	2	14	1	2	2	4	0	0	1	0	0	0	2	3	4	2	0	0	1	1	0	0	0	0	0	1	6	4	2
GUT_GENOME011515	12	8	8	6	1	0	5	1	6	2	4	1	0	1	0	2	1	3	3	4	3	14	1	3	4	2	0	1	2	0	0	1	0	7	3	2	0	0	0	1	0	0	0	1	0	1	4	5	1
GUT_GENOME011719	12	8	11	7	1	0	6	0	12	0	12	1	0	3	4	7	5	8	0	2	7	16	2	11	11	21	1	1	14	0	0	0	2	5	8	0	0	0	0	3	0	0	0	2	0	15	6	5	12
GUT_GENOME011747	20	11	14	9	1	3	5	5	10	3	7	2	0	5	3	9	7	6	6	4	2	18	0	2	3	21	0	9	4	0	0	1	2	2	1	2	0	0	0	1	0	0	0	0	1	16	6	4	21
GUT_GENOME011776	17	13	13	7	1	0	6	0	1	0	1	0	0	1	0	2	1	2	0	1	2	2	2	0	0	0	0	0	1	0	0	0	1	3	9	0	0	0	1	0	0	0	0	0	1	0	3	3	0
GUT_GENOME011797	17	9	10	8	1	1	5	3	0	0	0	0	0	3	0	1	1	2	0	1	0	4	0	0	0	0	0	0	0	0	0	0	0	5	15	0	0	0	0	0	0	0	1	0	0	2	4	5	2
GUT_GENOME011995	17	10	12	8	1	2	5	3	11	5	6	4	0	4	3	13	12	13	8	4	2	15	14	3	4	22	0	8	5	0	0	0	5	4	37	1	0	0	0	1	0	0	0	0	1	14	7	5	17
GUT_GENOME012053	17	6	11	4	1	0	3	1	16	3	13	3	0	4	3	11	6	8	6	2	2	10	14	8	8	16	0	11	4	0	0	0	2	1	5	1	0	0	0	2	0	0	0	0	1	13	5	5	15
GUT_GENOME012071	16	9	12	12	1	5	6	6	10	4	6	3	0	8	3	7	6	6	6	4	3	14	2	2	3	23	0	6	4	0	0	0	2	4	2	1	0	0	0	1	1	0	0	4	1	16	6	4	18
GUT_GENOME012577	12	8	8	5	0	0	4	0	0	0	0	0	0	1	0	5	3	3	0	1	1	2	0	0	0	0	0	0	1	0	0	0	3	2	1	0	0	0	1	0	0	0	0	0	0	0	4	3	0
GUT_GENOME012637	16	7	8	8	1	2	5	5	3	0	3	0	0	2	0	6	2	4	0	2	2	8	1	1	2	1	0	0	1	0	0	0	2	3	3	0	0	0	1	1	0	0	0	0	1	1	4	3	0
GUT_GENOME012681	38	25	24	22	6	2	16	5	14	9	5	7	4	17	4	19	25	15	31	11	10	36	44	8	10	28	3	10	12	2	0	4	5	14	74	8	0	0	2	2	0	0	2	0	2	33	21	16	37
GUT_GENOME012683	13	9	10	9	1	0	8	1	9	1	8	1	0	4	3	7	4	7	3	2	2	11	2	1	4	0	0	1	0	0	0	1	2	6	6	2	0	0	0	3	0	0	0	0	0	5	5	4	1
GUT_GENOME012905	14	9	12	5	1	0	4	0	11	0	11	0	0	1	3	9	10	7	7	4	2	14	14	5	5	22	0	8	4	1	0	1	2	10	6	0	0	1	0	2	0	0	1	2	0	16	5	5	10
GUT_GENOME013034	17	9	12	8	1	0	7	0	13	4	9	3	0	4	3	9	11	8	7	3	2	14	13	6	7	23	0	6	4	1	0	1	3	5	4	1	0	0	0	1	0	0	0	3	0	17	7	4	13
GUT_GENOME013046	14	9	8	5	2	0	4	1	3	0	3	0	0	3	0	10	4	7	1	2	2	13	0	6	7	0	0	0	0	0	0	0	2	5	1	1	0	0	1	3	0	0	0	0	0	16	7	6	16
GUT_GENOME013049	20	11	16	10	1	0	9	2	12	5	7	3	1	4	3	10	8	5	9	4	3	17	17	7	8	21	0	8	6	1	0	1	4	9	7	1	0	0	1	1	1	0	0	0	0	15	6	6	18
GUT_GENOME013055	23	13	16	14	1	3	10	7	5	2	3	1	0	6	3	11	5	6	1	4	3	12	2	2	3	1	0	6	4	0	0	0	2	3	4	1	0	0	0	1	1	0	0	0	1	18	6	4	16
GUT_GENOME013062	16	10	11	8	1	0	6	1	12	2	10	1	0	10	3	9	6	7	8	3	4	14	2	2	4	1	0	0	0	0	0	1	2	5	24	2	0	0	0	3	0	0	0	0	0	8	6	5	3
GUT_GENOME013099	11	6	6	6	1	2	3	2	5	0	5	2	0	2	0	3	2	2	2	0	2	6	1	2	1	1	0	0	0	0	0	0	3	5	18	0	0	0	0	0	0	0	1	2	0	2	4	2	1
GUT_GENOME013112	13	7	9	7	1	0	4	1	6	1	5	0	0	4	3	7	4	7	4	5	7	11	3	9	9	0	1	1	1	0	0	1	3	6	8	2	0	0	0	3	0	0	0	0	0	3	5	3	2
GUT_GENOME013138	17	12	12	5	0	0	4	0	1	0	1	0	0	1	0	5	3	4	0	1	0	2	1	0	0	0	0	0	0	0	0	0	2	3	3	0	0	0	1	0	0	0	0	0	0	2	7	7	1
GUT_GENOME013168	18	9	12	13	1	3	9	5	12	4	8	3	0	11	3	14	9	11	4	4	4	11	0	3	5	5	0	6	5	0	0	0	4	3	4	1	0	0	1	1	1	0	0	0	1	16	5	4	16
GUT_GENOME013235	10	9	8	4	0	0	3	0	1	0	1	0	0	1	0	0	2	2	0	1	0	0	0	0	0	0	0	0	1	0	0	0	0	3	6	0	0	0	1	0	0	0	0	0	0	0	4	4	1
GUT_GENOME013238	10	6	6	4	0	1	2	1	7	1	6	2	0	3	1	6	4	5	3	2	1	9	5	7	5	2	0	6	1	0	0	0	1	1	1	1	0	0	0	0	0	0	0	0	1	11	4	4	4
GUT_GENOME013280	12	9	9	5	0	0	3	0	0	0	0	0	0	1	0	0	0	0	0	1	2	0	0	0	0	0	0	0	1	0	0	0	0	3	2	0	0	0	1	0	0	0	0	0	0	0	2	3	1
GUT_GENOME013431	21	8	9	8	1	2	5	5	4	0	4	0	0	2	1	9	4	6	0	2	3	12	1	7	7	2	0	0	1	0	0	1	4	6	25	1	0	0	1	1	0	0	0	0	1	3	5	4	0
GUT_GENOME013499	29	14	20	20	1	7	10	10	17	4	13	3	0	8	5	26	11	10	1	8	4	13	4	4	6	9	0	2	1	2	0	3	4	8	7	2	0	1	0	2	0	0	4	4	0	24	8	6	28
GUT_GENOME013505	23	14	15	9	1	0	8	0	11	5	6	4	1	3	3	12	9	6	5	4	3	13	13	8	9	22	1	8	4	0	0	0	3	3	8	1	0	0	1	2	0	0	0	0	0	15	5	4	18
GUT_GENOME013560	28	11	20	12	1	1	9	2	14	4	10	3	2	19	3	17	11	9	9	3	3	15	18	7	8	18	0	10	6	0	0	0	5	8	12	1	0	1	1	2	0	0	0	2	2	19	6	5	17
GUT_GENOME013685	16	10	11	8	1	0	5	1	8	1	7	0	0	5	3	8	7	9	6	4	4	12	3	9	9	1	1	1	0	0	0	1	2	8	10	3	0	0	0	3	0	0	0	0	0	5	6	4	2
GUT_GENOME013721	20	9	15	10	1	4	5	4	16	3	13	4	0	5	3	11	6	9	5	2	3	9	12	8	8	16	0	10	4	1	0	1	2	5	16	1	0	0	0	2	0	0	0	0	1	14	4	4	17
GUT_GENOME013723	10	7	10	6	1	0	5	0	2	2	0	1	0	0	0	5	3	3	0	3	2	10	2	1	1	0	0	0	0	0	0	0	2	3	4	0	0	0	0	0	0	0	0	0	1	0	2	2	1
GUT_GENOME013773	21	13	13	8	0	2	5	2	5	0	5	3	0	1	1	4	1	2	0	0	2	4	1	2	1	3	0	0	0	0	0	0	1	5	8	0	0	0	0	0	0	0	1	2	0	0	4	3	1
GUT_GENOME013810	13	9	10	14	1	0	13	0	9	6	3	5	0	1	3	8	6	7	2	2	3	18	1	5	6	28	0	0	0	0	0	2	2	3	13	0	1	0	0	2	0	0	1	2	0	3	6	5	5
GUT_GENOME013942	31	23	23	14	1	1	11	3	15	4	11	3	0	9	6	13	9	7	1	5	3	26	2	2	4	9	0	4	1	2	0	4	4	15	41	4	0	0	0	2	1	0	0	0	0	3	11	8	12
GUT_GENOME013957	16	10	11	6	1	1	4	1	6	0	6	0	1	0	0	7	3	3	0	2	2	1	0	0	0	1	0	0	0	0	0	1	2	2	1	1	0	0	0	0	0	0	2	0	0	1	5	4	3
GUT_GENOME013963	19	13	15	6	1	0	5	0	13	4	9	3	0	2	3	8	9	7	6	3	3	11	12	3	4	22	0	6	4	1	0	1	2	4	14	1	0	0	0	1	0	0	0	0	0	17	8	4	12
GUT_GENOME013993	18	9	11	10	1	0	8	1	11	2	9	1	0	5	4	7	5	7	5	1	3	13	6	8	9	0	0	1	0	0	0	1	2	6	14	2	0	0	0	3	0	0	0	0	0	6	6	6	4
GUT_GENOME014039	9	5	6	3	0	1	2	1	6	2	4	1	0	2	3	10	9	9	5	3	1	5	0	1	3	17	0	3	5	0	0	0	4	2	0	1	0	0	0	1	0	0	0	0	0	4	1	4	15
GUT_GENOME014048	10	8	13	6	1	0	5	0	15	4	11	3	0	5	3	12	7	6	5	5	3	12	18	6	8	21	0	7	4	1	0	1	2	6	3	2	0	0	0	2	0	0	0	0	0	17	5	4	14
GUT_GENOME014081	11	5	6	9	1	1	7	1	7	3	4	2	1	2	3	8	9	5	7	4	2	11	3	2	4	19	2	8	4	0	0	0	2	2	1	1	0	0	1	2	0	0	0	0	0	15	4	5	13
GUT_GENOME014138	22	13	15	7	4	1	5	1	17	6	11	3	1	10	4	8	8	6	14	4	3	18	18	7	8	25	0	9	4	1	0	1	2	3	18	1	0	0	1	1	1	0	0	1	0	17	8	10	20
GUT_GENOME014141	15	10	12	7	1	2	4	2	6	0	6	0	0	2	2	5	5	5	6	5	3	15	0	2	3	0	0	5	4	0	0	0	3	2	2	1	1	0	0	1	0	0	0	0	0	2	2	4	3
GUT_GENOME014162	21	13	16	5	1	0	4	0	7	4	3	3	0	4	3	9	12	6	6	3	3	12	12	7	8	24	0	6	4	1	0	1	3	5	7	1	0	0	0	1	0	0	0	0	0	17	5	4	12
GUT_GENOME014183	17	9	12	6	1	1	4	2	4	2	2	1	0	3	3	6	6	8	2	4	2	11	0	3	4	2	0	1	3	0	0	0	2	3	4	1	0	0	0	1	0	0	0	0	1	1	4	4	0
GUT_GENOME014203	20	12	13	14	1	3	8	1	7	0	7	0	1	0	2	7	3	3	2	2	3	3	4	0	0	2	0	0	0	0	0	1	2	5	30	1	0	0	1	0	0	0	4	0	0	1	6	4	3
GUT_GENOME014237	21	11	14	8	1	1	6	3	6	3	3	2	0	6	3	6	4	5	1	5	2	15	2	2	3	2	0	0	2	0	0	0	2	6	1	0	0	0	0	1	0	0	0	0	1	1	4	6	0
GUT_GENOME014238	11	8	9	7	1	0	6	0	0	0	0	0	0	0	0	0	0	1	0	1	0	0	0	0	0	2	0	0	0	0	0	0	0	2	2	0	0	0	0	0	0	0	0	0	1	12	5	4	6
GUT_GENOME014311	8	6	7	1	1	0	1	0	20	1	19	1	0	2	1	9	4	4	6	2	3	10	12	5	4	13	0	5	4	1	0	2	2	3	7	2	0	1	0	0	0	0	0	1	0	11	5	4	16
GUT_GENOME014372	15	8	9	9	1	0	6	1	7	1	6	0	0	4	3	7	4	7	5	1	3	10	2	2	5	1	1	0	0	0	0	1	2	6	5	2	0	0	0	3	0	0	0	0	0	8	7	4	1
GUT_GENOME014402	17	10	11	6	1	1	4	3	2	0	2	0	0	4	0	8	3	4	0	1	4	10	1	1	2	1	0	0	1	0	0	0	3	4	10	0	0	0	1	1	0	0	0	0	1	2	4	4	14
GUT_GENOME014491	11	9	11	7	1	0	6	1	28	4	24	4	0	1	4	12	8	8	5	4	2	15	18	8	9	22	0	9	5	0	0	2	2	4	6	2	0	0	0	2	0	0	0	1	0	13	4	5	14
GUT_GENOME014555	16	9	11	10	1	2	6	3	18	0	18	1	1	5	3	11	9	7	5	4	5	14	15	5	6	18	0	4	4	1	0	2	3	3	6	4	0	0	1	1	0	0	0	0	0	13	6	5	18
GUT_GENOME014627	9	7	7	4	0	0	4	0	0	0	0	0	0	0	0	6	3	3	0	2	0	4	0	0	0	0	0	2	0	0	0	0	3	4	7	0	0	0	0	0	0	0	0	0	1	0	3	3	0
GUT_GENOME014643	12	8	8	5	0	1	3	1	4	0	4	2	0	2	0	3	1	1	1	0	2	5	0	0	0	1	0	0	0	0	0	0	1	5	6	0	1	0	0	0	0	0	1	2	0	0	3	2	1
GUT_GENOME014720	18	12	12	7	1	0	4	1	9	1	8	0	0	5	3	6	7	8	6	4	8	12	3	3	4	2	1	0	0	0	0	1	2	6	12	3	0	0	0	3	0	0	0	0	0	4	6	4	4
GUT_GENOME014725	47	30	36	27	2	1	23	1	38	6	32	4	2	9	5	36	22	20	7	8	1	29	6	1	1	15	2	5	5	0	0	2	13	21	82	7	0	0	0	0	0	0	7	5	1	34	19	15	22
GUT_GENOME014765	26	11	16	18	1	1	16	2	6	3	3	2	0	6	5	11	13	7	2	6	2	16	0	3	4	17	0	6	7	0	0	0	2	7	7	1	0	0	0	2	0	0	0	1	0	14	5	10	12
GUT_GENOME014819	28	15	15	15	2	1	12	3	8	4	4	2	1	5	4	12	10	8	10	7	3	16	26	14	15	30	2	11	4	2	0	2	4	14	64	1	0	0	1	2	1	0	1	1	0	23	10	9	20
GUT_GENOME014854	15	10	13	5	1	0	4	0	13	0	13	0	0	2	3	9	13	9	7	5	3	13	14	5	5	24	0	8	4	1	0	1	2	9	15	0	0	1	0	2	0	0	1	1	0	16	5	5	12
GUT_GENOME014888	32	26	27	12	3	3	8	3	25	3	22	5	2	11	7	15	11	9	10	12	8	38	23	10	12	33	0	8	8	2	0	2	2	12	37	5	0	0	2	2	0	0	0	0	0	17	15	9	42
GUT_GENOME014919	30	12	18	17	1	1	14	1	8	3	5	2	0	1	3	12	8	6	13	6	4	20	5	7	8	22	1	0	7	0	0	0	3	10	11	1	0	1	0	2	0	0	0	2	0	17	4	9	14
GUT_GENOME014975	23	10	15	11	1	2	8	2	15	0	15	0	1	2	1	5	3	1	2	1	3	14	3	8	8	1	0	1	4	0	0	0	1	10	2	2	0	1	1	1	0	0	6	3	0	13	6	5	14
GUT_GENOME014977	24	12	15	10	1	2	7	4	11	4	7	3	0	6	5	12	11	8	5	4	3	16	11	3	4	23	1	9	8	0	0	0	2	7	15	2	0	0	0	1	0	0	0	0	0	21	9	5	13
GUT_GENOME015047	23	14	18	11	1	7	3	10	13	3	10	2	1	19	3	12	9	9	8	3	4	13	19	9	11	21	0	8	5	0	0	1	2	8	14	3	0	0	0	3	0	0	0	0	1	17	4	5	14
GUT_GENOME015136	25	16	19	11	1	5	5	7	15	10	5	6	1	3	4	12	10	5	14	7	1	13	2	3	5	18	0	6	5	1	0	1	3	10	10	1	0	2	1	2	0	0	0	1	0	15	5	5	19
GUT_GENOME015181	11	9	11	4	0	0	3	0	2	0	2	0	0	1	0	1	0	0	0	2	0	1	1	0	0	1	0	0	2	0	0	0	0	4	19	0	0	0	1	0	0	0	0	0	0	1	1	1	6
GUT_GENOME015188	14	7	9	8	1	1	5	1	7	2	5	1	0	4	3	14	7	7	0	3	3	15	2	1	2	0	0	2	1	1	0	4	5	10	5	1	0	0	0	1	0	0	5	3	0	1	2	3	1
GUT_GENOME015301	15	9	9	9	1	0	7	1	10	2	8	0	0	7	4	9	8	10	5	5	7	14	1	12	11	0	1	1	1	0	0	1	2	9	19	3	0	0	0	3	0	0	0	0	0	6	9	11	2
GUT_GENOME015416	31	13	16	12	1	0	11	0	13	3	10	2	3	7	3	15	11	6	9	4	10	17	18	9	10	24	2	10	6	1	0	2	3	8	13	1	0	0	1	1	1	0	0	0	0	16	5	6	20
GUT_GENOME015477	16	9	11	6	1	0	4	1	8	1	7	0	0	3	3	7	5	8	4	1	2	10	2	1	4	0	0	0	0	0	0	1	2	6	6	2	0	0	0	3	0	0	0	0	0	5	5	4	1
GUT_GENOME015556	12	5	8	11	1	4	6	5	8	5	3	3	0	8	2	11	6	7	7	1	1	10	13	2	5	6	0	7	4	1	0	1	2	2	0	1	0	0	1	2	0	0	0	1	0	8	2	2	8
GUT_GENOME015599	23	12	13	14	1	2	11	3	11	4	7	3	1	9	3	9	10	6	7	4	2	20	15	9	10	21	0	7	5	1	0	1	2	7	6	1	0	0	1	1	0	0	0	0	0	16	5	7	13
GUT_GENOME015763	26	12	12	11	1	3	6	3	7	3	4	1	0	0	2	12	7	5	4	4	1	13	0	1	3	23	0	5	4	1	0	1	3	5	2	1	0	0	1	2	0	0	0	0	0	15	5	3	11
GUT_GENOME015816	9	6	9	6	1	0	4	0	34	2	32	3	0	2	3	11	9	11	1	2	1	15	10	4	5	20	0	9	7	1	0	1	3	4	4	1	0	1	0	2	0	0	1	2	0	12	4	5	13
GUT_GENOME015836	26	16	19	18	2	1	15	2	14	4	10	3	0	8	4	11	10	13	8	3	10	14	9	9	11	8	2	2	1	0	0	1	4	8	65	2	0	1	1	4	0	0	0	0	0	7	9	8	7
GUT_GENOME016248	26	13	18	11	1	3	7	4	7	2	5	1	3	5	5	15	8	7	9	9	2	18	15	3	4	20	2	11	5	0	0	0	3	5	9	2	1	1	0	1	1	0	3	4	0	25	8	6	14
GUT_GENOME016337	16	7	13	3	1	0	1	1	5	2	3	1	0	0	3	9	7	8	6	2	2	14	12	7	8	14	0	7	2	1	0	2	3	3	4	3	0	0	0	1	0	0	1	1	0	14	4	5	19
GUT_GENOME016358	6	4	6	4	1	0	3	0	8	0	8	1	0	1	3	2	0	1	0	2	0	1	2	0	0	1	0	0	3	0	0	0	0	4	2	0	0	1	0	0	0	0	0	3	0	12	4	6	9
GUT_GENOME016361	14	10	12	7	1	3	3	4	17	3	14	3	1	6	4	11	8	6	6	3	2	14	15	5	6	19	0	4	3	1	0	1	2	3	5	3	0	0	1	1	0	0	0	0	0	13	5	4	17
GUT_GENOME016469	10	8	12	6	1	0	5	0	16	3	13	2	0	1	2	11	6	7	4	5	2	11	12	6	6	17	1	7	4	1	0	1	2	5	1	2	0	0	1	1	0	0	2	1	0	16	6	5	11
GUT_GENOME016509	14	9	12	6	1	0	5	3	5	2	3	1	0	4	3	13	14	10	5	1	2	2	12	4	5	4	0	7	0	1	0	1	6	6	2	0	0	1	1	1	1	0	0	0	0	14	5	4	2
GUT_GENOME016556	21	10	12	12	1	1	10	2	5	3	2	2	0	1	3	10	8	3	1	4	2	16	0	3	4	16	0	5	4	0	0	0	2	4	2	1	0	0	0	2	0	0	1	1	0	12	5	7	10
GUT_GENOME016626	8	6	8	4	1	0	3	0	33	0	33	1	0	1	3	7	6	10	1	4	2	18	13	5	6	20	0	0	5	0	0	0	2	4	3	0	1	1	0	2	0	0	1	1	0	12	4	5	10
GUT_GENOME016749	21	15	19	8	1	1	6	2	24	3	21	2	4	4	3	11	15	6	13	7	2	22	13	8	9	19	0	3	4	2	0	3	3	12	6	7	0	0	1	4	0	0	0	1	1	15	6	5	12
GUT_GENOME016875	19	13	15	4	1	0	3	1	21	0	21	1	1	6	3	12	8	6	5	4	4	15	15	5	6	18	0	5	4	1	0	1	2	3	3	3	0	0	1	1	0	0	0	0	0	15	6	6	18
GUT_GENOME017205	8	6	8	4	1	0	3	0	41	0	41	1	0	0	3	6	6	10	1	4	2	16	13	10	11	20	0	0	5	0	0	0	2	4	2	0	0	1	0	2	0	0	1	1	0	12	4	5	11
GUT_GENOME017342	21	12	16	8	2	1	6	1	14	4	10	3	0	4	3	12	13	10	11	3	2	14	11	7	8	27	2	7	5	1	0	1	4	6	17	2	0	0	0	1	0	0	0	3	0	18	6	4	15
GUT_GENOME017394	96	46	45	53	8	10	41	16	66	16	50	12	4	39	23	66	40	30	39	32	16	64	70	20	25	136	3	48	19	5	0	8	13	31	132	10	0	1	5	6	1	0	1	2	3	66	28	33	93
GUT_GENOME017438	21	10	13	11	1	1	9	1	5	3	2	2	0	2	3	10	8	4	1	5	3	16	0	3	4	17	0	5	6	0	0	0	2	4	2	1	0	0	0	2	0	0	0	1	0	14	5	7	11
GUT_GENOME017455	8	6	8	5	1	0	4	0	41	2	39	3	0	1	3	12	5	7	6	4	1	15	11	8	9	21	0	9	5	0	0	2	2	4	3	3	0	0	0	2	0	0	0	2	0	13	6	5	11
GUT_GENOME017525	21	10	13	20	1	1	18	2	5	3	2	2	0	2	3	10	9	5	1	5	2	16	0	3	4	21	0	5	6	0	0	0	2	3	2	1	0	0	0	2	0	0	0	1	0	14	5	7	11
GUT_GENOME017531	9	2	6	3	1	0	2	0	6	2	4	2	0	2	1	7	5	4	3	2	2	12	11	7	8	14	0	6	1	1	0	1	2	2	3	2	0	0	0	1	0	0	1	1	0	9	1	3	14
GUT_GENOME017567	12	7	9	6	1	0	3	0	14	0	14	1	1	4	3	2	2	2	0	2	2	10	2	2	4	30	0	1	13	0	0	0	0	5	13	0	0	1	0	3	0	0	4	3	0	23	9	4	11
GUT_GENOME017597	23	15	18	14	1	4	7	5	18	0	18	1	1	6	3	12	13	10	5	5	3	15	5	5	6	21	0	5	5	1	0	2	3	5	21	3	0	1	1	1	0	0	5	0	0	16	9	9	30
GUT_GENOME017603	15	7	11	4	0	0	3	1	10	1	9	1	0	1	3	9	5	4	3	2	2	13	11	7	8	14	0	6	2	1	0	2	2	1	3	4	0	0	0	1	0	0	1	2	0	11	3	3	8
GUT_GENOME017612	11	6	6	5	0	1	3	1	6	3	3	2	0	0	1	4	3	4	0	2	2	3	0	2	1	11	0	5	0	0	0	0	2	3	2	0	0	0	0	0	0	0	0	0	0	8	2	2	9
GUT_GENOME017622	21	10	13	14	1	3	8	1	21	3	18	4	1	2	3	10	5	6	6	4	2	11	9	3	5	19	0	1	4	0	0	5	2	4	8	5	0	0	0	1	0	0	1	0	0	23	6	9	14
GUT_GENOME017688	15	8	10	6	1	0	4	1	10	1	9	0	0	4	3	7	5	7	6	1	2	11	2	1	4	1	0	0	0	0	0	1	2	5	7	2	0	0	0	3	0	0	0	0	0	6	5	4	4
GUT_GENOME017704	19	9	11	11	1	1	9	4	9	4	5	2	1	6	3	13	11	12	7	3	5	15	1	5	6	20	0	6	4	1	0	1	4	6	5	1	0	0	0	1	0	0	0	2	0	19	6	5	18
GUT_GENOME017737	20	7	9	15	1	3	12	6	13	3	10	2	2	18	3	13	14	7	6	4	2	12	15	2	4	20	0	4	1	0	0	0	3	1	12	1	0	0	1	1	0	0	0	1	0	12	6	4	12
GUT_GENOME017739	33	14	17	23	1	11	8	16	13	3	10	2	1	20	4	16	8	9	8	5	5	11	15	5	5	25	1	9	5	1	0	2	2	7	26	5	0	0	0	1	0	0	0	1	1	24	8	7	13
GUT_GENOME017790	18	11	11	9	2	2	5	2	7	3	4	2	0	3	3	11	10	6	7	5	2	15	16	6	8	22	0	5	3	0	0	1	2	3	2	4	0	1	1	2	0	0	0	0	0	14	8	7	15
GUT_GENOME017791	6	1	4	7	1	0	6	0	6	2	4	2	0	0	3	8	6	5	1	4	1	12	2	1	3	13	0	5	3	0	0	0	2	1	7	1	0	1	0	2	0	0	0	0	0	14	4	3	1
GUT_GENOME017795	7	5	6	2	1	0	2	1	5	2	3	1	0	1	3	11	7	6	8	2	2	9	13	2	3	18	0	6	4	0	0	1	2	2	1	5	0	0	1	1	0	0	0	0	0	14	3	4	16
GUT_GENOME017813	26	13	17	16	1	1	14	2	8	3	5	2	0	3	3	11	10	6	2	7	3	16	0	3	4	17	0	5	5	0	0	0	2	5	9	1	0	1	0	2	0	0	0	2	0	14	5	7	11
GUT_GENOME017828	17	10	10	11	2	1	8	1	4	3	1	2	0	2	3	10	9	6	7	4	2	19	16	8	10	22	0	5	3	0	0	1	2	5	4	4	1	1	1	2	1	0	0	0	0	13	8	6	14
GUT_GENOME017883	15	10	10	7	0	1	5	1	4	1	3	2	0	2	0	2	1	1	1	0	2	3	0	0	0	0	0	0	0	0	0	1	1	1	1	0	1	0	0	0	0	0	1	2	0	0	3	3	1
GUT_GENOME017898	26	13	15	11	2	5	4	4	2	0	2	0	0	4	3	11	3	2	2	1	4	14	0	5	6	1	1	0	1	0	0	1	2	3	5	3	0	0	1	1	0	0	0	0	0	16	6	6	14
GUT_GENOME017938	20	10	12	12	2	2	9	3	5	3	2	2	1	4	3	12	10	6	10	4	4	10	8	7	8	22	1	10	4	0	0	0	3	5	8	1	0	0	1	1	0	0	0	2	0	15	4	8	15
GUT_GENOME017944	20	7	10	14	1	6	4	7	25	3	22	2	0	8	1	24	8	9	2	4	3	20	4	4	5	16	0	6	3	0	0	2	5	1	21	4	0	0	2	1	0	0	8	0	0	27	4	4	18
GUT_GENOME017973	15	10	14	9	1	1	7	1	97	3	94	2	0	3	3	17	8	6	6	7	4	22	0	5	5	25	0	6	3	0	0	0	3	5	9	2	0	1	0	2	0	0	0	1	0	15	4	9	16
GUT_GENOME017990	20	12	12	8	1	0	7	0	7	4	3	3	0	1	3	9	9	6	7	3	3	13	10	2	3	17	2	4	4	0	0	0	3	3	1	1	0	0	1	1	0	0	0	0	0	15	6	4	15
GUT_GENOME017995	16	9	12	5	1	0	4	2	8	1	7	0	0	3	3	9	6	8	6	1	1	8	1	2	4	19	0	4	1	0	0	0	2	0	2	1	0	0	1	2	0	0	0	2	0	14	4	4	10
GUT_GENOME018108	16	10	11	7	1	1	4	1	5	0	5	0	0	0	0	2	0	1	0	1	2	13	0	0	0	2	0	1	0	0	0	0	0	7	3	0	0	0	1	0	0	0	0	0	0	0	3	4	1
GUT_GENOME018115	17	11	10	7	1	1	5	1	8	1	7	1	0	0	3	12	11	8	6	4	3	11	2	7	8	15	0	6	6	1	0	1	3	2	1	1	0	1	0	1	0	0	0	0	0	15	5	4	14
GUT_GENOME018127	9	7	7	3	0	0	3	0	1	0	1	1	0	1	0	0	0	0	0	0	0	2	0	0	0	1	0	0	1	0	0	0	0	1	2	0	1	0	0	0	0	0	0	0	0	0	2	1	0
GUT_GENOME018146	14	9	12	6	1	0	5	0	11	0	11	0	2	2	3	10	11	8	8	4	3	14	14	6	7	25	0	8	5	1	0	1	3	9	29	2	0	1	0	3	0	0	1	2	0	18	6	5	10
GUT_GENOME018156	13	5	7	7	1	3	3	4	17	2	15	2	0	2	0	4	1	2	1	3	0	15	2	4	3	9	0	4	2	0	0	1	2	0	1	2	0	0	2	0	0	0	6	0	0	17	4	3	13
GUT_GENOME018161	22	11	14	13	1	1	11	2	4	2	2	1	0	0	3	7	8	5	2	7	1	12	0	3	4	16	0	4	6	0	0	0	2	4	1	1	0	0	0	2	0	0	0	2	0	12	6	7	7
GUT_GENOME018175	16	9	11	14	1	1	12	2	6	3	3	2	0	0	3	8	8	6	2	6	2	13	0	3	4	11	0	5	3	0	0	0	2	3	2	1	0	0	0	2	0	0	0	2	0	14	4	6	11
GUT_GENOME018196	21	14	16	8	1	1	6	1	15	3	12	2	0	5	3	15	11	8	3	5	2	14	3	3	5	18	0	8	4	0	0	0	2	5	9	1	0	0	0	2	1	0	0	0	0	15	6	6	17
GUT_GENOME018218	11	6	9	10	1	5	4	5	11	3	8	2	1	2	3	9	5	10	6	3	2	10	2	6	7	14	0	7	4	0	0	2	2	3	19	5	0	0	0	1	0	0	0	0	0	13	4	4	12
GUT_GENOME018318	15	10	11	8	1	1	6	1	24	3	21	2	0	1	3	11	11	6	5	6	4	13	1	3	5	18	0	5	3	0	0	1	2	2	7	1	0	0	0	2	0	0	0	1	1	14	7	8	14
GUT_GENOME018344	23	11	14	15	1	1	13	3	8	3	5	2	0	3	3	10	8	6	2	7	2	16	0	3	4	17	0	6	6	0	0	0	2	5	3	1	0	1	0	2	0	0	0	3	0	14	5	7	11
GUT_GENOME018376	18	10	14	13	1	1	11	2	6	3	3	2	0	0	1	9	7	6	1	5	2	15	0	3	4	15	0	5	3	0	0	0	2	4	3	0	0	1	0	2	0	0	0	1	0	12	3	5	11
GUT_GENOME018425	22	11	13	23	2	5	15	7	12	3	9	2	1	6	3	16	9	6	12	4	6	13	20	7	9	23	0	13	6	0	0	0	4	6	19	1	0	2	1	2	1	0	0	0	0	17	5	7	23
GUT_GENOME018428	11	8	9	3	1	0	2	0	11	2	9	1	0	2	2	7	5	6	5	1	2	9	0	2	4	14	0	7	4	0	0	1	2	10	1	2	0	0	0	2	0	0	0	1	0	7	2	4	16
GUT_GENOME018456	12	9	11	9	1	0	8	0	19	3	16	3	0	13	5	11	11	7	8	6	3	20	14	5	7	19	2	7	8	0	0	3	2	2	6	1	0	0	0	2	0	0	0	0	0	17	6	9	14
GUT_GENOME018543	14	9	13	9	2	1	7	1	11	3	8	2	0	1	3	12	8	5	5	6	3	12	0	3	5	13	0	5	3	0	0	0	2	2	11	1	0	1	0	2	0	0	0	0	1	16	4	8	12
GUT_GENOME018557	18	10	13	10	1	6	3	9	8	3	5	2	1	15	3	10	9	7	8	3	3	11	15	4	4	18	0	8	4	0	0	0	2	8	11	2	0	0	0	1	0	0	0	0	1	21	9	7	13
GUT_GENOME018575	21	12	16	5	1	0	4	0	11	4	7	3	0	0	3	8	13	7	5	3	3	14	14	3	4	21	0	7	4	1	0	1	2	6	7	1	0	0	0	1	0	0	1	0	0	17	6	4	11
GUT_GENOME018576	57	16	17	31	3	9	9	14	38	5	33	5	0	22	3	13	3	4	3	8	13	25	4	4	7	36	1	6	5	0	0	6	2	4	109	7	0	0	2	2	0	0	9	0	0	52	16	8	29
GUT_GENOME018599	8	5	8	5	1	0	4	0	0	0	0	0	0	0	0	5	3	3	0	1	0	12	0	2	2	0	0	0	0	0	0	0	2	4	2	0	0	0	0	0	0	0	0	0	0	0	1	1	1
GUT_GENOME018614	16	8	11	12	1	6	4	6	7	3	4	2	1	3	2	8	7	7	6	2	3	10	17	5	5	17	0	7	4	0	0	0	1	7	7	1	0	0	0	1	0	0	0	0	1	16	5	6	11
GUT_GENOME018655	14	10	10	6	1	0	5	0	1	0	1	0	0	0	0	8	5	6	0	1	0	2	0	1	1	0	0	2	0	0	0	0	3	1	2	0	0	0	1	0	0	0	0	0	1	0	3	1	2
GUT_GENOME018669	11	7	7	5	1	1	3	1	3	0	3	2	0	3	0	2	1	1	1	0	2	3	1	0	0	1	0	0	0	0	0	0	1	3	1	0	1	0	0	0	0	0	1	2	0	0	2	2	1
GUT_GENOME018678	15	10	11	9	1	2	6	2	25	4	21	3	0	1	3	10	15	7	5	6	4	20	11	5	8	20	1	5	4	0	0	1	2	2	7	1	0	0	0	3	0	0	0	1	1	20	7	8	13
GUT_GENOME018684	15	10	13	9	0	1	7	0	15	3	12	2	2	4	2	10	9	7	8	3	1	20	15	7	8	19	2	5	4	0	0	1	2	11	2	1	0	0	1	3	0	0	0	1	1	15	3	3	9
GUT_GENOME018685	13	8	13	7	1	0	6	0	65	3	62	2	0	1	3	11	7	6	5	5	4	16	0	2	3	16	0	6	3	0	0	0	3	2	7	1	0	0	0	1	0	0	0	0	0	14	5	6	13
GUT_GENOME018700	24	11	17	17	1	2	13	4	5	3	2	2	0	1	3	15	5	6	3	5	1	17	0	7	8	13	0	5	4	0	0	0	3	5	5	1	0	0	0	2	0	0	0	2	0	15	4	6	10
GUT_GENOME018753	18	10	12	7	1	2	4	3	10	3	7	2	0	0	5	6	10	8	3	4	2	14	2	2	1	3	0	0	0	0	0	0	3	7	4	1	0	0	0	0	0	0	0	0	0	1	6	5	0
GUT_GENOME018782	12	9	11	7	1	0	6	0	16	3	13	3	1	3	3	8	6	6	5	6	3	18	3	3	5	18	1	5	3	0	0	3	2	5	9	2	0	0	0	2	0	0	0	0	0	15	5	6	12
GUT_GENOME018817	12	7	7	6	1	2	3	2	4	0	4	2	0	1	0	2	1	1	0	0	2	4	1	2	1	2	0	0	0	0	0	0	2	3	3	0	1	0	0	0	0	0	1	2	0	0	2	2	1
GUT_GENOME018819	15	10	11	6	1	0	4	1	12	1	11	0	0	3	3	7	5	7	4	1	2	10	1	11	11	3	0	1	0	0	0	1	2	6	5	2	0	0	0	3	0	0	0	0	0	8	5	3	1
GUT_GENOME018848	16	12	15	5	1	1	3	1	19	0	19	1	2	2	3	5	9	6	1	2	1	14	2	5	6	2	0	4	3	1	0	2	2	3	6	3	0	0	1	1	0	0	5	0	0	11	6	6	17
GUT_GENOME018858	27	12	19	16	1	2	13	4	5	3	2	2	0	4	3	15	10	6	2	10	2	20	0	9	10	17	0	6	4	0	0	0	2	8	4	1	0	0	0	2	0	0	0	1	0	18	4	7	11
GUT_GENOME018882	17	9	11	10	2	3	6	4	5	3	2	2	1	4	3	7	10	6	8	4	2	12	5	7	8	23	0	7	5	0	0	0	4	3	5	1	0	0	1	1	0	0	0	1	0	15	4	6	15
GUT_GENOME018906	30	13	19	21	2	2	16	3	0	0	0	0	0	6	0	7	3	6	2	2	4	2	2	4	3	0	0	0	1	0	0	0	2	6	13	1	0	0	1	1	0	0	0	0	0	12	4	6	15
GUT_GENOME018957	24	14	16	15	2	2	12	4	7	3	4	2	0	8	3	15	12	9	8	5	2	15	13	7	9	19	0	7	5	0	0	0	5	5	6	2	0	1	1	2	0	0	0	1	0	15	5	6	16
GUT_GENOME018964	7	5	7	6	1	1	4	1	35	2	33	3	0	2	3	13	5	6	5	3	2	17	8	8	9	22	0	9	7	0	0	0	2	4	3	1	0	1	0	2	0	0	0	2	0	12	6	5	13
GUT_GENOME018981	20	12	12	4	1	0	3	0	7	4	3	3	1	2	3	9	8	5	5	3	3	13	13	8	9	20	0	7	4	0	0	0	3	5	4	1	0	0	1	2	0	0	0	0	0	13	4	4	15
GUT_GENOME018982	16	9	11	9	1	2	6	2	7	4	3	3	1	6	3	8	8	5	8	5	3	12	2	7	9	20	3	7	4	0	0	0	3	2	1	1	0	0	1	2	0	0	0	1	0	16	5	5	15
GUT_GENOME018983	19	13	13	7	2	0	6	1	4	4	0	3	1	1	3	9	11	6	6	4	4	13	16	2	7	27	2	6	4	0	0	0	3	3	2	1	0	0	1	4	0	0	0	3	0	15	4	4	17
GUT_GENOME019015	12	7	9	7	1	0	6	0	4	2	2	1	0	2	0	6	5	4	0	4	2	11	0	2	3	1	0	0	0	0	0	0	2	3	2	0	0	0	0	1	0	0	0	0	1	2	3	3	0
GUT_GENOME019023	10	7	7	2	1	0	1	1	11	1	10	0	0	1	3	6	5	5	4	0	2	11	1	12	11	1	0	1	0	0	0	1	2	6	3	2	0	0	0	3	0	0	0	0	0	6	6	3	2
GUT_GENOME019034	11	7	10	7	1	1	5	0	8	0	8	0	0	1	3	8	10	7	0	5	0	18	13	7	6	19	1	3	4	0	0	1	2	10	3	1	0	0	1	2	0	0	0	0	0	13	3	5	10
GUT_GENOME019095	23	16	19	10	1	2	6	2	28	3	25	3	2	6	4	19	8	8	6	4	5	16	20	13	11	37	0	8	4	1	0	2	2	5	26	4	0	0	2	1	0	0	0	0	0	19	8	8	29
GUT_GENOME019103	8	6	8	4	1	0	3	0	37	0	37	1	0	1	3	9	6	9	1	4	2	12	9	4	5	13	0	7	6	0	0	0	2	4	2	1	0	1	0	2	0	0	0	2	0	12	4	5	11
GUT_GENOME019121	18	7	12	12	2	6	4	7	10	4	6	3	1	19	3	11	8	8	8	3	2	12	14	5	5	21	0	7	4	0	0	0	2	4	4	2	0	2	0	1	0	0	0	0	1	17	5	5	12
GUT_GENOME019145	12	9	14	7	2	0	5	0	11	4	7	4	1	3	4	9	9	7	5	4	6	14	16	8	8	34	1	11	3	0	0	2	2	2	7	3	0	0	0	2	0	0	0	0	0	16	5	6	14
GUT_GENOME019194	13	8	11	8	1	1	6	1	15	3	12	2	0	0	4	10	10	6	5	6	2	13	3	4	5	19	0	5	3	0	0	0	2	5	4	1	0	0	0	2	0	0	0	0	0	14	4	5	11
GUT_GENOME019200	12	7	11	13	1	2	10	4	8	3	5	2	2	6	4	14	12	12	11	4	3	17	0	9	10	23	0	9	6	1	0	1	3	5	13	3	0	2	0	1	0	0	0	1	0	22	3	3	16
GUT_GENOME019239	10	6	6	5	0	1	3	1	3	0	3	1	0	2	0	1	1	1	1	0	1	3	0	0	0	0	0	0	0	0	0	1	1	3	1	0	1	0	0	0	0	0	1	2	0	0	3	3	1
GUT_GENOME019241	20	11	12	11	1	3	7	5	7	4	3	3	0	1	3	9	9	6	7	4	4	15	17	3	5	24	2	7	4	1	0	1	3	4	3	1	0	1	1	1	0	0	0	0	0	14	5	5	12
GUT_GENOME019292	17	10	12	6	1	0	5	1	11	4	7	3	0	6	5	12	10	8	6	2	5	16	12	3	6	14	0	11	4	0	0	0	4	5	50	1	0	0	2	2	0	0	1	0	1	17	6	3	19
GUT_GENOME019305	17	8	10	9	1	3	5	4	6	3	3	2	0	7	3	7	5	5	1	3	2	15	2	2	3	1	0	3	5	0	0	0	2	3	1	1	0	0	1	1	0	0	0	0	1	19	5	4	12
GUT_GENOME019319	25	13	16	15	1	1	13	2	7	3	4	2	0	2	4	13	12	8	2	7	2	16	0	3	4	17	0	5	6	0	0	0	3	5	6	1	0	1	0	2	0	0	0	2	0	14	5	7	11
GUT_GENOME019327	16	8	10	6	1	1	3	1	17	3	14	3	0	0	3	7	6	8	5	3	2	13	2	2	3	4	0	1	3	0	0	3	2	3	6	3	0	0	0	1	0	0	1	0	0	11	4	6	16
GUT_GENOME019330	20	14	17	8	1	1	6	1	33	4	29	3	0	2	3	13	15	8	7	6	5	16	4	3	5	23	0	5	5	0	0	1	3	2	10	2	0	0	0	2	0	0	0	1	1	16	5	7	15
GUT_GENOME019335	26	13	17	15	1	3	7	4	22	4	18	4	1	15	3	13	9	7	7	6	5	25	25	5	6	22	0	6	3	1	0	1	2	7	58	4	0	1	1	1	0	0	0	0	0	16	8	5	22
GUT_GENOME019343	20	9	13	15	1	1	13	2	6	3	3	2	0	0	3	9	8	6	2	6	2	16	0	3	4	21	0	5	5	0	0	0	2	4	4	1	0	0	0	2	0	0	0	2	0	14	5	7	11
GUT_GENOME019375	98	56	60	33	3	3	24	6	38	13	25	10	1	34	9	43	41	36	28	15	23	44	26	7	8	52	0	30	14	3	0	3	11	24	170	5	0	3	0	3	1	0	1	1	2	70	42	32	66
GUT_GENOME019619	21	13	16	9	1	1	7	2	6	2	4	2	0	5	3	7	5	6	1	3	6	18	1	2	3	1	0	3	3	0	0	1	2	5	9	3	0	0	0	1	0	0	0	0	0	1	5	4	5
GUT_GENOME019818	24	11	15	17	1	1	15	2	7	3	4	2	0	3	3	12	11	6	2	6	3	23	0	5	7	17	0	5	8	0	0	0	2	7	7	1	0	1	0	3	0	0	0	1	0	14	5	6	11
GUT_GENOME020249	21	10	13	14	1	1	12	2	5	3	2	2	0	3	3	10	8	6	2	5	2	16	0	3	4	17	0	5	6	0	0	0	2	5	3	1	0	0	0	2	0	0	0	1	0	18	6	6	11
GUT_GENOME020414	22	9	12	13	3	4	8	4	5	4	1	3	0	3	4	15	9	6	6	5	2	15	2	8	10	20	0	7	5	1	0	1	3	8	2	1	0	1	1	2	0	0	0	2	1	16	6	6	12
GUT_GENOME020571	66	25	33	62	2	13	42	18	74	13	61	9	3	32	12	51	32	38	14	24	14	38	11	5	9	10	2	24	13	1	0	6	13	17	28	9	0	0	0	3	1	0	5	9	0	61	19	12	71
GUT_GENOME020577	27	13	16	14	1	5	4	6	29	4	25	5	1	13	4	13	12	7	5	6	7	19	17	8	10	21	0	6	3	1	0	2	2	5	17	4	0	0	2	2	0	0	2	0	0	19	5	4	29
GUT_GENOME020741	20	15	16	11	2	1	9	2	30	4	26	6	2	7	10	24	23	22	6	4	8	22	15	3	5	27	1	10	7	1	0	1	7	9	34	6	0	0	1	1	0	0	0	0	0	36	12	6	32
GUT_GENOME020782	10	6	7	9	1	0	6	0	11	3	8	2	0	1	3	7	5	5	2	5	2	12	7	2	2	13	0	5	4	0	0	0	5	3	7	1	0	0	0	0	0	0	0	1	0	14	5	3	10
GUT_GENOME020805	22	12	14	21	1	2	17	3	9	3	6	2	1	8	1	15	10	11	3	4	11	14	2	4	5	22	0	6	3	0	0	0	4	8	21	1	0	0	1	2	0	0	0	0	0	14	6	9	16
GUT_GENOME020894	15	9	10	5	0	0	4	0	2	0	2	0	0	0	0	6	4	4	0	1	1	4	0	0	0	0	0	0	0	0	0	0	2	3	4	0	0	0	1	0	0	0	0	0	0	3	3	3	1
GUT_GENOME021289	15	11	14	11	1	6	3	6	23	5	18	7	4	5	3	17	7	6	9	9	6	15	13	10	10	20	5	12	4	0	0	12	2	14	2	20	0	1	1	3	0	5	8	2	0	14	6	6	12
GUT_GENOME021351	7	4	5	1	1	0	0	0	15	0	15	1	1	1	0	7	3	4	1	0	0	13	2	5	6	17	0	5	3	1	0	1	1	1	2	2	0	0	1	1	0	0	0	0	0	8	3	3	7
GUT_GENOME021377	15	8	10	8	1	3	4	4	2	0	2	0	0	3	0	6	3	4	0	2	2	12	1	5	6	5	0	0	1	0	0	0	2	4	8	0	0	0	1	1	0	0	0	0	0	1	5	3	0
GUT_GENOME021430	22	12	15	11	1	1	9	2	5	3	2	2	0	1	3	10	7	6	2	5	2	16	0	3	4	17	0	5	4	0	0	0	2	4	4	1	0	0	0	2	0	0	0	2	0	14	5	5	11
GUT_GENOME021760	7	7	7	4	1	0	4	0	1	0	1	0	0	2	0	1	0	0	0	1	1	1	0	0	0	0	1	0	0	0	0	0	0	2	2	0	0	0	1	0	0	0	0	0	0	0	2	1	1
GUT_GENOME021812	14	8	8	5	1	1	2	1	18	5	13	3	0	1	0	3	3	5	1	1	0	20	2	6	7	1	0	0	0	0	0	0	1	3	1	1	0	0	1	2	0	0	0	0	0	3	3	5	13
GUT_GENOME021831	13	7	10	5	1	0	4	0	2	0	2	0	0	1	3	7	3	4	0	1	3	13	0	1	1	2	0	0	2	0	0	0	3	3	3	0	0	0	0	0	0	0	0	0	0	1	4	3	0
GUT_GENOME021839	18	9	10	6	1	1	3	2	0	0	0	0	0	5	0	3	3	4	0	2	0	1	0	1	0	1	0	0	0	0	0	0	2	5	8	0	0	0	0	0	0	0	1	0	0	2	4	5	2
GUT_GENOME021899	9	7	7	5	0	0	4	0	0	0	0	0	0	1	0	4	6	3	0	0	2	1	0	0	0	5	0	0	0	0	0	0	3	1	1	0	0	0	1	0	0	0	0	0	1	2	4	0	10
GUT_GENOME021955	14	6	10	12	1	8	3	10	8	3	5	2	1	24	3	12	7	6	8	3	2	10	14	4	4	19	0	6	3	1	0	1	4	6	3	2	0	1	0	1	0	0	0	0	1	17	5	5	13
GUT_GENOME022007	18	9	12	13	1	6	5	6	32	1	31	3	1	8	2	9	8	8	3	8	0	27	7	7	8	2	0	1	3	1	0	2	4	10	24	4	0	0	1	1	0	0	6	1	0	19	9	7	28
GUT_GENOME022136	39	19	24	23	2	3	18	8	28	3	25	1	5	16	6	19	11	15	10	13	4	15	21	4	5	29	1	11	9	0	0	8	2	7	33	11	0	0	3	3	0	0	8	9	0	20	10	12	19
GUT_GENOME022180	32	20	26	20	2	2	17	5	21	5	16	4	2	10	6	23	14	11	8	7	7	29	4	2	5	28	0	12	7	0	0	0	3	5	64	4	0	1	1	2	0	0	0	0	1	35	13	13	35
GUT_GENOME022295	45	17	18	18	1	6	8	8	13	6	7	3	0	2	3	12	13	9	6	7	4	17	13	3	4	26	0	7	5	0	0	0	4	7	12	1	0	1	1	2	0	0	1	0	0	17	6	5	18
GUT_GENOME022350	15	9	12	10	1	1	7	0	7	0	7	0	0	3	5	8	11	7	0	5	0	19	13	7	6	26	1	3	4	0	0	0	2	11	6	0	0	0	2	2	0	0	0	0	1	14	5	5	10
GUT_GENOME022392	32	10	12	19	1	4	5	5	27	2	25	3	0	6	0	23	11	12	3	6	7	21	6	4	5	18	0	7	3	1	0	4	5	2	59	5	0	0	3	1	0	0	8	1	0	29	6	4	21
GUT_GENOME022440	12	8	11	7	1	1	5	1	18	0	18	1	1	1	3	6	5	6	1	2	2	13	2	6	7	0	0	1	0	1	0	2	2	3	1	3	0	0	1	1	0	0	5	0	0	6	3	2	6
GUT_GENOME022451	18	9	13	10	1	2	7	5	11	4	7	3	0	8	3	9	9	7	2	4	1	19	2	2	3	19	0	5	5	0	0	0	2	3	3	1	0	0	1	1	0	0	0	0	1	18	6	5	15
GUT_GENOME022484	21	11	14	16	1	8	6	8	25	3	22	4	1	13	3	21	12	11	6	3	5	17	16	5	6	23	1	6	4	3	0	6	4	2	4	8	0	0	2	1	0	0	6	0	0	15	6	6	22
GUT_GENOME022501	19	9	13	7	1	1	5	2	11	3	8	2	0	2	3	8	8	7	7	3	2	14	2	4	5	17	0	6	5	0	0	0	2	3	1	1	0	0	1	2	0	0	0	1	1	17	5	4	12
GUT_GENOME022512	21	11	15	8	1	3	4	4	13	3	10	2	0	8	3	11	6	7	6	3	3	16	2	4	4	20	0	0	5	0	0	0	4	4	1	3	0	2	0	0	0	0	1	4	0	5	4	3	17
GUT_GENOME022794	15	9	12	5	1	0	4	0	23	2	21	3	2	1	1	6	5	4	1	4	0	13	3	2	2	1	0	1	0	1	0	2	2	4	6	3	0	0	1	0	0	0	5	0	0	14	5	5	17
GUT_GENOME022820	8	6	6	4	0	0	4	0	0	0	0	0	0	0	0	5	3	3	0	1	0	4	0	0	0	0	0	0	0	0	0	0	2	2	5	0	0	0	0	0	0	0	0	0	1	0	4	4	0
GUT_GENOME022845	18	5	10	11	2	3	7	5	12	7	5	5	0	4	1	9	7	8	8	3	2	6	0	4	6	1	0	6	2	0	0	0	2	3	1	1	0	0	1	2	1	0	0	0	0	8	1	1	5
GUT_GENOME022861	10	4	7	11	1	4	6	3	4	3	1	2	0	0	3	9	10	7	5	4	2	20	5	7	9	22	1	0	3	0	0	0	1	4	2	4	0	0	1	3	0	0	0	0	0	10	6	5	16
GUT_GENOME022890	14	8	11	7	2	2	3	3	16	0	16	1	1	4	3	10	9	7	5	3	2	12	15	5	6	18	0	4	3	1	0	1	2	4	9	3	0	0	1	1	0	0	0	0	0	16	7	7	17
GUT_GENOME022908	13	7	8	14	2	0	13	0	9	4	5	4	0	2	4	7	5	7	0	2	2	16	1	5	6	25	0	0	1	0	0	1	2	3	17	0	1	0	0	2	0	0	2	4	0	3	8	4	3
GUT_GENOME023192	23	11	15	11	1	1	9	2	5	3	2	2	0	2	3	10	8	6	2	6	2	16	0	3	4	17	0	5	6	0	0	0	2	4	2	1	0	0	0	2	0	0	0	1	0	14	5	6	11
GUT_GENOME023366	17	12	13	10	3	2	7	2	9	6	3	5	1	2	4	8	9	6	7	4	2	16	15	2	4	27	2	10	4	0	0	0	2	4	5	1	0	0	1	2	1	0	0	0	0	20	7	4	15
GUT_GENOME023482	17	9	11	5	1	1	2	2	0	0	0	0	0	4	0	1	0	1	0	1	0	1	0	0	0	1	0	0	0	0	0	0	2	6	10	0	0	0	0	0	0	0	0	0	0	1	2	5	2
GUT_GENOME023484	25	13	17	11	1	3	7	2	14	4	10	3	4	3	3	11	11	8	9	4	4	16	15	5	7	23	2	7	4	0	0	0	4	5	6	2	0	0	1	2	0	0	0	0	0	17	6	5	12
GUT_GENOME023561	8	4	4	6	1	0	6	1	2	1	1	0	0	1	2	8	2	1	2	6	1	7	0	3	2	15	0	5	2	0	0	0	0	2	2	1	0	0	0	1	0	0	1	0	0	12	5	6	11
GUT_GENOME023569	14	9	13	7	1	0	6	0	8	0	8	0	1	0	0	7	5	8	0	1	2	15	0	1	2	2	0	1	1	0	0	0	3	3	1	0	0	0	0	0	0	0	0	0	0	0	2	4	1
GUT_GENOME023591	32	20	23	15	1	2	11	3	22	6	16	5	1	7	3	14	13	6	13	7	6	30	18	7	14	27	4	7	4	0	0	0	3	7	33	2	0	0	2	6	2	0	0	1	0	27	12	6	33
GUT_GENOME023635	14	8	10	6	1	1	4	1	6	3	3	2	0	1	0	7	5	8	0	1	3	12	2	3	2	0	0	1	1	0	0	1	2	5	3	1	0	0	0	0	0	0	0	3	0	0	2	1	9
GUT_GENOME023798	14	7	9	9	2	1	4	1	21	6	15	4	1	4	0	13	7	6	5	3	3	14	14	7	8	21	0	5	4	1	0	1	2	5	16	2	0	1	1	1	0	0	0	0	0	14	9	5	24
GUT_GENOME023942	23	11	14	12	1	1	10	2	5	3	2	2	0	1	3	11	8	6	2	5	2	16	0	3	4	17	0	5	5	0	0	0	2	4	2	1	0	1	0	2	0	0	0	1	0	14	5	6	11
GUT_GENOME023976	18	9	12	8	1	1	6	2	5	3	2	2	0	1	3	9	8	6	2	5	2	6	0	1	3	17	0	5	4	0	0	0	2	4	2	1	0	0	0	2	0	0	1	2	0	14	5	8	12
GUT_GENOME024079	17	11	13	9	1	3	4	4	20	3	17	3	1	14	5	12	10	7	11	4	7	26	21	5	6	19	0	5	5	1	0	1	2	7	50	3	0	0	1	1	0	0	0	0	0	16	7	7	24
GUT_GENOME024263	45	20	24	27	1	4	10	6	34	4	30	4	1	20	2	19	8	9	7	11	27	22	19	6	7	35	1	9	6	3	0	6	3	10	117	6	0	0	1	2	0	0	5	1	0	25	17	14	38
GUT_GENOME024279	7	2	4	8	1	1	6	2	4	1	3	0	1	1	4	7	4	3	2	3	4	12	2	2	3	5	0	5	4	0	0	0	0	3	6	1	0	1	0	1	0	0	0	0	1	5	5	3	11
GUT_GENOME024283	16	11	16	6	1	0	5	1	9	2	7	1	0	0	3	7	6	4	2	3	2	15	2	2	3	2	0	0	0	0	0	0	2	3	3	2	0	0	1	1	0	0	0	0	0	3	3	3	0
GUT_GENOME024450	16	6	6	8	1	2	4	2	8	2	6	0	0	0	4	4	4	7	1	2	2	12	0	6	6	1	0	0	0	0	0	0	2	6	1	1	0	0	1	2	0	0	0	0	0	18	2	3	15
GUT_GENOME024514	22	13	16	13	1	3	6	4	12	0	12	1	1	8	3	10	8	9	5	2	3	21	15	5	6	17	0	4	3	1	0	1	2	3	15	2	0	0	2	1	0	0	0	0	0	14	7	7	18
GUT_GENOME024527	24	13	15	10	1	2	3	2	19	0	19	1	1	14	3	9	7	7	6	4	3	17	21	5	6	23	0	5	5	1	0	1	2	8	18	2	0	0	1	1	0	0	0	0	0	14	7	6	21
GUT_GENOME024536	23	14	17	7	1	1	5	2	4	2	2	1	0	2	3	9	7	5	1	5	2	12	0	3	2	17	0	4	5	0	0	0	1	3	2	0	0	0	0	1	0	0	0	1	0	14	4	8	8
GUT_GENOME024543	18	8	12	8	1	1	6	3	18	3	15	2	5	4	5	11	16	14	3	7	7	17	3	1	1	3	1	9	9	0	0	5	5	15	19	8	0	0	0	0	0	0	0	4	0	17	5	3	28
GUT_GENOME024564	16	10	13	7	1	1	6	2	10	4	6	3	0	2	3	8	7	8	1	3	2	5	0	1	3	1	0	6	4	0	0	0	2	3	1	1	0	0	0	1	0	0	0	0	1	16	5	4	7
GUT_GENOME024688	16	10	12	9	1	1	7	1	4	2	2	1	0	3	1	11	7	8	0	4	3	11	2	2	3	1	0	0	0	1	0	1	3	6	50	0	0	0	0	1	0	0	0	0	1	8	10	3	0
GUT_GENOME024712	19	10	13	10	1	1	8	2	10	4	6	3	0	1	3	12	10	11	5	4	2	13	2	2	3	17	0	5	4	0	0	0	3	1	2	1	0	0	1	1	0	0	0	1	1	17	5	4	12
GUT_GENOME024743	26	13	13	14	1	3	5	4	21	3	18	3	1	15	5	14	12	9	8	5	7	26	17	5	6	28	0	6	4	1	0	2	2	6	40	4	0	0	2	1	0	0	9	0	0	16	11	13	33
GUT_GENOME024772	10	5	10	8	1	0	7	5	14	4	10	4	0	2	3	16	7	7	7	4	2	14	9	3	2	17	0	6	5	0	0	1	3	3	1	2	0	0	0	1	0	0	0	0	0	9	3	4	9
GUT_GENOME024810	9	6	6	6	1	1	4	2	8	0	8	0	0	0	0	4	4	7	1	1	1	14	0	3	2	1	0	0	1	0	0	1	0	3	1	4	0	0	0	0	0	0	0	0	0	0	3	3	0
GUT_GENOME024836	22	10	12	17	1	2	14	3	21	4	17	2	2	9	3	13	8	13	2	4	3	13	0	4	6	1	1	2	2	0	0	0	3	5	10	2	0	0	0	1	0	0	0	1	0	1	4	3	2
GUT_GENOME024845	9	8	11	3	1	0	3	0	6	2	4	1	1	0	1	14	12	11	5	3	3	12	4	2	3	1	1	2	6	0	0	0	5	4	0	1	0	0	1	1	0	0	6	0	0	16	6	4	13
GUT_GENOME024905	25	13	16	19	1	3	15	4	6	1	5	1	6	9	1	19	12	4	1	2	2	13	0	11	11	3	0	1	4	0	0	0	3	9	8	0	0	1	1	1	0	0	0	3	0	18	7	5	15
GUT_GENOME024968	16	8	11	9	1	2	6	2	8	3	5	2	2	5	3	4	6	8	1	5	4	22	2	3	4	1	1	0	1	0	0	3	3	5	8	5	0	0	0	1	0	0	0	1	0	15	4	4	15
GUT_GENOME025243	18	15	13	7	1	1	3	1	1	0	1	0	0	2	0	4	0	0	0	3	1	2	0	0	0	1	1	1	0	0	0	0	0	2	14	0	0	0	1	0	0	0	0	0	0	0	3	5	1
GUT_GENOME025308	53	23	30	29	1	8	18	15	35	10	25	6	4	25	6	25	19	21	4	8	5	22	5	7	8	9	1	9	2	0	0	6	10	15	34	10	0	1	0	3	1	0	1	5	0	7	10	8	23
GUT_GENOME025412	22	10	13	12	1	1	10	2	5	3	2	2	0	4	3	10	9	6	2	6	2	16	0	3	4	18	0	5	4	0	0	0	2	5	3	1	0	0	0	2	0	0	2	1	0	16	5	8	11
GUT_GENOME025525	8	6	8	5	1	0	4	0	45	5	40	5	0	1	3	13	7	7	5	4	3	13	18	8	9	21	0	9	6	0	0	2	2	2	3	2	0	0	0	2	0	0	2	1	0	12	4	5	11
GUT_GENOME025577	12	8	11	4	1	0	3	1	12	2	10	1	1	1	0	6	4	4	1	5	1	14	0	3	3	1	0	1	1	0	0	1	3	7	13	2	0	1	0	0	0	0	4	2	1	17	5	3	11
GUT_GENOME025591	16	10	13	7	1	1	5	2	3	0	3	0	0	2	0	5	3	4	0	2	2	15	0	3	3	0	0	1	0	0	0	1	2	3	1	2	0	0	0	0	0	0	0	0	0	3	4	4	0
GUT_GENOME025611	20	9	12	10	1	5	4	6	11	3	8	2	1	13	3	17	9	9	8	5	2	11	14	5	5	22	0	7	4	0	0	1	2	4	5	5	0	1	0	1	0	0	0	0	1	16	5	6	14
GUT_GENOME025619	19	12	13	5	1	0	4	0	6	4	2	3	1	0	3	8	9	5	7	4	3	14	15	8	9	20	0	8	4	0	0	0	2	3	3	1	0	0	1	2	0	0	0	0	0	15	4	4	12
GUT_GENOME025653	28	10	14	22	2	6	10	7	14	0	14	2	0	14	0	12	3	5	2	5	1	26	8	6	9	0	0	3	2	0	0	1	2	6	50	2	0	0	2	2	0	0	0	1	0	11	5	11	13
GUT_GENOME025676	67	38	46	45	5	9	31	10	68	13	55	7	2	18	10	29	22	28	13	13	13	63	10	12	15	25	2	31	19	1	0	7	7	29	149	9	0	3	0	4	0	0	1	1	2	81	33	22	88
GUT_GENOME025678	12	5	6	4	1	1	3	3	7	4	3	2	0	3	3	12	12	9	1	3	4	12	0	5	6	14	0	6	3	1	0	1	3	4	2	0	0	0	0	1	0	0	0	0	0	17	6	3	18
GUT_GENOME025761	29	16	21	23	1	0	19	0	17	1	16	1	1	5	5	21	20	14	4	10	6	36	18	22	21	38	1	14	9	0	0	1	6	14	43	1	0	1	1	3	0	0	8	2	0	23	13	12	35
GUT_GENOME025881	36	28	32	12	2	1	10	2	12	5	7	4	0	7	3	15	12	13	6	10	5	14	0	2	3	22	0	6	4	0	0	0	3	4	32	1	0	1	0	1	0	0	0	0	1	21	10	11	22
GUT_GENOME025984	17	7	9	7	1	2	4	4	4	0	4	0	0	3	3	11	5	6	1	5	2	2	0	1	1	1	0	2	2	0	0	2	3	5	2	3	0	0	0	0	0	0	0	0	1	2	4	6	2
GUT_GENOME025996	17	10	13	7	1	2	4	1	15	4	11	3	0	9	4	8	6	7	4	4	2	17	15	4	5	20	0	7	4	1	0	3	2	4	2	4	0	0	1	1	0	0	0	0	1	14	7	4	16
GUT_GENOME026008	20	11	18	10	1	2	7	4	27	2	25	1	5	5	2	14	9	12	1	4	5	15	4	5	6	14	1	5	2	0	0	3	6	7	9	3	0	0	0	3	0	0	0	2	0	13	3	4	11
GUT_GENOME026012	35	23	26	16	6	1	14	1	23	7	16	3	1	5	1	24	19	18	2	13	6	37	1	8	11	21	1	3	6	0	0	3	9	15	42	4	0	0	0	4	0	0	8	6	1	22	10	7	47
GUT_GENOME026064	25	13	16	9	1	1	7	2	5	3	2	2	0	3	3	10	8	6	2	5	2	8	0	3	4	17	0	5	5	0	0	0	2	4	2	1	0	0	0	2	0	0	0	1	0	14	5	5	8
GUT_GENOME026080	15	11	10	6	0	0	5	0	0	0	0	0	0	2	0	2	1	1	0	1	3	2	0	0	0	0	1	0	0	0	0	0	0	5	9	0	0	0	1	0	0	0	0	0	1	0	4	5	3
GUT_GENOME026180	20	8	11	7	1	0	4	2	12	2	10	1	0	1	3	9	5	4	8	3	2	14	2	2	5	17	0	6	5	1	0	1	1	3	5	1	0	1	1	2	0	0	0	1	1	1	3	2	11
GUT_GENOME026187	22	10	13	10	1	3	6	6	0	0	0	0	0	5	0	11	2	4	0	1	2	13	1	6	6	3	0	1	1	0	0	0	2	5	26	0	0	0	2	1	0	0	0	0	0	3	5	3	6
GUT_GENOME026217	11	3	7	8	1	1	6	1	5	0	5	0	2	5	0	9	8	8	1	5	3	13	2	3	4	2	0	0	2	0	0	0	2	2	1	1	0	1	0	1	0	0	0	1	0	1	6	5	1
GUT_GENOME026228	20	9	13	12	1	0	11	0	4	0	4	0	0	0	0	7	6	8	0	4	3	16	3	3	4	1	0	0	2	0	0	1	3	4	4	1	0	0	0	1	0	0	0	2	0	0	1	2	4
GUT_GENOME026269	12	4	5	6	1	1	5	2	5	3	2	2	0	2	1	7	9	5	2	5	1	6	0	0	0	16	0	3	4	0	0	0	2	2	0	1	0	1	0	0	0	0	0	1	0	11	3	3	7
GUT_GENOME026334	8	7	6	4	0	0	4	0	0	0	0	0	0	0	1	4	1	1	0	1	1	1	0	0	0	0	0	1	3	0	0	0	1	2	1	1	0	0	0	0	0	0	0	0	1	0	2	1	0
GUT_GENOME026466	14	10	12	9	0	0	8	0	4	2	2	1	4	3	3	12	9	6	6	5	4	14	3	4	5	18	2	10	3	0	0	3	2	4	4	2	0	0	0	2	0	0	0	0	0	16	5	4	15
GUT_GENOME026473	18	9	14	10	1	5	4	5	18	4	14	4	0	5	4	13	9	11	6	2	2	10	13	8	8	23	0	10	5	0	0	0	2	2	5	1	0	0	0	2	0	0	0	0	1	16	4	4	10
GUT_GENOME026639	21	12	13	14	2	3	9	6	17	0	17	0	1	9	1	14	9	8	1	5	3	24	0	9	6	4	0	2	4	0	0	3	4	9	19	3	0	0	0	1	0	0	4	1	0	21	10	4	28
GUT_GENOME026646	13	8	11	7	1	1	5	1	10	0	10	0	0	1	3	10	11	8	4	5	0	18	14	11	10	19	1	2	4	0	0	2	2	10	4	2	0	0	1	2	0	0	0	0	1	14	4	5	11
GUT_GENOME026702	137	70	85	108	7	31	69	57	92	16	76	12	12	62	14	76	57	50	35	46	21	59	40	12	15	26	5	12	20	2	0	10	16	55	134	13	0	2	0	4	2	0	3	10	0	83	50	34	110
GUT_GENOME026716	22	10	13	13	1	1	10	2	5	3	2	2	0	2	3	10	8	6	1	7	2	19	0	3	4	17	0	6	7	0	0	0	2	5	4	1	0	1	0	2	0	0	0	2	0	14	5	6	11
GUT_GENOME026742	25	10	13	7	1	1	5	4	2	0	2	0	0	4	0	11	3	6	1	1	2	14	0	2	1	2	0	1	0	0	0	0	3	4	2	1	0	0	0	0	0	0	0	0	1	1	6	5	3
GUT_GENOME026750	17	10	11	12	1	2	9	3	7	1	6	1	0	1	0	6	4	4	0	4	2	11	0	0	0	1	0	0	1	0	0	1	3	4	2	2	0	0	0	0	0	0	0	1	0	16	4	6	13
GUT_GENOME026754	18	8	11	6	1	2	4	3	3	0	3	0	1	3	0	12	6	11	1	2	2	18	0	3	4	1	0	1	2	0	0	0	3	5	1	0	0	1	0	1	0	0	0	0	1	2	5	5	3
GUT_GENOME026764	13	7	8	7	1	2	4	4	5	2	3	1	0	6	0	7	6	7	0	1	2	15	0	5	7	1	0	2	2	0	0	0	2	3	5	0	0	0	1	2	0	0	0	1	1	15	5	4	15
GUT_GENOME026773	12	7	10	5	1	0	4	1	7	2	5	1	0	0	2	9	9	7	3	3	3	12	2	2	3	2	0	0	0	0	0	0	3	4	1	1	0	0	0	1	0	0	0	0	1	16	4	3	15
GUT_GENOME026784	13	8	9	7	1	0	6	1	8	3	5	2	0	2	3	6	4	3	0	1	3	14	0	2	3	4	0	0	0	0	0	2	2	4	8	2	0	0	0	1	0	0	0	0	0	3	5	4	0
GUT_GENOME026810	12	7	8	4	1	0	3	0	1	0	1	0	0	0	0	1	0	1	0	3	0	3	0	0	0	0	0	1	0	0	0	0	0	2	1	0	0	0	1	0	0	0	0	0	0	0	2	2	1
GUT_GENOME026811	23	13	19	9	1	2	6	4	9	3	6	2	0	9	3	9	6	9	4	5	2	14	0	3	4	4	1	6	4	0	0	0	2	3	3	1	0	0	0	1	0	0	0	0	1	19	5	4	20
GUT_GENOME026837	13	8	8	7	1	1	5	4	10	0	10	0	2	0	3	8	7	10	1	4	3	12	1	3	4	2	0	5	3	0	0	2	3	3	9	1	0	0	0	1	0	0	7	2	0	18	2	4	17
GUT_GENOME027270	11	7	7	10	2	3	5	3	2	0	2	0	0	1	3	6	7	5	1	2	2	15	16	6	8	0	0	0	1	0	0	1	1	2	2	3	0	0	1	2	0	0	0	0	0	13	3	2	9
GUT_GENOME027278	9	7	12	5	1	0	4	0	19	4	15	4	0	2	3	12	7	7	5	5	2	11	16	6	8	18	0	7	5	1	0	1	2	5	8	2	0	0	0	2	0	0	0	1	0	19	6	4	14
GUT_GENOME027286	19	13	13	15	2	7	7	3	12	4	8	4	0	12	4	13	16	8	8	7	1	12	9	3	5	18	2	7	3	0	0	1	4	3	9	2	0	0	0	1	0	0	0	0	0	13	5	10	21
GUT_GENOME027297	6	4	6	3	1	0	3	0	4	0	4	0	0	1	1	0	3	2	0	2	1	5	0	3	3	1	1	0	2	0	0	0	0	5	0	0	0	0	1	1	0	0	0	0	0	15	5	3	10
GUT_GENOME027298	11	9	9	2	1	0	2	0	4	2	2	1	4	0	3	4	6	7	1	2	2	1	0	0	0	0	0	1	0	0	0	1	3	2	1	1	0	0	1	0	0	0	6	0	1	12	2	4	14
GUT_GENOME027303	13	9	14	6	0	3	2	2	13	3	10	4	0	1	3	8	6	6	5	3	2	4	13	3	6	11	4	2	1	0	0	3	2	3	1	4	0	0	0	1	0	0	1	0	0	13	5	8	13
GUT_GENOME027309	16	10	13	8	1	3	4	4	18	0	18	1	1	4	0	20	13	12	2	2	4	17	8	3	5	4	2	2	0	1	0	2	4	3	17	4	0	0	2	1	0	0	5	2	0	14	5	4	19
GUT_GENOME027317	18	7	9	7	1	1	5	2	6	3	3	2	5	2	0	0	1	1	1	5	0	1	0	1	1	0	0	1	7	0	0	1	1	3	1	0	0	0	1	1	0	0	1	1	1	11	3	4	10
GUT_GENOME027326	16	9	10	8	1	3	3	2	8	2	6	3	0	1	1	9	4	5	5	3	0	11	1	5	6	5	4	6	3	0	0	3	0	2	3	2	0	0	0	0	0	0	4	0	0	4	2	5	12
GUT_GENOME027331	7	4	5	5	2	1	3	1	19	0	19	1	1	0	0	5	4	3	1	1	0	6	1	0	0	0	0	1	0	0	0	1	2	3	1	3	0	0	0	0	0	0	1	0	0	10	4	1	9
GUT_GENOME027334	12	8	9	7	1	3	3	3	11	0	11	1	0	3	0	9	5	6	1	3	0	12	5	1	1	0	0	2	0	1	0	2	2	1	3	2	0	0	1	0	0	0	5	0	0	13	5	4	18
GUT_GENOME027390	13	9	10	7	1	3	3	3	11	0	11	1	0	2	0	10	5	6	1	3	0	14	7	1	1	0	0	2	1	1	0	2	2	1	10	2	0	0	1	0	0	0	5	0	0	13	5	4	19
GUT_GENOME027393	13	9	11	10	1	2	7	1	4	0	4	0	0	0	0	1	1	0	0	2	0	13	0	1	1	1	0	1	1	0	0	1	0	5	7	1	0	0	1	0	0	0	5	0	1	15	5	4	13
GUT_GENOME027519	15	9	12	7	1	1	5	1	26	3	23	1	0	2	3	9	5	5	3	4	3	6	3	3	5	15	1	5	3	0	0	2	2	2	6	3	0	0	0	2	0	0	0	1	1	17	5	7	7
GUT_GENOME027533	21	10	13	8	1	1	6	1	5	3	2	2	0	3	3	10	8	6	1	5	2	16	0	3	4	17	0	5	5	0	0	0	2	4	5	1	0	1	0	2	0	0	0	1	0	14	5	7	11
GUT_GENOME027572	22	10	13	11	1	1	9	1	5	3	2	2	0	0	3	10	8	6	1	5	3	16	0	3	4	17	0	5	4	0	0	0	2	5	3	1	0	0	0	2	0	0	0	0	0	14	5	6	11
GUT_GENOME027582	23	12	15	9	1	1	7	2	5	3	2	2	0	2	3	10	8	6	1	5	2	16	0	3	4	17	0	5	5	0	0	0	2	4	3	1	0	0	0	2	0	0	0	0	0	14	5	6	11
GUT_GENOME027596	19	14	15	15	2	7	6	6	7	5	2	3	0	3	3	9	14	6	5	4	4	19	15	8	9	18	3	9	4	0	0	1	2	4	5	3	0	0	1	2	0	0	0	0	0	16	6	5	11
GUT_GENOME027665	23	11	14	16	1	1	14	2	6	4	2	3	0	4	3	14	11	6	2	6	2	16	0	3	4	17	0	5	7	0	0	0	2	6	5	1	0	0	0	2	0	0	0	2	0	14	5	9	11
GUT_GENOME027748	31	10	14	17	1	5	9	5	26	7	19	4	2	4	3	9	4	7	6	6	6	22	0	7	10	16	0	0	1	0	0	0	2	13	20	1	0	2	0	3	0	0	0	0	0	27	7	7	18
GUT_GENOME027824	26	16	18	12	3	4	7	5	16	7	9	5	0	3	3	14	9	6	8	4	2	18	2	9	11	22	0	7	6	2	0	2	3	6	1	1	0	2	1	3	0	0	0	2	1	15	6	6	13
GUT_GENOME027831	21	12	12	11	2	5	4	5	8	2	6	3	0	1	4	13	10	6	5	5	1	9	8	3	5	15	0	8	3	0	0	1	3	3	3	2	0	0	0	1	0	0	0	0	0	10	5	5	20
GUT_GENOME027890	8	6	9	4	1	0	3	0	4	0	4	0	0	1	2	3	4	2	0	8	0	4	13	8	7	17	1	3	3	0	0	1	0	8	2	1	0	0	1	2	0	0	0	0	1	15	4	3	9
GUT_GENOME027928	22	11	14	8	1	1	6	1	5	3	2	2	0	3	3	10	8	6	1	5	2	16	0	3	4	17	0	5	5	0	0	0	2	4	3	1	0	0	0	2	0	0	0	2	0	14	5	6	11
GUT_GENOME028003	21	10	13	9	1	1	7	1	5	3	2	2	0	1	3	10	8	6	1	5	2	16	0	3	4	17	0	5	7	0	0	0	2	5	3	1	0	0	0	2	0	0	0	1	0	14	5	7	11
GUT_GENOME028802	19	13	15	8	1	3	3	4	25	3	22	3	1	6	3	12	8	8	5	5	5	20	18	7	8	25	0	4	3	1	0	2	4	3	9	3	0	0	1	1	0	0	0	0	0	16	9	5	16
GUT_GENOME029137	25	14	17	13	1	1	11	2	5	3	2	2	0	3	5	10	9	6	1	6	3	16	0	3	4	18	0	5	6	0	0	0	2	6	8	1	0	1	0	2	0	0	0	1	0	16	5	7	11
GUT_GENOME029301	26	12	15	23	1	10	8	11	29	3	26	4	1	9	3	21	15	15	6	4	5	19	29	5	6	28	0	7	6	1	0	4	5	6	19	8	0	0	2	1	0	0	1	0	0	17	8	9	30
GUT_GENOME029304	14	9	12	7	1	1	5	0	7	0	7	0	0	2	4	9	8	7	3	4	2	12	14	4	5	20	0	8	5	1	0	1	2	8	7	0	0	0	0	2	0	0	1	2	0	18	7	5	12
GUT_GENOME029599	16	10	12	11	1	3	6	3	10	0	10	0	0	4	3	11	9	7	4	3	0	18	0	6	7	0	0	0	2	0	0	1	2	9	2	2	0	0	2	3	0	0	0	0	1	15	5	5	12
GUT_GENOME029635	20	16	16	11	0	3	6	3	3	2	1	3	1	7	1	5	3	7	3	3	4	7	1	0	0	4	3	3	3	1	0	1	2	9	28	1	0	0	1	0	0	0	0	0	0	9	9	11	7
GUT_GENOME029683	18	8	10	5	0	1	3	4	1	0	1	0	0	0	0	6	3	6	1	2	0	17	0	3	3	0	0	0	0	0	0	0	3	6	1	1	0	0	0	1	0	0	0	0	0	12	3	5	11
GUT_GENOME029780	13	8	11	9	1	1	6	1	12	0	12	0	0	1	3	8	10	7	6	1	3	15	11	11	12	24	0	3	4	0	0	1	2	9	2	1	0	0	1	3	0	0	0	4	1	15	6	7	10
GUT_GENOME029840	26	14	18	17	1	1	15	2	11	5	6	2	0	7	3	15	10	6	3	8	6	21	0	5	6	18	0	5	9	0	0	0	2	7	12	1	0	1	1	2	0	0	2	2	0	15	6	7	15
GUT_GENOME029877	16	9	11	11	1	6	4	6	22	3	19	3	1	3	3	10	7	7	5	5	4	14	5	5	6	18	0	5	4	1	0	2	2	3	4	3	0	0	1	1	0	0	5	0	0	13	6	5	18
GUT_GENOME030016	22	10	13	10	1	1	8	1	5	3	2	2	0	0	3	10	8	6	1	5	2	16	0	3	4	12	0	5	5	0	0	0	2	5	2	1	0	0	0	2	0	0	0	1	0	14	5	7	11
GUT_GENOME030277	14	9	13	9	1	2	6	2	11	2	9	1	4	1	0	6	11	6	8	3	4	19	4	5	4	0	1	0	1	0	0	0	2	6	2	5	0	2	1	1	0	0	6	1	0	15	4	4	15
GUT_GENOME030812	24	17	18	6	1	0	5	0	4	1	3	1	0	3	0	10	4	3	3	3	5	2	0	1	1	3	0	5	2	0	0	0	2	12	18	1	0	0	1	1	0	0	0	0	1	4	6	9	7
GUT_GENOME031326	12	9	12	5	1	0	4	0	12	3	9	2	1	1	3	4	7	5	6	4	2	18	4	1	1	1	0	1	1	0	0	0	4	4	5	1	0	1	1	1	0	0	0	0	0	14	3	4	14
GUT_GENOME031380	13	3	7	10	2	2	7	4	16	3	13	3	0	6	3	18	9	8	10	9	2	12	7	9	14	17	1	2	4	0	0	0	3	2	1	1	0	0	0	4	0	0	0	0	0	12	6	4	13
GUT_GENOME031419	20	9	13	15	1	1	13	1	14	3	11	3	1	7	3	8	11	9	5	4	2	12	9	4	6	21	2	7	4	1	0	2	2	10	4	2	0	0	1	3	0	0	0	0	1	18	6	4	12
GUT_GENOME031710	20	11	12	13	1	1	11	2	5	3	2	2	0	1	3	11	8	5	1	5	2	18	0	1	3	17	0	5	4	0	0	0	2	3	2	1	0	0	0	2	0	0	0	1	0	14	6	7	11
GUT_GENOME031782	9	6	10	5	1	0	4	0	59	0	59	1	0	1	3	12	6	7	5	4	2	21	2	6	6	22	0	12	12	0	0	2	2	6	1	2	0	1	0	2	0	0	7	1	0	13	5	6	12
GUT_GENOME031806	19	10	12	14	1	1	12	1	5	3	2	2	0	1	3	10	8	6	1	5	2	15	0	3	4	17	0	5	5	0	0	0	2	5	3	1	0	0	0	2	0	0	0	1	0	14	5	7	9
GUT_GENOME031916	22	11	14	11	1	1	9	2	5	3	2	2	0	2	3	10	9	6	1	6	2	16	0	3	4	17	0	5	7	0	0	0	2	5	3	1	0	1	0	2	0	0	0	1	0	14	5	7	11
GUT_GENOME032358	13	8	10	3	0	0	2	0	0	0	0	0	0	4	2	7	1	0	0	3	2	15	0	2	3	0	0	0	4	0	0	0	0	1	0	0	0	0	0	1	0	0	0	0	0	0	1	4	7
GUT_GENOME032405	16	9	13	11	1	1	9	1	5	1	4	1	3	4	0	8	10	3	0	0	0	5	0	2	2	2	0	0	1	0	0	0	2	4	1	0	0	0	1	2	0	0	0	5	0	14	4	3	7
GUT_GENOME032415	22	11	14	16	1	1	14	1	5	3	2	2	0	0	3	11	8	6	1	5	2	6	0	1	1	17	0	5	6	0	0	0	2	5	4	1	0	1	0	1	0	0	0	1	0	14	5	7	11
GUT_GENOME032561	23	11	14	16	1	1	14	1	5	3	2	2	0	1	3	10	8	6	1	5	2	16	0	3	4	17	0	5	5	0	0	0	2	4	2	1	0	0	0	2	0	0	0	1	0	14	5	7	11
GUT_GENOME032633	18	15	15	4	1	0	4	0	0	0	0	0	0	0	0	0	0	0	0	3	0	1	0	0	0	0	0	0	3	0	0	0	0	3	3	0	0	0	1	0	0	0	0	0	0	0	4	3	0
GUT_GENOME032708	5	5	5	3	0	0	3	0	8	0	8	1	0	1	2	1	0	2	0	1	1	1	10	1	2	17	0	0	3	0	0	0	0	2	0	0	0	0	0	1	0	0	0	0	0	4	3	5	8
GUT_GENOME032757	23	11	14	12	1	1	10	2	6	3	3	2	0	2	3	10	8	6	1	5	2	15	0	3	4	17	0	5	6	0	0	0	2	5	2	1	0	0	0	2	0	0	0	1	0	14	5	7	11
GUT_GENOME032966	22	11	14	16	2	4	10	4	8	4	4	3	0	6	3	13	12	10	5	5	4	20	6	7	9	26	0	7	8	1	0	1	5	5	7	1	0	0	1	2	0	0	1	1	0	16	7	6	15
GUT_GENOME033115	18	8	16	12	1	0	12	0	12	3	9	2	2	13	3	13	10	10	5	8	2	17	2	6	6	18	0	6	4	0	0	3	3	5	3	7	0	0	1	2	0	0	0	0	0	17	5	4	17
GUT_GENOME033131	12	9	11	5	0	2	2	2	9	3	6	2	2	0	2	8	8	4	7	5	1	4	2	8	7	12	0	5	5	1	0	0	1	5	2	2	1	1	0	1	1	0	0	1	0	14	6	4	1
GUT_GENOME033290	20	14	16	13	1	1	11	2	16	4	12	3	0	5	3	13	10	9	3	4	1	18	3	2	3	22	0	6	5	1	0	1	4	4	2	1	0	1	0	1	0	0	0	1	0	32	6	7	26
GUT_GENOME033647	9	6	8	6	1	0	4	0	76	0	76	1	0	3	3	4	1	3	1	4	1	8	0	3	3	5	0	1	8	0	0	0	1	4	10	0	1	2	0	2	0	0	0	2	0	15	6	6	13
GUT_GENOME033705	14	5	8	11	1	1	9	1	5	3	2	2	0	1	3	9	8	6	1	5	3	16	0	3	4	17	0	5	6	0	0	0	2	4	3	1	0	0	0	2	0	0	0	1	0	14	5	7	11
GUT_GENOME033839	21	11	13	11	0	1	9	2	5	3	2	2	0	2	3	10	7	6	0	5	2	15	0	3	4	14	0	5	4	0	0	0	2	4	3	0	0	0	0	2	0	0	0	1	0	2	3	6	8
GUT_GENOME033875	16	8	9	8	1	0	6	1	10	1	9	0	0	7	3	11	7	8	6	1	4	13	2	8	9	3	0	3	1	0	0	1	2	7	10	2	0	0	0	3	0	0	0	0	0	7	9	6	5
GUT_GENOME034170	8	6	8	4	1	0	3	0	10	0	10	2	0	0	3	1	1	2	0	2	0	3	1	0	0	19	0	0	8	0	0	0	0	3	2	0	0	1	0	0	0	0	0	1	0	11	5	4	11
GUT_GENOME034178	20	12	14	10	1	6	3	7	24	3	21	4	0	5	3	11	11	8	6	4	3	14	16	5	6	19	1	4	3	1	0	3	3	2	14	5	0	1	1	1	0	0	0	0	0	12	6	6	16
GUT_GENOME034183	18	9	10	11	1	0	10	1	9	0	9	0	3	2	2	6	2	0	0	2	2	12	0	1	3	1	0	0	1	0	0	0	1	7	4	0	0	0	1	1	0	0	5	1	1	11	4	4	8
GUT_GENOME034317	27	13	14	11	1	4	5	4	9	4	5	2	0	0	3	12	7	7	5	4	2	16	0	3	4	24	0	6	4	0	0	0	3	4	3	1	0	0	1	2	0	0	0	0	0	16	5	4	18
GUT_GENOME034386	5	1	6	5	1	0	4	0	11	0	11	0	0	1	1	7	7	6	2	1	3	8	5	2	4	0	0	0	1	0	0	1	2	7	2	1	0	0	1	2	0	0	0	3	1	1	2	4	4
GUT_GENOME034446	25	11	14	8	1	2	5	2	6	2	4	1	0	2	1	6	5	0	5	4	3	6	13	1	1	17	1	0	3	0	0	0	0	5	2	1	0	0	0	1	0	0	0	0	0	18	4	2	5
GUT_GENOME034674	16	7	10	11	1	4	6	6	14	4	10	3	0	6	3	12	12	8	2	5	5	19	2	2	5	23	0	6	4	0	0	0	2	4	4	1	0	0	1	2	0	0	0	0	0	17	7	5	16
GUT_GENOME034763	8	6	8	3	1	0	2	0	30	2	28	3	0	1	3	12	8	10	2	4	2	16	10	4	5	19	0	7	7	0	0	0	2	4	5	1	0	1	0	2	0	0	1	2	0	11	4	5	11
GUT_GENOME034932	23	12	14	10	2	4	5	2	6	0	6	0	1	5	3	12	8	7	2	5	2	3	0	2	3	22	2	6	4	0	0	1	3	3	1	3	0	2	0	2	0	0	1	0	0	17	5	7	17
GUT_GENOME034955	18	9	13	5	1	0	4	0	15	0	15	0	1	3	3	11	5	7	5	4	0	16	2	4	5	17	1	6	3	1	0	2	2	2	2	3	0	0	1	1	0	0	0	0	0	14	6	4	16
GUT_GENOME034957	10	6	8	4	1	0	3	0	20	2	18	3	1	1	0	6	6	5	1	4	1	12	0	2	2	0	0	0	0	0	0	1	1	3	5	3	0	0	1	0	0	0	5	0	0	11	5	5	13
GUT_GENOME034989	15	10	12	4	1	0	3	1	19	0	19	2	1	4	3	9	7	7	5	3	2	13	15	5	6	11	0	5	3	1	0	2	2	3	1	3	0	0	1	1	0	0	5	0	0	12	6	5	17
GUT_GENOME035196	23	10	14	12	1	1	10	1	5	3	2	2	0	1	3	12	7	6	1	5	2	16	0	3	4	17	0	5	4	0	0	0	2	5	2	1	0	0	0	2	0	0	0	1	0	13	7	5	10
GUT_GENOME035389	23	11	14	15	1	1	13	2	5	3	2	2	0	1	3	11	8	6	1	5	2	16	0	4	5	17	0	5	7	0	0	0	2	6	4	1	0	0	0	2	0	0	0	1	0	16	6	8	11
GUT_GENOME035511	11	9	11	4	0	1	3	1	2	1	1	0	3	3	3	4	6	4	4	3	4	12	14	8	9	18	0	7	3	0	0	0	2	0	1	0	0	0	1	2	0	0	0	4	0	14	2	1	15
GUT_GENOME035512	34	15	20	18	1	2	13	4	7	3	4	2	0	4	3	13	9	6	9	6	2	17	2	7	8	16	0	5	4	0	0	0	3	5	4	1	0	1	0	2	0	0	0	3	0	18	5	6	12
GUT_GENOME035519	25	11	15	17	1	2	14	3	7	4	3	3	0	4	3	10	8	6	1	5	2	16	0	3	4	21	0	6	7	0	0	0	2	6	4	1	0	1	0	2	0	0	0	1	0	16	5	7	12
GUT_GENOME035741	16	9	12	7	1	1	5	2	7	3	4	2	0	6	3	7	11	9	6	3	4	16	2	3	4	20	0	6	4	0	0	0	2	1	1	1	0	1	0	1	0	0	0	1	1	18	5	5	14
GUT_GENOME035750	31	16	20	21	1	1	18	2	10	3	7	2	0	8	3	11	10	7	1	9	7	17	0	5	5	17	0	12	10	0	0	0	2	6	13	1	0	1	0	2	0	0	0	1	1	17	6	10	12
GUT_GENOME035792	24	11	14	12	1	1	10	2	5	3	2	2	0	2	3	10	9	6	1	5	2	16	0	3	6	17	0	5	5	0	0	0	2	6	7	1	0	0	0	3	0	0	0	1	0	14	5	8	11
GUT_GENOME035872	14	10	11	8	1	0	7	1	10	3	7	1	4	3	4	10	7	9	6	5	4	15	3	3	4	1	0	4	6	0	0	6	3	9	6	10	0	0	0	1	0	0	0	1	0	17	6	4	15
GUT_GENOME035907	24	11	14	13	1	1	11	1	6	3	3	2	1	1	3	10	7	5	1	5	2	16	0	3	4	17	2	5	7	0	0	0	2	5	3	1	0	0	0	2	0	0	0	1	0	26	4	7	10
GUT_GENOME036292	19	7	9	10	1	2	7	4	1	0	1	0	0	5	0	10	2	5	2	1	2	14	1	5	6	4	0	1	1	0	0	0	2	6	34	1	0	0	1	1	0	0	0	0	0	2	6	3	1
GUT_GENOME036500	21	15	17	6	1	1	4	1	5	2	3	1	2	1	3	10	12	6	7	3	3	20	1	3	4	2	0	0	4	0	0	1	2	8	4	1	0	0	0	1	0	0	0	1	0	22	6	8	16
GUT_GENOME036651	10	6	6	12	0	4	7	4	7	4	3	3	2	1	3	12	11	9	5	1	1	18	12	4	4	17	1	5	4	0	0	0	3	4	1	0	0	0	0	1	0	0	0	0	0	18	6	3	7
GUT_GENOME036763	43	22	21	19	3	3	13	2	16	2	14	1	2	14	4	19	15	12	15	5	18	23	5	6	8	25	0	10	8	1	0	1	7	9	32	4	0	0	1	2	0	0	0	0	0	16	12	7	26
GUT_GENOME036853	9	6	8	5	1	0	3	0	50	1	49	3	0	2	3	4	4	5	1	4	1	11	1	4	5	3	0	0	8	0	0	0	0	4	3	0	0	1	0	2	0	0	1	3	0	13	5	5	12
GUT_GENOME036899	16	12	13	8	1	2	5	2	11	3	8	2	3	5	3	9	6	9	5	3	4	18	4	3	4	17	0	2	6	0	0	6	2	7	12	9	0	0	0	1	0	0	0	1	0	16	6	4	21
GUT_GENOME037069	20	7	10	10	1	1	8	2	7	3	4	2	0	2	3	4	7	6	2	6	2	16	0	2	3	1	0	0	5	0	0	0	2	3	3	1	0	0	0	1	0	0	0	0	0	15	5	8	12
GUT_GENOME037207	24	15	15	11	2	6	3	5	2	0	2	0	1	5	3	9	4	3	2	2	1	1	2	1	1	2	0	0	2	0	0	1	4	3	1	3	0	0	0	0	0	0	0	0	0	17	7	7	13
GUT_GENOME037223	11	3	2	6	2	3	2	2	8	0	8	0	0	2	1	6	1	1	1	0	0	1	0	0	0	0	1	0	0	0	0	0	1	2	3	1	0	0	0	0	0	0	0	0	0	1	4	5	13
GUT_GENOME037249	23	11	14	15	1	1	13	1	5	3	2	2	0	2	3	12	8	6	1	5	3	16	0	3	4	17	0	5	5	0	0	0	2	5	3	1	0	1	0	2	0	0	0	1	0	14	5	7	11
GUT_GENOME037311	24	12	15	13	1	1	11	1	5	3	2	2	0	2	3	12	8	6	1	5	3	16	0	3	4	17	0	5	5	0	0	0	2	5	4	1	0	0	0	2	0	0	0	1	0	14	5	7	11
GUT_GENOME037425	13	9	12	7	1	2	4	3	17	5	12	3	2	2	3	10	12	7	8	8	0	19	14	9	10	19	0	3	3	1	0	2	3	8	5	5	0	0	0	2	0	0	6	3	0	16	4	4	11
GUT_GENOME037499	9	2	4	4	0	1	2	1	5	2	3	2	0	1	1	2	2	3	0	4	2	14	1	2	3	0	0	0	4	0	0	0	1	3	2	0	0	0	0	1	0	0	0	0	0	7	3	4	8
GUT_GENOME037509	8	5	8	3	0	2	0	2	18	3	15	3	1	1	3	5	3	4	4	1	1	11	2	5	6	1	0	4	3	2	0	3	1	3	1	2	0	0	1	1	0	0	0	0	0	9	5	4	10
GUT_GENOME037519	8	6	9	6	2	0	5	0	9	0	9	1	0	5	3	3	5	5	0	3	0	4	2	2	1	36	0	3	19	0	0	0	0	6	9	0	1	1	0	1	1	0	2	2	0	14	7	4	10
GUT_GENOME037555	13	8	11	5	1	0	4	0	21	0	21	2	1	1	0	11	6	7	2	3	2	13	0	2	2	1	1	1	0	1	0	2	3	3	2	4	0	0	1	0	0	0	6	0	0	14	5	4	20
GUT_GENOME037775	13	9	11	7	1	0	6	1	20	0	20	1	1	7	3	11	8	6	5	3	3	14	15	5	6	22	0	5	3	1	0	2	2	3	1	3	0	0	1	1	0	0	0	0	0	15	5	4	16
GUT_GENOME037804	20	14	16	4	1	0	3	1	16	0	16	1	1	3	3	13	9	9	6	3	2	14	13	5	6	17	0	4	3	1	0	1	3	4	2	3	0	1	1	1	0	0	5	0	0	14	5	4	17
GUT_GENOME037806	15	10	12	4	1	0	3	1	18	1	17	2	1	8	3	10	8	6	5	3	2	16	2	5	6	17	0	5	3	1	0	2	2	3	2	3	0	0	1	1	0	0	0	0	0	12	6	5	20
GUT_GENOME037885	23	11	14	14	1	1	12	1	6	3	3	2	0	2	3	13	8	6	1	5	3	16	0	3	4	17	0	5	6	0	0	0	2	5	2	1	0	0	0	2	0	0	0	1	0	14	5	7	11
GUT_GENOME037977	23	11	14	17	1	1	15	1	5	3	2	2	0	2	3	10	8	6	1	5	2	16	0	3	4	17	0	5	5	0	0	0	2	5	4	1	0	0	0	2	0	0	0	1	0	15	5	8	11
GUT_GENOME038048	16	11	11	6	2	0	5	0	0	0	0	0	0	4	0	7	5	5	0	2	1	1	0	0	0	1	0	0	0	0	0	0	2	4	6	0	0	0	1	0	0	0	0	0	1	0	4	5	1
GUT_GENOME038182	22	10	13	12	1	1	10	1	5	3	2	2	0	1	3	10	8	6	1	5	3	16	0	3	4	17	0	5	7	0	0	0	2	5	4	1	0	0	0	2	0	0	0	2	0	14	5	7	11
GUT_GENOME038202	22	13	15	10	2	1	8	2	8	4	4	3	0	1	1	13	9	7	2	2	2	12	0	7	9	9	0	8	4	1	0	2	3	5	1	2	0	0	1	2	0	0	0	0	0	16	5	5	10
GUT_GENOME038289	14	9	13	10	1	4	5	3	13	0	13	1	0	2	4	14	15	10	8	4	2	13	14	10	11	1	0	1	3	0	0	2	4	4	1	1	0	0	0	2	0	0	0	0	0	13	6	5	5
GUT_GENOME038331	23	10	15	13	1	1	11	3	7	3	4	2	0	2	3	11	9	6	5	5	3	17	5	7	8	19	3	7	5	0	0	0	2	9	4	1	0	0	0	2	0	0	0	2	0	15	5	5	10
GUT_GENOME038356	21	10	13	14	1	1	12	1	5	3	2	2	0	1	3	10	8	6	1	5	2	16	0	3	4	17	1	5	6	0	0	0	2	5	4	1	0	0	0	2	0	0	0	1	0	14	5	7	11
GUT_GENOME039172	16	7	11	8	1	3	4	3	16	3	13	3	0	1	3	10	6	7	5	3	3	9	13	8	8	16	0	10	4	1	0	1	2	6	3	1	0	0	0	2	0	0	0	0	1	14	4	4	14
GUT_GENOME039567	22	14	15	5	1	0	4	1	6	4	2	3	1	3	3	7	7	7	7	4	5	14	22	2	4	25	0	6	5	0	0	0	2	3	12	1	0	0	1	2	0	0	0	0	0	17	5	6	14
GUT_GENOME039656	20	10	14	9	1	1	8	1	7	5	2	3	0	1	3	10	8	5	1	6	2	10	0	3	4	17	0	6	4	0	0	0	1	4	2	1	0	1	0	2	0	0	1	1	0	14	5	9	13
GUT_GENOME039867	7	5	5	1	0	0	0	0	15	0	15	1	1	1	1	7	3	4	1	0	1	12	2	5	6	3	0	5	5	1	0	1	1	1	2	2	0	0	2	1	0	0	1	0	0	7	3	2	4
GUT_GENOME040022	15	9	11	5	1	0	4	1	8	3	5	3	0	2	3	8	8	5	6	3	2	11	2	3	4	18	0	7	4	1	0	1	2	4	3	1	0	0	0	1	0	0	0	0	0	17	6	4	14
GUT_GENOME040261	22	10	14	10	1	1	8	1	7	4	3	3	0	4	3	12	8	6	1	5	3	17	0	3	4	18	0	6	5	0	0	0	2	4	2	1	0	0	0	2	0	0	0	1	0	15	5	6	11
GUT_GENOME040321	9	7	8	4	0	0	4	0	0	0	0	0	0	0	0	2	0	0	0	1	0	2	0	0	0	0	0	0	0	0	0	0	1	1	2	0	0	0	1	0	0	0	0	0	1	1	2	1	0
GUT_GENOME040420	19	11	13	6	1	2	3	3	20	3	17	3	0	5	3	10	5	6	7	3	3	16	17	15	16	19	1	12	4	1	0	4	3	1	11	4	0	0	0	3	0	0	0	0	1	12	6	5	14
GUT_GENOME040960	19	13	15	4	1	0	3	1	23	0	23	2	1	3	0	6	3	4	1	2	0	14	0	2	2	1	0	2	0	1	0	2	1	3	4	3	0	0	1	0	0	0	5	0	0	14	6	5	21
GUT_GENOME041343	16	8	11	14	2	5	7	6	27	0	27	3	2	10	0	8	7	7	1	6	3	14	1	2	2	1	0	1	1	2	0	4	2	5	17	6	0	0	1	0	0	0	5	1	0	15	5	5	17
GUT_GENOME041780	12	8	11	7	1	2	4	2	22	0	22	1	2	1	0	6	4	3	1	4	0	13	4	1	1	7	0	1	0	1	0	2	2	3	6	3	0	0	1	0	0	0	5	0	0	12	4	3	17
GUT_GENOME041818	10	7	7	4	0	1	3	1	3	0	3	1	0	2	2	0	0	0	0	0	1	5	2	0	2	0	1	0	0	0	0	0	1	6	4	0	1	0	0	1	0	0	1	0	0	0	3	2	1
GUT_GENOME041878	30	16	20	14	1	5	8	7	12	4	8	2	0	2	3	18	10	11	2	5	6	3	3	1	2	7	1	2	3	0	0	0	6	9	11	1	0	1	0	1	0	0	2	1	0	5	3	4	3
GUT_GENOME042029	15	9	10	6	1	0	5	2	5	3	2	3	1	1	3	9	6	7	7	2	2	2	0	1	1	15	0	7	7	0	0	0	2	4	1	1	0	0	0	0	0	0	0	0	0	16	5	4	9
GUT_GENOME042389	47	19	20	31	3	7	19	9	48	9	39	5	4	29	9	21	24	25	16	13	9	29	8	2	2	3	0	1	4	1	0	10	10	19	68	16	0	1	0	1	1	0	0	7	0	34	14	13	54
GUT_GENOME042491	23	11	14	18	1	2	15	3	5	3	2	2	0	5	3	11	10	7	2	6	3	15	0	3	4	17	0	5	6	0	0	0	2	7	11	1	0	1	0	2	0	0	0	2	0	14	5	6	12
GUT_GENOME042573	22	10	13	10	2	1	8	2	5	3	2	2	0	3	3	10	9	6	2	5	3	16	0	3	4	17	0	6	4	0	0	0	2	4	3	1	0	0	0	2	0	0	0	1	0	14	5	7	9
GUT_GENOME042972	16	8	10	12	0	1	10	1	4	3	1	2	0	3	2	9	8	6	2	5	2	10	0	2	3	17	0	6	4	0	0	0	2	3	2	1	0	1	0	1	0	0	0	1	0	12	5	5	11
GUT_GENOME043156	25	13	17	14	1	2	11	3	6	4	2	2	0	1	3	12	8	6	3	5	3	18	0	3	4	18	0	5	8	0	0	0	2	5	7	1	0	1	0	2	0	0	0	0	0	18	6	7	11
GUT_GENOME043611	18	10	11	12	1	1	10	2	4	2	2	1	0	1	2	8	5	5	1	5	2	10	0	0	0	10	0	5	3	0	0	0	2	3	2	1	0	0	0	0	0	0	0	1	0	14	3	3	10
GUT_GENOME043892	21	14	14	5	1	0	3	1	8	3	5	2	0	8	3	16	8	8	1	3	3	14	2	3	5	1	1	1	5	0	0	0	3	3	1	1	0	1	0	2	0	0	0	2	0	1	3	5	20
GUT_GENOME043942	27	17	21	10	2	1	6	1	35	3	32	2	1	5	8	17	20	12	2	15	2	25	6	6	7	4	0	9	7	0	0	1	6	10	19	2	0	0	0	2	0	0	3	1	0	28	7	6	32
GUT_GENOME043953	21	10	13	11	1	1	9	2	5	3	2	2	0	2	3	10	8	6	2	5	2	16	0	3	4	17	0	5	4	0	0	0	2	5	4	1	0	0	0	2	0	0	1	1	0	14	5	6	11
GUT_GENOME044018	19	11	14	6	2	1	4	1	6	4	2	3	1	3	4	8	14	4	8	5	3	12	14	7	9	23	3	8	4	1	0	1	3	2	10	1	0	0	1	2	0	0	0	0	0	17	5	5	13
GUT_GENOME044051	12	11	11	6	1	1	4	1	0	0	0	0	0	7	1	1	0	1	0	1	2	7	1	1	2	2	0	0	1	0	0	0	0	9	26	0	0	0	1	0	0	1	0	0	0	0	2	4	7
GUT_GENOME044136	13	9	11	5	1	0	4	1	3	0	3	0	1	0	3	8	7	9	1	5	4	16	0	7	8	1	0	5	2	0	0	1	3	4	2	1	0	0	0	1	0	0	5	1	0	1	4	4	2
GUT_GENOME044138	11	6	7	7	1	3	3	3	17	0	17	1	1	3	3	7	7	5	1	3	5	13	3	5	6	2	0	4	3	1	0	2	2	3	3	3	0	0	1	1	0	0	0	0	0	12	6	5	18
GUT_GENOME044142	20	9	17	11	1	3	7	4	10	4	6	3	0	5	3	11	8	7	1	5	3	11	2	2	4	21	2	7	4	0	0	0	2	2	1	1	0	0	1	1	0	0	0	0	1	17	3	3	15
GUT_GENOME044174	14	9	10	6	1	0	6	1	3	2	1	1	0	2	1	11	8	7	2	3	3	13	11	6	7	4	0	3	4	1	0	1	3	4	2	1	0	0	1	1	0	0	0	1	1	11	4	1	12
GUT_GENOME044179	18	8	9	6	1	0	5	1	5	2	3	1	0	2	3	9	10	9	7	4	2	8	18	6	7	20	0	6	3	1	0	1	3	2	8	1	0	0	0	1	0	0	0	0	0	17	6	3	14
GUT_GENOME044204	31	17	21	21	1	5	14	6	18	4	14	3	0	13	2	10	3	6	2	4	2	18	0	2	3	4	0	3	3	0	0	0	3	6	5	1	0	0	0	1	0	0	0	1	1	20	6	5	19
GUT_GENOME044229	15	9	11	9	1	3	5	2	11	4	7	3	0	2	2	9	10	7	4	3	2	12	4	2	3	18	0	6	4	0	0	0	2	3	2	1	0	0	0	1	0	0	7	0	0	17	7	6	20
GUT_GENOME044231	8	3	4	4	0	0	4	0	11	4	7	3	0	1	1	9	9	7	4	1	2	3	0	1	3	20	0	6	4	0	0	0	2	2	2	0	0	0	0	1	0	0	0	0	0	16	6	5	10
GUT_GENOME044240	25	13	16	12	1	1	10	2	5	3	2	2	0	4	3	10	8	6	2	7	2	16	0	3	4	17	0	5	8	0	0	0	2	5	3	1	0	1	0	2	0	0	0	1	0	14	5	8	11
GUT_GENOME044241	9	6	7	7	1	0	5	0	12	3	9	2	0	1	4	8	7	6	7	5	2	8	16	4	4	12	2	5	3	0	0	0	2	4	4	2	0	0	0	0	0	0	0	2	0	14	5	4	10
GUT_GENOME044257	21	11	16	7	1	1	5	3	16	2	14	1	0	4	4	13	13	8	2	4	3	14	2	7	8	1	0	9	6	0	0	3	5	2	2	5	0	0	0	1	0	0	0	2	1	1	3	3	3
GUT_GENOME044271	12	7	9	13	1	7	5	6	11	4	7	3	0	1	5	14	9	8	5	4	3	14	2	3	4	17	1	7	4	0	0	1	4	4	2	3	0	2	0	2	0	0	0	1	0	15	3	3	12
GUT_GENOME044283	14	8	11	7	1	1	5	2	15	4	11	3	0	4	3	9	8	6	2	4	4	14	2	2	3	18	0	6	5	0	0	0	2	4	3	1	0	0	0	1	0	0	0	0	1	14	5	5	17
GUT_GENOME044331	18	12	15	14	2	5	7	6	21	10	11	8	2	4	6	13	14	8	12	7	2	24	14	10	11	24	1	5	4	1	0	1	2	9	4	3	0	0	0	2	1	0	7	1	0	18	4	5	16
GUT_GENOME044483	36	18	18	20	2	2	17	5	9	3	6	2	2	2	3	19	17	10	9	8	7	17	21	5	5	29	3	8	6	1	0	1	5	12	19	2	0	2	2	1	0	0	0	4	1	16	17	10	16
GUT_GENOME044529	14	10	11	8	1	0	7	0	1	1	0	1	0	5	0	12	5	5	1	1	2	1	0	0	0	2	1	0	0	0	0	0	3	7	9	1	0	0	1	0	0	0	0	0	1	2	2	4	2
GUT_GENOME044676	11	2	4	13	1	1	11	2	5	2	3	1	0	1	2	10	8	6	1	5	0	13	0	3	4	12	0	5	4	0	0	0	2	2	1	1	0	0	0	2	0	0	0	1	0	14	5	5	8
GUT_GENOME044732	8	6	7	4	0	0	3	0	1	1	0	1	0	0	2	1	0	0	0	2	0	15	0	2	3	0	0	0	3	0	0	0	0	1	1	0	0	0	0	1	0	0	0	0	0	0	2	4	7
GUT_GENOME044788	15	10	12	4	0	2	1	2	20	3	17	3	1	2	3	12	9	8	4	0	2	14	15	5	6	9	0	5	3	1	0	2	3	3	2	3	0	0	1	1	0	0	0	0	0	12	6	4	18
GUT_GENOME045096	15	7	10	8	1	1	6	1	5	3	2	2	0	1	3	4	5	6	0	4	1	15	0	2	2	1	0	0	3	0	0	0	2	4	3	0	0	0	0	0	0	0	0	0	0	13	4	7	10
GUT_GENOME045178	19	9	7	10	1	4	3	4	6	0	6	0	0	1	0	13	9	11	6	2	0	15	1	2	1	5	0	0	0	1	0	1	4	4	1	1	0	0	0	0	0	0	0	0	0	11	6	3	13
GUT_GENOME045186	64	24	36	36	3	15	17	21	28	8	20	4	2	19	4	27	18	12	13	8	12	25	27	11	15	32	2	9	12	2	0	4	5	23	38	3	0	3	3	4	1	0	0	4	1	42	17	13	58
GUT_GENOME045223	12	7	12	4	0	1	3	1	8	2	6	2	0	1	3	8	4	5	0	1	2	14	0	3	4	22	0	6	3	0	0	3	2	1	0	2	0	0	0	1	0	0	0	0	0	16	4	4	6
GUT_GENOME045302	5	2	4	7	1	2	4	2	18	1	17	1	0	0	3	6	6	4	4	4	3	14	0	7	6	19	1	0	3	0	0	2	0	3	7	1	0	1	0	1	0	0	0	0	0	11	4	5	9
GUT_GENOME045330	25	13	16	19	1	1	17	2	6	3	3	2	0	6	4	10	9	8	1	5	7	17	0	3	4	17	0	8	10	0	0	0	2	6	9	1	0	1	0	2	0	0	1	2	0	13	5	9	11
GUT_GENOME045630	9	2	3	8	1	2	6	4	11	2	9	2	0	5	2	5	4	4	7	2	1	11	3	3	3	24	0	5	2	0	0	0	0	2	1	2	0	0	1	0	0	0	2	0	0	15	4	6	8
GUT_GENOME045693	21	11	13	8	1	2	5	3	8	0	8	0	4	3	3	7	3	3	1	1	0	14	0	5	5	2	1	0	1	0	0	0	0	7	6	0	0	0	1	1	0	0	4	3	0	14	9	5	15
GUT_GENOME045758	26	12	10	10	1	1	8	4	10	2	8	1	2	2	3	13	12	9	8	3	3	13	3	4	5	3	0	6	6	0	0	0	4	4	3	3	0	0	1	1	0	0	0	1	0	18	11	8	14
GUT_GENOME045767	12	7	8	7	2	4	2	3	7	0	7	0	0	2	3	9	10	6	1	3	0	2	2	1	3	0	1	1	2	0	0	0	3	2	1	1	0	0	0	1	0	0	0	0	0	15	4	7	17
GUT_GENOME045846	13	9	12	5	1	0	4	0	6	0	6	0	0	0	4	11	10	10	5	3	2	7	20	3	4	20	0	8	4	0	0	0	4	10	3	0	0	0	0	2	0	0	1	2	0	17	6	7	11
GUT_GENOME045895	14	8	10	8	1	0	4	0	58	1	57	2	0	2	3	3	0	2	2	5	1	5	0	3	1	3	0	1	8	0	0	0	0	4	12	0	0	2	0	1	0	0	0	2	0	15	4	5	12
GUT_GENOME046050	29	17	17	10	1	3	5	4	9	3	6	2	0	1	4	11	13	9	7	7	2	13	11	6	8	23	0	6	4	1	0	1	4	12	1	1	0	1	1	2	0	0	0	1	0	15	12	7	15
GUT_GENOME046057	19	8	10	7	1	1	5	2	8	6	2	3	1	6	3	11	12	9	5	3	3	12	0	5	6	20	0	6	4	1	0	1	3	3	1	1	0	0	0	1	0	0	0	0	0	17	6	4	19
GUT_GENOME046059	15	10	11	5	1	0	4	0	10	4	6	3	2	1	3	10	14	7	7	5	2	21	1	8	9	17	0	7	5	0	0	1	3	7	0	3	0	0	0	2	0	0	0	1	0	16	5	4	16
GUT_GENOME046070	20	12	13	10	2	4	5	6	9	3	6	2	0	7	3	13	13	12	5	4	3	12	4	2	3	19	0	7	6	0	0	0	3	5	4	1	0	1	0	1	0	0	0	1	1	16	12	6	11
GUT_GENOME046227	16	10	12	12	0	6	5	5	18	0	18	2	1	3	3	6	6	6	5	0	2	14	18	5	6	8	1	5	3	1	0	2	2	3	1	3	0	0	1	1	0	0	0	0	0	13	6	5	11
GUT_GENOME046367	16	10	13	7	1	1	5	1	11	4	7	3	0	1	3	8	8	7	3	3	3	16	2	2	3	23	0	7	4	1	0	1	3	6	4	1	0	1	0	1	0	0	0	0	1	18	5	5	13
GUT_GENOME046831	15	8	10	4	0	0	3	0	1	1	0	1	0	2	2	7	1	0	0	3	1	14	0	3	4	0	0	0	4	0	0	0	0	3	1	0	0	0	0	2	0	0	0	1	0	0	2	4	7
GUT_GENOME047123	12	7	10	9	1	1	6	1	11	0	11	0	0	3	4	8	10	7	6	1	3	17	11	11	12	4	0	3	4	0	0	1	2	7	1	1	0	0	1	3	0	0	0	4	1	15	7	7	10
GUT_GENOME047195	13	9	12	5	1	0	4	0	7	0	7	0	0	1	3	9	7	7	5	4	2	12	14	4	5	20	0	8	5	1	0	1	3	8	2	0	0	0	0	2	0	0	1	2	0	18	6	4	10
GUT_GENOME047344	23	11	15	13	1	1	11	1	5	3	2	3	0	0	2	8	8	4	1	5	2	17	0	3	4	17	0	4	6	0	0	0	2	2	1	1	0	2	0	2	0	0	0	1	0	13	4	5	10
GUT_GENOME047426	27	16	20	14	4	2	10	2	0	0	0	0	0	10	0	15	7	8	1	4	12	11	3	0	1	5	0	3	2	1	0	1	6	17	66	0	0	0	4	0	0	0	1	0	1	5	12	11	2
GUT_GENOME047484	22	11	16	11	1	1	7	2	7	3	4	2	2	8	3	10	10	8	5	7	4	13	13	6	7	22	3	7	4	0	0	0	2	4	2	1	0	0	1	2	0	0	0	2	0	12	6	6	14
GUT_GENOME047636	14	8	9	7	1	1	4	1	5	0	5	0	0	0	0	3	0	1	0	1	2	11	0	0	0	2	0	0	0	0	0	0	0	8	3	0	0	0	1	0	0	0	0	0	0	0	4	3	2
GUT_GENOME047877	18	11	13	7	1	1	5	2	11	3	8	2	0	3	3	8	8	7	5	5	3	15	2	3	4	21	0	7	4	0	0	0	2	2	2	1	0	0	0	1	0	0	0	0	1	18	5	4	22
GUT_GENOME047905	13	9	13	9	2	0	9	0	15	2	13	1	1	0	0	6	3	2	5	4	2	19	4	1	5	4	0	0	0	0	0	2	2	14	37	3	0	1	0	4	0	0	3	0	0	26	10	6	18
GUT_GENOME047932	19	9	12	8	1	1	6	1	5	2	3	1	0	1	1	6	7	6	1	4	1	6	0	1	3	17	0	5	4	0	0	1	2	3	3	2	0	0	0	2	0	0	0	1	0	12	4	5	13
GUT_GENOME047960	16	8	12	7	1	2	4	4	10	3	7	2	0	5	3	7	5	9	2	3	2	12	0	2	3	2	0	5	4	0	0	0	2	2	1	2	0	0	0	1	0	0	0	3	1	1	4	4	4
GUT_GENOME048115	21	10	13	12	1	1	10	2	5	3	2	2	0	2	3	10	7	6	2	5	2	16	0	3	6	17	0	5	5	0	0	0	2	5	6	1	0	0	0	3	0	0	0	2	0	14	5	6	11
GUT_GENOME048143	17	10	12	8	1	1	6	1	11	3	8	2	0	2	3	11	10	9	6	4	3	13	15	2	3	24	0	9	4	0	0	0	4	4	3	1	0	1	0	1	0	0	0	0	1	17	5	5	10
GUT_GENOME048181	20	14	15	16	1	1	14	1	34	3	31	2	3	9	3	9	9	7	4	7	3	8	2	1	1	19	0	11	5	0	0	2	2	4	4	3	0	1	0	0	0	0	0	1	0	23	6	5	22
GUT_GENOME048628	20	10	15	16	1	11	3	12	15	3	12	2	0	4	6	14	11	11	7	4	7	13	2	2	3	23	0	7	5	0	0	1	4	5	6	6	0	3	0	1	0	0	0	5	0	16	5	4	14
GUT_GENOME048959	19	8	11	12	1	1	10	2	5	3	2	2	0	2	2	10	8	6	2	5	3	14	0	3	4	17	0	5	5	0	0	0	2	3	2	1	0	0	0	2	0	0	0	2	0	14	5	8	11
GUT_GENOME049084	19	13	17	10	2	1	7	1	23	0	23	3	1	5	0	9	7	5	1	5	3	18	0	2	2	2	1	2	1	2	0	4	1	4	11	3	0	0	1	0	0	0	7	0	0	22	7	4	21
GUT_GENOME049209	11	6	9	7	1	0	6	0	9	0	9	0	1	1	0	7	3	2	1	3	0	12	0	1	1	0	0	0	1	0	0	1	2	4	5	2	0	0	1	0	0	0	5	0	1	18	6	2	12
GUT_GENOME049240	7	2	2	5	1	1	3	1	7	3	4	2	0	2	3	6	3	4	3	1	1	2	0	0	0	18	0	5	1	0	0	0	1	1	1	0	0	0	0	0	0	0	0	0	1	10	3	3	20
GUT_GENOME049425	12	9	11	7	2	0	6	0	18	3	15	3	2	3	3	8	6	6	9	7	6	17	3	3	5	18	1	5	6	0	0	3	2	4	9	2	0	0	0	2	0	0	0	0	0	15	5	8	19
GUT_GENOME049452	17	11	11	11	0	0	9	1	1	1	0	1	0	8	0	3	2	2	0	1	3	3	0	0	0	3	1	0	0	0	0	0	1	5	21	0	0	0	2	0	0	0	0	0	1	0	3	4	6
GUT_GENOME049620	14	9	12	6	0	1	4	1	2	1	1	1	0	2	2	7	4	1	0	4	1	15	0	3	4	0	0	0	5	0	0	0	0	2	0	0	0	0	0	2	0	0	0	1	0	1	2	5	7
GUT_GENOME049730	18	10	11	7	1	1	6	1	5	3	2	2	0	1	1	8	9	5	1	4	2	7	0	3	2	6	0	5	5	0	0	0	2	3	0	1	0	0	0	1	0	0	0	0	0	8	3	6	7
GUT_GENOME049930	13	8	8	6	0	0	5	0	1	0	1	0	0	0	0	7	3	3	0	2	0	1	0	0	0	0	0	0	0	0	0	0	2	2	1	0	0	0	1	0	0	0	0	0	0	0	3	5	1
GUT_GENOME049949	17	10	11	12	0	1	11	2	5	3	2	2	0	1	3	7	5	2	0	5	1	10	0	3	4	12	0	0	2	0	0	0	1	3	1	0	0	0	0	2	0	0	0	2	0	13	5	6	11
GUT_GENOME050033	14	9	9	7	1	0	6	0	0	0	0	0	0	0	0	8	3	3	0	2	1	10	0	2	1	1	0	0	0	0	0	0	2	4	8	0	0	0	1	0	0	0	0	0	1	4	5	6	13
GUT_GENOME050070	9	3	6	11	1	1	9	2	5	2	3	1	0	1	4	14	11	9	5	3	2	13	3	4	6	1	0	0	0	0	0	1	3	8	3	3	0	1	1	2	0	0	0	2	0	14	6	4	12
GUT_GENOME051358	17	8	11	4	1	0	3	0	0	0	0	0	1	3	0	1	0	0	0	1	2	3	0	2	1	0	0	0	0	0	0	0	0	5	4	0	0	0	0	0	0	0	0	0	0	2	4	3	2
GUT_GENOME052375	17	8	12	9	1	1	7	2	10	0	10	0	2	2	3	12	5	5	2	1	0	16	0	9	9	1	0	2	4	1	0	1	2	11	5	1	0	0	1	3	0	0	0	5	0	15	5	4	16
GUT_GENOME052918	7	4	4	2	1	1	1	1	10	4	6	3	0	1	2	11	11	8	9	3	1	13	13	9	11	16	0	2	3	0	0	0	3	0	0	1	0	0	0	2	0	0	0	1	0	15	4	3	9
GUT_GENOME053393	19	10	13	6	1	1	5	1	5	3	2	2	0	1	2	7	5	5	1	5	2	7	0	1	1	14	0	5	1	0	0	0	1	3	2	0	0	1	0	1	0	0	0	0	0	12	4	5	10
GUT_GENOME054382	12	8	10	6	1	1	4	2	17	0	17	1	1	3	1	10	8	7	1	3	0	13	0	2	2	2	0	3	0	1	0	1	2	3	3	2	0	0	2	0	0	0	6	0	0	11	5	4	15
GUT_GENOME054531	15	10	12	9	1	0	7	1	19	0	19	1	1	5	3	10	9	6	6	4	7	14	18	7	7	18	0	5	3	1	0	2	2	4	6	4	0	0	1	1	0	0	5	0	0	18	8	5	16
GUT_GENOME054973	10	9	8	3	2	0	2	0	1	0	1	0	0	0	0	2	3	0	0	1	1	0	0	0	0	0	1	0	0	0	0	0	0	3	2	0	0	0	1	0	0	0	0	0	0	0	2	2	0
GUT_GENOME055438	19	11	13	5	1	0	4	0	10	3	7	2	0	3	3	8	9	7	5	3	3	12	10	3	4	22	0	7	4	1	0	1	2	7	11	1	0	0	0	1	0	0	0	0	0	17	7	5	13
GUT_GENOME055936	8	6	7	2	0	0	2	0	1	0	1	0	0	0	0	2	1	1	0	1	0	3	0	2	3	0	1	0	0	0	0	0	0	2	2	0	0	0	1	1	0	0	0	0	1	0	1	1	0
GUT_GENOME056112	9	7	8	5	0	3	2	3	10	0	10	0	1	0	3	8	8	7	4	2	1	10	1	2	3	16	2	2	1	1	0	1	2	6	2	1	0	0	1	2	0	0	0	0	1	14	2	3	11
GUT_GENOME056330	8	6	6	3	0	0	3	0	2	0	2	1	0	0	0	0	0	0	0	0	0	2	0	0	0	0	0	0	1	0	0	0	0	1	4	0	0	0	0	0	0	0	0	0	0	0	2	2	0
GUT_GENOME056716	10	7	9	4	1	1	3	1	16	3	13	3	0	2	0	8	4	4	5	2	2	8	2	0	0	17	0	4	2	1	0	3	2	0	4	3	0	0	1	0	0	0	0	0	0	8	4	4	14
GUT_GENOME056730	16	10	12	6	1	2	3	3	22	3	19	3	1	6	3	12	9	9	6	3	5	15	15	12	13	18	0	5	4	1	0	2	3	3	3	4	0	0	1	2	0	0	0	0	0	15	6	5	18
GUT_GENOME056772	9	4	7	4	1	0	3	2	11	2	9	1	1	1	1	2	1	0	1	3	1	12	0	2	2	2	0	2	1	0	0	1	0	8	13	2	0	0	0	0	0	0	4	0	0	16	6	3	13
GUT_GENOME057155	21	4	6	9	2	2	6	4	8	3	5	2	0	10	3	12	11	8	7	4	2	20	5	9	11	22	0	5	3	0	0	0	3	3	1	2	0	1	1	2	0	0	0	1	0	8	5	4	10
GUT_GENOME057471	17	10	11	6	1	1	4	2	5	2	3	1	0	0	3	9	9	6	6	3	2	20	12	3	5	24	0	7	4	0	0	0	2	2	8	1	0	1	1	2	0	0	0	0	0	15	6	4	12
GUT_GENOME057672	17	12	14	15	1	4	9	6	14	1	13	1	1	3	3	9	10	7	5	2	2	18	18	4	5	22	0	5	4	0	0	1	3	9	12	2	0	0	1	3	0	0	5	1	1	18	8	6	10
GUT_GENOME057686	27	16	18	18	1	2	15	4	23	6	17	5	3	6	3	11	11	11	11	5	3	22	15	10	10	26	0	8	5	0	0	1	4	3	11	3	0	0	1	1	1	0	0	1	0	18	5	7	22
GUT_GENOME057820	13	8	9	5	0	0	4	0	4	2	2	2	0	2	3	6	5	4	5	4	1	11	13	8	8	16	0	4	4	1	0	1	2	6	1	1	0	1	1	0	0	0	0	0	1	17	4	4	15
GUT_GENOME057822	20	9	12	11	1	6	3	8	9	2	7	1	1	11	3	12	9	7	8	3	2	11	12	0	2	21	1	8	4	0	0	1	2	6	2	3	0	0	0	1	0	0	0	0	1	17	6	4	10
GUT_GENOME057827	12	7	11	6	1	0	5	0	1	0	1	0	0	0	0	5	3	3	0	1	0	2	2	0	0	2	0	0	0	0	0	0	2	7	10	0	0	0	0	0	0	0	0	0	0	1	4	4	1
GUT_GENOME057850	16	7	11	9	1	3	5	3	17	3	14	3	0	4	3	9	6	7	5	2	2	9	11	8	8	23	0	10	4	1	0	2	2	2	2	2	0	0	0	2	0	0	0	0	1	14	5	4	12
GUT_GENOME057980	19	10	11	7	1	2	3	2	1	0	1	0	1	3	0	1	0	0	0	2	4	1	0	4	2	1	0	0	0	0	0	0	0	5	7	0	0	0	0	0	0	0	0	1	0	2	5	5	2
GUT_GENOME058044	14	8	8	7	1	0	5	1	1	0	1	0	0	5	0	2	1	1	0	3	2	2	0	2	1	1	0	0	0	0	0	0	2	5	4	0	0	0	0	0	0	0	1	0	0	2	4	2	2
GUT_GENOME058138	18	12	12	8	1	0	6	0	0	0	0	0	0	0	0	11	5	5	0	3	1	2	0	1	0	0	0	0	1	0	0	0	3	4	1	0	0	0	1	0	0	0	0	2	1	4	8	4	16
GUT_GENOME058212	30	21	20	10	1	0	9	0	9	4	5	3	1	2	3	14	13	8	9	5	4	13	18	4	4	24	3	9	7	1	0	1	4	7	6	3	0	0	1	1	0	0	0	0	1	13	9	8	14
GUT_GENOME058339	19	11	11	12	2	3	7	3	0	0	0	0	0	3	3	9	8	6	5	2	2	15	17	6	8	0	0	0	2	1	0	1	2	5	3	1	0	0	1	2	0	0	0	0	0	4	5	7	14
GUT_GENOME058365	25	12	15	19	1	1	17	2	7	3	4	2	0	4	3	10	12	6	2	7	5	19	0	3	4	17	0	6	8	0	0	0	2	7	8	1	0	1	0	2	0	0	2	1	0	15	5	8	11
GUT_GENOME058829	22	14	17	10	1	0	9	0	23	3	20	3	2	12	3	12	7	7	7	8	8	25	12	3	5	20	2	6	4	0	0	2	2	7	17	1	0	0	0	2	1	0	1	0	0	15	7	12	16
GUT_GENOME059153	23	11	14	13	1	1	11	1	5	3	2	2	0	1	3	11	8	6	1	7	3	17	0	3	4	17	0	5	6	0	0	0	2	5	4	1	0	1	0	2	0	0	0	1	0	15	5	8	11
GUT_GENOME059442	20	13	13	10	1	1	8	1	2	0	2	0	0	2	0	9	5	4	1	1	1	3	0	0	0	0	0	3	6	1	0	1	2	9	15	0	0	0	1	0	0	0	0	0	1	0	3	2	3
GUT_GENOME059449	14	9	12	10	1	5	4	5	21	0	21	1	2	2	0	8	5	7	2	5	0	15	5	2	2	2	1	1	1	1	0	3	3	3	4	5	0	0	1	0	0	0	5	0	0	13	6	2	14
GUT_GENOME060023	22	12	15	10	1	1	8	1	5	3	2	2	0	2	3	9	6	5	1	5	2	11	0	3	4	15	0	5	5	0	0	0	2	3	4	1	0	1	0	2	0	0	0	0	0	14	5	5	14
GUT_GENOME060258	22	10	13	8	1	1	6	1	5	3	2	2	0	1	3	10	8	6	1	5	3	16	0	3	4	17	0	5	4	0	0	0	2	5	2	1	0	0	0	2	0	0	0	1	0	14	5	6	11
GUT_GENOME060447	32	18	22	20	1	2	17	4	6	3	3	2	0	4	3	10	13	7	2	8	4	19	1	3	4	17	0	8	11	0	0	0	2	7	8	1	0	1	0	2	0	0	2	2	0	14	6	7	13
GUT_GENOME060514	23	13	16	9	2	1	7	1	11	3	8	2	0	12	2	15	11	8	8	5	3	15	2	8	10	24	0	8	5	0	0	1	3	4	6	2	0	0	1	2	0	0	0	0	0	16	6	6	16
GUT_GENOME060651	44	15	36	26	1	3	22	5	12	5	7	4	6	21	3	11	12	10	10	9	2	22	19	6	11	20	2	6	6	0	0	2	4	3	3	5	1	0	1	4	1	0	0	6	0	17	6	4	15
GUT_GENOME061051	24	14	14	9	1	2	6	3	7	3	4	2	0	6	3	12	10	9	7	6	2	16	0	5	7	6	0	6	5	0	0	0	3	10	7	1	0	1	1	2	0	0	0	1	0	15	8	5	14
GUT_GENOME061059	29	13	18	14	2	4	8	6	14	2	12	1	0	9	3	15	10	11	7	8	3	19	4	10	12	5	2	9	4	3	0	3	4	13	14	2	0	0	1	2	2	0	7	0	0	17	7	11	19
GUT_GENOME061534	23	11	15	13	1	1	11	2	12	3	9	2	4	6	3	11	9	7	7	4	2	13	8	6	8	23	0	6	5	1	0	1	4	7	1	1	0	2	1	2	1	0	0	2	0	16	6	4	14
GUT_GENOME061877	16	10	12	6	1	1	4	5	6	3	3	2	0	2	3	10	9	7	5	4	5	13	2	3	4	16	0	6	4	0	0	0	2	5	4	1	0	0	0	1	0	0	0	0	1	16	5	4	17
GUT_GENOME062339	17	10	14	15	1	6	7	6	19	1	18	3	1	3	6	15	26	11	11	5	8	17	20	10	14	19	0	1	5	0	0	4	7	4	29	5	3	0	0	3	3	0	2	3	0	16	7	7	6
GUT_GENOME062382	16	8	12	8	1	2	5	1	6	1	5	1	0	5	3	9	5	8	3	2	3	17	0	4	4	2	0	1	1	0	0	0	3	7	15	2	0	0	1	1	0	0	0	0	0	17	6	7	11
GUT_GENOME062400	22	11	13	9	1	1	7	2	5	3	2	2	0	3	3	10	8	6	1	5	2	17	0	3	4	17	0	5	4	0	0	0	2	4	2	1	0	0	0	2	0	0	0	1	0	14	6	8	11
GUT_GENOME062469	18	9	14	12	1	1	10	2	4	2	2	1	0	1	3	11	7	4	2	4	2	14	0	3	6	17	0	5	4	0	0	0	2	4	2	1	0	1	0	3	0	0	0	1	0	14	4	5	10
GUT_GENOME063091	25	12	14	9	1	3	5	4	8	3	5	2	2	2	3	9	8	4	8	4	2	13	2	7	8	21	0	1	4	1	0	1	4	4	2	1	0	0	1	1	0	0	0	0	0	14	5	6	12
GUT_GENOME063140	8	6	6	5	0	0	4	0	0	0	0	0	0	0	0	0	0	0	0	1	0	0	0	0	0	0	0	0	1	0	0	0	0	3	0	0	0	0	0	0	0	0	1	0	0	0	2	2	1
GUT_GENOME063431	20	13	15	10	1	2	7	1	13	3	10	2	0	2	3	10	10	5	1	3	3	9	2	0	2	22	0	6	4	0	0	2	2	1	2	3	0	0	0	1	0	0	0	0	1	18	5	4	19
GUT_GENOME063562	10	6	6	1	0	0	1	1	6	3	3	2	0	2	3	8	7	5	6	3	0	3	10	2	4	8	2	1	2	0	0	0	3	6	0	1	0	0	1	2	1	0	0	0	0	17	4	2	6
GUT_GENOME063926	15	11	12	7	1	2	4	3	23	3	20	3	1	9	3	11	11	7	6	5	4	13	16	5	6	20	0	5	3	1	0	2	3	3	6	3	0	0	1	1	0	0	1	0	0	16	8	6	18
GUT_GENOME064269	29	17	20	23	1	1	21	2	12	5	7	4	0	6	3	13	15	10	3	10	7	16	0	5	5	21	0	6	17	0	0	0	4	8	14	2	0	1	0	2	0	0	3	2	0	21	6	17	12
GUT_GENOME064466	21	10	13	10	1	1	8	2	5	3	2	2	0	1	3	10	7	6	2	5	2	16	0	3	4	17	0	5	4	0	0	0	2	4	3	1	0	1	0	2	0	0	0	1	0	14	5	5	11
GUT_GENOME064659	22	13	15	9	2	3	5	3	8	4	4	3	0	2	3	9	8	7	6	3	3	13	5	7	9	22	0	6	4	1	0	1	2	4	3	2	0	0	1	2	0	0	0	0	0	15	3	4	15
GUT_GENOME065321	14	7	8	10	2	1	8	1	8	3	5	2	0	4	1	11	6	6	8	4	3	9	2	6	8	18	0	7	3	0	0	0	2	2	4	1	0	0	1	2	0	0	0	0	0	11	3	6	6
GUT_GENOME065370	18	9	10	10	1	4	3	3	11	0	11	1	0	0	3	4	4	5	5	5	2	9	5	0	2	2	0	1	1	0	0	2	1	2	4	3	0	0	0	1	0	0	1	0	0	15	3	4	10
GUT_GENOME065434	25	13	18	10	1	0	9	2	13	2	11	1	0	7	5	16	18	12	9	6	12	23	8	7	9	19	1	9	5	0	0	1	4	7	15	6	0	0	1	3	0	0	5	1	1	20	7	9	23
GUT_GENOME065504	22	14	14	17	1	5	9	6	6	3	3	2	2	2	3	11	10	10	4	4	2	14	2	4	6	5	0	0	0	0	0	0	2	6	4	1	0	0	1	2	0	0	0	0	0	14	8	6	20
GUT_GENOME065576	16	9	12	5	1	1	4	2	5	2	3	1	0	1	2	10	5	6	2	5	2	10	0	3	4	8	0	6	3	0	0	1	2	4	2	1	0	0	0	2	0	0	0	1	0	16	4	4	9
GUT_GENOME065630	14	8	12	9	1	1	6	1	13	1	12	1	0	1	3	8	10	7	7	1	3	20	11	11	12	14	0	3	4	0	0	1	2	9	4	2	0	0	1	3	0	0	0	4	1	15	6	7	10
GUT_GENOME065650	20	9	14	10	1	0	9	3	10	3	7	2	3	1	0	3	4	2	0	4	2	1	0	1	1	0	0	2	8	0	0	0	2	7	8	0	0	0	1	1	0	0	1	0	1	10	2	4	12
GUT_GENOME065655	11	7	10	7	1	2	4	2	20	0	20	1	2	2	0	6	4	3	1	3	1	13	5	1	1	0	0	1	1	1	0	3	2	3	10	4	0	0	1	0	0	0	5	0	0	12	4	3	18
GUT_GENOME065657	11	9	11	5	1	1	4	1	6	0	6	0	0	0	0	1	5	1	1	1	0	15	0	2	2	0	0	0	1	0	0	1	0	5	9	2	0	0	0	0	0	0	5	0	1	11	4	4	13
GUT_GENOME065713	14	7	9	8	1	1	4	1	15	3	12	4	1	0	1	8	6	9	6	3	2	7	2	3	5	13	0	6	2	0	0	2	2	2	4	2	0	0	0	1	0	0	1	0	0	14	5	6	12
GUT_GENOME065762	10	3	4	6	1	1	5	1	3	1	2	1	0	2	1	9	6	6	3	3	3	13	0	5	6	16	0	6	4	1	0	1	1	5	3	0	0	0	0	1	0	0	0	0	0	16	4	4	15
GUT_GENOME065882	21	13	15	10	1	3	6	1	21	5	16	4	0	11	3	8	6	6	4	5	3	24	8	2	3	20	0	6	4	0	0	2	2	2	2	5	0	0	1	1	0	0	0	0	0	16	8	6	16
GUT_GENOME066135	18	9	11	10	2	5	3	4	2	0	2	0	0	2	1	12	2	2	1	0	2	14	0	5	6	1	2	0	1	0	0	1	2	3	1	3	0	0	1	1	0	0	0	0	0	15	6	6	12
GUT_GENOME066225	24	14	15	8	2	1	6	2	8	3	5	2	0	1	3	8	10	7	9	6	3	16	15	8	10	22	0	7	5	1	0	1	2	2	2	1	0	0	1	2	1	0	0	1	0	15	6	6	12
GUT_GENOME066317	21	10	14	11	1	1	9	2	5	3	2	2	0	1	3	10	8	6	2	5	2	16	0	3	4	17	0	5	3	0	0	0	2	4	2	1	0	0	0	2	0	0	0	0	0	14	5	6	11
GUT_GENOME066321	3	2	3	3	1	0	3	0	10	0	10	0	0	0	3	3	9	4	2	2	1	15	2	2	3	10	0	5	2	0	0	0	1	1	1	2	0	2	0	1	0	0	1	0	1	11	3	3	4
GUT_GENOME066545	57	31	40	21	1	2	14	4	30	6	24	3	0	16	9	24	25	15	14	7	5	18	13	5	8	31	0	10	9	1	0	2	6	12	39	2	0	1	0	2	0	0	1	3	0	35	10	10	35
GUT_GENOME066568	21	10	13	12	1	1	10	2	5	3	2	2	0	1	3	10	8	6	1	5	2	16	0	3	4	17	0	5	4	0	0	0	2	4	3	1	0	0	0	2	0	0	0	1	0	14	5	6	11
GUT_GENOME066597	14	12	17	8	1	0	7	0	14	4	10	3	0	2	3	12	7	7	7	8	2	12	2	11	10	21	0	7	4	1	0	3	2	7	5	3	0	0	1	2	1	0	0	0	0	15	6	6	9
GUT_GENOME066712	14	8	12	8	2	0	7	1	10	4	6	3	0	4	3	11	9	9	5	4	2	12	15	3	5	18	0	6	4	1	0	1	3	7	3	1	0	0	1	2	0	0	0	1	1	16	7	4	11
GUT_GENOME066938	19	7	13	15	1	1	13	2	9	3	6	2	0	3	3	10	11	6	6	7	3	16	0	3	4	17	0	5	3	0	0	0	2	6	6	1	0	0	0	2	0	0	0	1	0	14	6	11	12
GUT_GENOME067057	12	9	11	7	1	0	6	0	12	3	9	3	0	3	3	9	7	6	5	6	2	20	14	3	5	19	2	5	3	0	0	1	2	2	7	1	0	0	0	2	0	0	0	0	0	14	5	6	11
GUT_GENOME067136	16	10	12	8	2	2	5	2	7	4	3	3	0	3	3	8	9	6	8	3	4	14	18	7	9	22	0	6	4	0	0	0	2	3	4	2	0	0	1	2	0	0	0	0	0	16	4	6	14
GUT_GENOME067425	8	3	5	8	1	2	5	2	3	1	2	1	1	1	0	4	2	3	0	2	1	9	0	3	4	0	0	0	0	0	0	0	1	2	1	0	0	0	0	1	0	0	0	0	0	1	3	3	7
GUT_GENOME067489	84	43	52	48	3	4	40	12	37	11	26	7	3	22	13	36	35	36	17	13	11	66	23	18	19	75	0	25	18	1	0	3	8	20	102	5	0	1	1	2	1	0	0	2	1	63	27	23	94
GUT_GENOME067546	12	8	11	5	1	0	4	1	19	0	19	1	1	3	0	6	6	5	1	3	1	10	2	2	2	0	0	1	0	2	0	3	1	4	6	3	0	0	2	0	0	0	6	0	0	13	6	4	19
GUT_GENOME067844	15	9	11	5	0	0	4	0	2	0	2	0	0	0	0	7	3	4	0	2	1	1	0	0	0	0	0	0	0	0	0	0	3	2	2	0	0	0	1	0	0	0	0	0	1	2	4	4	7
GUT_GENOME067866	14	8	8	8	0	1	6	2	2	1	1	1	0	1	2	5	4	1	3	3	2	5	13	6	7	16	0	3	3	0	0	0	1	1	1	0	1	0	0	1	1	0	0	0	0	15	4	2	11
GUT_GENOME068461	12	7	10	8	1	1	6	2	5	3	2	2	0	3	3	9	6	2	6	4	2	9	9	3	2	23	0	4	3	0	0	0	2	3	2	1	0	1	0	0	0	0	0	0	0	16	4	1	7
GUT_GENOME068585	17	12	13	6	1	2	3	3	19	3	16	3	1	5	3	10	8	8	5	4	5	16	15	5	6	18	0	4	4	1	0	2	3	3	6	3	0	0	2	1	0	0	1	0	0	18	8	6	19
GUT_GENOME068652	14	11	13	10	1	5	4	4	16	1	15	2	3	1	1	10	8	4	8	5	4	10	8	2	2	14	9	9	4	0	0	7	1	5	1	11	0	0	0	2	0	3	6	6	0	14	6	6	11
GUT_GENOME068725	11	6	9	4	1	0	3	0	20	2	18	2	1	2	0	7	6	5	1	3	0	12	0	0	0	1	0	1	0	1	0	1	1	3	1	2	0	0	1	0	0	0	4	0	0	8	5	4	14
GUT_GENOME069104	15	9	11	11	1	2	8	1	8	4	4	3	1	5	3	7	7	7	1	3	2	12	0	2	3	5	0	0	0	0	0	0	4	3	1	1	0	1	0	1	0	0	0	0	1	1	4	4	0
GUT_GENOME069124	5	4	4	5	0	0	4	0	10	0	10	1	1	3	0	7	3	4	1	1	2	14	2	6	7	17	0	5	2	1	0	1	1	1	4	2	0	0	1	1	0	0	0	0	0	8	2	2	8
GUT_GENOME069692	17	10	12	9	1	3	5	3	21	3	18	3	1	5	3	11	7	7	8	3	2	14	16	5	6	17	0	5	4	1	0	2	2	3	1	4	0	0	1	1	0	0	0	0	0	14	6	5	21
GUT_GENOME069755	15	11	13	4	1	0	3	1	17	0	17	1	1	4	3	9	8	6	6	6	4	15	12	8	11	17	0	4	3	1	0	2	2	3	6	5	0	0	1	2	0	0	6	0	0	14	5	4	16
GUT_GENOME069863	15	11	10	5	0	0	3	0	1	0	1	0	0	1	0	0	0	0	0	1	1	2	0	0	0	0	1	0	1	0	0	0	0	3	1	0	0	0	1	0	0	0	0	0	0	0	4	4	0
GUT_GENOME070341	19	12	15	8	1	0	6	1	20	0	20	2	1	5	3	10	9	6	7	5	5	16	13	6	7	19	0	4	5	1	0	2	3	4	13	5	0	0	1	1	0	0	5	0	0	16	7	4	16
GUT_GENOME070391	6	3	4	6	2	0	4	0	1	0	1	0	0	0	0	0	0	0	0	1	0	1	0	0	0	0	0	0	2	0	0	0	0	2	3	0	0	0	1	0	1	0	0	0	0	0	2	1	1
GUT_GENOME070478	10	8	12	5	1	0	4	1	13	5	8	4	0	2	3	10	7	7	5	5	3	12	13	6	8	18	0	7	5	1	0	1	2	4	4	2	0	0	0	2	0	0	0	1	0	16	6	5	12
GUT_GENOME070485	67	30	50	45	2	10	34	13	54	9	45	8	1	18	4	43	15	11	10	12	4	18	19	8	10	21	0	14	8	1	0	9	4	13	5	7	0	6	1	2	0	1	0	9	1	22	9	10	23
GUT_GENOME070486	18	10	12	13	1	4	8	5	12	3	9	2	1	1	3	9	9	7	0	6	3	15	2	3	4	21	0	6	5	0	0	0	3	6	4	0	0	0	0	1	0	0	0	0	0	19	7	4	19
GUT_GENOME070996	12	10	9	4	0	0	3	0	0	0	0	0	0	1	0	0	0	1	0	1	0	0	0	0	0	0	0	0	0	0	0	0	0	1	0	0	0	0	1	0	0	0	0	0	0	0	3	2	0
GUT_GENOME071017	9	7	8	4	1	0	3	0	2	0	2	0	0	0	0	0	0	0	0	1	1	0	0	0	0	0	0	0	1	0	0	0	0	2	1	0	0	1	1	0	0	0	0	0	0	0	1	2	0
GUT_GENOME071027	14	8	9	15	1	6	8	7	13	2	11	1	1	3	1	6	6	9	1	6	3	14	2	3	4	0	0	10	6	0	0	2	2	1	3	0	0	1	0	1	0	0	0	0	0	15	4	5	17
GUT_GENOME071719	11	7	7	3	1	0	2	0	1	0	1	0	0	0	0	0	0	0	0	1	0	3	0	0	0	0	0	1	0	0	0	0	0	2	2	0	0	0	1	0	0	0	0	0	0	1	3	2	1
GUT_GENOME071810	12	8	12	8	1	3	4	4	18	3	15	3	1	6	4	10	6	7	5	4	2	14	13	4	3	14	0	4	3	1	0	2	2	3	3	3	1	0	1	0	0	0	5	0	0	13	5	4	18
GUT_GENOME071857	18	7	12	11	2	3	6	5	7	5	2	4	0	3	3	12	7	7	10	3	2	17	5	3	6	25	0	6	4	0	0	0	2	2	1	2	0	1	1	2	1	0	6	0	0	4	5	7	3
GUT_GENOME072376	17	9	9	6	1	1	3	1	0	0	0	0	0	0	0	7	3	4	0	1	2	12	0	0	0	1	0	0	0	0	0	0	2	5	12	0	0	0	1	0	0	0	0	0	0	0	4	4	2
GUT_GENOME073355	16	7	12	10	2	0	9	4	17	3	14	3	0	4	3	15	9	8	8	7	3	14	11	6	7	18	0	6	5	0	0	1	3	3	3	2	0	0	0	2	0	0	0	0	0	12	5	4	11
GUT_GENOME073482	21	11	14	9	1	0	6	1	8	2	6	1	0	6	5	8	6	7	4	3	3	13	6	11	13	2	0	0	0	1	0	2	2	7	27	2	0	0	0	3	0	0	1	3	0	16	7	4	4
GUT_GENOME073885	17	11	14	9	1	3	4	5	23	3	20	3	1	8	4	9	7	7	5	4	3	15	17	5	6	17	0	4	4	1	0	1	2	3	14	2	0	0	1	1	0	0	0	0	0	14	7	4	21
GUT_GENOME074354	28	14	16	19	3	2	15	2	23	1	22	1	0	7	1	22	24	19	0	4	0	24	5	5	6	15	0	0	3	1	0	2	12	15	40	1	0	1	0	1	0	0	4	1	1	35	12	8	22
GUT_GENOME074418	14	9	13	7	1	2	4	3	26	0	26	1	1	6	3	12	7	7	5	5	4	16	15	6	9	18	0	5	7	1	0	3	2	2	11	4	0	0	1	2	0	0	1	0	0	18	4	3	30
GUT_GENOME074555	12	7	8	7	1	3	3	3	21	0	21	2	1	3	0	8	6	6	1	4	0	12	1	1	1	0	0	2	0	1	0	2	2	1	6	2	0	0	1	0	0	0	5	0	0	14	6	4	16
GUT_GENOME075103	25	16	19	18	2	1	16	2	20	1	19	1	3	8	5	22	16	10	2	10	1	23	14	12	11	36	3	3	8	0	0	2	4	14	45	5	0	2	1	3	1	0	2	0	1	26	13	12	19
GUT_GENOME075185	23	11	13	12	1	1	10	1	5	3	2	2	0	2	3	10	8	6	1	6	3	14	0	3	4	16	0	5	4	0	0	0	2	4	3	1	0	1	0	2	0	0	0	1	0	14	5	6	11
GUT_GENOME075349	13	9	11	7	1	0	6	0	18	3	15	3	1	3	3	12	6	6	5	6	5	22	16	3	5	19	2	5	4	0	0	3	2	4	13	2	0	0	0	2	0	0	0	1	0	15	5	8	12
GUT_GENOME075528	55	14	32	28	2	9	17	11	15	4	11	3	1	47	3	26	16	9	16	9	4	19	21	11	13	23	3	11	4	1	0	3	6	7	11	5	0	2	1	2	1	0	0	1	0	17	6	6	19
GUT_GENOME075582	18	8	8	12	2	5	4	3	1	0	1	0	0	3	3	10	7	5	5	2	2	14	15	6	8	0	0	0	1	0	0	1	1	4	3	2	0	0	1	2	0	0	5	0	0	9	6	7	14
GUT_GENOME076000	51	20	32	29	3	6	20	8	18	9	9	8	1	12	3	18	13	9	9	6	3	21	13	10	12	22	0	8	7	2	0	3	3	9	26	2	0	0	1	2	0	0	0	3	2	15	10	9	17
GUT_GENOME076199	13	9	12	11	1	3	6	2	12	1	11	1	0	1	3	7	8	7	5	2	2	18	15	6	6	0	0	1	5	0	0	1	2	9	5	2	0	0	1	3	0	0	0	1	1	13	4	4	10
GUT_GENOME076311	8	6	9	5	1	0	4	0	11	4	7	3	0	1	3	9	7	8	6	5	2	8	15	10	10	22	0	6	4	1	0	3	2	7	3	3	0	0	1	2	0	0	0	1	1	15	4	4	10
GUT_GENOME076493	26	17	16	15	3	2	11	3	9	3	6	2	0	3	4	12	12	7	7	5	2	21	17	17	19	22	0	5	3	0	0	3	3	5	16	5	0	1	1	2	0	0	0	0	0	18	10	10	14
GUT_GENOME076944	21	12	15	6	1	2	3	2	10	4	6	3	1	1	2	13	11	11	7	5	1	3	3	2	1	23	0	9	6	1	0	1	3	8	6	1	0	1	0	0	0	0	3	4	0	16	7	7	13
GUT_GENOME077070	13	9	12	11	1	3	6	2	11	1	10	1	0	1	3	7	8	7	5	2	3	17	11	4	3	0	0	0	3	0	0	1	2	9	4	2	0	0	1	1	0	0	0	1	1	10	3	4	10
GUT_GENOME077606	13	8	10	8	1	4	3	3	15	0	15	1	0	0	3	13	12	9	7	4	2	13	14	10	11	17	0	8	4	0	0	3	5	4	3	2	0	0	0	2	0	0	0	0	0	14	6	5	6
GUT_GENOME077706	29	14	16	19	2	1	17	2	17	6	11	4	0	19	1	17	11	11	8	8	4	19	0	8	10	24	0	8	4	0	0	1	4	6	22	2	0	0	1	2	3	0	0	0	0	17	7	8	16
GUT_GENOME078005	16	8	12	7	1	1	5	3	3	1	2	1	2	3	3	10	5	4	2	3	0	20	0	6	6	1	0	1	4	0	0	0	2	5	2	1	0	0	1	2	0	0	0	2	0	15	5	4	13
GUT_GENOME078034	6	3	4	4	1	1	2	2	13	2	11	1	1	6	3	7	6	3	5	3	1	12	6	7	8	13	0	5	2	1	0	1	3	3	1	2	0	0	1	1	0	0	0	0	0	14	4	2	6
GUT_GENOME078054	17	8	9	9	1	2	5	1	2	0	2	0	0	1	0	4	4	5	1	2	2	2	0	3	3	0	0	0	0	0	0	1	1	5	1	3	0	1	0	0	0	0	1	0	0	2	4	5	0
GUT_GENOME078217	38	16	19	14	1	1	8	1	17	6	11	6	1	16	3	10	15	7	11	5	14	19	22	3	4	24	2	7	4	1	0	1	4	9	38	3	0	0	1	1	1	0	0	0	0	14	8	13	25
GUT_GENOME078306	21	17	15	14	2	7	6	4	4	0	4	0	0	10	1	12	5	2	1	3	1	1	1	0	0	0	2	0	2	0	0	1	2	4	1	2	0	1	0	0	0	0	0	2	0	17	7	10	17
GUT_GENOME078449	18	11	16	9	1	4	3	3	16	0	16	1	0	2	1	9	9	7	6	1	2	12	10	3	5	4	1	1	1	0	0	4	2	6	6	5	0	0	0	1	0	0	0	0	0	19	5	6	16
GUT_GENOME078496	6	6	7	3	0	0	3	0	10	0	10	0	0	1	1	10	5	3	3	2	2	8	5	0	3	9	0	2	3	1	0	1	2	1	0	1	0	0	0	2	0	0	0	0	0	15	5	2	2
GUT_GENOME078716	18	13	14	10	1	4	5	4	11	1	10	1	0	4	0	7	12	6	4	2	3	11	17	3	5	2	2	2	2	0	0	4	3	1	0	8	0	1	1	2	0	0	1	0	1	15	6	5	12
GUT_GENOME078848	20	8	13	14	0	2	10	4	13	6	7	4	0	9	3	13	12	11	5	3	1	19	4	3	4	20	2	6	4	1	0	1	4	6	2	1	0	1	0	1	0	0	0	2	1	16	7	6	14
GUT_GENOME078981	17	10	11	5	1	0	4	0	7	3	4	2	0	3	3	8	9	6	6	3	3	14	15	2	3	20	0	7	4	1	0	1	3	4	5	1	0	1	0	1	0	0	0	0	1	19	5	4	10
GUT_GENOME078983	9	7	9	6	1	1	4	1	16	0	16	2	1	1	2	4	3	4	1	3	5	6	2	5	6	1	0	1	0	1	0	2	1	2	3	3	0	0	0	1	0	0	0	0	0	9	5	5	16
GUT_GENOME079004	21	10	13	10	0	1	8	1	5	3	2	2	0	2	2	9	7	5	2	3	2	15	0	3	4	9	0	5	3	0	0	0	1	4	5	1	0	0	0	2	0	0	0	2	0	14	6	7	10
GUT_GENOME079077	34	16	17	23	2	7	8	10	28	4	24	5	1	13	2	26	14	17	6	5	7	18	5	2	4	5	0	5	8	0	0	3	6	5	54	6	0	0	4	1	0	0	11	1	0	34	11	8	33
GUT_GENOME079106	22	9	13	13	1	1	11	1	7	4	3	3	0	0	4	9	9	6	1	5	3	9	0	3	1	17	0	6	6	0	0	0	2	4	2	1	0	0	0	0	0	0	0	1	0	17	7	7	11
GUT_GENOME079230	34	12	21	17	1	2	13	3	10	4	6	3	4	14	3	11	10	8	6	4	4	16	14	4	7	23	0	6	3	0	0	1	3	2	5	1	2	0	1	2	2	0	0	4	0	15	4	6	14
GUT_GENOME079379	16	10	15	10	1	4	5	3	15	0	15	1	1	0	4	15	21	11	11	7	5	14	14	10	12	16	0	1	4	0	0	2	6	4	9	3	0	0	0	2	0	0	0	3	0	15	6	6	7
GUT_GENOME079745	29	19	18	5	2	0	4	0	12	3	9	2	1	1	4	11	9	11	8	3	4	16	17	3	4	24	0	6	5	0	0	0	4	8	5	2	0	0	1	1	0	0	0	0	0	17	13	8	14
GUT_GENOME080015	12	9	11	8	1	1	6	1	9	2	7	2	0	2	3	9	6	6	5	6	3	15	13	3	5	18	1	5	3	0	0	2	2	5	7	2	0	0	0	2	0	0	0	0	0	15	5	6	13
GUT_GENOME080199	28	13	21	25	1	4	17	9	34	4	30	7	1	4	4	16	12	9	13	2	3	17	15	11	12	12	4	9	6	0	0	6	4	7	1	4	0	0	0	3	0	1	0	1	0	8	6	7	5
GUT_GENOME080309	25	13	16	19	1	2	16	3	12	5	7	4	0	8	3	14	13	7	4	10	8	17	0	4	5	18	0	6	10	0	0	0	3	6	10	1	0	2	0	3	0	0	0	1	0	17	6	10	11
GUT_GENOME080351	13	10	13	9	2	1	7	1	22	4	18	4	3	3	0	14	14	6	2	3	3	13	3	4	3	0	2	7	3	3	0	10	2	5	6	10	0	5	1	0	0	3	5	0	0	14	6	5	15
GUT_GENOME080362	15	11	17	8	1	1	6	1	23	6	17	7	2	1	3	9	8	7	10	2	3	12	14	9	8	22	2	10	4	0	0	7	2	10	4	10	0	1	0	2	0	0	0	0	0	15	6	6	13
GUT_GENOME080363	9	4	6	11	1	3	7	4	21	4	17	6	3	2	2	16	13	10	4	4	2	10	11	3	4	16	3	7	3	0	0	7	2	6	4	7	0	0	2	1	0	3	6	0	0	15	7	7	9
GUT_GENOME080486	28	16	19	13	1	1	11	2	5	3	2	2	0	2	3	11	8	6	1	5	2	17	0	3	4	17	0	5	5	0	0	0	2	4	4	1	0	0	0	2	0	0	0	1	0	14	5	6	11
GUT_GENOME080845	28	13	19	20	3	2	9	3	29	0	29	2	1	19	1	16	17	9	9	5	5	27	13	2	2	26	0	1	5	3	0	6	3	8	60	5	0	0	1	0	0	0	12	0	0	25	9	13	37
GUT_GENOME080972	17	9	12	8	1	1	6	2	8	3	5	2	1	4	3	9	8	7	5	3	5	12	2	3	4	21	0	6	4	0	0	0	2	3	4	1	0	0	0	1	0	0	0	0	1	17	7	5	19
GUT_GENOME081169	22	11	13	14	1	1	12	1	5	3	2	2	0	1	2	10	7	6	1	5	2	15	0	3	4	17	0	5	6	0	0	0	2	5	2	1	0	0	0	2	0	0	0	1	0	14	5	6	11
GUT_GENOME081254	21	15	15	11	2	5	4	4	1	0	1	0	0	3	3	10	4	3	2	1	0	14	0	0	1	0	0	1	0	0	0	0	2	2	1	1	0	0	0	1	0	0	0	0	0	17	6	7	15
GUT_GENOME081289	15	10	13	8	1	1	6	2	13	5	8	3	0	1	3	6	8	8	5	4	2	12	5	3	5	19	0	6	4	0	0	0	2	1	2	1	0	0	1	2	0	0	0	1	1	5	3	3	12
GUT_GENOME081295	11	8	12	10	1	0	8	0	10	2	8	2	0	1	3	8	7	8	6	5	3	10	13	5	7	20	0	6	5	0	0	1	2	4	6	2	0	0	1	3	0	0	0	2	1	16	5	5	14
GUT_GENOME081297	19	8	12	15	1	2	12	2	9	2	7	1	0	3	3	7	3	2	1	2	0	15	0	4	4	2	0	1	2	0	0	1	0	6	2	3	0	0	0	1	0	0	0	0	1	20	6	5	17
GUT_GENOME081328	30	18	21	13	1	1	11	3	33	4	29	3	0	2	3	18	9	6	8	5	3	16	6	4	5	23	0	7	8	0	0	1	4	9	14	2	0	0	0	2	0	0	2	2	0	25	10	6	16
GUT_GENOME081368	22	11	14	11	1	1	9	1	5	3	2	2	0	1	3	10	8	6	1	6	2	16	0	3	4	17	0	5	6	0	0	0	2	3	1	1	0	0	0	2	0	0	0	1	0	14	5	6	11
GUT_GENOME081475	14	6	6	10	1	1	8	2	2	2	0	1	1	2	2	3	4	4	1	3	0	0	2	1	1	5	0	1	0	0	0	0	2	3	2	1	0	0	0	0	0	0	0	0	0	7	5	3	10
GUT_GENOME081696	22	9	14	14	1	1	12	1	5	3	2	2	0	2	3	10	8	6	1	4	1	14	0	3	4	16	0	5	3	0	0	0	2	4	4	1	0	0	0	2	0	0	0	1	0	14	4	5	11
GUT_GENOME082101	15	5	8	13	1	1	12	1	5	3	2	2	0	3	3	5	8	6	1	5	2	15	0	3	4	17	0	5	7	0	0	0	2	5	5	1	0	0	0	2	0	0	0	1	0	14	5	6	11
GUT_GENOME082285	27	14	18	13	2	2	9	3	12	0	12	0	1	4	1	15	10	10	3	13	5	15	3	4	4	1	2	2	4	0	0	5	3	14	24	3	0	0	0	2	1	0	6	5	0	29	13	9	42
GUT_GENOME082367	43	27	29	18	2	2	11	2	3	1	2	1	0	17	0	19	6	11	2	12	10	3	3	1	1	13	1	8	0	1	0	1	2	17	84	1	0	0	1	0	0	0	0	1	2	17	15	16	10
GUT_GENOME082534	14	4	8	8	1	2	5	2	1	1	0	1	1	1	2	5	3	2	3	4	1	4	0	1	1	3	0	0	1	0	0	0	0	3	1	1	0	0	1	0	0	0	0	0	0	14	1	2	8
GUT_GENOME082800	17	9	13	15	2	5	8	4	17	1	16	2	1	1	4	17	22	13	9	4	3	16	14	10	12	22	0	1	4	0	0	2	7	6	19	3	0	0	0	2	0	0	0	3	1	15	7	7	8
GUT_GENOME082811	9	7	9	5	1	0	4	0	45	5	40	4	0	3	3	13	6	7	5	4	3	15	19	10	10	22	0	9	7	0	0	2	2	3	5	2	0	0	0	3	0	0	0	2	0	18	5	5	13
GUT_GENOME082924	16	5	8	15	1	1	13	2	5	3	2	2	0	2	3	9	8	6	1	5	2	16	0	3	4	18	0	5	5	0	0	0	2	5	4	1	0	0	0	2	0	0	0	1	0	14	5	8	11
GUT_GENOME082932	25	13	12	11	1	2	8	3	7	4	3	3	2	3	3	11	10	7	7	4	2	14	14	5	6	20	1	10	4	1	0	1	3	6	3	1	0	0	0	2	0	0	0	1	1	29	6	5	13
GUT_GENOME082983	17	10	13	9	1	3	5	5	11	4	7	3	0	4	3	8	7	8	1	3	2	17	0	3	4	2	0	6	4	0	0	0	2	4	3	1	0	0	0	1	0	0	0	0	1	17	7	4	10
GUT_GENOME083197	13	9	12	5	1	0	4	0	7	0	7	0	0	0	3	9	8	7	3	4	2	12	2	4	5	5	0	8	4	1	0	1	2	8	5	0	0	1	0	2	0	0	1	1	0	17	5	6	10
GUT_GENOME083297	18	11	13	8	1	2	5	2	9	2	7	1	2	0	3	9	8	7	6	4	0	10	0	3	5	12	0	8	4	0	0	1	2	2	1	1	0	1	1	2	0	0	0	4	1	12	3	3	10
GUT_GENOME083450	25	10	13	8	2	2	5	3	11	5	6	4	0	5	3	15	9	8	4	6	3	17	0	7	8	22	0	6	5	0	0	1	6	2	0	2	0	0	1	1	0	0	0	1	0	15	6	6	14
GUT_GENOME083453	36	17	19	13	2	2	9	6	16	3	13	2	3	2	4	12	17	9	6	10	7	21	21	3	7	25	1	6	9	1	0	1	3	7	14	2	0	1	0	3	1	0	0	3	0	22	7	7	24
GUT_GENOME083463	24	11	14	16	1	1	14	1	5	3	2	2	0	2	3	9	7	6	1	6	2	7	0	1	3	17	0	5	7	0	0	0	2	5	5	1	0	0	0	2	0	0	0	1	0	14	6	8	11
GUT_GENOME083570	21	11	14	13	1	1	11	2	5	3	2	2	0	2	3	10	7	6	1	5	2	16	0	3	4	17	0	5	5	0	0	0	2	5	2	1	0	0	0	2	0	0	0	1	0	14	5	6	11
GUT_GENOME083985	14	8	11	13	1	1	12	2	5	3	2	2	0	1	2	5	6	1	0	5	0	16	0	2	3	17	0	4	3	0	0	0	1	2	2	0	0	0	0	1	0	0	0	0	0	11	2	3	7
GUT_GENOME084084	20	7	9	14	1	2	11	2	4	2	2	2	0	1	3	10	6	4	1	4	2	13	0	3	4	20	0	3	5	0	0	0	2	5	2	1	0	0	0	2	0	0	0	1	0	14	4	6	9
GUT_GENOME084141	10	7	10	3	1	0	2	0	1	0	1	0	0	0	0	3	1	1	0	1	0	1	0	0	0	0	0	0	0	0	0	0	1	0	1	0	0	0	0	0	0	0	0	0	0	1	4	2	1
GUT_GENOME084181	14	4	7	13	1	1	11	2	5	3	2	2	0	2	3	10	8	6	2	5	3	16	0	3	4	17	0	5	4	0	0	0	2	5	3	1	0	0	0	2	0	0	0	1	0	14	5	7	11
GUT_GENOME084234	20	9	11	14	1	1	12	2	4	2	2	1	0	1	2	10	7	6	1	5	1	12	0	1	1	9	0	5	5	0	0	0	2	5	2	1	0	0	0	1	0	0	0	1	0	11	4	7	11
GUT_GENOME084337	13	9	13	6	1	1	4	0	8	0	8	0	0	3	3	8	8	7	6	4	2	12	11	4	5	22	0	2	3	1	0	1	2	8	4	0	0	1	0	2	0	0	1	1	0	16	5	5	10
GUT_GENOME084358	40	18	23	30	1	3	26	4	29	7	22	5	0	10	5	15	23	11	7	7	10	25	19	3	4	40	0	6	6	1	0	2	3	8	35	1	0	0	0	1	0	0	1	3	0	21	13	6	18
GUT_GENOME084378	22	10	13	14	1	1	12	2	5	3	2	2	0	2	3	10	8	6	1	6	1	16	0	3	4	17	0	5	7	0	0	0	2	4	2	1	0	0	0	2	0	0	0	1	0	14	5	6	11
GUT_GENOME084477	15	11	13	4	1	0	3	2	22	3	19	3	1	4	3	10	9	7	5	4	2	13	15	5	6	17	0	4	3	2	0	3	2	3	8	3	0	0	1	1	0	0	0	0	0	12	5	4	19
GUT_GENOME084610	20	13	15	12	1	3	8	4	16	4	12	3	1	4	4	17	8	8	8	9	5	8	19	3	4	24	0	4	6	0	0	2	2	10	35	4	0	0	0	1	0	0	0	1	0	18	8	6	16
GUT_GENOME084626	8	5	6	5	0	0	4	1	6	4	2	2	0	1	2	7	7	5	5	3	2	9	11	0	2	13	1	4	0	0	0	0	2	2	0	2	0	0	0	1	0	0	0	0	0	10	3	3	13
GUT_GENOME084630	23	11	14	11	1	1	9	2	5	3	2	2	0	2	3	10	8	6	1	4	2	15	0	3	4	17	0	5	5	0	0	0	2	5	3	1	0	0	0	2	0	0	0	1	0	11	4	7	8
GUT_GENOME084693	20	10	13	15	1	1	13	2	4	2	2	2	0	2	3	10	8	6	1	5	1	16	0	3	4	17	0	5	4	0	0	0	2	4	2	1	0	0	0	2	0	0	0	1	0	14	5	6	11
GUT_GENOME084706	65	44	50	38	4	8	26	18	64	9	55	7	7	13	8	46	31	30	18	23	7	51	21	8	20	40	1	35	16	0	0	6	13	18	42	17	0	1	0	8	0	0	7	5	1	73	17	17	92
GUT_GENOME084946	15	4	7	15	1	1	13	2	5	3	2	2	0	1	3	9	9	6	1	5	2	16	0	3	4	17	0	5	6	0	0	0	2	5	3	1	0	1	0	2	0	0	0	1	0	14	5	7	12
GUT_GENOME085056	21	10	13	12	1	1	10	2	3	2	1	1	0	1	3	10	8	6	1	6	2	16	0	3	4	17	0	5	4	0	0	0	2	4	3	1	0	0	0	2	0	0	0	1	0	14	5	7	11
GUT_GENOME085076	21	10	12	13	1	1	11	1	4	3	1	2	0	1	3	9	7	6	1	5	1	16	0	3	4	17	0	4	6	0	0	0	2	5	4	1	0	0	0	2	0	0	0	1	0	14	5	6	11
GUT_GENOME085247	19	9	11	14	0	2	12	3	5	3	2	2	0	1	4	9	5	2	1	5	2	16	0	3	4	17	0	5	4	0	0	0	2	5	3	1	0	0	0	2	0	0	0	1	0	14	5	7	11
GUT_GENOME085305	33	19	23	20	2	2	16	3	19	9	10	8	0	10	4	11	13	12	17	6	5	21	19	8	9	25	0	6	7	3	0	4	4	7	19	3	0	0	1	1	1	0	1	0	0	23	9	8	16
GUT_GENOME085403	18	8	11	13	1	1	11	2	5	3	2	2	0	3	3	9	8	5	1	5	2	15	0	3	4	17	0	5	7	0	0	0	1	4	3	1	0	1	0	2	0	0	0	1	0	14	5	7	8
GUT_GENOME085404	8	5	7	2	1	0	2	0	10	1	9	1	1	1	1	8	7	4	0	3	1	6	0	2	3	18	0	1	3	0	0	3	2	1	1	4	0	0	0	1	0	0	5	1	0	4	2	1	4
GUT_GENOME085442	25	13	16	18	2	6	11	7	9	5	4	3	0	0	3	9	9	5	9	4	2	15	8	9	11	20	0	7	4	0	0	0	2	3	3	1	0	1	1	2	0	0	0	0	1	18	5	6	16
GUT_GENOME085494	9	7	7	5	0	0	4	0	0	0	0	0	0	0	0	0	0	0	0	1	0	0	0	0	0	1	0	0	1	0	0	0	0	3	1	0	0	0	0	0	0	0	1	0	0	0	3	4	4
GUT_GENOME085736	21	14	16	10	1	2	7	5	6	4	2	3	0	6	3	16	11	13	5	4	3	19	0	3	4	2	0	6	4	0	0	0	6	3	17	1	0	0	0	1	0	0	0	3	1	19	7	4	18
GUT_GENOME086272	11	9	11	5	1	0	4	0	33	0	33	1	0	1	3	6	7	9	0	4	2	3	10	5	6	2	0	0	5	0	0	1	2	5	5	1	0	1	0	2	0	0	2	1	0	12	5	6	13
GUT_GENOME086481	25	12	17	7	1	1	5	3	15	0	15	0	2	2	3	17	19	11	2	2	0	13	0	5	6	1	0	2	2	0	0	0	4	9	3	2	0	0	1	2	0	0	4	2	0	16	7	5	17
GUT_GENOME086504	23	10	14	9	1	2	6	3	1	0	1	0	3	3	1	13	11	4	0	2	1	5	0	8	8	2	0	1	4	0	0	0	3	10	6	0	0	0	1	2	0	0	0	3	0	12	5	4	16
GUT_GENOME086641	13	4	7	9	1	1	7	2	5	3	2	2	0	2	3	8	8	6	2	5	1	16	0	3	4	16	0	5	5	0	0	0	2	5	2	1	0	0	0	2	0	0	0	1	0	14	5	6	11
GUT_GENOME086787	63	34	38	40	2	1	35	1	35	8	27	6	4	17	7	17	19	11	12	9	4	25	22	9	11	39	1	9	5	2	0	2	2	11	59	3	0	1	1	2	0	0	1	1	0	30	15	12	20
GUT_GENOME086831	28	14	18	16	1	1	14	2	5	3	2	2	0	6	3	12	14	6	1	7	3	17	0	3	4	17	0	5	7	0	0	0	2	7	10	1	0	1	0	2	0	0	0	1	0	21	6	9	13
GUT_GENOME087109	12	9	13	7	1	0	6	0	7	3	4	2	1	1	3	9	8	6	5	5	4	17	3	6	8	15	2	5	3	0	0	2	2	2	5	2	0	0	0	2	0	0	0	0	0	15	4	5	12
GUT_GENOME087180	14	9	13	7	1	0	6	0	17	3	14	3	0	3	3	9	6	6	5	6	4	20	10	3	5	20	2	5	4	0	0	2	2	4	11	1	0	0	0	2	1	0	0	0	0	15	6	7	14
GUT_GENOME087393	15	10	12	8	1	1	6	4	9	0	9	0	0	4	0	15	11	13	7	5	2	14	2	3	4	1	0	0	0	0	0	0	5	4	4	2	0	0	0	1	0	0	1	1	0	3	5	6	2
GUT_GENOME087397	20	8	9	16	1	6	9	9	15	0	15	0	0	4	1	12	10	11	1	5	4	14	2	3	4	3	1	1	0	0	0	2	3	11	9	3	0	1	0	1	1	0	0	0	1	2	5	9	1
GUT_GENOME087442	39	17	18	26	2	5	20	9	19	9	10	7	1	12	6	30	21	19	11	5	6	37	5	10	10	43	0	14	10	3	0	1	4	6	30	3	0	1	0	1	0	0	0	1	0	37	14	8	23
GUT_GENOME087542	22	10	13	12	1	1	10	2	5	3	2	2	0	4	3	11	13	6	2	6	4	16	0	3	4	17	0	12	8	0	0	0	2	5	9	1	0	1	0	2	0	0	0	2	0	14	5	7	11
GUT_GENOME087598	15	10	10	6	2	1	4	2	10	3	7	3	0	2	3	12	8	9	7	5	1	11	10	3	5	17	0	7	3	0	0	1	4	3	7	2	0	0	0	1	0	0	0	0	0	15	6	9	28
GUT_GENOME087773	27	14	16	16	1	4	9	5	14	3	11	2	0	7	3	12	20	11	12	5	13	27	23	11	14	31	2	12	7	0	0	0	3	4	21	2	1	1	1	3	1	0	0	1	0	35	13	8	21
GUT_GENOME088178	21	10	13	11	1	1	9	2	5	3	2	2	0	1	3	10	8	6	2	5	2	6	0	1	1	17	0	5	4	0	0	0	2	4	4	1	0	0	0	1	0	0	0	1	0	14	5	6	11
GUT_GENOME088395	11	8	11	8	1	0	7	0	7	0	7	0	0	1	3	12	9	9	1	5	0	6	8	12	9	2	0	6	4	0	0	2	3	10	3	2	0	0	1	2	0	0	0	1	1	15	5	4	10
GUT_GENOME088630	13	10	13	7	1	0	6	0	16	3	13	3	0	2	3	8	6	6	5	5	4	18	13	3	5	20	2	5	3	0	0	2	2	3	10	2	0	0	0	2	0	0	0	0	0	15	5	6	13
GUT_GENOME088644	13	8	10	8	1	2	5	3	20	3	17	3	1	4	3	9	7	7	5	3	5	14	18	5	6	19	0	4	3	2	0	3	2	7	17	3	0	0	1	1	0	0	1	0	0	15	8	7	20
GUT_GENOME088921	25	14	17	11	1	3	7	4	5	3	2	2	0	2	3	10	9	6	2	7	2	16	0	3	4	17	0	5	7	0	0	0	2	4	4	1	0	1	0	2	0	0	0	1	0	15	5	7	11
GUT_GENOME088940	14	8	13	7	1	2	4	2	9	0	9	0	2	2	1	10	7	8	0	4	2	13	2	3	4	2	0	1	2	0	0	0	4	4	5	1	0	0	0	1	0	0	0	0	0	16	3	4	13
GUT_GENOME089014	11	8	11	7	1	0	6	0	11	3	8	3	1	3	3	9	9	7	5	5	2	18	3	3	5	21	1	5	3	0	0	3	3	1	6	3	0	0	0	2	0	0	0	1	0	22	5	7	14
GUT_GENOME089175	18	11	12	20	2	1	18	1	27	6	21	6	1	18	8	14	9	12	9	10	13	32	14	5	7	32	2	10	14	0	0	4	2	6	31	1	0	0	0	2	1	0	0	0	1	22	7	17	21
GUT_GENOME089207	8	3	5	5	1	1	4	2	8	3	5	2	0	1	1	8	9	10	3	2	2	11	2	3	4	11	1	5	3	1	0	1	4	5	2	1	0	1	0	1	0	0	0	0	1	14	7	3	8
GUT_GENOME089306	17	8	10	9	1	2	6	3	9	0	9	0	0	6	1	10	7	11	1	1	2	13	0	3	4	2	0	3	2	0	0	2	3	5	1	3	0	0	0	1	0	0	0	0	1	17	4	4	0
GUT_GENOME089515	10	8	12	9	2	0	8	0	12	4	8	3	0	3	3	10	7	9	6	7	4	14	15	12	11	22	0	7	4	1	0	3	2	7	5	3	0	0	1	2	0	0	0	1	1	16	5	6	11
GUT_GENOME089625	16	9	13	7	1	1	5	1	2	0	2	0	2	1	0	5	6	4	1	2	3	14	4	4	4	1	1	0	2	0	0	0	2	5	2	1	0	0	1	1	0	0	7	0	0	14	6	4	11
GUT_GENOME089665	21	10	13	12	1	0	11	1	5	3	2	2	0	3	3	10	6	6	2	5	3	16	0	3	4	17	0	5	5	0	0	0	2	5	4	1	0	1	0	2	0	0	0	1	0	14	5	7	14
GUT_GENOME089884	24	14	17	11	1	3	7	3	25	2	23	1	3	7	3	10	8	7	2	6	2	5	2	1	1	18	0	7	4	0	0	3	2	3	3	4	0	0	0	0	0	0	0	0	0	19	5	5	18
GUT_GENOME090342	15	12	12	7	1	0	6	0	0	0	0	0	0	0	0	4	2	2	0	2	1	2	0	0	0	0	1	0	0	0	0	0	2	4	2	0	0	0	1	0	0	0	0	0	1	2	5	6	1
GUT_GENOME090402	22	10	14	13	1	1	11	2	8	3	5	2	0	5	3	11	9	8	1	7	4	16	0	3	5	17	0	6	10	0	0	1	2	4	5	1	0	0	0	2	0	0	0	2	0	17	5	9	14
GUT_GENOME090444	15	8	8	9	1	2	4	2	3	3	0	2	2	0	1	7	4	4	0	1	2	13	0	3	4	2	0	0	1	0	0	0	1	5	4	0	0	0	1	2	0	0	0	0	0	14	5	4	13
GUT_GENOME090533	37	19	23	29	2	9	18	7	16	6	10	4	0	20	4	12	15	10	5	5	2	25	17	18	19	30	0	7	5	0	0	2	4	3	4	3	0	0	1	3	1	0	0	1	0	18	6	8	21
GUT_GENOME090571	22	11	14	11	1	1	9	2	5	3	2	2	0	2	3	10	8	6	1	5	2	16	0	3	4	17	0	5	3	0	0	0	2	4	1	1	0	1	0	2	0	0	0	1	0	14	5	6	12
GUT_GENOME090701	14	10	12	4	1	0	3	1	20	0	20	2	1	7	3	9	8	6	5	3	3	15	15	5	6	19	0	4	3	1	0	2	2	3	6	3	0	0	1	1	0	0	0	0	0	14	10	5	17
GUT_GENOME090740	8	8	10	5	0	0	5	0	10	3	7	2	0	1	2	5	2	3	5	5	2	10	9	3	4	11	0	5	4	1	0	2	0	4	0	1	0	0	1	2	0	0	0	0	1	10	2	2	4
GUT_GENOME090745	14	9	9	5	0	0	4	0	0	0	0	1	0	2	0	5	6	3	0	1	4	1	0	1	1	0	0	0	0	0	0	0	2	4	8	0	0	0	1	0	0	0	0	0	1	0	3	5	1
GUT_GENOME090929	14	8	8	7	1	2	4	3	5	2	3	1	0	1	3	9	11	6	6	3	3	17	12	2	4	22	2	8	4	0	0	0	2	2	4	1	0	2	1	2	0	0	0	0	0	16	5	5	13
GUT_GENOME090940	11	9	8	10	0	0	8	0	3	1	2	1	0	0	0	3	2	2	0	1	1	2	5	0	0	3	0	1	0	0	0	0	5	6	14	0	0	0	1	0	0	0	0	0	0	0	5	2	2
GUT_GENOME090944	14	9	10	5	0	0	4	0	0	0	0	0	0	1	0	8	5	5	0	1	1	1	0	0	0	0	0	0	0	0	0	0	3	3	1	0	0	0	1	0	0	0	0	0	0	0	3	2	0
GUT_GENOME091092	54	23	29	28	1	8	17	11	38	9	29	7	2	34	3	33	23	17	22	11	29	40	44	28	30	31	0	11	7	2	0	2	10	15	96	2	0	1	1	3	2	0	0	1	0	38	14	16	45
GUT_GENOME091104	27	12	16	12	2	2	8	3	9	5	4	4	0	13	3	10	9	6	7	4	2	13	17	8	10	24	0	7	5	1	0	1	2	6	2	1	0	0	1	2	0	0	0	0	0	16	6	6	11
GUT_GENOME091116	26	13	15	21	1	1	19	2	8	4	4	3	0	9	3	11	10	6	2	6	3	16	0	3	4	17	0	5	10	0	0	0	3	8	17	1	0	1	0	2	0	0	2	2	0	23	6	9	11
GUT_GENOME091175	35	18	21	17	3	4	12	4	18	7	11	5	0	7	3	14	18	11	12	4	2	22	14	9	11	19	2	7	7	1	0	1	4	9	4	1	0	1	1	2	1	0	0	2	0	16	4	8	14
GUT_GENOME091189	22	11	15	7	1	1	5	2	5	3	2	2	0	2	3	8	7	4	1	6	1	14	0	3	4	17	0	5	4	0	0	0	0	5	3	1	0	1	0	2	0	0	0	1	0	17	6	6	11
GUT_GENOME091217	15	13	16	6	1	0	6	1	13	5	8	3	2	5	1	13	7	5	11	4	6	21	6	4	6	21	4	9	8	0	0	1	2	7	10	3	0	0	1	3	0	0	5	7	0	14	5	5	28
GUT_GENOME091228	25	14	19	29	1	4	24	9	24	5	19	4	4	7	5	12	10	14	2	6	2	15	0	5	5	6	0	1	4	0	0	0	4	4	8	3	0	0	0	1	0	0	0	0	0	18	6	4	2
GUT_GENOME091344	22	17	19	8	1	2	5	2	5	3	2	2	0	5	3	10	9	7	9	7	2	12	15	6	7	25	0	8	5	0	0	0	3	5	10	1	0	1	1	1	0	0	0	0	0	12	8	10	9
GUT_GENOME091537	11	8	11	7	1	0	6	0	11	3	8	2	1	1	3	11	8	7	3	7	4	13	2	6	6	18	2	8	4	0	0	0	3	4	12	1	0	2	0	2	0	0	0	0	0	22	6	7	11
GUT_GENOME091547	14	10	11	5	1	0	4	0	1	1	0	1	0	1	1	7	3	5	0	1	0	2	0	0	0	8	0	1	0	0	0	0	2	2	6	0	0	0	1	0	0	0	0	0	0	0	3	5	9
GUT_GENOME091632	13	8	10	5	0	0	4	1	2	1	1	1	0	1	3	7	1	0	1	5	0	15	0	3	4	0	0	0	4	0	0	0	0	3	1	0	0	1	0	2	0	0	0	0	0	2	1	5	7
GUT_GENOME091736	17	8	8	8	2	3	3	3	1	0	1	0	0	2	0	10	6	3	4	1	3	13	17	6	8	0	0	0	0	0	0	1	2	4	1	3	0	1	1	2	0	0	0	0	0	0	2	2	12
GUT_GENOME091774	14	10	13	7	1	0	6	0	15	3	12	3	0	3	3	9	6	6	5	6	3	20	8	3	5	20	2	5	4	0	0	2	2	5	9	1	0	0	0	2	1	0	0	0	0	15	5	6	12
GUT_GENOME092065	24	14	16	10	2	2	6	5	10	1	9	1	2	7	4	10	9	7	9	5	1	16	13	4	8	4	0	8	7	1	0	1	4	4	2	2	0	0	1	3	0	0	1	4	1	17	8	7	21
GUT_GENOME092106	21	10	13	10	1	1	8	1	6	3	3	2	0	2	3	9	8	6	1	5	2	15	0	3	4	17	0	5	3	0	0	0	2	4	3	1	0	0	0	2	0	0	0	1	0	14	5	6	11
GUT_GENOME092107	9	8	7	4	1	0	3	0	1	0	1	0	0	0	0	0	0	0	0	1	0	1	1	0	0	0	1	0	0	0	0	0	0	2	3	0	0	0	1	0	0	0	0	0	0	0	2	2	1
GUT_GENOME092292	18	9	10	7	1	0	5	0	8	4	4	3	0	3	3	12	13	10	7	5	2	11	12	7	8	23	0	10	4	1	0	1	4	4	15	1	0	1	0	1	0	0	0	0	0	18	9	4	15
GUT_GENOME092330	22	10	13	12	1	1	10	1	5	3	2	2	0	4	3	10	9	6	2	5	3	16	0	4	5	17	0	5	4	0	0	0	2	6	8	1	0	0	0	3	0	0	0	2	0	14	5	6	11
GUT_GENOME092360	23	17	18	6	1	0	5	1	12	3	9	2	2	3	5	11	10	9	7	4	3	19	16	5	6	22	0	7	4	0	0	1	4	8	19	3	0	0	0	1	0	0	0	3	0	18	6	6	10
GUT_GENOME092387	27	14	17	10	1	1	7	2	11	8	3	5	1	3	3	12	10	9	6	3	3	14	2	5	6	21	0	6	4	1	0	1	3	5	4	1	0	0	0	1	0	0	0	0	0	17	6	5	17
GUT_GENOME092402	13	10	13	5	1	0	4	0	0	0	0	0	0	0	0	5	3	3	0	1	0	14	0	1	1	0	0	0	0	0	0	0	2	4	3	0	0	0	0	0	0	0	0	0	0	0	1	1	1
GUT_GENOME092436	8	3	7	5	1	1	3	1	49	3	46	3	1	0	0	7	4	4	4	5	1	15	1	3	2	11	1	5	14	0	0	3	1	0	6	1	0	0	0	0	0	0	0	1	0	12	4	6	5
GUT_GENOME092528	24	13	16	13	2	6	5	8	4	3	1	2	0	1	4	12	5	6	6	4	3	17	0	6	8	16	1	5	4	0	0	1	3	3	1	3	0	0	1	2	1	0	0	0	0	18	8	6	14
GUT_GENOME092727	10	6	9	7	1	2	4	2	20	0	20	1	2	2	0	6	4	3	1	3	1	13	3	1	1	0	0	1	2	1	0	2	2	3	7	3	0	0	1	0	0	0	5	0	0	12	4	3	17
GUT_GENOME092757	27	17	21	11	2	1	9	1	9	3	6	2	0	5	3	10	9	5	8	3	4	24	15	10	15	35	3	8	6	1	0	1	2	5	4	1	0	0	1	4	1	0	0	1	0	18	5	8	16
GUT_GENOME092814	10	6	9	7	1	2	4	2	21	0	21	1	2	2	0	6	4	3	1	4	1	13	3	1	1	0	0	1	1	1	0	2	2	3	9	3	0	0	1	0	0	0	5	0	0	12	4	3	18
GUT_GENOME092829	19	11	14	7	1	1	5	3	13	4	9	3	0	6	4	14	8	9	5	4	2	16	3	3	4	20	0	7	4	1	0	1	4	5	3	1	0	1	0	1	1	0	0	0	1	19	9	5	15
GUT_GENOME092842	22	9	16	15	1	2	12	5	6	3	3	2	0	3	3	14	6	6	4	10	2	21	0	9	10	11	0	5	4	0	0	0	3	7	2	1	0	0	0	2	0	0	0	1	0	14	4	7	11
GUT_GENOME092876	23	8	11	9	1	1	7	2	1	0	1	0	0	2	0	9	5	6	1	2	0	17	1	3	3	0	0	0	2	0	0	0	2	6	2	1	0	1	0	1	0	0	0	1	0	14	4	5	8
GUT_GENOME092886	20	10	13	7	1	1	5	2	5	3	2	2	0	0	3	10	8	6	2	5	3	16	0	3	4	17	0	5	4	0	0	0	2	4	4	1	0	0	0	2	0	0	0	2	0	14	5	6	11
GUT_GENOME093113	16	11	12	6	1	1	4	1	2	0	2	0	0	0	0	6	3	3	0	1	1	5	0	0	0	1	0	0	0	0	0	0	2	3	3	0	0	0	1	0	0	0	0	0	1	0	3	2	0
GUT_GENOME093120	15	9	10	8	1	4	3	4	9	2	7	1	0	3	0	8	4	5	0	3	2	10	0	2	3	1	0	1	3	0	0	1	3	5	1	1	0	0	0	1	0	0	0	0	1	17	5	3	12
GUT_GENOME093124	16	7	9	11	1	2	8	2	9	0	9	0	0	3	0	11	7	11	1	3	1	13	0	3	4	1	0	4	4	0	0	2	3	6	1	3	0	0	0	1	0	0	0	0	1	17	4	4	5
GUT_GENOME093221	16	9	10	7	2	2	4	2	9	4	5	3	0	4	4	7	10	6	6	3	4	10	18	1	4	20	0	5	4	0	0	0	3	2	3	2	0	0	1	2	0	0	0	0	0	16	5	7	13
GUT_GENOME093248	24	10	16	7	1	0	6	1	7	4	3	3	0	3	3	13	11	10	4	4	2	12	2	2	3	17	0	5	4	0	0	0	3	3	6	0	0	0	1	1	0	0	0	1	1	17	5	4	11
GUT_GENOME093261	18	9	13	10	1	1	8	1	3	1	2	0	0	1	3	12	8	6	0	5	1	18	0	3	4	22	0	4	5	0	0	0	2	3	5	0	0	0	0	2	0	0	0	1	0	11	4	5	11
GUT_GENOME093315	26	11	15	9	1	0	8	2	10	4	6	3	0	7	4	12	10	10	4	3	2	12	2	2	3	16	0	5	4	0	0	0	3	1	2	1	0	0	1	1	0	0	0	0	1	16	5	4	12
GUT_GENOME093565	21	10	13	8	1	1	6	2	5	3	2	2	0	1	3	10	8	6	2	5	2	16	0	3	4	13	0	5	5	0	0	0	2	4	2	1	0	0	0	2	0	0	0	1	0	14	5	6	11
GUT_GENOME093605	28	14	19	12	2	2	8	4	7	3	4	2	0	9	3	16	13	9	6	5	2	19	2	8	10	24	0	7	5	1	0	1	4	5	3	1	0	0	1	2	1	0	0	1	0	16	6	6	13
GUT_GENOME093609	37	24	28	30	1	1	26	1	36	11	25	7	9	2	4	31	15	11	16	15	6	19	22	3	4	25	4	15	8	0	0	9	4	10	17	12	0	0	0	1	0	0	1	1	0	24	13	13	46
GUT_GENOME093619	17	12	14	10	1	2	7	2	30	4	26	3	1	3	4	12	11	7	8	5	4	15	14	3	6	23	0	6	6	0	0	0	3	6	9	1	0	0	0	2	0	0	2	0	0	18	7	5	22
GUT_GENOME093646	22	12	14	13	1	1	11	1	5	3	2	2	0	1	3	10	8	6	3	5	2	16	0	3	4	17	0	5	4	0	0	0	2	5	4	1	0	1	0	2	0	0	0	1	0	14	5	6	11
GUT_GENOME093688	21	14	16	14	1	1	12	1	4	3	1	2	0	3	0	18	14	18	0	5	3	13	3	7	6	0	1	2	2	0	0	0	6	4	4	0	0	1	0	0	0	0	0	4	0	0	2	4	4
GUT_GENOME093693	29	17	23	27	3	4	22	7	31	1	30	1	2	4	3	15	8	10	8	16	3	16	2	5	7	22	0	7	5	0	0	2	3	3	4	6	0	0	0	2	0	0	3	3	0	18	6	6	17
GUT_GENOME093746	30	21	23	11	2	2	8	6	12	6	6	4	1	7	3	13	13	8	7	4	6	14	0	3	4	25	1	7	5	0	0	0	2	7	34	1	0	0	0	1	0	0	0	0	2	22	15	11	21
GUT_GENOME093753	15	9	12	8	1	0	7	1	10	3	7	2	0	0	2	9	8	7	5	5	2	11	1	3	5	20	0	5	3	0	0	0	3	5	3	1	0	1	0	2	0	0	0	0	1	14	5	7	9
GUT_GENOME093820	14	8	9	5	1	0	4	0	8	2	6	1	0	2	2	11	5	3	6	3	2	13	0	6	6	2	1	1	3	0	0	0	3	3	2	0	0	0	1	0	0	0	0	0	0	16	7	5	14
GUT_GENOME093902	10	7	10	6	1	0	5	0	9	3	6	3	0	2	4	9	6	5	3	5	2	16	8	3	5	9	0	6	5	0	0	3	2	3	5	1	0	0	0	2	0	0	0	0	0	16	5	4	13
GUT_GENOME093910	13	9	10	10	1	3	6	2	8	3	5	2	0	2	1	11	9	9	0	2	2	12	0	0	0	0	0	1	3	0	0	0	4	2	1	0	0	0	1	0	0	0	0	0	0	12	5	4	12
GUT_GENOME093918	5	2	4	4	1	0	3	0	4	0	4	0	0	0	0	0	0	0	0	0	0	1	0	0	0	0	0	0	1	0	0	2	0	5	3	4	0	0	1	0	0	0	0	1	1	13	3	4	13
GUT_GENOME094042	33	14	22	16	1	3	12	6	9	5	4	4	0	8	3	15	11	7	8	9	4	22	3	8	9	22	1	6	8	0	0	0	2	5	12	2	0	0	0	3	0	0	0	1	0	19	5	11	12
GUT_GENOME094063	30	13	18	14	1	3	10	5	24	2	22	1	1	6	3	16	5	6	6	4	5	17	2	8	8	8	1	6	4	0	0	0	3	8	14	2	1	0	0	1	0	0	0	0	2	30	9	8	34
GUT_GENOME094066	14	10	12	6	0	0	5	0	7	3	4	2	3	4	3	9	5	4	7	3	4	14	12	4	3	18	1	8	6	0	0	2	2	5	2	1	0	0	0	1	0	0	0	0	0	17	6	5	16
GUT_GENOME094068	7	6	6	2	0	0	2	0	1	0	1	0	0	0	0	1	3	0	0	1	1	1	1	0	0	0	1	0	0	0	0	0	0	1	1	0	0	0	1	0	0	0	0	0	0	0	2	2	0
GUT_GENOME094099	17	10	12	6	1	0	5	0	18	0	18	1	1	4	1	5	6	3	1	5	0	12	6	3	5	1	0	0	1	1	0	2	1	6	11	3	0	0	1	1	0	0	6	0	0	15	5	4	15
GUT_GENOME094102	11	4	7	13	1	1	11	2	5	3	2	2	0	2	3	10	8	6	2	5	2	16	0	4	5	17	0	5	3	0	0	0	2	5	2	1	0	0	0	3	0	0	0	1	0	14	5	6	11
GUT_GENOME094321	11	6	9	4	1	1	2	1	18	0	18	2	1	1	2	3	4	5	5	2	1	11	0	2	2	0	0	1	0	1	0	2	1	3	0	3	0	0	1	0	0	0	5	0	0	11	5	3	10
GUT_GENOME094468	18	8	13	14	1	7	6	9	16	3	13	2	1	7	1	9	8	10	1	5	2	14	2	3	4	0	0	6	4	0	0	1	3	2	4	1	0	1	0	1	0	0	0	0	0	19	4	4	18
GUT_GENOME094508	39	16	26	15	1	7	6	13	18	5	13	4	0	18	2	18	11	14	3	6	3	17	1	4	5	29	2	9	5	0	0	0	2	6	23	1	0	1	0	1	0	0	0	0	1	25	9	10	19
GUT_GENOME094594	10	6	7	4	1	0	3	0	6	0	6	0	0	0	2	2	6	2	0	3	0	7	10	3	3	2	1	0	3	0	0	0	0	4	3	0	0	0	1	1	0	0	0	0	0	14	3	3	10
GUT_GENOME094660	58	25	31	44	2	14	28	18	32	11	21	7	1	17	4	39	15	12	16	10	4	36	14	21	22	29	0	12	14	4	0	9	5	13	18	5	0	2	1	3	0	0	0	8	1	24	20	12	35
GUT_GENOME094675	36	20	24	12	2	4	6	5	11	4	7	3	0	5	5	18	12	13	9	5	4	21	17	5	12	28	0	7	5	1	0	3	6	9	10	3	0	0	1	5	0	0	0	2	1	19	8	7	17
GUT_GENOME094708	11	7	10	7	1	0	5	0	9	0	9	0	0	1	3	8	10	7	2	5	0	18	14	10	10	19	0	3	3	0	0	1	2	10	5	1	0	0	1	2	0	0	0	1	0	14	4	5	14
GUT_GENOME094850	17	7	12	8	2	2	5	1	6	3	3	2	0	0	3	4	4	6	1	4	2	15	0	4	5	2	0	0	6	0	0	0	2	3	3	1	0	0	0	1	0	0	0	0	0	21	5	8	8
GUT_GENOME094927	21	10	14	11	2	3	7	4	7	6	1	5	1	3	3	13	9	6	7	6	2	14	0	8	10	19	0	9	5	0	0	0	3	3	1	1	0	2	1	2	0	0	0	4	1	15	6	5	14
GUT_GENOME094937	23	14	17	14	2	3	10	6	15	8	7	4	0	3	3	17	7	5	7	7	0	13	1	4	6	1	0	8	4	1	0	2	2	6	5	2	0	1	1	2	0	0	0	2	1	17	5	5	21
GUT_GENOME094938	20	7	10	14	1	3	10	5	7	3	4	2	2	6	3	12	11	9	5	6	2	16	0	5	7	20	0	7	6	0	0	0	3	6	2	1	0	0	1	2	0	0	0	1	0	16	5	7	14
GUT_GENOME094995	13	7	9	6	1	2	3	2	18	0	18	1	1	6	0	11	10	10	1	4	0	13	2	5	6	2	0	2	2	1	0	2	2	3	5	3	0	0	1	1	0	0	0	0	0	12	7	5	15
GUT_GENOME095001	20	12	13	9	2	1	7	3	9	6	3	5	1	3	3	10	8	6	8	4	3	14	15	2	3	22	3	9	4	0	0	0	2	3	5	1	0	0	1	1	0	0	0	0	0	17	7	5	16
GUT_GENOME095021	34	17	18	24	1	3	20	6	24	6	18	5	2	8	3	19	14	12	9	4	3	18	13	7	10	18	0	6	7	1	0	1	7	5	15	1	0	1	0	2	0	0	0	0	0	18	9	7	20
GUT_GENOME095045	41	31	35	17	2	0	16	0	1	0	1	0	0	14	1	21	13	14	4	4	8	5	0	0	0	11	0	3	5	1	0	1	7	16	57	2	0	0	2	0	0	0	0	0	1	18	14	11	6
GUT_GENOME095083	14	3	3	10	1	5	3	5	7	2	5	2	0	2	2	14	8	10	3	4	1	3	0	0	0	9	0	6	3	0	0	0	3	2	3	1	0	0	1	0	0	0	0	0	0	16	5	4	14
GUT_GENOME095186	18	11	16	9	1	3	4	2	16	0	16	1	0	2	1	8	13	7	6	1	2	11	11	3	5	5	1	1	0	0	0	4	3	5	3	5	0	0	0	1	0	0	0	0	0	19	5	6	13
GUT_GENOME095206	14	10	13	8	1	1	6	2	13	0	13	0	0	3	3	11	9	9	4	3	2	14	16	4	5	19	0	7	4	0	0	2	4	7	3	3	0	1	0	2	0	0	0	1	0	16	5	5	12
GUT_GENOME095230	11	7	10	6	1	0	4	0	22	2	20	5	0	5	2	13	8	6	6	4	3	9	14	4	4	19	5	9	1	0	0	8	4	2	2	15	0	0	1	1	1	3	1	0	0	18	7	5	15
GUT_GENOME095246	13	7	9	10	1	3	5	5	20	5	15	7	4	2	4	12	16	7	7	5	4	15	11	5	7	16	2	8	3	0	0	10	3	4	4	22	2	1	1	4	1	4	7	1	0	21	6	7	10
GUT_GENOME095247	16	6	9	13	1	5	6	6	25	5	20	7	6	4	3	12	13	7	6	4	4	14	13	3	5	20	1	7	4	0	0	10	2	2	2	23	2	2	0	2	0	3	1	1	0	21	7	6	12
GUT_GENOME095248	14	8	11	11	2	3	6	5	35	10	25	12	6	2	3	18	12	8	9	6	4	20	14	9	8	18	6	13	5	3	0	24	2	8	4	45	0	4	0	2	0	6	8	1	0	13	5	6	14
GUT_GENOME095250	10	5	8	6	2	1	4	3	17	3	14	5	3	2	3	13	11	8	5	4	3	13	12	8	8	10	3	11	3	1	0	9	2	4	2	12	0	3	0	2	0	5	5	2	0	13	6	3	9
GUT_GENOME095287	14	8	11	15	1	8	5	6	20	3	17	4	3	4	4	14	9	7	8	7	5	14	13	3	5	19	2	7	4	0	0	6	2	5	3	11	1	0	0	2	0	1	1	0	1	19	6	9	14
GUT_GENOME095296	24	14	22	19	2	4	14	6	28	4	24	6	0	9	4	23	18	13	12	4	5	17	12	11	12	18	4	11	5	0	0	5	3	9	7	4	0	0	0	3	0	0	5	1	0	17	10	8	13
GUT_GENOME095310	20	8	10	10	1	1	8	2	0	0	0	0	0	0	0	8	4	6	1	2	0	16	0	3	3	0	0	0	0	0	0	0	2	4	1	1	0	0	0	1	0	0	0	0	0	14	3	5	11
GUT_GENOME095336	17	10	16	7	1	1	4	0	16	0	16	1	0	2	1	9	13	7	6	0	2	7	10	3	5	4	1	1	0	0	0	4	2	3	3	5	0	0	0	1	0	0	0	0	0	17	4	5	13
GUT_GENOME095352	21	14	19	9	1	3	4	2	16	0	16	1	0	2	1	9	13	7	6	1	2	12	10	3	5	4	1	1	1	0	0	4	2	5	4	5	0	0	0	1	0	0	0	0	0	19	5	6	13
GUT_GENOME095357	21	10	13	8	1	3	3	2	18	3	15	5	1	2	2	8	5	5	7	4	3	11	7	5	8	15	4	6	2	0	0	9	0	3	1	7	0	0	1	1	0	1	0	0	0	15	5	9	9
GUT_GENOME095377	18	8	10	7	1	1	5	1	13	4	9	3	0	2	3	10	9	7	1	4	2	12	0	2	3	18	1	6	4	0	0	3	3	5	4	3	0	0	1	1	0	0	0	0	1	16	5	4	16
GUT_GENOME095426	12	6	9	6	1	2	3	2	6	3	3	2	0	1	2	7	6	5	5	3	2	9	0	2	3	16	0	5	3	0	0	0	2	1	2	1	0	0	1	1	0	0	5	0	1	16	3	4	17
GUT_GENOME095471	20	10	12	12	1	4	5	3	13	0	13	1	1	2	3	10	8	7	6	4	2	13	8	3	5	4	0	1	2	0	0	4	3	2	4	4	0	0	0	1	0	0	0	0	0	19	5	8	14
GUT_GENOME095490	7	2	2	7	2	3	3	2	1	0	1	0	0	2	3	7	4	4	4	1	1	10	15	6	8	0	0	0	0	0	0	1	0	4	1	2	0	1	0	2	0	0	5	0	0	13	3	3	10
GUT_GENOME095503	12	8	11	4	1	0	3	1	18	0	18	1	1	3	3	6	7	6	1	3	0	10	2	2	2	0	0	1	0	1	0	2	1	3	2	3	0	0	2	0	0	0	6	0	0	13	6	4	19
GUT_GENOME095515	27	13	24	14	0	0	13	0	21	2	19	1	4	23	5	18	27	12	8	8	2	14	20	6	5	19	1	9	4	0	0	4	5	9	1	5	0	0	1	1	0	0	0	1	0	17	7	5	15
GUT_GENOME095520	16	9	13	6	1	1	3	1	18	2	16	2	0	1	3	10	9	7	8	5	3	13	12	6	8	15	0	8	6	1	0	4	2	3	7	5	0	0	0	1	0	0	1	4	0	15	6	6	12
GUT_GENOME095591	9	6	8	8	1	1	6	1	1	0	1	0	0	0	0	6	4	4	0	0	0	10	7	0	1	0	0	0	2	0	0	0	2	2	2	0	0	0	0	1	0	0	0	0	0	9	2	4	11
GUT_GENOME095592	14	10	10	6	1	4	1	5	24	4	20	3	7	2	3	9	12	5	7	8	3	16	8	10	9	16	3	10	5	0	0	10	3	6	2	17	1	0	1	2	1	4	8	4	0	17	6	6	13
GUT_GENOME095596	15	8	8	6	2	2	3	3	2	0	2	0	0	1	0	2	3	2	0	2	0	1	0	0	0	0	0	0	1	0	0	0	1	2	3	0	0	0	0	0	0	0	0	0	0	1	6	5	11
GUT_GENOME095597	15	12	16	6	1	1	5	0	11	4	7	3	2	2	3	6	8	7	6	5	0	15	16	7	8	0	0	0	2	0	0	1	2	11	2	4	0	0	1	3	0	0	0	0	1	15	4	4	10
GUT_GENOME095599	14	10	8	9	0	4	3	3	3	0	3	0	0	1	0	6	8	5	0	1	2	0	1	1	1	0	0	0	0	0	0	1	1	2	0	3	0	0	1	0	0	0	0	0	0	9	5	4	10
GUT_GENOME095609	15	9	9	9	1	3	4	2	2	0	2	1	0	2	0	5	6	8	0	1	2	1	0	0	0	3	0	1	1	0	0	1	3	2	2	1	0	0	0	0	0	0	0	0	0	13	5	8	18
GUT_GENOME095650	16	11	13	10	1	4	4	3	11	0	11	1	1	1	2	8	3	5	6	3	0	13	5	3	5	3	0	1	2	0	0	2	1	2	3	3	0	0	0	1	0	0	1	0	0	9	4	5	8
GUT_GENOME095685	20	10	12	10	1	4	3	3	12	0	12	1	0	1	3	9	8	6	6	4	2	13	8	2	4	4	0	1	2	0	0	4	2	3	5	4	0	0	0	1	0	0	1	0	0	19	5	7	14
GUT_GENOME095707	17	9	11	7	1	2	4	2	5	2	3	1	0	4	3	14	8	6	6	3	4	13	4	3	4	18	2	8	6	0	0	1	3	4	2	3	0	0	0	1	1	0	0	0	0	16	5	4	15
GUT_GENOME095712	14	10	10	8	2	3	4	2	3	0	3	1	0	1	3	5	8	8	2	2	2	9	1	3	5	1	0	1	3	0	0	0	4	3	5	1	0	0	0	1	0	0	0	1	0	13	5	5	18
GUT_GENOME095850	13	8	11	9	1	1	6	1	13	1	12	1	0	1	3	8	10	7	7	1	3	18	11	11	12	23	0	3	4	0	0	1	2	9	3	2	0	0	1	3	0	0	0	4	1	15	6	6	10
GUT_GENOME095879	28	20	20	12	2	4	6	5	0	0	0	0	0	5	3	11	8	6	7	3	2	22	16	12	14	0	0	0	3	0	0	0	2	5	4	2	0	1	1	3	0	0	0	0	0	14	8	6	17
GUT_GENOME095922	14	8	9	2	1	0	2	1	4	2	2	1	1	3	3	8	7	6	4	3	2	12	2	2	3	18	0	6	4	1	0	1	2	4	3	1	0	0	1	1	0	0	0	1	1	9	3	3	13
GUT_GENOME095934	18	11	12	5	1	0	4	0	3	0	3	0	0	2	0	3	4	6	2	1	2	11	3	2	2	1	0	0	1	0	0	1	2	3	5	3	1	0	1	0	1	0	0	0	1	14	7	5	12
GUT_GENOME095938	92	53	61	43	6	16	26	12	60	7	53	5	1	38	9	48	42	26	42	23	15	56	25	21	30	73	7	27	12	1	0	8	13	19	66	15	0	0	1	7	0	1	2	0	1	54	20	41	74
GUT_GENOME095939	52	19	34	23	2	6	13	12	9	0	9	0	1	13	3	17	13	8	2	5	5	4	18	2	2	36	1	0	1	0	0	3	5	6	3	8	0	1	0	1	0	0	1	0	0	17	8	10	19
GUT_GENOME095941	30	13	16	17	1	1	8	1	122	1	121	3	3	8	5	17	7	8	19	8	2	33	2	8	8	25	0	22	29	0	0	4	2	8	34	11	0	1	0	3	0	0	9	1	0	21	13	11	25
GUT_GENOME095942	26	14	16	16	1	2	9	2	38	3	35	3	0	4	4	14	14	8	8	7	4	17	13	6	9	21	1	13	8	1	0	2	3	5	30	3	0	0	0	2	0	0	0	1	0	17	9	8	13
GUT_GENOME095943	32	17	22	18	2	6	10	3	5	0	5	0	0	13	1	5	2	0	1	1	1	1	0	1	1	1	2	0	2	0	0	1	0	4	1	2	0	1	0	1	0	0	0	1	0	17	8	8	14
GUT_GENOME095944	15	10	14	10	1	2	5	4	17	4	13	4	0	5	3	14	10	8	7	7	2	15	15	6	8	19	0	4	3	1	0	1	2	5	3	2	0	0	0	2	0	0	0	0	0	17	6	5	17
GUT_GENOME095952	20	11	13	16	2	6	8	6	9	3	6	2	0	5	3	15	15	10	6	5	3	18	16	7	9	22	2	5	4	0	0	3	4	6	2	7	0	1	1	3	0	0	0	0	1	16	6	6	13
GUT_GENOME095962	21	9	14	19	1	2	14	4	3	3	0	2	2	3	3	11	6	9	0	5	3	13	0	5	6	25	0	0	0	0	0	0	2	4	5	0	0	0	1	2	0	0	0	1	0	10	4	7	14
GUT_GENOME095967	112	42	50	78	5	14	58	29	75	12	63	8	7	35	12	65	49	46	35	29	25	88	54	22	29	94	0	30	24	2	0	5	20	34	118	12	0	2	1	6	1	1	6	7	0	93	39	29	112
GUT_GENOME095968	16	12	16	9	1	1	7	1	6	0	6	0	0	1	0	5	5	0	0	2	1	7	0	3	2	1	1	2	2	0	0	2	0	8	16	4	0	0	2	0	0	0	0	1	2	17	8	4	12
GUT_GENOME095971	134	65	82	61	6	19	29	19	110	10	100	10	13	51	12	88	65	57	27	41	20	113	81	42	51	97	5	35	19	4	0	9	23	28	114	25	0	1	8	8	0	0	26	2	0	82	44	33	194
GUT_GENOME095973	59	28	39	56	2	8	45	11	24	3	21	3	0	52	5	32	18	14	14	19	6	31	14	19	23	68	0	13	7	0	0	5	5	12	26	10	0	3	2	3	1	0	1	3	0	31	12	10	24
GUT_GENOME095977	27	15	15	19	1	6	11	7	8	4	4	2	0	6	3	27	18	15	7	8	7	15	18	2	3	24	0	10	7	1	0	1	7	10	13	2	0	0	2	1	0	0	1	0	0	20	9	5	25
GUT_GENOME095978	18	9	16	13	1	0	13	0	12	3	9	2	3	16	3	12	10	10	7	7	2	17	2	6	6	20	0	6	4	0	0	3	3	5	4	7	0	0	1	2	0	0	0	0	0	16	5	4	18
GUT_GENOME095979	94	40	44	78	6	19	42	24	78	12	66	14	7	90	11	76	60	47	19	16	76	73	49	13	19	64	2	17	16	3	0	9	17	32	246	14	0	5	4	3	2	0	17	1	0	38	42	34	85
GUT_GENOME095980	22	11	16	15	1	7	6	8	32	5	27	8	2	6	4	22	24	18	13	5	3	18	13	11	13	22	2	9	4	0	0	9	5	5	4	5	0	1	0	3	0	0	6	0	0	17	11	6	13
GUT_GENOME095981	24	12	13	9	2	1	5	1	6	3	3	2	1	4	3	10	10	6	8	5	3	21	16	7	9	24	1	5	3	1	0	2	3	7	7	5	0	2	1	3	0	0	0	0	0	27	10	7	15
GUT_GENOME095982	22	12	15	11	1	2	8	3	15	3	12	1	3	9	3	16	12	15	4	7	6	19	0	4	5	29	3	3	5	1	0	3	8	8	7	4	0	2	1	1	0	0	0	4	1	18	7	5	17
GUT_GENOME095983	109	50	68	84	12	14	67	20	64	14	50	12	3	52	7	60	50	23	29	19	24	65	70	40	47	89	4	19	13	4	0	7	9	33	148	6	1	0	4	8	5	0	2	7	0	62	22	25	53
GUT_GENOME095986	56	17	33	68	2	13	54	15	31	5	26	4	3	32	3	31	12	9	13	18	2	18	16	9	12	24	0	10	10	1	0	6	4	10	18	5	0	2	1	3	0	0	0	7	1	18	9	6	23
GUT_GENOME095989	8	6	11	5	1	0	4	0	16	3	13	3	0	3	3	12	6	6	5	4	2	12	13	6	8	20	0	8	5	1	0	1	2	6	1	2	0	0	0	2	0	0	0	0	0	17	5	5	12
GUT_GENOME095991	77	33	39	66	2	23	30	24	84	21	63	16	1	67	19	72	37	36	20	11	54	47	47	17	20	73	2	14	10	5	0	17	12	27	146	21	0	0	4	3	1	0	15	0	1	45	22	21	56
GUT_GENOME095992	32	21	22	20	1	3	16	6	13	7	6	6	0	8	5	23	17	9	24	7	5	30	32	8	11	52	3	17	8	2	0	2	8	7	35	3	0	1	4	2	1	0	0	5	1	45	15	9	36
GUT_GENOME095993	137	65	79	75	8	17	54	34	72	21	51	17	7	40	6	68	53	41	30	20	29	85	71	31	35	98	0	30	25	3	0	6	16	32	87	6	1	0	5	6	3	0	0	6	0	69	30	31	56
GUT_GENOME095994	31	11	18	16	2	2	13	3	28	0	28	1	2	10	3	14	13	10	8	5	4	15	17	6	6	24	5	19	9	1	0	3	2	15	7	5	0	0	1	3	0	0	1	2	1	30	13	8	18
GUT_GENOME095995	25	12	20	17	2	5	11	8	40	6	34	8	4	10	4	27	19	15	13	5	5	19	12	11	12	17	6	10	5	0	0	5	7	5	5	4	0	0	0	3	0	1	5	2	0	16	8	8	12
GUT_GENOME095996	21	10	17	20	1	5	12	7	31	4	27	6	0	9	4	27	26	18	14	3	6	15	13	11	12	19	7	11	5	0	0	9	7	17	4	4	0	0	1	3	0	0	5	1	0	16	7	5	11
GUT_GENOME095997	124	63	71	68	8	13	35	17	64	17	47	14	3	66	14	48	43	29	53	21	87	70	64	36	34	87	3	28	19	4	0	4	12	49	408	12	0	1	5	2	2	0	6	5	2	63	50	55	92
GUT_GENOME095999	19	9	13	12	1	1	10	2	17	2	15	1	0	9	2	16	11	6	8	2	4	14	0	6	7	5	1	1	3	0	0	0	6	5	8	0	0	0	1	0	0	0	0	3	0	17	7	5	17
GUT_GENOME096004	58	32	39	37	2	6	25	6	60	10	50	7	2	8	12	23	27	18	19	10	7	55	25	12	16	50	2	15	13	3	0	6	8	8	25	8	0	2	2	2	0	0	7	4	0	37	16	13	67
GUT_GENOME096020	23	10	14	20	1	2	17	3	6	4	2	3	1	3	3	14	10	10	6	4	3	17	2	5	6	19	0	7	5	1	0	1	4	4	2	1	0	0	0	1	0	0	0	0	0	18	5	4	18
GUT_GENOME096025	25	11	15	18	1	7	7	9	37	5	32	7	3	10	4	26	35	18	13	4	4	18	12	11	13	21	3	10	4	0	0	6	5	6	5	5	0	1	0	3	0	0	6	2	0	19	12	6	12
GUT_GENOME096028	14	9	14	7	1	1	5	1	2	0	2	0	3	1	0	5	10	8	7	2	4	14	4	4	4	1	1	0	1	0	0	0	3	5	5	2	0	0	1	1	0	0	6	0	0	19	6	4	15
GUT_GENOME096029	14	8	11	7	1	1	5	1	5	0	5	0	4	1	0	3	3	1	1	1	1	12	2	2	2	1	0	0	0	0	0	2	0	5	16	2	0	0	1	1	0	0	6	1	0	14	5	5	13
GUT_GENOME096031	21	10	16	13	1	2	9	4	4	1	3	1	3	4	0	7	12	9	6	8	7	18	5	7	5	2	1	0	2	0	0	1	4	7	16	3	0	1	1	1	0	0	13	1	0	16	8	4	19
GUT_GENOME096033	30	15	21	13	2	1	11	4	22	0	22	0	4	6	4	24	18	13	4	4	4	19	0	7	7	3	0	3	4	0	0	0	5	13	13	3	0	0	1	3	0	0	5	6	0	21	9	5	24
GUT_GENOME096036	32	15	12	15	2	2	12	8	17	3	14	2	1	8	3	19	9	11	7	3	4	14	3	4	5	4	0	7	6	0	0	0	4	14	18	2	0	0	1	1	0	0	0	1	1	14	16	10	18
GUT_GENOME096039	10	8	13	7	1	0	6	0	19	5	14	4	0	2	1	11	7	6	5	5	3	11	15	6	8	22	3	6	4	1	0	1	2	6	1	2	0	0	0	2	0	0	0	0	0	17	6	4	14
GUT_GENOME096040	10	8	13	5	1	0	4	0	16	3	13	3	0	2	3	12	8	6	5	4	2	12	13	6	8	21	1	8	4	2	0	2	2	6	4	2	0	0	0	2	0	0	0	0	0	17	6	4	13
GUT_GENOME096042	13	8	11	6	1	0	5	0	15	3	12	3	0	2	3	16	9	7	7	4	3	12	15	8	8	19	4	13	5	1	0	4	2	6	4	4	0	0	0	2	0	0	0	2	0	14	6	6	12
GUT_GENOME096045	16	10	14	9	1	0	8	0	12	3	9	2	0	3	4	9	9	7	7	4	6	11	15	3	4	18	0	6	4	1	0	1	2	6	4	1	0	0	0	1	0	0	0	0	0	16	5	5	12
GUT_GENOME096049	19	14	13	11	2	4	5	4	17	3	14	2	0	11	3	16	14	8	6	7	2	18	14	5	7	25	5	9	4	0	0	2	3	6	2	4	0	1	0	3	0	0	1	2	0	19	6	6	16
GUT_GENOME096055	31	21	22	13	2	5	6	3	11	3	8	2	0	3	3	20	12	11	2	7	4	15	13	2	7	31	2	6	5	0	0	0	5	5	19	2	0	0	0	4	0	0	0	0	0	18	8	9	14
GUT_GENOME096056	18	12	13	8	2	4	3	3	4	0	4	0	0	3	0	9	7	7	1	1	1	1	0	1	1	0	1	0	1	0	0	0	3	3	1	1	0	1	0	1	0	0	0	0	0	1	4	7	16
GUT_GENOME096057	31	23	24	11	3	6	3	4	4	0	4	0	0	9	4	15	14	7	2	1	5	4	0	1	2	1	3	0	3	0	0	1	2	6	5	2	0	2	0	1	0	0	0	2	0	18	7	10	16
GUT_GENOME096063	125	53	65	117	3	38	56	44	106	25	81	26	9	131	15	100	62	50	19	23	70	77	77	13	19	108	6	17	16	6	0	18	17	19	229	27	0	0	8	3	1	0	28	3	0	65	21	28	119
GUT_GENOME096067	331	127	158	247	31	55	177	82	176	61	115	44	12	180	37	175	144	104	98	58	117	242	129	90	116	278	12	83	59	11	0	18	33	106	401	24	2	8	15	23	12	0	3	19	0	144	84	101	220
GUT_GENOME096069	17	10	15	9	1	1	7	2	24	2	22	1	0	3	1	17	9	10	8	4	3	13	9	7	9	25	3	8	5	0	1	2	3	6	2	4	0	0	0	3	0	0	5	4	1	15	6	4	11
GUT_GENOME096070	22	16	16	12	2	5	5	4	2	0	2	0	0	6	3	11	12	4	2	2	0	14	0	1	2	0	3	1	2	0	0	1	2	3	1	3	0	0	0	2	0	0	0	1	0	17	5	8	15
GUT_GENOME096071	17	12	11	11	2	5	4	4	3	0	3	0	0	9	3	12	16	7	6	7	3	14	15	2	5	21	2	8	3	0	0	1	2	3	6	3	0	2	0	2	0	0	0	1	0	16	7	7	17
GUT_GENOME096075	25	15	19	11	2	4	5	3	8	3	5	2	0	2	3	13	8	6	5	2	3	17	19	7	9	22	0	5	3	0	0	1	3	4	10	4	0	1	1	2	0	0	5	0	0	15	6	6	15
GUT_GENOME096077	10	7	12	6	2	0	5	0	26	7	19	8	0	2	3	14	9	8	6	4	3	14	15	5	5	17	3	11	3	0	0	7	4	4	2	14	0	0	1	2	0	4	5	0	0	17	7	6	14
GUT_GENOME096078	12	9	14	5	1	0	4	0	29	9	20	10	4	4	3	15	12	10	6	4	2	12	14	5	5	14	7	10	3	0	0	13	5	3	4	19	0	0	1	2	3	3	0	0	0	17	6	5	14
GUT_GENOME096080	84	29	34	83	2	16	44	17	74	20	54	20	3	90	8	72	39	34	18	20	55	44	58	13	15	49	2	20	16	4	0	13	15	17	186	19	0	3	4	2	1	1	12	1	0	38	20	23	74
GUT_GENOME096083	311	135	163	239	10	73	118	91	237	51	186	49	10	175	47	178	122	90	49	56	121	187	184	57	71	150	11	53	49	10	0	33	33	71	553	52	0	11	14	13	2	0	30	15	2	179	88	69	215
GUT_GENOME096084	14	8	12	7	1	1	5	3	2	0	2	0	3	0	0	2	3	2	2	3	2	14	3	4	4	0	0	0	1	0	0	0	1	8	6	1	0	0	1	1	0	0	6	0	0	14	6	4	14
GUT_GENOME096089	10	8	13	7	1	0	6	0	15	3	12	3	0	2	3	12	10	6	5	4	3	12	12	6	8	20	0	8	4	1	0	1	2	6	5	2	0	0	0	2	0	0	0	0	0	17	5	4	13
GUT_GENOME096096	25	15	18	26	1	3	18	2	25	8	17	8	0	20	3	19	15	10	9	1	15	26	29	15	18	41	1	4	6	2	0	7	5	14	64	4	0	1	1	4	0	0	0	5	2	17	9	8	19
GUT_GENOME096098	15	9	14	7	1	1	5	2	2	0	2	0	3	0	0	4	10	8	6	2	3	14	4	4	5	1	0	0	1	0	0	0	3	6	4	2	0	0	1	1	0	0	6	0	0	14	6	4	14
GUT_GENOME096099	22	12	15	14	1	4	8	5	24	3	21	4	1	3	4	18	16	13	10	3	5	16	12	11	12	18	3	8	5	0	0	3	3	5	5	6	0	0	0	3	0	0	0	1	0	14	8	7	12
GUT_GENOME096124	40	10	23	44	1	13	24	17	9	3	6	2	2	9	4	23	13	11	9	14	3	19	13	7	8	25	0	6	4	0	0	0	4	10	8	1	0	1	1	2	0	0	0	2	0	14	7	9	19
GUT_GENOME096128	21	10	13	12	1	1	10	2	5	3	2	2	0	2	3	10	8	6	2	5	2	16	0	3	4	17	0	5	5	0	0	0	2	4	2	1	0	0	0	2	0	0	0	1	0	14	5	8	12
GUT_GENOME096132	25	15	16	16	3	6	9	6	10	3	7	3	2	12	4	17	17	8	9	5	4	10	9	4	6	20	9	9	4	0	0	1	6	4	17	4	0	0	0	1	0	0	0	0	0	15	8	10	24
GUT_GENOME096134	20	11	14	9	1	1	7	1	6	3	3	2	3	3	3	6	10	6	3	2	2	14	0	5	6	1	0	1	5	0	0	1	3	5	2	0	0	0	2	2	0	0	2	1	1	13	3	4	19
GUT_GENOME096144	46	18	29	40	1	9	26	14	27	3	24	2	3	20	6	31	17	17	17	20	6	18	19	9	12	27	2	13	9	2	0	13	5	19	37	18	0	1	0	3	2	0	4	8	0	27	11	14	22
GUT_GENOME096151	12	8	13	8	1	2	4	4	14	3	11	2	0	1	1	11	5	6	2	4	2	11	14	5	8	0	0	1	1	1	0	1	2	7	14	2	0	0	0	2	0	0	0	0	0	3	4	5	14
GUT_GENOME096158	10	8	12	7	1	0	6	0	16	3	13	3	0	1	1	11	8	7	2	5	0	12	11	6	8	17	0	4	3	1	0	1	2	5	7	2	0	0	0	2	0	0	0	0	0	17	9	5	14
GUT_GENOME096166	94	46	67	67	7	9	46	13	139	11	128	9	9	34	14	53	51	29	38	43	22	61	36	13	20	78	5	29	24	4	0	19	12	18	60	32	0	0	2	3	1	0	5	7	2	92	29	33	76
GUT_GENOME096168	15	10	12	7	1	3	3	4	15	0	15	1	1	3	0	10	9	7	5	4	2	13	7	5	6	2	0	0	0	1	0	1	2	3	7	2	0	0	1	1	0	0	0	0	0	12	5	4	16
GUT_GENOME096170	59	35	44	28	4	4	15	17	106	7	99	9	4	16	7	32	24	26	12	16	8	51	34	4	8	60	1	14	25	1	0	3	8	14	34	5	2	2	0	4	0	0	3	2	0	49	17	21	52
GUT_GENOME096172	42	28	32	21	2	4	14	6	10	3	7	2	1	4	3	11	10	7	3	2	5	15	2	11	13	1	1	2	3	0	0	3	2	7	33	6	0	0	1	2	0	0	0	0	0	15	11	9	12
GUT_GENOME096173	19	11	12	6	2	1	3	1	6	3	3	2	0	2	3	9	9	6	6	5	2	15	16	11	13	23	0	5	3	0	0	1	2	5	1	3	0	0	1	2	0	0	0	0	0	13	6	7	14
GUT_GENOME096174	45	21	25	23	3	7	11	8	53	9	44	8	1	34	8	29	21	18	10	8	13	32	33	12	13	45	1	10	5	2	0	5	5	12	76	9	0	1	1	2	1	0	0	0	0	26	23	15	49
GUT_GENOME096175	52	30	36	24	3	2	18	5	40	5	35	5	2	15	7	28	30	21	32	13	10	44	33	12	11	49	0	17	17	2	0	7	5	24	108	7	0	1	0	2	0	0	1	2	1	53	13	14	54
GUT_GENOME096176	22	9	14	8	1	1	6	3	20	3	17	3	0	9	3	19	9	8	8	7	2	14	11	6	7	17	1	7	7	0	0	1	3	3	2	2	0	0	0	2	0	0	0	0	0	13	8	5	15
GUT_GENOME096178	76	26	47	78	4	24	51	27	52	17	35	13	5	64	8	48	19	15	25	26	16	41	63	8	11	55	0	12	19	3	0	7	7	30	84	7	0	2	2	3	0	1	20	10	1	31	17	20	57
GUT_GENOME096179	46	15	28	33	2	6	26	7	17	3	14	2	1	24	3	20	16	9	9	5	3	16	15	8	10	24	6	11	5	1	0	1	3	3	1	1	0	1	1	2	0	0	0	1	0	16	8	7	14
GUT_GENOME096183	23	13	15	10	2	4	5	3	17	0	17	0	1	3	2	11	14	7	1	4	3	16	1	8	11	0	1	1	5	0	0	0	4	4	6	1	0	0	0	4	0	0	0	0	0	18	6	7	18
GUT_GENOME096185	31	13	17	24	2	10	10	9	35	9	26	8	1	12	5	14	11	11	12	3	9	23	18	10	12	19	2	6	4	1	0	5	2	7	11	9	0	0	3	2	0	0	11	0	0	21	6	6	27
GUT_GENOME096189	38	24	25	15	2	9	5	9	26	3	23	4	4	7	3	15	15	12	9	4	3	21	13	5	5	22	3	10	6	1	0	5	6	17	2	9	0	0	2	1	0	0	0	0	1	16	9	7	19
GUT_GENOME096191	29	15	19	13	3	6	6	7	37	6	31	5	1	9	7	20	15	13	6	4	13	29	16	10	13	35	0	11	7	1	0	2	3	12	29	4	0	0	1	2	0	0	1	1	0	21	10	5	28
GUT_GENOME096192	25	14	18	21	3	1	19	1	7	3	4	2	0	1	1	14	13	10	3	5	2	13	0	3	5	9	0	0	1	0	0	0	4	4	15	0	0	0	1	2	1	0	0	0	0	15	8	5	16
GUT_GENOME096193	120	60	73	90	11	17	68	23	79	24	55	20	7	48	11	79	87	54	39	38	37	141	103	53	63	137	3	34	19	2	0	4	26	30	178	8	1	0	5	10	2	0	3	5	0	95	38	52	114
GUT_GENOME096196	29	15	18	13	1	2	9	2	17	4	13	3	0	9	3	14	13	10	4	5	3	14	34	3	4	23	0	12	6	2	0	6	4	10	21	1	0	1	0	1	0	0	0	6	0	19	6	4	14
GUT_GENOME096200	19	9	11	16	1	8	7	8	27	3	24	3	0	2	3	12	12	9	5	4	3	14	16	5	6	17	0	4	3	1	0	4	3	1	2	5	0	1	2	1	0	0	6	0	0	13	6	6	17
GUT_GENOME096201	20	12	14	11	1	6	4	6	24	3	21	3	0	4	3	13	12	9	5	7	3	15	19	5	6	18	1	4	3	1	0	4	3	2	5	6	0	0	1	1	0	0	5	0	0	12	6	6	16
GUT_GENOME096203	145	50	67	131	5	35	66	37	122	28	94	31	5	143	17	115	66	72	18	22	100	86	59	18	24	88	6	20	18	7	0	20	20	37	334	21	0	2	8	5	2	0	19	2	1	59	33	48	89
GUT_GENOME096206	29	11	15	27	3	3	22	7	7	4	3	3	0	16	5	16	11	11	15	6	3	27	29	9	13	29	0	10	8	0	0	0	4	6	24	3	0	1	1	3	0	0	0	2	0	20	6	8	29
GUT_GENOME096210	168	64	82	133	15	25	99	33	80	23	57	14	6	93	12	100	76	60	43	36	46	116	110	66	72	157	3	53	25	6	0	12	22	62	181	10	0	1	5	13	4	0	0	10	0	84	35	64	104
GUT_GENOME096213	14	8	9	14	1	4	7	4	28	5	23	5	0	1	3	13	10	7	5	3	2	16	12	11	11	19	2	10	3	0	0	4	2	10	1	5	0	0	1	3	0	0	0	0	0	14	5	6	17
GUT_GENOME096217	35	14	21	14	2	3	9	6	9	4	5	2	0	8	4	23	12	7	13	9	4	19	12	3	6	44	0	14	7	0	0	0	3	7	9	2	0	1	0	3	0	0	0	1	0	18	7	12	16
GUT_GENOME096220	19	14	14	8	3	4	3	3	1	0	1	0	0	1	0	2	0	0	0	1	0	1	0	1	1	0	2	0	0	0	0	0	1	3	8	0	0	0	0	1	0	0	0	0	0	1	5	6	16
GUT_GENOME096221	18	11	11	12	3	5	5	6	32	8	24	11	10	2	3	20	12	7	9	5	3	17	13	11	9	21	7	17	4	1	0	17	2	8	4	23	0	3	0	2	0	8	6	3	0	15	8	9	14
GUT_GENOME096222	46	18	25	30	1	14	12	14	41	8	33	8	2	15	4	32	18	20	13	4	5	20	19	9	9	28	1	7	4	3	0	6	10	5	35	13	0	0	1	1	0	0	1	0	0	28	11	9	30
GUT_GENOME096228	88	28	54	83	2	21	60	27	49	13	36	12	4	34	7	43	15	10	20	12	8	31	22	13	13	41	2	18	16	0	0	8	4	29	63	9	0	4	1	3	0	1	3	10	1	30	9	12	32
GUT_GENOME096234	20	10	11	23	1	3	18	2	29	3	26	2	0	4	6	18	20	8	12	16	12	15	6	6	9	30	4	11	14	0	0	2	3	8	16	2	0	0	0	5	0	0	4	3	2	32	8	16	26
GUT_GENOME096235	19	12	16	8	1	1	6	1	44	4	40	3	6	2	3	12	34	10	10	7	4	16	15	4	7	20	1	12	6	1	0	5	5	11	2	6	0	1	1	2	0	0	2	6	1	17	9	5	17
GUT_GENOME096236	16	11	16	12	1	3	8	4	28	4	24	3	0	5	3	18	13	8	19	9	4	16	15	4	4	24	7	10	5	3	1	5	3	9	7	5	0	0	0	1	0	0	27	11	0	30	7	6	17
GUT_GENOME096239	19	11	14	17	1	7	7	5	25	4	21	6	4	6	4	14	22	11	6	4	4	14	14	6	8	18	4	6	3	0	0	5	6	16	2	14	0	3	1	2	0	0	0	1	1	16	6	5	12
GUT_GENOME096240	54	30	33	43	3	14	22	14	45	11	34	12	1	57	7	58	43	41	17	12	31	35	52	18	24	60	1	11	7	3	0	6	14	13	118	11	0	0	2	5	1	0	0	0	0	44	28	19	76
GUT_GENOME096243	11	9	12	5	1	0	4	0	26	3	23	3	0	1	0	11	9	10	6	5	2	13	11	6	8	20	0	0	5	1	0	1	2	5	14	2	0	0	0	2	3	0	0	2	0	17	7	6	14
GUT_GENOME096244	24	12	19	22	1	5	14	8	40	4	36	6	1	10	4	26	20	18	17	3	4	18	15	19	22	19	9	12	5	0	0	10	6	7	6	6	0	0	0	3	1	0	7	1	0	16	8	8	13
GUT_GENOME096246	27	14	19	20	1	5	11	7	40	4	36	6	2	8	4	21	17	13	14	3	6	18	13	12	12	18	5	10	6	0	0	6	4	9	4	4	1	0	0	3	0	0	5	1	0	16	8	7	12
GUT_GENOME096248	27	13	17	28	2	7	19	6	10	3	7	2	1	5	4	15	15	10	6	4	2	20	16	7	9	22	3	5	3	0	0	3	4	6	1	8	0	0	1	3	0	0	0	0	1	16	8	6	12
GUT_GENOME096250	61	17	35	77	1	15	52	21	23	5	18	4	5	20	7	34	28	15	15	18	14	36	19	12	15	32	0	10	12	0	0	2	8	29	68	3	0	0	2	3	1	0	1	3	0	29	14	10	36
GUT_GENOME096252	26	14	18	17	1	2	12	2	12	1	11	1	1	7	3	13	14	12	2	6	0	31	17	13	12	30	1	6	5	0	0	2	5	14	25	3	0	0	3	3	0	0	1	2	1	36	8	14	19
GUT_GENOME096253	32	11	20	27	3	5	16	4	6	4	2	2	2	9	3	15	18	15	7	5	5	23	5	7	7	27	0	9	4	0	0	0	3	9	24	1	1	0	1	2	1	0	0	0	0	15	11	9	31
GUT_GENOME096256	20	12	17	18	1	5	11	5	26	2	24	3	2	8	0	16	7	9	7	5	5	17	6	4	5	20	1	7	6	1	0	2	4	10	17	4	0	0	1	1	0	0	7	1	0	18	11	7	22
GUT_GENOME096257	104	37	47	91	4	12	65	18	37	15	22	13	3	77	11	52	44	31	31	24	58	39	29	15	21	59	1	13	7	6	0	13	14	33	202	15	1	2	2	5	1	0	2	2	2	50	35	29	79
GUT_GENOME096259	11	9	11	4	1	0	3	0	33	1	32	2	0	2	3	2	1	2	1	1	2	18	5	4	4	3	0	1	7	0	0	0	0	4	10	1	1	1	0	2	0	0	3	3	0	14	7	6	13
GUT_GENOME096262	47	15	22	41	4	7	27	10	17	7	10	3	1	17	7	32	24	17	16	11	12	30	27	2	3	46	1	6	7	0	0	0	6	14	52	2	0	1	3	1	0	0	0	0	0	25	16	12	41
GUT_GENOME096268	21	13	16	17	1	6	8	4	19	3	16	3	5	11	7	14	14	8	5	8	4	15	16	6	8	19	2	7	3	0	0	5	4	11	6	11	0	0	1	2	0	0	0	2	1	16	8	6	16
GUT_GENOME096269	36	18	22	19	2	9	7	8	25	4	21	4	0	17	3	12	12	11	8	6	3	24	13	3	4	24	2	13	5	1	0	4	6	16	2	8	0	0	1	1	0	0	1	1	1	17	7	6	19
GUT_GENOME096270	27	12	15	18	2	7	8	6	25	4	21	6	5	13	7	17	14	8	5	6	4	14	14	4	6	19	0	10	5	0	0	4	6	20	2	10	0	3	1	2	0	0	5	4	1	17	9	8	20
GUT_GENOME096271	14	11	14	9	1	2	6	1	24	3	21	5	6	3	5	13	13	7	6	4	2	14	16	7	9	19	1	8	4	2	0	6	5	9	2	13	0	0	1	2	0	0	0	0	1	17	6	6	14
GUT_GENOME096272	20	15	17	8	1	1	6	1	11	0	11	0	2	0	3	10	4	3	2	2	4	14	3	3	4	2	0	2	6	0	0	1	5	6	2	3	0	1	1	1	0	0	5	2	1	14	8	4	16
GUT_GENOME096273	18	11	16	10	1	1	7	1	24	5	19	8	8	5	4	13	13	6	11	5	3	10	10	3	5	21	4	8	5	0	0	11	4	2	6	21	0	1	0	1	0	0	0	1	0	18	5	11	14
GUT_GENOME096274	12	8	12	8	1	1	6	1	42	4	38	5	0	2	5	11	9	7	3	6	6	19	0	8	9	23	1	3	4	0	0	1	3	3	11	1	0	1	0	3	0	0	0	0	1	17	6	12	9
GUT_GENOME096276	47	25	33	35	3	2	21	4	87	7	80	7	1	7	9	43	35	32	11	13	6	48	17	10	17	43	0	24	17	0	0	3	11	13	28	5	1	3	0	5	0	0	6	6	1	73	23	20	50
GUT_GENOME096281	23	10	15	9	1	1	5	2	13	0	13	2	0	2	3	5	6	8	8	1	2	13	9	3	5	3	0	1	2	0	0	2	4	3	6	2	0	0	0	1	0	0	1	0	1	4	5	8	5
GUT_GENOME096283	20	12	17	15	1	7	6	8	35	7	28	10	6	6	6	21	22	14	6	10	4	16	16	7	9	20	2	10	4	1	0	7	5	12	5	12	0	2	1	2	0	0	4	7	1	14	7	6	22
GUT_GENOME096284	36	15	26	16	1	2	11	3	10	4	6	2	0	5	3	14	10	7	8	5	9	20	2	3	4	32	0	7	6	0	0	0	2	7	11	2	0	1	0	2	1	1	0	0	0	22	8	10	14
GUT_GENOME096285	10	8	10	4	1	0	4	0	2	0	2	0	3	0	1	11	9	10	1	5	0	13	2	1	1	0	1	2	4	0	0	0	5	2	3	1	0	0	1	0	0	0	9	0	1	11	2	5	14
GUT_GENOME096286	57	20	27	27	1	6	16	7	41	1	40	6	6	18	8	45	22	26	17	15	4	60	13	10	12	72	3	23	4	1	0	6	7	8	28	15	0	0	6	3	0	0	9	0	0	67	21	12	59
GUT_GENOME096287	29	11	16	14	1	7	4	5	22	3	19	7	3	11	3	13	12	6	7	4	3	10	11	3	5	17	2	9	4	0	0	5	2	3	4	5	0	0	1	1	0	0	1	0	0	19	5	11	13
GUT_GENOME096289	12	8	11	6	1	1	4	4	26	6	20	9	4	5	3	16	7	7	8	5	3	14	14	8	8	19	1	10	3	1	0	11	2	6	2	19	0	1	0	2	0	3	2	2	0	13	5	6	13
GUT_GENOME096290	18	11	15	13	1	6	5	4	21	5	16	6	5	4	3	12	11	8	7	4	2	15	11	3	5	19	8	8	4	3	0	11	3	3	4	17	0	0	0	1	0	4	0	0	0	19	5	8	14
GUT_GENOME096291	30	11	16	13	1	5	4	5	20	3	17	6	1	3	3	14	12	7	7	4	2	13	15	5	7	17	1	10	4	0	0	4	3	5	3	4	0	0	0	1	0	0	1	0	0	19	6	7	14
GUT_GENOME096292	26	10	12	13	1	3	7	4	18	0	18	2	1	16	5	22	10	13	8	6	2	26	15	5	8	36	1	10	3	1	0	2	2	1	4	3	0	0	1	2	0	0	0	0	0	15	8	5	22
GUT_GENOME096293	30	14	20	26	1	8	16	10	28	3	25	2	0	3	3	11	7	9	1	5	3	12	3	5	6	23	0	0	1	0	0	1	2	7	10	2	0	0	1	3	0	0	0	0	0	14	6	5	21
GUT_GENOME096294	25	12	17	20	1	9	10	9	26	4	22	5	1	11	3	13	10	9	5	4	6	16	16	6	7	20	1	5	4	1	0	4	4	2	8	6	0	0	2	1	0	0	6	0	0	14	6	7	21
GUT_GENOME096295	24	14	11	16	2	1	14	2	9	2	7	1	2	2	3	28	16	17	7	3	4	13	3	4	5	23	2	7	8	0	0	0	10	4	1	3	0	0	2	1	0	0	6	2	0	14	11	11	17
GUT_GENOME096296	19	9	14	9	1	1	7	2	2	0	2	0	3	2	3	1	2	1	2	2	2	25	0	4	3	1	0	0	2	0	0	1	0	4	2	0	0	0	1	1	0	0	1	0	1	13	3	4	13
GUT_GENOME096297	11	9	11	4	1	0	4	0	4	0	4	0	3	1	3	4	8	8	1	4	2	14	1	1	1	0	0	1	0	0	0	0	4	4	7	1	0	0	1	0	0	0	8	0	1	12	4	5	14
GUT_GENOME096298	24	12	20	31	1	7	23	10	35	6	29	8	0	12	4	30	29	17	12	5	6	15	12	8	8	21	4	12	4	0	0	6	4	15	4	4	0	0	0	2	0	0	0	1	0	16	9	8	15
GUT_GENOME096299	25	10	18	11	1	1	9	2	6	4	2	3	0	3	3	4	9	7	6	6	2	19	0	2	3	18	0	5	6	0	0	0	2	4	9	1	0	2	0	1	0	0	0	0	0	16	6	7	11
GUT_GENOME096300	24	15	22	16	1	4	10	3	30	4	26	7	8	1	2	16	13	8	6	5	2	18	15	4	6	19	3	8	6	1	0	11	4	13	1	15	0	4	1	2	0	0	4	6	1	16	9	6	17
GUT_GENOME096301	42	19	27	24	1	12	7	10	37	5	32	9	2	14	7	33	22	27	13	14	8	30	6	6	9	39	2	12	11	0	0	3	10	10	33	12	0	0	0	2	0	0	0	2	0	31	15	6	31
GUT_GENOME096302	31	13	18	16	1	3	10	4	39	3	36	2	1	3	1	12	9	12	2	5	0	12	1	6	7	3	0	0	1	0	0	1	3	7	7	2	0	0	2	2	0	0	0	1	0	16	7	6	20
GUT_GENOME096332	12	8	13	8	1	2	4	4	14	3	11	2	0	2	1	11	5	6	2	4	2	11	14	5	8	0	0	1	1	1	0	1	2	7	16	2	0	0	0	2	0	0	0	0	0	3	4	5	14
GUT_GENOME096364	10	8	13	9	1	0	8	0	19	5	14	5	0	2	3	12	8	6	5	4	7	11	17	6	8	20	0	8	4	1	0	1	2	6	6	2	0	0	1	2	0	0	0	0	0	17	5	4	17
GUT_GENOME096366	49	18	24	40	1	12	17	12	46	9	37	9	1	39	8	35	24	19	7	9	23	20	29	11	11	36	2	5	6	1	0	9	5	5	51	14	0	0	3	1	1	0	6	1	0	20	10	12	43
GUT_GENOME096368	26	15	17	15	1	5	9	7	8	4	4	3	3	4	4	9	11	7	5	4	2	14	3	4	7	20	0	6	5	1	0	1	2	9	4	1	0	0	0	2	0	0	0	1	1	16	6	5	14
GUT_GENOME096371	23	15	19	10	1	4	4	3	19	3	16	5	4	2	3	14	8	8	6	4	2	12	10	5	8	18	2	6	3	0	0	9	2	3	6	11	0	1	2	1	0	0	0	0	0	14	6	11	13
GUT_GENOME096372	31	18	20	12	1	6	5	5	27	3	24	4	3	6	3	13	14	9	7	4	7	22	13	4	5	22	2	10	7	1	0	7	4	21	3	11	2	0	2	1	2	0	1	0	1	16	8	6	18
GUT_GENOME096373	19	11	14	14	1	5	7	4	22	3	19	3	1	2	1	12	11	6	7	3	3	15	17	3	5	21	1	2	5	0	0	6	3	6	2	8	0	2	1	2	0	0	4	0	1	16	7	6	12
GUT_GENOME096374	19	14	17	12	1	4	6	2	27	4	23	6	3	3	2	16	14	6	2	3	3	16	15	7	9	19	1	2	4	0	0	9	4	17	2	15	0	4	1	2	0	0	4	0	1	16	9	6	13
GUT_GENOME096375	57	28	34	46	7	5	37	7	38	13	25	11	0	42	3	33	23	20	10	10	11	31	22	16	16	18	0	24	12	2	0	4	8	27	77	4	0	1	2	2	1	0	0	3	0	32	15	26	28
GUT_GENOME096377	36	18	23	26	2	2	18	4	32	8	24	6	3	8	7	23	21	14	21	11	3	30	36	12	12	36	1	8	9	4	0	3	5	21	27	9	0	1	0	3	1	0	6	3	0	30	10	11	24
GUT_GENOME096378	22	11	13	16	1	5	8	4	14	0	14	2	1	4	3	11	8	6	5	4	3	13	8	3	5	4	0	1	2	0	0	4	4	3	5	4	0	0	0	1	0	0	1	0	0	20	5	8	14
GUT_GENOME096380	19	11	11	10	2	4	4	3	1	0	1	0	0	3	0	10	8	6	5	2	2	15	17	6	8	0	0	0	0	1	0	2	2	5	3	4	0	0	1	2	0	0	0	0	0	13	6	6	14
GUT_GENOME096381	30	17	22	12	2	4	5	5	32	4	28	5	6	10	4	20	12	10	9	8	2	13	14	8	11	20	7	14	4	0	0	16	6	9	8	21	0	6	2	1	0	4	5	3	2	23	10	10	17
GUT_GENOME096383	23	15	18	16	1	2	10	2	17	2	15	2	0	5	5	11	12	10	9	2	5	21	17	14	16	43	0	4	3	0	0	1	4	10	36	2	0	0	1	5	0	0	1	2	1	23	7	8	11
GUT_GENOME096384	23	12	17	18	1	4	12	5	31	4	27	6	2	6	4	21	23	15	14	5	7	20	13	11	12	17	4	10	6	0	0	8	5	13	4	4	0	0	1	3	0	0	8	1	0	17	8	8	13
GUT_GENOME096385	29	15	17	19	1	7	9	7	28	4	24	5	4	8	3	11	10	6	7	7	3	12	10	3	6	22	2	6	3	0	0	6	2	8	4	6	0	0	0	1	0	0	4	1	0	19	8	11	16
GUT_GENOME096386	15	10	12	7	1	3	3	3	19	0	19	1	1	3	0	9	7	7	5	6	4	14	8	5	6	19	0	4	3	1	0	2	2	3	5	3	0	1	1	1	0	0	0	0	0	12	5	5	17
GUT_GENOME096387	21	11	13	10	1	4	4	3	12	3	9	3	0	5	3	11	8	4	6	1	0	11	9	3	5	6	0	2	2	0	0	4	2	7	7	3	0	0	0	1	0	0	1	0	0	19	5	8	1
GUT_GENOME096388	12	9	12	8	1	2	5	2	22	3	19	2	0	0	0	2	2	0	0	6	2	14	5	0	1	0	0	1	1	0	0	5	0	7	1	7	0	0	1	1	0	0	4	1	1	14	5	5	9
GUT_GENOME096389	20	11	18	11	1	3	6	3	18	3	15	8	2	5	3	11	14	7	6	5	3	10	11	3	5	19	6	7	4	0	0	7	6	3	4	6	0	0	0	1	0	0	1	0	0	21	6	9	17
GUT_GENOME096390	22	12	13	12	1	6	5	8	24	3	21	4	1	7	4	14	14	9	8	3	3	18	15	4	5	21	2	11	4	3	0	4	3	9	3	9	0	0	1	1	0	0	0	0	1	15	11	6	17
GUT_GENOME096391	28	9	10	16	1	4	8	5	8	4	4	2	0	2	3	17	12	11	7	6	3	13	11	2	3	24	0	7	4	0	0	0	4	4	4	1	0	2	1	1	0	0	0	0	0	17	7	6	20
GUT_GENOME096393	16	12	15	13	1	4	8	3	30	5	25	6	6	4	3	20	16	13	10	6	7	19	14	5	6	19	6	11	6	1	0	12	4	19	7	21	1	4	2	2	1	3	6	6	1	16	6	7	15
GUT_GENOME096399	16	10	13	7	1	0	6	0	10	3	7	2	0	0	4	11	11	9	1	5	2	11	1	8	9	1	0	1	2	0	0	0	3	7	5	1	0	2	0	1	0	0	0	1	1	0	3	4	14
GUT_GENOME096401	29	12	16	21	1	4	13	4	10	6	4	3	2	9	3	9	5	8	8	4	4	20	0	5	6	31	0	1	1	2	0	4	2	10	41	1	0	0	2	3	0	0	0	0	0	20	9	8	27
GUT_GENOME096402	81	37	42	47	2	7	37	10	51	13	38	12	4	23	9	29	25	21	24	17	7	42	54	15	16	53	2	18	8	3	0	3	7	17	42	2	0	0	4	2	1	0	2	6	0	45	16	19	47
GUT_GENOME096406	20	10	12	20	1	7	9	6	27	5	22	7	4	9	3	17	10	8	10	7	4	18	13	12	10	25	4	12	5	2	0	11	4	14	3	11	0	0	0	3	0	5	1	1	0	18	8	7	11
GUT_GENOME096407	28	10	17	14	1	2	10	3	20	1	19	1	1	8	1	19	17	8	6	1	1	14	0	11	10	4	2	1	4	0	0	0	3	14	4	2	0	0	1	2	0	0	9	6	0	13	8	5	16
GUT_GENOME096412	15	9	13	7	1	1	5	1	2	0	2	0	3	0	0	2	4	2	2	2	2	15	4	4	4	1	0	0	2	0	0	0	0	8	3	2	0	1	1	1	0	0	12	0	0	14	6	4	14
GUT_GENOME096414	22	13	15	12	1	1	10	3	14	0	14	0	3	3	2	10	8	3	2	2	2	13	3	3	5	2	4	0	3	0	0	1	3	7	1	3	0	1	1	3	0	0	9	2	0	15	8	5	15
GUT_GENOME096415	20	10	13	12	1	6	4	6	26	3	23	6	1	1	3	13	9	8	5	3	3	14	16	5	6	18	1	5	3	1	0	3	2	4	6	5	0	0	2	1	0	0	6	0	0	14	6	6	19
GUT_GENOME096416	10	8	13	5	1	0	4	0	15	4	11	3	0	4	3	12	7	6	5	5	4	12	17	6	8	21	0	7	4	1	0	1	2	6	8	2	0	0	0	2	0	0	0	0	0	16	5	4	14
GUT_GENOME096417	11	8	13	7	1	0	5	0	15	4	11	3	0	2	4	13	7	7	7	6	3	14	20	6	8	21	0	6	3	1	0	1	2	6	6	2	0	0	0	2	0	0	0	0	0	19	6	4	15
GUT_GENOME096420	14	9	13	9	1	3	5	3	4	1	3	1	3	0	0	3	9	8	6	3	4	14	4	5	4	1	1	0	1	0	0	0	3	7	2	2	0	0	1	1	0	0	6	0	0	16	8	4	14
GUT_GENOME096424	15	10	13	10	1	4	5	5	31	5	26	7	3	2	4	21	25	18	12	3	4	17	13	11	12	19	3	10	5	0	0	9	5	5	2	5	0	1	0	3	1	0	6	1	0	17	10	6	12
GUT_GENOME096425	18	10	13	13	1	6	5	6	35	6	29	7	2	2	4	21	25	18	12	3	4	17	13	11	13	19	2	10	5	0	0	9	5	5	2	5	0	1	0	3	0	0	6	2	0	17	10	6	12
GUT_GENOME096428	23	13	19	26	1	4	21	6	9	3	6	3	4	5	5	13	18	10	14	12	4	15	14	3	4	23	1	6	4	1	0	2	4	9	11	2	0	2	0	1	0	0	13	1	1	16	5	4	14
GUT_GENOME096430	20	12	16	12	1	5	5	3	26	7	19	5	8	6	3	13	9	8	7	7	2	13	10	6	9	22	4	6	3	0	0	12	2	2	4	22	1	2	2	1	1	2	1	0	0	16	6	10	12
GUT_GENOME096431	25	14	21	16	3	5	9	5	34	4	30	6	6	6	5	22	21	13	9	6	4	16	16	4	6	19	0	10	5	1	0	7	4	8	2	18	0	0	1	2	0	0	4	5	1	16	7	6	19
GUT_GENOME096435	22	11	17	17	1	6	9	7	23	5	18	7	7	6	3	16	14	8	6	4	4	20	17	8	10	20	7	3	4	0	0	9	7	7	3	19	0	3	1	2	0	0	4	6	1	16	7	7	17
GUT_GENOME096436	17	11	11	9	2	4	4	3	9	3	6	3	0	2	3	13	8	8	6	5	2	10	7	3	5	16	2	6	3	0	0	1	4	4	4	3	0	0	0	1	0	0	0	0	0	13	5	7	18
GUT_GENOME096439	40	16	27	28	2	7	18	10	27	7	20	8	5	17	3	22	13	8	10	13	3	22	17	9	10	22	4	9	3	0	0	10	8	5	5	19	0	4	1	2	0	0	5	0	1	16	8	6	17
GUT_GENOME096441	22	10	16	13	1	1	11	2	16	2	14	1	3	6	3	14	10	11	0	4	3	14	0	2	3	2	0	0	2	0	0	4	5	10	6	6	0	0	1	1	0	0	7	6	1	12	4	4	16
GUT_GENOME096442	26	17	17	11	1	3	7	5	22	0	22	0	2	8	2	15	4	5	5	2	5	17	0	3	3	3	0	1	3	0	0	1	2	10	12	2	0	0	1	0	0	0	5	2	0	15	11	8	17
GUT_GENOME096443	18	10	13	12	2	4	6	4	37	3	34	6	4	3	5	21	16	11	5	5	4	17	14	4	6	19	5	10	7	0	0	7	4	11	5	14	0	1	1	2	0	0	6	7	1	17	7	8	20
GUT_GENOME096445	41	11	23	29	1	3	23	7	9	4	5	3	5	13	3	24	18	10	8	11	3	15	17	2	3	21	3	8	4	1	0	1	5	12	4	1	0	1	0	1	0	0	1	0	1	16	6	5	14
GUT_GENOME096449	24	13	16	12	1	2	9	6	19	1	18	0	1	0	3	11	8	6	2	5	3	14	1	3	4	2	0	0	2	0	0	2	2	7	4	3	0	3	1	1	0	0	5	0	1	14	7	4	18
GUT_GENOME096454	21	10	13	8	1	1	6	2	5	3	2	2	0	0	3	10	8	6	2	5	3	16	0	3	4	17	0	5	5	0	0	0	2	4	4	1	0	1	0	2	0	0	0	1	0	14	5	6	11
GUT_GENOME096458	26	13	15	12	3	3	8	5	14	0	14	0	1	5	3	12	3	3	1	5	3	14	1	2	2	3	0	0	3	0	0	2	3	11	6	3	0	0	1	0	0	0	5	2	1	15	11	7	15
GUT_GENOME096459	24	11	14	16	1	5	8	4	25	3	22	5	2	5	4	11	12	5	7	4	3	11	10	3	5	18	1	9	5	0	0	4	2	5	4	5	0	0	0	1	0	0	5	1	0	18	7	11	14
GUT_GENOME096462	27	15	19	16	1	5	9	3	37	3	34	3	3	4	1	18	13	6	8	4	3	15	16	3	5	3	0	4	5	1	0	8	4	18	1	15	0	3	1	2	0	3	7	0	1	16	8	6	10
GUT_GENOME096465	23	13	18	12	2	4	6	5	22	4	18	6	5	5	4	13	14	8	6	4	3	18	13	4	6	19	1	3	4	3	0	9	4	8	1	17	0	4	2	2	0	0	2	0	1	16	9	6	16
GUT_GENOME096466	22	12	13	14	2	5	6	5	34	4	30	6	4	5	3	15	8	6	8	4	3	10	13	4	6	19	1	8	3	0	0	8	2	6	4	8	1	1	1	2	0	0	1	0	0	19	6	10	13
GUT_GENOME096467	21	12	14	13	2	5	5	6	24	4	20	4	1	10	3	13	8	6	6	5	4	12	12	4	7	19	4	10	4	1	0	8	2	5	2	5	0	1	1	2	0	0	5	0	0	18	6	11	15
GUT_GENOME096468	14	10	12	16	1	8	7	8	29	7	22	8	5	9	4	19	11	8	8	8	5	16	12	12	10	22	9	13	3	0	0	17	4	14	3	19	0	0	0	3	0	7	8	0	0	17	8	7	10
GUT_GENOME096469	21	10	13	13	2	5	5	3	24	3	21	3	4	4	4	13	13	8	7	6	6	10	12	3	6	21	7	10	4	1	0	11	3	4	4	9	0	3	1	1	0	4	5	0	0	18	5	10	13
GUT_GENOME096470	23	10	9	9	1	3	4	4	11	4	7	2	0	0	3	16	13	11	6	5	2	15	2	2	3	25	0	0	0	1	0	1	5	7	1	1	0	1	1	1	0	0	0	0	0	19	8	6	19
GUT_GENOME096472	23	14	17	15	2	7	7	5	23	4	19	3	3	1	3	15	7	8	1	3	3	17	17	3	3	25	1	10	5	0	0	5	5	17	4	12	0	4	2	1	0	3	4	0	1	16	6	5	11
GUT_GENOME096473	37	17	23	26	1	8	11	8	42	4	38	6	2	29	4	30	23	18	13	10	20	18	34	9	9	36	1	7	10	1	0	7	7	9	26	14	0	0	3	1	0	0	7	0	0	25	13	11	49
GUT_GENOME096478	31	17	18	16	4	10	5	6	23	4	19	4	1	24	4	21	19	14	14	10	7	29	12	7	9	38	8	9	3	0	0	3	8	8	39	5	0	0	1	2	0	0	0	1	0	17	8	21	33
GUT_GENOME096480	14	12	16	6	1	0	6	0	23	3	20	4	3	1	3	13	6	7	0	2	3	18	2	3	5	19	1	7	4	0	0	5	4	8	1	5	0	0	1	2	0	5	4	2	1	11	6	5	10
GUT_GENOME096482	24	12	19	12	2	5	5	4	6	0	6	0	1	3	3	12	9	6	5	5	3	17	1	6	8	0	1	4	3	0	0	1	3	3	2	3	0	0	1	2	0	0	0	1	0	16	7	6	16
GUT_GENOME096485	135	47	86	123	5	30	91	39	81	14	67	12	6	70	8	68	27	18	29	32	9	36	36	13	16	47	1	26	22	3	0	16	8	28	51	16	0	5	2	2	0	1	1	16	1	34	18	15	57
GUT_GENOME096489	11	7	10	8	1	0	6	0	40	2	38	3	0	2	3	9	4	7	5	5	3	15	13	8	9	24	0	11	10	0	0	2	2	4	2	2	0	0	0	2	0	0	0	1	0	12	4	6	11
GUT_GENOME096490	21	11	14	11	2	2	8	2	6	3	3	2	3	3	3	10	9	5	1	2	3	25	0	5	4	1	0	0	3	0	0	1	3	6	5	0	0	0	1	2	0	0	2	2	1	11	3	4	14
GUT_GENOME096491	38	19	26	29	3	7	20	8	16	3	13	3	0	39	5	20	10	8	8	13	4	16	2	8	10	24	0	11	6	0	0	3	3	3	5	6	0	3	1	2	0	0	0	2	0	16	5	5	15
GUT_GENOME096493	16	9	12	16	1	1	14	1	11	3	8	1	0	1	1	12	5	3	1	3	3	14	0	3	5	1	1	1	4	0	0	0	2	2	1	1	0	0	1	1	0	0	0	0	1	15	6	4	12
GUT_GENOME096494	22	15	18	20	1	6	11	4	27	4	23	6	5	3	4	13	12	8	6	4	3	15	17	4	6	19	3	8	6	1	0	10	4	9	1	18	0	3	1	2	0	0	4	4	1	16	7	6	15
GUT_GENOME096495	41	13	25	34	2	6	27	8	13	3	10	2	1	28	3	19	13	7	11	7	3	20	18	8	12	23	1	11	7	1	0	1	3	6	4	1	0	2	1	3	0	0	0	4	0	16	7	8	20
GUT_GENOME096496	38	19	32	20	2	7	11	12	32	6	26	4	3	6	3	22	15	13	20	20	5	41	23	3	4	26	3	20	14	3	0	9	4	8	18	19	0	1	0	1	2	0	7	0	0	22	9	11	26
GUT_GENOME096497	21	13	15	14	1	6	6	4	21	3	18	5	4	3	5	13	11	9	5	6	4	18	15	5	6	20	1	7	5	0	0	6	5	9	4	15	0	1	1	1	0	0	0	0	1	16	8	7	18
GUT_GENOME096498	22	12	18	8	1	2	5	4	24	6	18	5	8	1	3	12	9	9	7	5	5	21	15	4	7	22	2	8	7	1	0	8	3	6	7	8	0	0	0	3	0	0	0	1	0	19	7	6	18
GUT_GENOME096499	19	9	11	10	1	6	3	6	28	4	24	3	1	1	3	12	8	8	6	4	3	13	16	5	6	17	0	7	3	1	0	5	2	1	2	8	0	0	1	1	0	0	6	0	0	12	6	5	19
GUT_GENOME096500	25	12	22	17	2	2	14	2	14	2	12	1	1	2	3	15	11	10	1	3	3	13	1	2	3	2	0	1	1	0	0	1	4	10	6	2	0	0	1	1	0	0	7	4	1	12	5	4	15
GUT_GENOME096501	15	10	11	6	1	1	4	1	6	0	6	0	2	1	0	3	5	3	0	3	0	11	0	5	5	0	0	1	1	0	0	0	2	5	4	0	0	0	0	0	0	0	5	1	0	16	5	5	13
GUT_GENOME096502	13	9	10	7	1	1	5	1	9	0	9	0	0	1	1	0	0	1	1	2	0	1	0	0	0	0	0	1	1	0	0	1	1	5	3	2	0	0	1	0	0	0	9	1	0	12	2	4	12
GUT_GENOME096505	32	20	24	16	2	9	6	7	24	4	20	5	3	10	5	18	17	12	7	5	4	21	13	5	6	25	2	11	5	2	0	6	4	8	4	10	0	0	1	1	0	0	4	7	1	18	10	6	20
GUT_GENOME096506	24	12	19	12	1	3	7	7	34	4	30	7	6	6	5	17	23	10	9	7	3	15	14	7	11	21	6	4	4	0	0	11	9	12	2	19	0	5	1	3	0	3	4	4	1	17	7	6	13
GUT_GENOME096507	22	9	14	18	1	6	9	4	21	3	18	4	2	17	3	8	10	6	6	6	2	11	10	3	5	17	5	8	4	0	0	4	2	4	2	6	0	0	0	1	0	0	1	0	0	20	5	9	15
GUT_GENOME096508	26	14	19	9	2	1	7	1	35	9	26	9	8	3	3	15	16	12	5	7	5	21	14	4	5	19	3	8	5	1	0	11	4	10	3	14	0	1	1	1	0	0	4	0	1	16	7	5	11
GUT_GENOME096509	14	12	15	6	1	0	6	0	22	3	19	5	3	0	3	11	17	10	6	5	4	14	13	4	6	19	0	5	3	0	0	5	4	5	3	10	0	0	1	2	0	0	0	0	1	14	5	5	15
GUT_GENOME096511	24	15	20	16	1	9	6	9	23	4	19	5	1	14	3	20	13	12	9	6	5	15	16	5	6	22	1	5	5	1	0	1	5	5	20	4	0	1	1	1	0	0	0	0	0	15	7	5	23
GUT_GENOME096512	21	11	9	6	1	1	4	2	6	2	4	1	1	1	3	8	8	8	6	4	2	10	5	3	4	26	1	6	6	0	0	0	4	8	1	2	0	2	1	1	0	0	0	1	1	14	8	7	14
GUT_GENOME096513	25	16	18	15	2	7	7	7	23	3	20	4	2	8	3	15	14	10	8	5	4	18	12	4	5	21	2	10	5	1	0	5	5	20	3	12	0	0	1	1	0	0	0	1	1	18	7	6	19
GUT_GENOME096518	14	8	9	7	1	2	4	1	4	0	4	0	0	1	1	2	4	5	1	2	1	11	2	0	0	1	0	0	2	0	0	1	3	5	2	2	0	0	1	0	0	0	0	1	1	11	3	4	12
GUT_GENOME096522	24	18	18	11	2	5	5	3	5	1	4	1	0	8	1	12	5	2	4	4	1	8	0	0	1	1	2	0	2	0	0	1	2	4	1	2	0	1	0	1	0	0	0	5	0	17	6	8	15
GUT_GENOME096523	17	12	15	7	2	4	2	3	10	0	10	0	0	2	0	8	2	2	1	1	0	1	0	0	0	0	1	0	0	0	0	0	2	2	1	1	0	0	0	0	0	0	0	0	0	3	5	7	16
GUT_GENOME096525	28	17	19	13	1	5	6	5	21	3	18	2	0	7	3	14	19	10	5	4	5	18	13	4	5	21	0	9	4	2	0	5	3	5	3	7	0	1	1	1	0	0	0	0	1	15	7	8	18
GUT_GENOME096526	25	8	15	19	1	2	14	2	7	3	4	2	2	3	3	6	5	6	6	6	2	18	3	2	3	15	0	0	4	0	0	1	2	4	4	2	0	0	0	1	0	0	0	1	0	15	4	5	14
GUT_GENOME096527	12	7	9	10	1	3	5	4	27	6	21	7	2	0	3	15	14	7	6	5	5	19	13	9	10	21	9	11	3	0	0	8	3	9	3	10	0	8	1	2	0	4	5	1	0	13	4	5	13
GUT_GENOME096528	14	10	12	12	1	2	9	1	5	1	4	0	1	0	1	1	2	0	0	2	0	23	0	2	2	1	0	4	1	0	0	1	0	7	12	1	0	0	1	0	0	0	5	0	1	15	7	5	13
GUT_GENOME096529	25	11	15	15	1	4	8	3	20	3	17	4	1	6	2	8	5	7	6	4	2	12	11	3	4	20	0	6	3	0	0	4	3	10	14	4	0	0	0	1	0	0	1	0	0	19	6	12	14
GUT_GENOME096530	21	10	12	14	2	6	6	8	19	4	15	3	3	7	3	13	17	8	7	5	4	21	18	5	7	21	1	7	3	0	0	4	6	10	3	7	0	1	2	2	0	0	0	2	1	16	7	6	20
GUT_GENOME096531	14	10	12	7	1	0	6	0	15	3	12	2	0	2	3	9	12	6	5	6	4	20	8	3	5	17	1	5	3	0	0	1	2	5	4	1	0	0	0	2	0	0	0	0	1	15	5	7	11
GUT_GENOME096532	22	11	12	13	2	8	4	6	25	3	22	3	4	3	3	12	14	9	10	4	3	16	15	3	4	20	2	11	5	2	0	6	7	13	5	11	0	0	1	1	0	0	0	2	1	15	5	6	18
GUT_GENOME096533	22	11	12	15	2	8	6	9	25	3	22	3	1	2	3	14	15	9	7	4	4	19	12	4	5	21	3	11	4	2	0	4	4	9	4	9	0	0	1	1	0	0	0	0	1	18	10	7	17
GUT_GENOME096534	22	12	13	8	1	2	5	4	11	4	7	3	2	3	3	15	8	10	5	5	3	12	0	14	14	40	0	0	1	1	0	1	3	7	6	1	0	1	0	2	0	0	0	1	0	23	8	5	16
GUT_GENOME096535	36	15	22	18	2	2	14	4	13	3	10	2	1	12	3	11	10	5	11	7	2	16	2	8	10	23	1	8	5	0	0	1	2	4	6	2	0	0	1	2	0	1	0	2	0	17	5	7	15
GUT_GENOME096536	16	11	14	9	1	4	4	3	20	0	20	1	2	1	0	6	3	4	2	3	2	14	5	1	1	34	1	2	1	0	0	1	2	4	2	3	0	0	1	0	0	0	5	0	0	13	5	3	19
GUT_GENOME096537	19	10	13	8	2	2	5	2	5	3	2	2	3	8	3	4	5	1	0	3	2	11	0	3	2	1	0	0	3	0	0	1	0	7	4	0	0	0	1	1	0	0	1	1	1	13	3	4	13
GUT_GENOME096538	81	34	53	58	6	14	41	18	50	10	40	8	1	29	6	52	27	27	26	19	13	48	40	20	22	51	1	19	16	6	0	8	9	27	50	6	0	3	2	3	1	0	2	11	2	47	17	16	67
GUT_GENOME096539	12	10	11	4	1	0	4	0	1	0	1	0	4	0	3	4	8	7	2	6	2	14	1	1	1	0	0	1	2	0	0	1	4	2	5	1	0	0	1	0	0	0	6	1	1	12	4	6	14
GUT_GENOME096540	23	13	19	11	1	5	4	5	21	5	16	5	3	3	3	14	11	9	9	6	2	13	17	5	8	17	5	6	4	0	0	8	3	3	2	6	0	0	1	1	0	1	4	1	0	17	6	8	14
GUT_GENOME096541	15	8	9	9	1	3	4	5	26	7	19	8	3	2	3	15	16	13	7	4	5	16	11	10	10	19	2	8	4	0	0	7	2	15	4	11	0	4	0	3	0	3	6	1	0	15	6	6	10
GUT_GENOME096542	24	12	11	16	2	9	6	8	24	3	21	3	2	7	3	13	14	10	8	3	3	15	14	3	4	21	2	11	5	2	0	5	4	13	3	9	0	0	1	1	0	0	0	0	1	15	6	7	17
GUT_GENOME096543	21	12	18	17	1	4	12	5	31	3	28	5	0	10	4	24	23	18	12	4	5	17	14	11	12	17	4	11	5	0	0	9	6	10	2	4	0	0	1	3	0	1	0	1	0	16	9	6	11
GUT_GENOME096544	23	11	14	14	1	6	5	5	28	5	23	9	2	7	3	14	13	6	8	8	3	11	13	3	5	17	5	11	6	0	0	7	2	3	5	8	0	0	0	1	0	0	1	2	0	23	6	11	14
GUT_GENOME096545	23	9	13	7	1	1	5	2	9	5	4	3	0	1	3	13	7	6	6	5	2	16	0	3	4	18	0	5	4	0	0	0	3	4	2	1	0	1	0	2	0	0	0	1	0	16	5	7	12
GUT_GENOME096546	29	15	19	17	1	4	11	6	15	4	11	3	0	15	3	15	16	11	5	3	5	25	18	3	6	22	0	9	5	1	0	1	6	11	43	1	0	2	0	2	0	1	0	2	1	22	10	6	31
GUT_GENOME096547	21	14	21	9	1	4	4	3	20	4	16	6	3	3	4	12	13	8	8	6	3	10	9	5	8	17	14	6	2	0	0	9	2	3	3	12	0	0	2	1	0	0	4	4	0	17	5	7	15
GUT_GENOME096548	17	9	12	8	1	1	6	2	3	0	3	0	3	0	0	4	5	8	1	3	2	4	0	2	2	0	0	2	1	0	0	1	2	3	2	0	0	0	0	0	0	0	5	0	0	15	5	4	13
GUT_GENOME096550	31	16	19	14	2	9	4	8	28	3	25	3	2	7	3	13	16	11	9	3	2	18	10	4	5	22	2	8	5	2	0	6	3	13	3	10	0	0	2	1	0	0	1	1	1	17	7	6	17
GUT_GENOME096551	22	15	14	8	3	1	6	2	11	3	8	2	0	6	3	9	10	6	6	6	3	14	13	4	6	19	0	8	4	1	0	1	2	7	4	1	0	0	1	2	0	0	0	1	1	14	6	5	13
GUT_GENOME096553	21	14	19	9	1	3	4	2	18	5	13	4	0	2	3	12	9	8	9	5	2	11	16	5	8	17	3	6	3	0	0	5	4	5	2	7	0	1	1	1	0	0	1	0	0	17	6	10	10
GUT_GENOME096555	20	8	11	11	1	2	8	3	6	3	3	2	0	5	3	6	6	6	2	6	2	15	1	2	3	1	0	0	2	0	0	1	2	4	4	2	0	0	0	1	0	0	0	0	0	14	4	6	11
GUT_GENOME096556	23	8	11	8	1	3	4	4	18	0	18	2	1	11	3	15	7	9	5	6	2	15	5	4	5	17	1	6	3	1	0	2	3	1	4	3	0	0	2	1	0	0	6	0	0	14	6	4	18
GUT_GENOME096557	21	18	22	6	1	0	6	0	22	3	19	1	8	9	8	27	16	13	9	10	7	25	5	7	9	22	2	1	8	0	0	4	5	12	5	9	0	1	1	5	0	1	5	6	0	19	6	7	22
GUT_GENOME096559	22	10	14	12	2	7	4	6	23	3	20	4	2	5	4	14	16	9	8	4	4	19	12	4	5	21	0	9	4	1	0	6	3	19	3	11	0	0	1	1	0	0	0	2	1	16	7	8	18
GUT_GENOME096560	32	14	17	22	2	11	9	13	21	4	17	4	2	9	3	15	15	8	6	6	3	18	17	4	6	23	1	7	3	0	0	5	7	9	2	8	0	0	1	2	0	0	0	3	1	20	8	6	19
GUT_GENOME096561	21	9	12	20	1	1	16	2	16	3	13	2	4	18	3	11	12	7	6	4	4	13	4	2	3	17	2	6	5	0	0	5	3	6	4	11	0	1	0	1	0	0	0	0	0	16	6	4	12
GUT_GENOME096562	25	13	16	13	1	5	5	4	25	1	24	2	2	12	2	16	10	12	7	5	3	20	5	8	9	39	1	7	3	0	0	2	6	6	15	9	0	0	2	1	0	0	5	0	0	17	8	7	25
GUT_GENOME096563	17	11	14	9	1	4	4	3	22	1	21	2	2	6	0	10	5	6	1	5	0	13	5	1	1	19	1	7	4	0	0	1	3	4	5	3	0	0	1	0	0	0	5	0	0	13	5	4	18
GUT_GENOME096564	18	9	8	6	1	1	4	2	3	2	1	1	1	2	3	11	7	10	6	3	2	12	4	3	4	2	0	6	4	0	0	0	2	6	1	2	0	2	1	1	0	0	0	0	1	14	7	8	13
GUT_GENOME096565	20	12	17	10	1	4	4	3	19	4	15	4	4	3	3	12	11	8	7	5	2	13	18	5	10	16	3	6	3	0	0	13	4	4	3	8	0	0	0	2	0	0	4	0	0	15	5	11	14
GUT_GENOME096566	14	9	12	7	1	1	5	1	1	0	1	0	2	0	0	3	10	8	6	2	1	14	3	4	4	1	0	0	1	0	0	0	2	8	3	2	0	0	1	1	0	0	6	0	0	14	5	4	14
GUT_GENOME096567	17	11	14	9	1	2	6	3	19	6	13	4	2	3	3	15	13	8	12	13	2	17	21	9	10	20	1	3	3	2	0	1	3	10	3	5	0	0	0	2	0	0	16	4	0	17	5	5	13
GUT_GENOME096568	12	7	8	5	1	1	3	1	14	0	14	2	1	1	0	9	6	6	1	3	2	12	6	5	6	0	0	1	0	1	0	1	2	3	2	2	0	0	1	1	0	0	0	0	0	12	6	5	17
GUT_GENOME096569	21	13	14	10	2	4	4	3	0	0	0	0	1	2	0	10	8	6	5	2	2	15	6	6	8	0	0	0	0	1	0	2	2	5	3	1	0	0	1	2	0	0	0	0	0	13	6	5	14
GUT_GENOME096570	15	11	13	6	1	1	4	0	14	3	11	2	2	1	1	7	11	6	2	5	2	18	1	4	6	23	1	0	0	0	0	2	2	9	3	5	0	0	1	2	0	0	0	0	1	15	4	4	11
GUT_GENOME096571	17	11	13	9	1	0	8	0	11	3	8	2	0	2	3	9	9	7	7	4	4	11	15	3	4	18	0	6	4	1	0	1	2	6	2	1	0	0	0	1	0	0	0	0	1	17	6	5	12
GUT_GENOME096572	24	14	19	11	1	2	8	3	20	6	14	4	6	5	4	15	27	10	13	6	4	19	19	9	10	19	1	7	4	3	0	3	4	12	10	9	0	0	1	5	0	0	0	3	1	16	7	6	12
GUT_GENOME096573	23	10	12	10	1	5	4	7	18	0	18	2	1	16	3	15	5	8	5	5	5	19	15	4	5	18	1	6	3	1	0	2	2	1	8	3	0	0	1	1	0	0	6	0	0	15	7	4	19
GUT_GENOME096574	18	8	12	8	1	2	5	2	3	0	3	0	3	5	0	4	5	8	0	4	2	2	0	2	1	0	0	1	1	0	0	0	2	3	4	0	0	0	0	0	0	0	5	0	0	15	5	4	13
GUT_GENOME096670	36	18	25	32	2	8	23	9	18	9	9	8	1	13	3	24	9	7	9	6	2	14	13	8	10	20	0	8	5	0	0	2	3	5	5	3	0	1	1	2	0	0	0	7	1	16	6	6	22
GUT_GENOME096701	61	38	42	40	4	7	30	14	81	13	68	9	2	15	15	34	38	31	12	20	6	49	18	14	16	7	2	29	18	1	0	6	12	20	32	12	0	0	0	5	0	0	4	3	1	45	16	10	56
GUT_GENOME096706	25	15	17	8	2	2	5	5	10	4	6	3	0	14	2	14	8	5	11	3	5	25	3	9	11	13	0	8	6	0	0	0	4	5	15	1	0	0	1	2	0	0	0	0	0	12	8	9	14
GUT_GENOME096723	25	10	16	16	1	1	13	2	5	3	2	2	0	4	3	10	5	6	2	5	4	16	0	5	6	0	0	2	5	0	0	0	2	5	6	1	0	0	0	2	0	0	0	0	0	15	5	6	11
GUT_GENOME096744	23	12	14	13	1	1	11	2	4	2	2	1	0	1	1	9	6	5	2	3	2	16	0	3	4	17	0	5	2	0	0	0	2	4	4	1	0	0	0	2	0	0	0	2	0	14	5	5	11
GUT_GENOME096819	18	11	13	8	1	1	6	2	7	4	3	3	1	2	3	10	9	8	7	4	2	12	0	3	4	23	0	10	4	0	0	0	2	5	20	1	0	0	0	1	0	0	0	0	1	17	5	6	17
GUT_GENOME096866	11	8	10	3	1	1	2	2	10	4	6	3	0	4	3	5	5	3	3	3	3	6	11	2	3	15	0	7	4	0	0	0	1	2	0	1	0	1	0	1	0	0	1	0	0	12	5	4	10
GUT_GENOME096879	25	11	16	15	3	3	11	5	18	8	10	6	1	7	3	16	12	6	6	6	5	13	14	4	6	22	2	9	4	1	0	5	3	4	2	1	0	1	1	2	0	0	0	3	1	15	7	7	14
GUT_GENOME096905	16	8	12	8	1	1	6	2	8	3	5	2	1	3	3	10	8	7	5	3	3	12	2	3	4	21	0	6	4	0	0	0	2	3	3	1	0	0	0	1	0	0	0	0	1	17	6	3	19
GUT_GENOME096937	18	9	12	9	1	1	7	1	3	1	2	0	0	0	2	9	5	2	0	4	1	13	0	0	0	17	0	5	2	0	0	0	2	2	1	0	0	0	0	0	0	0	0	1	0	10	2	2	10
GUT_GENOME097019	9	6	8	5	1	0	3	0	36	0	36	1	1	2	3	8	9	11	0	6	3	18	1	6	8	23	0	7	4	0	0	0	2	6	2	0	0	4	0	3	0	0	0	4	0	14	4	6	13
GUT_GENOME097055	17	7	10	10	1	0	9	0	6	3	3	2	0	0	3	4	5	6	1	4	2	15	0	2	2	1	0	0	4	0	0	0	2	4	2	1	0	0	0	0	0	0	0	0	0	12	4	6	11
GUT_GENOME097137	24	12	15	16	1	2	13	4	43	4	39	4	5	9	4	25	16	13	10	18	4	24	7	8	9	27	1	8	10	0	0	5	3	7	8	7	0	0	0	2	0	0	2	7	0	18	7	6	17
GUT_GENOME097258	16	14	17	9	1	2	7	4	15	4	11	1	4	5	1	14	12	11	7	7	5	14	2	4	5	16	1	1	6	0	0	3	4	6	6	3	0	0	1	3	0	0	4	4	0	23	7	5	20
GUT_GENOME097354	21	10	13	13	1	1	11	1	5	3	2	2	0	2	3	10	8	6	1	5	2	16	0	3	4	17	0	5	6	0	0	0	2	4	3	1	0	0	0	2	0	0	0	1	0	14	5	6	11
GUT_GENOME097394	22	11	14	11	1	1	9	2	5	3	2	2	0	0	3	10	8	6	2	5	2	16	0	3	4	17	0	5	6	0	0	0	2	5	2	1	0	0	0	2	0	0	0	1	0	14	5	7	11
GUT_GENOME097476	12	6	9	4	0	1	3	1	5	3	2	3	0	0	1	7	6	3	1	3	2	9	0	0	0	10	0	1	4	0	0	0	2	1	1	1	0	0	0	0	0	0	0	1	0	13	3	3	8
GUT_GENOME097536	22	11	14	13	1	1	11	2	5	3	2	2	0	1	2	9	8	6	2	5	2	13	0	3	4	16	0	5	6	0	0	0	2	4	2	1	0	0	0	2	0	0	0	1	0	14	5	6	12
GUT_GENOME097552	13	6	8	6	1	1	5	1	3	2	1	1	0	1	2	10	8	3	1	3	1	5	0	3	2	17	0	3	2	0	0	0	2	2	1	1	0	1	0	1	0	0	0	0	0	15	5	4	6
GUT_GENOME097622	12	5	4	6	1	0	6	0	4	2	2	2	0	2	3	6	6	5	1	4	1	6	0	2	5	18	0	4	5	0	0	0	2	1	1	1	0	0	0	2	0	0	0	0	0	11	6	4	11
GUT_GENOME097626	11	5	7	5	1	2	3	3	2	1	1	1	0	0	2	7	5	3	0	3	1	1	0	0	0	16	0	0	3	0	0	0	2	1	1	0	0	0	0	0	0	0	0	1	0	12	3	1	7
GUT_GENOME097649	23	12	15	12	1	1	10	2	5	3	2	2	0	2	3	10	8	6	1	5	2	14	0	3	4	17	0	5	3	0	0	0	2	4	2	1	0	0	0	2	0	0	0	1	0	14	5	6	11
GUT_GENOME097660	20	10	13	7	1	1	5	2	5	3	2	2	0	0	3	10	7	6	2	5	2	11	0	1	3	17	0	5	4	0	0	0	2	4	4	1	0	0	0	2	0	0	0	1	0	14	5	6	11
GUT_GENOME097662	20	8	11	11	1	1	9	2	5	3	2	2	0	0	2	10	8	6	1	5	2	15	0	3	4	17	0	5	4	0	0	0	2	4	4	1	0	1	0	2	0	0	0	1	0	14	6	6	11
GUT_GENOME097668	26	10	17	16	1	1	13	3	5	3	2	2	0	2	3	9	4	5	3	5	2	16	0	5	6	1	0	2	5	0	0	0	2	5	2	1	0	0	0	2	0	0	0	0	0	15	5	6	11
GUT_GENOME097670	20	11	18	10	1	1	8	0	27	6	21	6	1	2	4	11	9	6	2	4	1	15	0	2	3	23	0	2	5	0	0	3	2	3	3	5	0	0	0	1	0	0	5	6	0	18	6	4	14
GUT_GENOME097678	15	9	13	5	1	1	3	1	10	2	8	1	1	1	3	9	7	6	6	4	2	19	6	6	8	16	0	9	6	1	0	1	2	4	4	2	0	0	0	1	0	0	0	1	0	14	4	4	10
GUT_GENOME097684	24	13	18	13	1	6	5	5	27	3	24	4	1	6	3	17	11	9	6	4	3	14	16	5	6	18	2	6	5	1	0	4	4	2	3	8	0	0	2	1	0	0	6	1	0	14	7	7	18
GUT_GENOME097711	19	9	11	11	1	5	5	5	13	4	9	3	4	1	3	15	9	9	5	5	3	16	3	3	4	24	0	8	6	0	0	2	3	4	1	2	0	0	0	1	0	0	0	1	0	14	6	5	10
GUT_GENOME097725	27	15	20	16	1	5	10	5	23	3	20	2	1	28	3	11	11	6	5	5	3	13	14	2	3	13	0	8	7	0	0	9	3	5	4	15	0	1	0	1	0	0	0	1	0	16	6	4	12
GUT_GENOME097737	23	9	10	10	2	2	7	2	5	3	2	2	0	7	3	14	11	9	8	4	2	13	2	7	8	15	0	6	3	0	0	0	5	2	3	1	0	0	1	1	0	0	0	1	0	14	4	4	14
GUT_GENOME097783	21	10	15	10	1	1	8	2	4	0	4	0	2	1	1	12	7	4	0	1	0	14	0	5	4	1	0	1	4	0	0	2	3	5	3	2	0	0	1	2	0	0	1	4	0	12	4	4	14
GUT_GENOME097827	24	13	15	11	2	2	8	3	7	3	4	2	0	7	3	12	10	7	9	4	3	15	17	9	11	24	0	6	4	1	0	1	2	6	4	1	0	0	1	2	2	0	7	0	0	17	7	5	14
GUT_GENOME097835	19	8	10	10	1	3	6	3	15	5	10	3	0	1	3	9	12	10	6	4	4	12	2	3	4	23	0	6	5	1	0	1	4	5	3	1	0	0	0	1	0	0	0	0	0	17	7	4	16
GUT_GENOME097839	24	12	15	12	1	0	10	0	5	2	3	1	1	5	3	15	13	7	7	5	2	14	2	4	5	22	0	9	5	1	0	2	2	7	3	2	0	1	0	2	0	0	0	2	0	19	6	6	11
GUT_GENOME097844	16	10	12	6	1	2	3	3	20	3	17	3	0	7	3	12	7	7	5	3	4	14	16	5	6	17	0	6	3	1	0	2	2	3	6	3	0	0	1	1	0	0	0	0	0	13	6	4	19
GUT_GENOME097845	5	2	2	3	1	1	2	1	8	3	5	2	0	1	0	7	4	4	3	3	3	7	4	2	2	20	0	4	2	0	0	0	2	3	8	1	0	0	0	0	0	0	0	0	0	12	3	5	8
GUT_GENOME097942	14	10	11	13	1	4	8	4	7	2	5	1	0	5	1	12	8	11	1	3	2	12	0	2	1	1	3	1	3	0	0	0	4	4	2	0	0	0	1	0	0	0	0	5	0	14	6	4	12
GUT_GENOME097946	32	12	19	11	2	3	5	4	11	3	8	2	0	4	3	11	9	8	9	4	2	13	4	7	9	4	0	7	4	0	0	0	4	3	7	2	0	0	1	2	0	0	7	0	0	15	4	8	11
GUT_GENOME097975	26	14	16	9	2	3	4	5	8	4	4	3	0	3	3	10	9	9	7	4	2	16	2	9	11	14	0	6	4	0	0	1	5	2	2	2	0	0	1	2	0	0	0	4	1	19	5	5	15
GUT_GENOME097987	16	11	12	10	1	5	3	4	19	0	19	2	1	2	3	13	10	9	5	5	2	13	2	5	6	10	1	5	3	1	0	2	3	3	1	3	0	0	1	1	0	0	0	0	0	12	5	4	16
GUT_GENOME098007	23	10	16	8	1	1	6	2	1	0	1	0	0	1	3	7	8	6	5	5	2	16	0	2	3	18	0	5	3	0	0	0	2	3	5	1	0	1	0	1	1	0	0	0	0	15	6	7	11
GUT_GENOME098042	28	13	16	21	2	7	13	11	19	11	8	5	2	6	3	26	9	8	9	7	3	17	0	12	13	19	0	7	10	2	0	3	4	8	11	4	1	1	1	2	1	0	0	2	1	16	5	6	15
GUT_GENOME098045	24	12	14	12	2	1	9	3	11	4	7	3	0	5	2	17	10	11	8	6	4	24	0	12	14	27	0	8	6	0	0	1	3	7	4	3	0	0	1	2	1	0	0	3	0	22	6	8	17
GUT_GENOME098154	16	11	14	9	1	4	4	3	21	1	20	2	2	1	0	9	5	6	2	3	2	14	5	1	1	19	1	3	2	0	0	1	3	4	2	3	0	0	1	0	0	0	5	0	0	14	5	3	18
GUT_GENOME098156	15	9	15	9	2	0	8	0	20	5	15	3	1	3	6	19	10	9	17	4	3	14	17	4	4	25	5	11	5	1	1	1	3	9	7	4	0	0	0	1	0	0	26	9	0	17	7	7	17
GUT_GENOME098162	12	9	8	6	1	1	4	1	9	0	9	0	0	2	1	12	3	3	1	1	2	13	1	2	3	1	0	0	1	0	0	0	3	3	0	1	0	0	1	1	0	0	5	1	0	0	2	2	11
GUT_GENOME098242	18	9	11	6	1	1	4	0	6	0	6	0	0	1	3	6	7	3	0	5	0	6	0	7	6	1	0	0	0	0	0	1	2	3	4	1	0	0	0	0	0	0	0	0	0	19	6	6	11
GUT_GENOME098313	10	7	11	6	1	2	3	2	14	4	10	2	2	3	3	9	7	7	3	9	0	8	1	9	10	17	0	2	2	0	0	2	2	9	1	5	0	0	0	2	0	0	6	2	0	16	5	4	12
GUT_GENOME098331	20	9	16	12	1	0	12	0	2	0	2	0	0	17	3	14	4	4	2	2	17	23	3	6	5	5	2	1	0	0	0	0	2	13	23	1	0	0	1	1	0	0	0	0	1	16	7	6	29
GUT_GENOME098402	8	6	8	4	1	0	3	0	14	0	14	2	0	2	3	2	2	2	0	2	0	2	3	2	2	25	0	4	14	0	0	0	0	5	3	1	0	1	0	1	0	0	2	3	0	15	5	5	12
GUT_GENOME098568	31	14	18	22	2	8	13	12	10	3	7	2	2	19	4	17	9	6	12	9	4	14	16	8	9	23	0	10	4	0	0	1	4	2	12	2	0	0	1	1	0	0	0	3	0	17	9	6	15
GUT_GENOME098569	15	9	11	8	1	1	6	4	16	3	13	2	5	2	3	13	7	8	13	5	4	18	3	8	9	17	0	7	6	0	0	1	2	6	0	2	0	0	0	2	1	0	0	2	0	15	4	4	20
GUT_GENOME098572	30	13	21	28	2	9	17	10	13	4	9	4	4	16	4	20	9	9	12	13	2	20	13	3	2	3	3	6	4	2	0	3	4	7	7	4	0	0	0	0	0	0	19	3	1	16	7	7	18
GUT_GENOME098616	15	9	10	11	1	4	6	3	11	2	9	1	0	3	2	11	13	9	1	3	2	12	0	6	5	0	1	1	3	0	0	0	4	2	1	0	0	1	1	0	0	0	0	5	0	14	6	4	12
GUT_GENOME098710	41	22	25	28	2	14	12	16	23	10	13	7	0	12	3	21	11	11	8	5	6	22	12	6	7	41	0	8	10	0	0	1	5	7	12	2	0	1	1	2	0	0	0	2	1	21	12	8	31
GUT_GENOME098768	8	7	7	3	0	1	2	1	0	0	0	0	0	0	0	0	0	0	0	1	0	0	0	0	0	0	0	2	1	0	0	0	0	0	1	0	0	0	0	0	0	0	0	0	0	0	3	2	0
GUT_GENOME098769	15	9	9	6	1	3	2	3	7	0	7	1	0	0	3	2	4	5	3	1	2	11	7	5	7	3	0	1	1	0	0	0	2	3	3	1	0	0	0	1	0	0	1	0	1	2	5	8	2
GUT_GENOME098775	28	11	17	19	2	6	12	8	12	6	6	4	0	8	3	22	9	7	7	4	3	16	13	8	10	19	0	8	5	1	0	2	3	5	7	2	0	2	1	2	0	0	0	3	1	16	6	6	16
GUT_GENOME098777	26	13	16	10	1	1	8	4	19	2	17	1	1	7	2	17	13	10	6	4	3	17	3	6	7	21	1	3	5	0	0	1	3	9	4	3	0	0	1	3	0	0	5	5	1	14	7	6	13
GUT_GENOME098791	21	13	16	11	1	4	6	6	24	3	21	6	3	2	4	24	25	18	11	4	3	18	12	11	12	18	1	8	5	0	0	5	5	5	1	5	0	0	0	3	0	0	0	1	0	18	12	7	12
GUT_GENOME098792	9	6	8	8	1	3	3	2	13	0	13	1	0	1	0	10	9	5	5	2	2	8	11	8	8	1	2	1	2	0	0	2	2	7	3	4	0	0	1	2	0	0	0	0	0	13	4	5	11
GUT_GENOME098798	15	11	14	5	1	0	4	0	10	0	10	0	0	0	3	12	9	9	5	3	4	13	16	5	5	19	0	8	5	0	0	0	3	10	3	1	0	0	0	2	0	0	1	3	0	18	6	8	11
GUT_GENOME098909	48	20	24	47	3	10	35	18	52	15	37	9	4	24	4	41	22	22	21	6	12	52	4	23	23	53	0	21	11	3	0	3	9	13	31	4	0	1	0	2	0	1	0	2	0	31	12	7	49
GUT_GENOME098912	23	11	13	13	1	1	11	1	5	3	2	2	0	0	3	10	8	6	1	5	2	13	0	3	4	17	0	5	6	0	0	0	2	4	2	1	0	0	0	2	0	0	0	1	0	14	5	6	11
GUT_GENOME098961	13	10	11	6	1	0	5	0	8	0	8	0	0	1	3	9	8	7	3	4	2	17	15	4	7	20	0	8	5	1	0	1	2	8	2	0	0	0	0	3	0	0	1	3	0	18	6	6	10
GUT_GENOME098969	18	7	9	13	1	1	4	1	23	3	20	3	2	7	1	11	7	6	5	2	5	13	14	5	6	20	0	6	3	1	0	1	2	3	14	3	0	0	1	1	0	0	0	0	0	15	7	6	20
GUT_GENOME099050	18	9	14	9	1	1	6	1	21	2	19	2	0	2	4	11	13	8	7	4	3	13	12	6	8	15	0	9	5	1	0	5	2	3	3	6	0	0	0	1	0	0	0	4	0	14	6	6	11
GUT_GENOME099111	14	7	7	13	1	4	7	4	11	3	8	2	0	10	5	8	8	10	1	1	3	14	0	3	4	2	0	8	5	0	0	3	2	2	2	4	0	0	0	1	0	0	0	1	0	1	3	3	2
GUT_GENOME099131	33	11	16	26	1	6	13	9	24	4	20	5	0	21	1	26	16	19	2	6	9	27	21	7	8	13	0	7	5	0	0	4	8	6	48	6	0	0	3	1	0	0	11	0	0	40	9	5	27
GUT_GENOME099453	22	10	13	15	1	1	13	2	5	3	2	2	0	2	3	11	8	6	1	5	2	22	0	3	4	17	0	5	5	0	0	0	2	4	2	1	0	0	0	2	0	0	0	1	0	14	5	5	11
GUT_GENOME099523	26	8	9	16	1	5	7	7	7	4	3	2	0	0	3	16	13	11	6	5	2	14	1	2	3	23	0	6	4	0	0	0	4	4	2	1	0	0	1	1	0	0	0	0	0	17	6	6	15
GUT_GENOME100011	13	7	10	10	0	1	8	2	4	2	2	1	0	1	1	7	6	1	0	4	1	11	0	1	1	16	0	3	3	0	0	0	1	4	2	0	0	0	0	1	0	0	0	1	0	13	5	7	11
GUT_GENOME100192	35	13	18	19	1	2	15	2	22	8	14	7	1	11	4	16	13	8	15	9	5	21	23	9	10	31	0	12	7	1	0	2	4	10	39	5	0	0	2	1	1	0	2	1	0	36	15	10	31
GUT_GENOME100215	14	9	12	8	1	1	6	1	11	2	9	1	0	1	3	8	9	6	5	5	2	15	0	7	9	19	1	0	2	0	0	1	2	3	8	2	0	1	0	3	0	0	0	0	1	13	4	5	7
GUT_GENOME100276	20	11	16	7	1	4	1	2	21	4	17	9	0	7	3	14	9	9	7	4	4	12	14	5	4	13	5	11	5	1	1	3	5	4	4	7	0	1	0	0	0	0	8	5	0	14	6	8	11
GUT_GENOME100290	14	9	11	4	1	0	3	2	23	0	23	2	1	2	3	10	8	8	5	3	4	13	15	5	6	18	1	5	4	1	0	2	3	3	6	3	0	0	1	1	0	0	5	0	0	12	5	4	17
GUT_GENOME100296	12	8	11	5	1	0	4	0	22	3	19	3	1	1	0	5	4	3	1	5	1	10	2	2	2	1	0	1	2	1	0	2	1	3	9	3	0	0	1	0	0	0	5	0	0	12	6	4	20
GUT_GENOME100308	23	11	14	14	1	1	12	2	5	3	2	2	0	4	3	12	16	8	2	5	3	16	0	3	4	19	0	5	7	0	0	0	4	6	4	1	0	1	0	2	0	0	0	1	0	14	5	7	11
GUT_GENOME100339	14	9	12	5	2	1	3	2	21	0	21	2	1	10	3	11	9	10	5	4	2	14	15	5	6	18	1	5	3	1	0	2	2	3	7	3	0	0	1	1	0	0	5	0	0	13	6	4	21
GUT_GENOME100343	12	7	10	5	0	0	4	0	19	0	19	2	1	5	0	7	3	4	1	3	2	13	0	2	2	1	1	1	0	1	0	2	2	3	1	4	0	0	1	0	0	0	5	0	0	14	5	4	18
GUT_GENOME100441	24	14	16	10	1	0	8	0	9	5	4	4	1	1	3	10	12	6	8	4	5	13	15	6	7	22	1	6	4	1	0	1	3	5	12	1	0	0	1	1	0	0	0	0	0	15	6	7	16
GUT_GENOME100497	15	10	11	6	0	0	5	0	0	0	0	0	0	1	0	0	0	0	0	1	1	2	0	0	0	1	0	0	0	0	0	0	0	6	3	0	0	0	1	0	0	0	0	0	0	0	2	5	1
GUT_GENOME100501	16	12	10	13	1	3	9	2	0	0	0	0	0	5	0	2	0	2	0	1	4	4	1	0	0	1	1	1	0	0	0	0	0	7	31	0	0	0	3	0	0	0	0	0	0	6	9	5	2
GUT_GENOME100510	10	8	8	4	1	0	3	0	1	0	1	0	0	0	0	0	0	0	0	1	1	0	0	0	0	0	0	0	1	0	0	0	0	2	1	0	0	0	1	0	0	0	0	0	0	0	2	2	0
GUT_GENOME100613	21	14	17	4	1	0	3	2	10	4	6	2	0	4	3	9	10	6	7	3	6	15	25	3	4	18	0	8	4	0	0	0	3	3	12	1	0	1	0	1	0	0	0	0	0	23	9	5	13
GUT_GENOME100651	14	8	13	6	1	1	4	1	8	0	8	0	2	4	1	8	9	6	0	3	5	12	2	3	4	1	1	7	5	0	0	1	3	3	2	0	0	0	0	1	0	0	0	0	0	3	3	2	3
GUT_GENOME100857	14	11	12	4	1	0	4	1	13	4	9	2	2	2	3	15	7	5	6	4	4	14	15	3	4	21	3	7	5	0	0	0	2	6	6	1	0	0	1	2	0	0	0	0	0	16	5	6	16
GUT_GENOME100879	21	14	15	7	2	0	5	1	8	3	5	2	0	1	3	9	10	5	5	4	5	15	13	8	8	22	0	6	4	0	0	0	2	1	2	1	0	0	1	1	0	0	0	0	0	15	5	4	14
GUT_GENOME100884	21	10	13	8	1	1	6	1	5	3	2	2	0	1	3	10	8	6	1	5	2	16	0	3	4	17	0	5	5	0	0	0	2	4	4	1	0	0	0	2	0	0	0	1	0	14	5	6	11
GUT_GENOME100897	21	11	16	7	2	1	5	2	8	4	4	3	0	5	3	8	11	10	7	3	3	13	2	3	4	20	0	6	4	0	0	0	2	3	4	1	0	1	0	1	0	0	0	0	1	17	5	4	11
GUT_GENOME101082	28	16	19	13	1	4	7	4	23	0	23	2	2	13	0	19	10	11	2	3	7	20	11	9	6	26	1	8	5	2	0	4	4	4	17	5	0	0	1	0	0	0	5	1	0	19	9	9	35
GUT_GENOME101140	22	10	13	14	1	1	12	1	5	3	2	2	0	2	3	9	8	4	1	5	2	16	0	3	4	17	0	5	4	0	0	0	2	4	3	1	0	0	0	2	0	0	0	1	0	14	5	6	11
GUT_GENOME101248	13	7	9	8	1	3	4	4	16	0	16	1	0	9	0	12	5	7	1	5	0	11	2	4	7	1	0	6	3	0	0	0	2	1	2	1	0	0	2	2	0	0	6	0	0	15	7	5	18
GUT_GENOME101256	30	16	23	15	1	5	9	6	26	4	22	4	0	3	7	15	8	9	7	3	4	19	3	3	4	3	0	2	3	0	0	1	5	10	8	2	0	4	0	2	0	0	0	1	0	15	6	8	14
GUT_GENOME101260	14	10	12	9	1	5	3	5	17	0	17	1	1	3	3	10	6	7	5	2	2	14	15	5	6	17	0	5	4	1	0	2	2	3	1	3	0	0	1	1	0	0	0	0	0	11	5	3	12
GUT_GENOME101275	16	10	10	5	1	0	4	1	5	2	3	1	0	0	3	6	8	4	9	3	3	14	12	1	4	24	0	7	4	0	0	0	1	2	1	1	0	0	1	2	0	0	0	0	0	15	6	4	12
GUT_GENOME101636	21	11	13	16	1	7	6	7	21	3	18	4	1	8	3	13	10	9	5	4	4	17	15	5	6	19	1	5	3	1	0	2	3	4	4	4	0	0	1	1	0	0	5	0	0	15	6	4	19
GUT_GENOME101728	11	9	9	4	1	0	3	0	0	0	0	0	0	0	0	1	0	0	0	1	0	1	0	0	0	1	1	0	0	0	0	0	0	2	4	0	0	0	1	0	0	0	0	0	1	0	3	4	3
GUT_GENOME101940	17	8	10	7	1	2	4	3	19	0	19	1	1	3	1	14	5	6	1	6	0	14	2	4	5	0	1	6	4	1	0	2	2	2	5	3	0	0	2	1	0	0	6	0	0	15	7	4	20
GUT_GENOME101966	13	8	11	9	1	2	5	3	22	0	22	1	1	4	0	6	6	5	1	3	2	13	2	2	2	1	1	1	2	2	0	3	1	4	9	3	0	0	2	0	0	0	6	0	0	13	6	4	19
GUT_GENOME102015	15	9	12	7	1	2	4	4	9	3	6	2	0	4	3	13	12	9	1	3	3	12	3	2	3	21	0	10	4	0	0	0	4	4	7	1	0	0	0	1	0	0	0	0	0	17	7	5	18
GUT_GENOME102034	14	8	11	6	1	2	3	3	18	0	18	1	1	4	0	10	8	8	5	3	0	13	2	5	6	1	0	6	3	1	0	2	2	3	2	3	0	0	1	1	0	0	5	0	0	14	5	4	18
GUT_GENOME102109	13	8	9	6	1	2	3	2	17	0	17	1	1	2	3	10	7	7	5	4	0	13	0	5	6	1	1	5	3	1	0	1	2	3	2	2	0	0	1	1	0	0	5	0	0	12	7	4	17
GUT_GENOME102112	16	6	8	14	1	3	10	5	10	2	8	1	0	3	3	8	3	6	1	3	2	16	2	2	3	4	0	0	0	0	0	2	2	2	4	3	0	0	1	1	0	0	0	0	1	2	3	4	0
GUT_GENOME102211	14	8	9	4	1	0	3	0	1	0	1	0	0	5	1	1	0	0	0	1	2	1	0	0	0	0	0	0	0	0	0	0	1	5	4	0	0	0	0	0	0	0	4	0	0	1	4	3	1
GUT_GENOME102353	17	11	13	13	1	6	6	6	28	5	23	5	1	7	3	12	10	7	6	3	3	14	16	5	6	20	1	5	4	1	0	4	2	3	6	7	0	0	2	1	0	0	6	0	0	14	6	7	19
GUT_GENOME102441	22	12	15	11	1	2	8	3	11	4	7	3	1	3	3	14	17	12	5	3	4	18	17	4	5	25	0	5	5	1	0	1	4	7	6	1	0	0	1	1	0	0	0	1	1	19	8	8	18
GUT_GENOME102559	15	11	11	6	0	0	4	0	1	0	1	0	0	4	0	2	1	1	1	2	2	1	0	0	0	1	0	0	2	0	0	0	1	2	1	0	0	0	1	0	0	0	0	0	0	1	3	2	0
GUT_GENOME102629	32	13	15	19	2	3	14	3	21	5	16	4	1	11	3	11	10	8	4	4	6	20	15	2	4	22	0	7	5	0	0	2	5	9	21	5	0	0	1	2	1	0	0	0	0	19	12	9	22
GUT_GENOME102720	13	7	9	5	1	1	3	3	3	0	3	0	0	2	0	7	1	2	0	2	2	10	0	2	1	1	0	1	0	0	0	0	1	3	1	0	0	0	1	0	0	0	0	0	1	13	5	5	14
GUT_GENOME102728	13	8	10	7	1	1	5	1	5	3	2	2	2	4	3	11	7	8	7	3	4	13	2	5	5	20	1	3	5	0	0	0	2	4	3	1	0	0	0	1	0	0	0	1	0	17	7	4	12
GUT_GENOME102738	8	7	7	4	0	0	3	0	1	0	1	0	0	1	0	1	0	0	0	1	0	2	0	0	0	1	0	1	1	0	0	0	0	2	4	0	0	0	1	0	0	0	0	0	0	0	2	2	2
GUT_GENOME102756	20	13	13	17	3	1	13	1	6	1	5	1	0	7	1	11	7	9	0	3	9	2	3	0	0	4	0	4	1	1	0	1	2	15	55	0	2	0	2	0	2	0	0	0	2	17	11	13	12
GUT_GENOME102790	15	9	10	6	1	0	4	1	9	1	8	0	0	4	3	10	10	9	5	2	2	10	1	8	9	1	0	1	0	0	0	1	3	6	8	2	0	0	0	3	0	0	0	0	0	6	5	3	1
GUT_GENOME102793	18	9	12	11	1	1	9	1	5	2	3	1	0	0	1	7	8	4	1	5	1	8	0	1	3	11	0	5	3	0	0	0	2	4	2	1	0	1	0	2	0	0	0	1	0	12	6	6	9
GUT_GENOME102829	18	11	13	7	1	1	5	2	6	3	3	2	0	6	3	11	9	9	5	3	2	16	2	3	5	18	0	3	5	0	0	0	3	3	2	1	0	0	1	2	0	0	0	1	1	15	7	5	14
GUT_GENOME103007	21	13	15	7	0	0	6	0	11	4	7	3	0	2	3	9	12	7	6	4	4	12	15	3	4	23	0	8	4	1	0	1	2	6	15	1	0	0	0	1	0	0	0	0	0	17	6	4	11
GUT_GENOME103079	15	10	12	6	1	2	3	2	19	0	19	2	1	3	0	10	8	6	5	2	1	14	0	5	6	1	1	1	0	1	0	2	2	3	7	3	0	0	1	1	0	0	0	0	0	14	6	5	16
GUT_GENOME103234	30	11	15	10	1	2	7	2	8	3	5	2	9	6	3	11	12	5	6	4	3	17	16	7	9	22	2	3	4	1	0	2	2	7	7	4	0	0	1	2	0	0	0	0	0	21	7	6	13
GUT_GENOME103364	24	11	14	15	1	5	7	5	3	0	3	0	1	1	1	10	5	5	0	2	2	13	0	4	5	1	0	0	1	0	0	0	3	4	2	0	0	0	1	2	0	0	5	1	0	15	7	6	18
GUT_GENOME103454	16	10	11	6	0	0	5	0	11	4	7	3	0	0	3	11	11	9	7	4	3	13	15	2	3	22	0	8	4	1	0	1	4	5	3	1	0	1	0	1	0	0	0	0	1	17	5	4	10
GUT_GENOME103523	10	8	12	7	1	1	6	1	17	4	13	2	0	0	3	9	7	4	4	0	1	9	2	2	3	19	0	7	0	0	0	0	2	1	1	1	0	0	0	1	0	0	0	0	1	11	2	5	13
GUT_GENOME103557	46	22	29	36	4	4	31	8	32	6	26	5	5	39	6	21	18	13	14	15	5	38	6	12	16	33	0	16	6	0	0	3	4	15	39	7	0	1	1	3	3	0	0	2	0	23	14	13	27
GUT_GENOME103694	37	13	21	33	2	11	19	13	15	4	11	3	0	13	3	18	9	7	12	9	2	15	15	5	7	19	0	8	5	0	0	2	3	8	2	3	0	4	1	2	0	0	0	1	1	16	7	5	16
GUT_GENOME103705	51	17	30	38	2	10	25	12	36	4	32	3	2	45	3	25	15	12	12	11	6	27	23	8	12	24	2	9	8	1	0	2	3	12	22	5	0	3	1	3	0	0	11	2	0	17	6	13	21
GUT_GENOME103710	33	16	20	16	2	3	12	3	10	4	6	3	2	30	3	12	8	4	9	4	3	16	20	7	11	23	5	7	5	1	0	2	3	5	2	4	0	0	1	3	0	0	0	0	0	16	5	6	14
GUT_GENOME103712	18	11	15	8	1	1	6	5	29	7	22	7	2	3	4	23	24	20	12	4	2	17	12	11	12	17	4	9	6	0	0	8	6	8	5	10	0	0	0	3	0	4	5	1	0	18	8	8	12
GUT_GENOME103713	21	13	17	10	1	2	6	4	32	7	25	7	3	2	4	23	24	21	11	5	3	17	12	11	12	18	5	9	6	0	0	9	6	8	4	10	0	0	1	3	0	5	6	1	0	18	7	8	12
GUT_GENOME103718	15	8	11	6	1	3	1	2	20	3	17	5	0	4	0	10	8	9	7	4	3	10	15	5	4	13	2	10	5	0	1	3	3	2	4	8	0	1	0	0	0	0	0	2	0	14	6	7	13
GUT_GENOME103721	61	26	33	51	3	12	32	18	16	0	16	1	1	25	6	22	19	10	6	6	8	18	0	9	13	6	3	1	6	0	0	4	8	12	63	12	0	1	2	3	0	1	0	2	0	25	19	18	19
GUT_GENOME103724	33	19	24	16	1	2	13	2	15	5	10	4	5	8	3	9	16	7	14	9	5	27	20	8	9	18	0	5	6	2	0	1	2	14	12	8	0	0	1	4	0	0	0	2	1	19	7	5	21
GUT_GENOME103727	61	28	39	38	2	6	30	12	10	3	7	2	1	14	4	15	12	6	8	8	4	23	14	6	8	19	4	5	6	0	0	2	3	8	6	6	0	2	1	2	1	0	0	0	0	17	6	7	14
GUT_GENOME103741	25	11	13	12	1	3	7	4	10	5	5	3	0	3	3	19	17	12	5	4	5	14	14	2	3	22	0	7	5	1	0	1	6	6	4	1	0	0	1	1	0	0	0	0	0	17	6	5	20
GUT_GENOME103749	27	13	16	10	2	3	6	4	10	5	5	4	0	11	3	14	9	6	8	5	3	13	13	7	9	22	1	8	5	0	0	0	4	4	8	1	0	0	1	2	0	0	0	0	0	16	4	5	17
GUT_GENOME103750	22	18	18	8	2	1	7	1	15	0	15	0	1	0	1	9	5	3	3	3	4	14	3	3	4	4	0	0	2	0	0	1	5	6	3	3	0	1	1	1	0	0	5	0	1	14	10	7	16
GUT_GENOME103751	24	12	18	25	1	4	17	6	39	6	33	8	2	9	4	19	18	13	12	4	5	17	12	11	12	17	5	10	5	0	0	5	4	8	3	4	0	0	0	3	0	1	5	0	0	16	8	8	15
GUT_GENOME103752	18	11	16	10	1	4	4	3	17	4	13	4	0	1	3	12	9	8	8	2	2	11	10	5	8	2	2	6	3	0	0	5	3	4	1	6	0	0	0	1	0	0	1	0	0	17	5	10	13
GUT_GENOME103754	22	12	14	16	1	5	7	5	19	4	15	5	4	9	6	13	11	7	5	7	4	15	17	3	5	19	1	7	4	0	0	6	7	9	2	14	0	3	1	2	0	0	0	0	1	16	7	6	16
GUT_GENOME103762	18	13	16	14	1	5	7	7	33	8	25	8	3	3	5	22	24	18	10	6	4	19	13	15	16	18	9	12	6	1	0	8	9	7	3	10	0	0	1	4	0	5	6	1	0	16	11	9	14
GUT_GENOME103765	71	32	47	49	4	10	35	17	33	8	25	5	0	32	5	36	18	21	17	16	19	32	13	17	21	12	0	13	8	2	0	2	9	18	73	2	1	0	2	4	5	0	7	0	0	20	11	15	29
GUT_GENOME103766	32	16	23	25	2	4	16	7	40	6	34	8	4	13	4	29	23	15	14	4	7	20	13	12	14	18	6	11	5	0	0	6	7	6	13	4	0	0	0	3	0	1	6	3	0	16	8	9	13
GUT_GENOME103841	10	8	12	5	1	0	4	0	30	3	27	3	0	1	3	11	8	9	5	5	2	12	12	6	8	18	0	7	4	1	0	1	2	5	3	2	0	0	0	2	0	0	0	3	0	19	7	5	12
GUT_GENOME103847	58	32	33	25	7	2	20	4	33	13	20	9	2	17	3	12	20	9	18	8	13	32	29	8	14	48	5	12	9	0	0	0	5	8	53	1	0	1	2	5	1	0	1	0	0	41	17	16	35
GUT_GENOME103856	14	10	13	10	1	4	5	6	30	5	25	7	1	1	4	16	18	13	12	3	4	19	12	12	12	18	3	8	5	0	0	6	3	5	2	5	0	1	0	3	0	0	6	1	0	17	11	6	12
GUT_GENOME103857	27	9	15	14	1	3	10	4	10	5	5	4	0	6	6	8	13	7	1	4	4	19	3	2	3	32	2	5	4	0	0	0	3	5	9	1	0	0	0	1	0	0	0	0	0	20	6	12	14
GUT_GENOME103863	39	14	24	25	2	8	15	9	20	5	15	4	0	35	7	21	11	8	11	14	4	17	2	9	11	24	0	14	7	0	0	3	3	3	4	6	0	4	1	2	0	0	2	3	0	16	5	5	15
GUT_GENOME103864	78	32	48	64	6	6	51	13	20	10	10	5	3	49	6	50	32	31	15	13	66	42	13	16	21	49	3	14	9	4	0	3	10	24	197	3	0	2	4	5	0	0	1	2	0	43	30	34	62
GUT_GENOME103868	31	23	28	17	1	6	9	4	29	4	25	6	6	7	6	17	22	12	11	4	8	19	16	9	11	24	4	12	9	0	0	10	8	25	12	16	0	4	2	2	1	3	4	0	1	16	8	7	15
GUT_GENOME103882	19	12	16	15	1	5	7	7	31	7	24	8	2	4	5	22	24	17	10	6	2	18	13	15	16	18	12	12	7	1	0	9	9	7	2	11	0	0	1	4	0	5	6	1	0	16	8	9	15
GUT_GENOME103893	46	28	30	40	7	10	26	11	35	10	25	8	9	20	4	30	17	10	24	13	6	25	30	11	12	31	1	25	16	1	0	2	5	17	38	3	0	0	1	2	0	0	0	4	1	46	15	20	40
GUT_GENOME103909	21	10	13	10	1	1	8	1	5	3	2	2	0	0	3	9	8	6	1	4	3	12	0	3	4	17	0	5	4	0	0	0	2	5	4	1	0	0	0	2	0	0	0	1	0	15	5	6	11
GUT_GENOME103990	18	11	12	14	1	1	12	1	26	2	24	1	0	2	3	10	7	7	2	4	2	5	2	1	1	20	0	8	5	0	0	1	3	3	2	2	0	1	0	0	0	0	0	1	0	18	5	4	16
GUT_GENOME104044	23	10	14	13	1	1	11	2	5	3	2	2	1	3	3	12	8	6	2	5	4	16	0	3	4	18	0	5	3	0	0	0	2	5	6	1	0	0	0	2	0	0	0	1	0	14	5	6	11
GUT_GENOME104146	22	10	13	8	1	1	6	1	5	3	2	2	0	2	3	10	8	6	1	5	2	16	0	3	4	17	0	5	4	0	0	0	2	5	3	1	0	0	0	2	0	0	0	1	0	14	5	6	11
GUT_GENOME104300	23	10	13	11	1	1	9	1	4	2	2	1	0	1	3	11	7	6	2	5	2	14	0	3	4	17	0	5	4	0	0	0	2	5	1	1	0	0	0	2	0	0	0	1	0	18	5	8	10
GUT_GENOME104344	14	10	12	6	1	2	3	3	22	3	19	3	1	6	3	10	13	7	5	5	4	13	19	6	7	21	0	4	3	1	0	2	3	3	3	3	0	0	1	1	0	0	5	0	0	12	5	4	16
GUT_GENOME104352	8	7	7	2	0	0	1	0	1	0	1	0	0	1	0	0	0	0	0	1	0	0	0	0	0	0	1	0	2	0	0	0	0	1	0	0	0	0	1	0	0	0	0	0	0	0	0	0	0
GUT_GENOME104392	4	2	3	5	2	0	5	1	6	3	3	2	0	0	2	3	7	2	2	4	4	7	11	2	1	11	0	2	3	0	0	0	0	1	0	0	0	0	1	0	0	0	1	0	0	8	2	3	6
GUT_GENOME104486	26	15	18	23	1	1	21	2	36	2	34	1	6	8	3	11	7	7	2	5	2	3	2	1	1	21	1	9	5	0	0	3	2	4	7	3	0	1	0	0	1	0	0	1	0	18	5	5	16
GUT_GENOME104568	14	7	8	6	0	1	4	1	3	2	1	1	0	2	2	4	6	2	2	4	2	5	0	0	0	7	0	2	4	0	0	0	2	2	0	1	0	0	0	0	0	0	0	1	0	14	5	6	4
GUT_GENOME104570	17	10	12	5	1	0	4	0	11	4	7	3	0	2	3	11	14	8	8	3	4	16	15	5	6	24	0	7	4	1	0	1	3	6	2	1	0	0	1	1	0	0	2	0	1	18	6	5	12
GUT_GENOME104589	22	10	14	13	1	1	11	2	5	3	2	2	0	2	3	8	8	5	2	5	2	15	0	3	4	17	0	5	3	0	0	0	1	4	3	1	0	1	0	2	0	0	0	1	0	14	4	5	11
GUT_GENOME104638	18	13	15	5	0	0	4	0	16	4	12	2	4	3	7	15	10	7	6	3	5	12	15	3	4	15	6	8	4	0	0	5	2	4	4	4	0	0	1	2	0	0	0	7	0	16	5	4	15
GUT_GENOME104639	20	11	13	9	1	0	8	1	6	4	2	3	0	2	3	12	10	5	6	4	2	11	2	3	4	16	0	6	4	0	0	0	3	2	1	1	0	1	1	1	0	0	0	0	0	16	8	4	15
GUT_GENOME104676	17	14	16	6	1	0	6	0	8	5	3	2	4	2	1	14	13	9	5	3	3	21	4	3	5	2	0	4	6	0	0	0	4	10	10	1	0	1	2	2	0	0	6	1	0	29	9	8	17
GUT_GENOME104704	26	10	12	13	0	4	5	5	8	4	4	2	0	4	3	11	11	7	7	3	4	15	14	2	3	21	0	3	0	0	0	0	3	3	4	2	0	0	1	1	0	0	0	0	0	14	6	6	17
GUT_GENOME104756	27	16	19	9	1	1	7	2	5	3	2	2	0	1	3	9	8	6	2	5	2	15	0	3	4	17	0	5	5	0	0	0	2	4	2	1	0	0	0	2	0	0	0	1	0	14	5	6	11
GUT_GENOME104878	18	10	14	8	1	0	7	1	12	4	8	3	0	7	3	8	7	7	5	4	2	13	17	1	3	18	0	5	4	1	0	1	3	8	2	1	1	0	1	2	0	0	0	1	1	16	6	6	11
GUT_GENOME104910	14	7	9	5	1	0	4	1	11	4	7	3	2	0	3	4	13	10	0	3	4	17	2	3	4	2	0	0	3	0	0	1	3	3	1	1	0	0	0	1	0	0	0	1	0	0	1	3	3
GUT_GENOME105006	15	6	8	6	1	1	4	1	3	2	1	1	0	2	1	6	8	3	1	4	1	8	0	3	4	16	0	6	4	0	0	0	2	4	2	1	0	0	0	2	0	0	0	2	0	14	5	6	12
GUT_GENOME105301	22	12	16	13	1	6	5	6	26	3	23	4	1	6	3	14	10	7	6	4	3	14	16	5	6	18	1	7	4	1	0	4	2	2	3	7	0	0	2	1	0	0	6	0	0	14	6	7	18
GUT_GENOME105317	21	10	13	8	1	1	6	2	5	3	2	2	0	2	3	10	8	6	2	5	2	16	0	3	4	17	0	5	5	0	0	0	2	4	2	1	0	0	0	2	0	0	0	1	0	14	5	7	11
GUT_GENOME105321	69	40	43	29	3	4	20	8	14	7	7	6	1	23	4	22	21	22	17	6	21	32	28	8	8	40	0	13	11	0	0	1	4	6	76	4	0	0	0	1	0	0	0	2	3	46	32	22	35
GUT_GENOME105347	15	9	13	5	1	0	4	1	21	0	21	2	1	3	3	11	8	8	5	4	2	14	2	5	6	16	0	5	3	1	0	2	3	3	9	3	0	0	1	1	0	0	0	0	0	14	5	5	19
GUT_GENOME105472	13	8	8	7	1	0	6	0	0	0	0	0	0	0	0	8	3	3	0	1	0	1	0	0	0	0	0	0	0	0	0	0	2	4	4	0	0	0	1	0	0	0	0	1	1	1	3	4	13
GUT_GENOME105496	14	8	12	7	1	0	6	0	8	3	5	2	0	4	3	9	11	6	6	6	3	21	17	7	9	17	2	6	7	0	0	1	3	6	11	2	0	0	0	2	0	0	0	0	0	15	5	5	14
GUT_GENOME105597	25	11	15	19	1	3	15	5	6	4	2	3	0	3	4	13	10	6	2	10	3	17	0	3	4	17	0	5	8	0	0	0	2	5	5	1	0	1	0	2	0	0	1	2	0	14	6	9	12
GUT_GENOME105698	20	13	17	7	1	1	5	3	22	3	19	2	3	6	3	13	9	9	5	9	3	21	4	8	9	19	0	8	6	0	0	4	2	9	8	10	0	1	0	2	0	0	0	1	0	22	11	4	18
GUT_GENOME105799	9	7	8	4	1	0	3	0	1	0	1	0	0	2	0	0	0	1	0	1	4	3	0	1	1	1	0	1	0	1	0	1	0	2	5	0	0	0	1	0	0	0	0	0	0	0	3	2	1
GUT_GENOME105800	22	10	13	11	1	1	9	2	5	3	2	2	0	2	3	10	8	6	2	5	3	19	0	3	4	17	0	5	5	0	0	0	2	4	3	1	0	1	0	2	0	0	0	1	0	14	5	6	11
GUT_GENOME105828	20	11	13	5	1	0	4	0	9	6	3	6	1	5	3	12	9	6	9	5	5	20	16	8	9	24	3	11	4	0	0	0	3	2	10	2	0	0	1	2	0	0	1	0	0	17	4	8	18
GUT_GENOME105876	13	8	8	6	0	0	4	0	2	0	2	0	0	2	0	5	3	5	0	1	2	4	0	0	0	0	1	0	1	0	0	0	2	3	5	0	0	0	1	0	0	0	0	0	1	0	2	2	0
GUT_GENOME105882	15	10	12	7	2	2	4	2	11	4	7	3	2	1	4	11	9	10	6	3	5	20	12	4	5	16	0	7	8	1	0	2	4	9	4	3	0	2	0	1	0	0	0	3	0	14	5	5	11
GUT_GENOME105885	30	12	17	17	2	3	12	4	6	3	3	2	0	24	3	12	11	8	9	4	2	18	20	8	10	23	0	9	5	1	0	1	4	4	5	2	0	0	1	2	0	0	0	0	0	16	5	6	15
GUT_GENOME105900	23	14	17	12	2	1	10	2	8	4	4	3	2	16	3	15	12	13	8	3	3	18	2	2	3	23	0	6	4	1	0	2	3	10	10	3	0	1	0	1	0	0	0	1	1	17	10	6	14
GUT_GENOME106027	18	10	13	6	1	0	5	1	22	3	19	3	1	7	4	11	7	6	6	4	2	14	15	5	6	17	0	7	6	1	0	2	2	5	2	4	0	0	1	1	0	0	0	0	0	16	6	5	18
GUT_GENOME106095	11	6	7	11	1	1	10	2	4	2	2	2	0	2	2	8	7	4	1	1	1	14	10	4	5	15	0	2	3	0	0	1	2	2	0	2	0	0	0	1	0	0	0	0	0	5	3	0	17
GUT_GENOME106118	12	11	12	3	0	0	2	0	1	0	1	0	0	2	0	2	0	0	0	1	1	1	0	0	0	0	0	0	2	0	0	0	0	4	17	0	0	0	1	0	0	0	0	0	0	0	1	2	0
GUT_GENOME106132	23	10	14	14	1	1	12	2	5	3	2	2	0	3	3	10	8	6	1	5	2	16	0	3	4	17	0	5	5	0	0	0	2	4	3	0	0	0	0	2	0	0	0	1	0	14	5	6	11
GUT_GENOME106239	25	11	18	9	0	2	6	3	2	0	2	0	0	2	0	11	5	11	1	3	1	1	1	2	2	3	0	0	0	0	0	0	4	5	2	1	0	0	0	1	0	0	0	0	0	14	2	3	13
GUT_GENOME106243	16	11	11	9	1	0	7	0	0	0	0	0	0	1	0	4	2	3	0	1	0	2	3	0	0	1	0	0	0	0	0	0	1	3	11	0	0	0	1	0	0	0	0	0	1	2	6	3	1
GUT_GENOME106274	35	19	25	15	1	0	14	0	16	6	10	4	0	8	4	17	22	14	9	4	7	18	34	6	5	26	0	5	8	1	0	2	7	9	40	2	0	2	0	1	1	0	0	0	0	25	11	9	16
GUT_GENOME106500	23	14	16	6	2	0	5	0	13	4	9	3	0	3	4	12	13	9	7	3	5	22	16	4	5	33	0	8	5	2	0	2	3	8	39	1	0	1	0	1	0	0	0	0	0	23	10	7	12
GUT_GENOME106502	24	12	14	12	2	5	5	10	12	5	7	3	0	8	4	14	14	9	9	5	0	17	16	10	11	17	2	7	5	1	0	1	5	4	3	1	0	1	1	2	0	0	0	1	0	16	5	6	13
GUT_GENOME106820	21	10	13	9	1	1	7	2	5	3	2	2	0	0	3	10	8	6	2	5	2	16	0	3	4	17	0	5	5	0	0	0	2	4	3	1	0	0	0	2	0	0	0	2	0	16	5	6	11
GUT_GENOME107124	30	20	22	12	2	3	6	4	15	5	10	4	1	6	4	13	11	12	6	3	4	19	1	3	5	20	0	6	4	0	0	0	4	6	4	1	0	1	0	1	0	1	0	0	1	21	12	6	14
GUT_GENOME107146	28	11	13	16	1	1	14	3	7	4	3	3	1	7	3	18	15	15	8	3	3	16	5	5	6	20	0	7	5	1	0	1	6	5	8	1	0	1	0	1	0	0	0	0	0	23	6	6	25
GUT_GENOME107512	15	11	13	5	1	0	4	0	13	4	9	3	3	0	1	9	9	7	1	5	2	16	14	7	8	21	0	3	3	0	0	2	2	11	4	5	0	1	1	3	0	0	0	0	1	15	4	4	11
GUT_GENOME107760	34	20	25	22	1	7	11	9	32	2	30	3	2	5	1	31	20	18	3	13	4	38	6	11	9	22	0	6	5	2	0	5	5	11	75	7	0	0	4	0	0	0	13	0	0	23	12	13	44
GUT_GENOME107771	23	14	18	15	1	3	11	5	20	6	14	5	0	8	3	11	12	7	3	4	5	17	0	3	4	22	0	9	6	0	0	2	2	8	21	3	0	2	0	2	0	0	0	0	0	27	5	5	22
GUT_GENOME107781	19	12	15	8	1	2	5	1	6	3	3	2	0	4	3	7	5	6	1	4	3	15	0	2	5	2	0	6	4	0	0	0	2	4	9	1	0	0	0	2	0	0	0	0	1	16	5	3	16
GUT_GENOME108074	15	10	12	5	1	0	4	0	13	4	9	3	0	4	5	7	7	6	1	3	2	17	0	3	4	1	0	6	4	0	0	0	3	3	2	1	0	1	0	1	0	0	0	0	0	19	4	5	18
GUT_GENOME108143	14	5	7	10	1	1	7	2	13	1	12	2	1	9	0	19	13	13	1	6	0	16	2	2	3	1	0	3	1	0	0	1	6	1	15	2	0	1	2	1	0	0	7	0	0	23	8	4	22
GUT_GENOME108172	11	6	5	7	0	2	4	1	6	0	6	0	1	1	0	7	3	4	0	1	2	0	0	0	0	1	0	0	0	0	0	1	2	2	2	2	0	0	0	0	0	0	4	0	0	1	5	4	1
GUT_GENOME108231	25	16	19	16	3	2	13	3	13	3	10	2	1	6	5	17	9	8	2	6	3	18	9	3	4	27	1	8	5	0	0	0	3	5	29	1	0	2	0	1	0	0	0	4	4	25	11	5	20
GUT_GENOME108259	53	30	35	28	2	7	9	10	43	7	36	8	1	34	2	25	22	17	8	9	19	39	33	9	12	48	0	7	5	1	0	2	5	24	122	4	0	0	2	2	0	0	1	1	0	29	13	11	43
GUT_GENOME108274	7	4	5	2	0	0	1	0	10	0	10	1	1	0	1	6	5	5	5	0	2	14	17	5	6	0	0	4	3	1	0	1	2	1	2	2	0	0	1	1	0	0	0	0	0	14	4	1	12
GUT_GENOME108333	13	7	10	7	1	1	4	2	18	1	17	2	2	4	0	9	4	6	0	5	0	14	2	4	4	1	0	7	3	0	0	1	2	2	5	2	0	0	1	0	0	0	5	0	0	15	4	3	19
GUT_GENOME108408	12	7	9	7	1	0	6	1	4	2	2	1	0	2	0	5	5	5	0	3	2	11	0	2	3	1	0	0	0	0	0	0	2	3	1	0	0	0	0	1	0	0	0	0	1	1	3	2	0
GUT_GENOME108492	15	7	10	6	1	1	4	2	21	1	20	2	2	4	1	9	4	6	0	4	0	13	2	2	2	1	0	7	3	0	0	1	2	2	5	2	0	0	2	0	0	0	5	0	0	13	4	3	16
GUT_GENOME108554	13	8	9	5	1	1	3	1	21	0	21	2	1	2	3	10	8	7	4	3	0	14	0	5	6	1	0	5	4	1	0	2	2	3	2	3	0	0	1	1	0	0	5	0	0	12	6	5	17
GUT_GENOME108563	12	8	8	5	2	0	3	0	1	0	1	0	0	2	0	3	0	2	2	2	2	0	0	0	0	1	0	0	1	0	0	0	0	1	3	0	0	0	1	0	0	0	0	0	0	1	4	3	2
GUT_GENOME108684	19	12	14	7	1	0	6	2	7	4	3	3	2	2	4	11	10	7	7	4	4	19	33	4	5	23	4	9	5	0	0	0	2	2	5	1	0	0	1	1	0	0	5	2	0	17	5	5	17
GUT_GENOME108785	11	7	11	5	0	0	4	0	8	2	6	0	0	1	3	4	5	5	0	0	0	10	11	4	3	17	1	6	3	0	0	1	1	5	4	2	0	0	0	1	0	0	0	1	0	14	4	3	12
GUT_GENOME108910	13	7	10	9	1	3	5	2	13	4	9	3	0	5	3	7	10	6	4	4	3	16	9	2	3	19	0	7	4	1	0	3	2	6	4	4	0	0	1	1	0	0	2	1	1	14	7	3	12
GUT_GENOME108993	22	11	16	18	1	9	8	9	26	3	23	4	0	7	3	14	11	10	5	4	3	16	16	6	7	19	1	5	3	1	0	4	4	2	2	5	0	0	2	1	0	0	6	0	0	15	5	7	22
GUT_GENOME108995	25	11	14	13	1	1	9	3	11	4	7	3	1	11	3	15	10	11	5	3	2	16	3	3	4	20	1	6	5	1	0	1	4	6	5	1	0	1	0	1	0	0	0	0	1	17	11	5	14
GUT_GENOME109093	15	8	10	8	1	0	6	1	7	0	7	0	0	4	3	7	7	8	4	1	2	10	0	8	9	2	0	0	0	0	0	1	2	6	3	2	0	0	0	3	0	0	0	0	0	7	5	4	3
GUT_GENOME109102	18	11	14	8	1	4	3	5	21	3	18	3	1	3	3	14	9	9	5	3	2	15	26	9	9	17	1	5	3	1	0	2	3	3	3	4	0	0	1	1	0	0	0	0	0	13	6	5	21
GUT_GENOME109114	18	10	14	12	1	2	7	2	19	4	15	2	0	3	3	13	12	9	10	4	4	13	12	6	8	20	0	8	8	2	0	2	4	5	14	4	0	0	0	1	0	0	1	2	0	19	7	6	13
GUT_GENOME109396	16	9	11	6	1	0	4	0	6	0	6	0	0	1	0	8	5	6	0	1	2	10	0	1	1	1	0	0	0	0	0	0	2	9	5	0	0	0	1	1	0	0	0	0	0	1	4	4	1
GUT_GENOME109428	9	6	7	5	0	0	5	0	0	0	0	0	0	0	0	0	0	0	0	1	0	3	0	0	0	0	0	0	0	0	0	0	0	1	2	0	0	0	1	0	0	0	0	0	1	1	2	2	3
GUT_GENOME109512	20	11	14	10	1	4	5	6	21	3	18	3	1	8	3	11	7	7	6	3	2	14	16	5	6	17	0	5	3	1	0	2	2	3	6	4	0	0	1	1	0	0	0	1	0	13	6	5	21
GUT_GENOME109545	21	11	14	10	1	1	8	1	4	2	2	2	0	2	3	9	9	6	2	5	2	16	0	3	4	17	0	4	4	0	0	0	2	4	3	1	0	0	0	2	0	0	0	1	0	14	5	6	11
GUT_GENOME109620	24	15	18	10	1	4	5	5	37	6	31	5	2	7	3	13	10	9	7	3	9	16	23	10	12	19	0	6	5	1	0	3	3	4	14	6	0	0	1	2	0	0	3	0	0	24	6	6	20
GUT_GENOME109727	12	8	12	6	1	0	5	0	9	0	9	0	0	0	2	9	9	7	8	4	2	14	13	3	4	16	0	8	6	0	0	0	2	7	2	0	0	1	0	1	0	0	1	1	0	17	5	6	9
GUT_GENOME109793	11	6	8	5	1	1	3	1	18	3	15	3	0	1	3	8	3	8	5	2	2	10	7	8	8	15	0	10	5	1	0	1	1	2	1	1	0	0	0	2	0	0	0	0	1	15	4	4	15
GUT_GENOME109794	10	5	7	12	1	7	3	8	11	6	5	4	1	7	0	9	4	7	5	3	1	5	2	7	7	6	0	4	4	1	0	1	2	3	3	2	0	0	0	1	0	0	0	0	1	12	5	4	8
GUT_GENOME109801	21	13	14	6	1	0	5	1	7	5	2	4	1	0	3	8	8	6	6	3	4	13	15	2	4	22	0	7	4	0	0	0	3	3	6	1	0	0	1	2	0	0	1	0	0	16	5	6	20
GUT_GENOME109809	12	9	9	4	0	0	3	0	0	0	0	0	0	0	0	0	0	1	0	1	0	2	0	0	0	0	0	1	0	0	0	0	0	0	0	0	0	0	1	0	0	0	0	1	0	0	2	2	0
GUT_GENOME109880	13	9	10	4	1	0	3	0	19	0	19	2	1	1	3	10	9	8	5	3	2	13	15	5	6	18	1	5	4	1	0	2	2	3	5	4	0	0	1	1	0	0	0	0	0	14	5	4	17
GUT_GENOME109882	13	8	10	4	1	0	3	0	2	0	2	0	0	1	0	0	1	1	2	0	0	7	2	3	3	6	0	3	1	0	0	0	0	2	4	0	0	0	0	0	0	0	0	0	0	0	5	2	1
GUT_GENOME109963	23	14	16	12	3	2	9	3	12	4	8	3	1	3	3	11	10	7	5	4	3	13	15	2	4	26	0	7	4	0	0	0	2	3	8	1	0	0	1	2	0	0	0	1	0	17	7	5	19
GUT_GENOME109986	20	10	12	6	1	0	5	0	8	4	4	3	0	3	3	8	9	6	7	3	3	12	12	7	8	23	2	6	4	1	0	1	2	5	5	2	0	0	0	1	0	0	0	0	0	17	7	4	11
GUT_GENOME109994	7	3	4	6	1	0	6	1	4	1	3	1	0	3	3	5	2	2	4	3	2	5	12	2	3	19	0	6	4	0	0	0	1	3	3	1	0	1	0	1	0	0	0	0	1	13	4	0	9
GUT_GENOME110019	15	7	6	5	1	1	2	1	1	0	1	0	0	1	0	7	3	4	0	1	2	14	0	0	0	2	0	0	0	0	0	0	2	8	2	0	0	0	1	0	0	0	0	0	0	0	6	5	1
GUT_GENOME110045	10	7	10	4	1	0	3	0	1	0	1	0	0	0	0	4	3	3	0	0	0	2	0	0	0	1	0	0	0	0	0	0	2	4	4	0	0	0	0	0	0	0	0	0	0	1	5	3	1
GUT_GENOME110273	18	11	16	11	1	1	9	1	9	3	6	2	3	3	4	9	11	7	8	5	3	17	15	7	10	18	2	5	4	0	0	1	2	11	3	4	0	1	1	4	0	0	0	3	1	15	6	5	10
GUT_GENOME110466	15	7	8	14	1	2	9	2	15	2	13	2	0	6	0	15	9	9	2	3	0	10	2	4	5	5	0	6	4	0	0	1	3	2	6	3	0	0	2	1	0	0	7	0	0	18	6	4	17
GUT_GENOME110557	12	7	10	7	1	1	5	1	18	0	18	1	2	3	0	4	0	2	0	3	0	16	0	2	2	1	0	2	2	0	0	1	0	2	4	2	0	0	1	0	0	0	5	0	0	15	4	3	19
GUT_GENOME110568	5	3	5	2	0	0	1	0	5	0	5	0	1	1	3	6	5	3	1	2	3	10	2	5	6	10	0	2	3	1	0	1	2	3	5	2	0	0	1	1	0	0	5	0	0	7	3	3	8
GUT_GENOME110697	16	11	13	6	1	0	5	1	20	2	18	2	1	3	3	12	11	9	6	5	2	15	10	5	6	18	0	4	3	1	0	2	2	3	3	3	0	0	1	1	0	0	5	0	0	17	5	4	19
GUT_GENOME110705	14	9	10	7	1	3	3	3	18	0	18	2	1	4	3	8	6	6	5	2	3	13	15	5	6	19	0	4	2	1	0	2	1	1	2	4	0	0	1	1	0	0	5	0	0	14	5	4	16
GUT_GENOME110728	10	7	9	5	1	0	5	0	4	1	3	1	0	0	3	5	8	7	5	1	1	5	9	7	8	21	0	3	1	0	0	0	2	2	0	0	0	0	0	1	0	0	0	0	1	2	4	2	9
GUT_GENOME110741	22	11	13	9	2	3	5	4	10	3	7	2	1	15	3	11	7	7	9	5	4	15	27	8	9	22	0	8	5	0	0	0	4	2	5	1	0	0	1	1	0	0	0	0	0	18	6	7	15
GUT_GENOME110757	22	14	14	8	2	1	6	2	8	3	5	2	0	1	3	7	10	7	7	5	4	16	15	8	10	22	0	7	5	1	0	1	2	3	2	1	0	0	1	2	1	0	0	1	0	16	5	6	12
GUT_GENOME110766	16	7	8	8	1	2	5	3	10	4	6	3	0	1	4	12	5	4	7	5	3	14	15	8	9	20	0	7	4	0	0	0	2	2	7	1	0	0	1	1	1	0	0	0	0	14	6	5	18
GUT_GENOME110771	15	8	10	17	1	8	8	8	10	2	8	1	2	6	3	10	6	7	7	4	2	11	17	5	5	19	0	7	4	1	0	2	2	3	4	5	0	0	0	1	0	0	0	0	1	15	6	6	11
GUT_GENOME110805	10	3	7	4	1	1	3	2	3	1	2	0	0	0	0	1	2	3	1	3	1	5	0	0	0	0	0	3	4	0	0	0	0	2	1	1	0	0	0	0	0	0	0	0	0	9	4	3	6
GUT_GENOME110833	19	12	14	12	3	2	9	3	9	3	6	2	3	6	3	10	12	6	8	4	2	15	13	7	9	26	0	8	4	1	0	1	4	8	7	1	0	0	1	2	1	0	0	0	0	16	6	4	19
GUT_GENOME110846	12	9	11	7	1	0	6	0	11	3	8	3	0	3	3	10	11	6	5	6	4	20	14	3	5	19	2	10	5	0	0	1	2	3	9	1	0	0	0	2	1	0	0	1	0	14	5	6	11
GUT_GENOME110949	14	9	11	7	1	0	6	0	9	3	6	2	0	0	2	9	10	6	6	7	3	13	3	3	7	20	0	5	4	0	0	0	2	5	4	2	0	1	0	3	0	0	0	0	0	14	5	7	11
GUT_GENOME110959	23	13	15	8	1	1	6	2	6	4	2	3	0	1	3	13	10	10	5	4	2	12	2	0	2	15	0	6	7	0	0	0	3	4	7	1	0	0	1	1	0	0	0	4	1	16	7	4	11
GUT_GENOME110966	12	6	6	6	1	2	3	2	4	3	1	2	0	2	4	9	6	7	6	2	1	7	0	4	3	20	0	6	5	0	0	0	2	5	1	2	0	0	0	1	0	0	0	0	0	16	3	2	12
GUT_GENOME111111	17	13	16	7	1	1	6	1	14	6	8	4	2	6	3	11	10	9	6	5	5	16	2	6	6	20	0	5	9	0	0	1	5	8	15	3	0	0	1	3	0	0	2	3	0	20	9	5	16
GUT_GENOME111133	25	11	14	12	2	1	10	1	33	3	30	2	4	8	3	16	5	7	7	6	6	35	3	7	10	24	2	8	5	0	0	1	2	8	21	3	0	2	1	2	2	0	1	5	0	29	8	5	21
GUT_GENOME111204	19	11	15	11	1	2	8	3	10	2	8	1	0	4	3	8	8	6	0	5	2	12	2	2	3	19	0	7	4	0	0	0	2	3	3	0	0	0	0	1	0	0	0	0	1	13	3	3	11
GUT_GENOME111314	16	9	12	26	1	1	23	2	12	4	8	3	1	25	3	9	9	6	0	5	3	18	15	3	4	17	4	6	4	1	0	1	3	3	0	0	0	2	0	1	0	0	0	1	1	12	6	4	11
GUT_GENOME111334	25	14	15	10	1	3	5	6	15	0	15	0	0	10	3	12	10	12	1	6	2	16	2	3	4	3	0	2	5	0	0	3	3	6	5	4	0	0	0	1	0	0	0	0	1	16	6	6	18
GUT_GENOME111335	19	11	11	15	1	2	12	2	20	3	17	2	4	4	4	9	7	7	1	4	4	15	3	2	2	2	0	0	1	0	0	4	2	3	5	5	0	0	0	0	0	0	0	2	0	7	5	4	3
GUT_GENOME111344	13	8	8	4	0	0	3	0	0	0	0	0	0	1	0	6	2	2	0	2	1	1	0	0	0	0	0	0	0	0	0	0	1	3	1	0	0	0	1	0	0	0	0	0	1	0	3	3	1
GUT_GENOME111392	19	8	8	11	1	5	5	5	7	4	3	2	1	1	3	3	4	8	1	4	2	16	0	6	6	22	0	0	0	0	0	0	2	6	1	1	0	1	1	2	0	0	0	0	0	18	5	4	15
GUT_GENOME111396	14	8	11	7	1	1	5	2	12	3	9	2	1	4	0	5	3	2	1	3	3	12	0	1	1	0	0	0	1	0	0	1	2	4	7	2	0	0	1	0	0	0	5	0	1	19	7	3	14
GUT_GENOME111398	14	8	8	5	1	0	3	0	1	0	1	0	0	4	0	1	0	0	0	1	2	2	0	0	0	0	0	0	0	0	0	0	0	3	5	0	0	0	0	0	0	0	0	0	0	1	2	3	2
GUT_GENOME111495	11	5	8	3	1	1	1	1	5	4	1	3	0	2	2	9	8	5	6	2	2	14	0	3	4	13	0	0	1	0	0	0	2	3	2	0	0	0	0	1	0	0	0	0	1	7	4	2	4
GUT_GENOME111543	49	20	27	18	2	4	12	5	40	3	37	6	6	14	5	30	19	17	14	13	0	38	14	10	10	48	2	17	6	2	0	6	5	7	49	13	0	0	4	1	0	1	7	1	1	36	19	10	44
GUT_GENOME111584	60	29	32	28	5	3	20	6	40	12	28	12	1	33	5	22	15	14	16	10	31	30	29	5	6	34	1	13	8	1	0	1	7	13	150	2	0	0	1	1	1	0	0	1	0	27	22	21	43
GUT_GENOME111598	12	4	8	7	0	1	5	1	21	2	19	2	0	1	3	9	9	7	6	5	1	11	9	6	8	13	0	10	6	1	0	4	2	3	3	4	0	0	0	1	0	0	1	5	0	12	5	5	10
GUT_GENOME111606	17	11	11	6	1	1	4	2	6	2	4	1	0	1	4	11	12	7	6	4	6	16	12	2	4	23	0	7	4	0	0	0	4	2	2	1	0	1	1	2	0	0	0	0	0	15	6	4	12
GUT_GENOME111711	10	8	8	5	0	0	5	0	1	0	1	0	0	0	0	3	2	3	0	1	0	1	0	0	0	0	0	0	1	0	0	0	1	3	2	0	0	0	1	0	0	0	0	0	1	0	3	3	0
GUT_GENOME111729	37	16	20	21	1	6	12	8	43	6	37	6	2	18	9	20	13	15	10	8	13	28	31	17	22	22	0	8	6	3	0	4	4	9	40	4	0	0	2	4	1	0	1	1	0	29	10	8	40
GUT_GENOME111745	11	6	8	7	1	0	6	0	4	2	2	1	0	2	0	5	3	3	0	4	2	14	0	4	4	1	0	0	0	0	0	0	2	3	5	0	0	0	0	1	0	0	0	0	1	1	3	3	0
GUT_GENOME111762	17	9	12	7	1	2	4	3	7	3	4	2	0	4	3	9	9	8	5	4	2	15	3	2	3	23	0	6	4	0	0	0	2	3	1	1	0	0	0	1	0	0	0	0	1	24	5	5	15
GUT_GENOME111778	15	8	10	8	1	0	6	1	8	1	7	0	0	4	3	6	7	8	5	2	2	12	2	8	10	0	0	0	1	0	0	1	2	6	8	2	0	0	0	4	0	0	0	0	0	7	5	3	2
GUT_GENOME111912	12	7	7	4	0	0	3	0	16	0	16	1	1	3	3	8	7	4	5	3	2	10	4	5	6	18	0	4	3	1	0	2	2	3	2	3	0	0	1	1	0	0	0	0	0	13	6	5	15
GUT_GENOME111944	12	9	8	5	0	0	3	0	1	0	1	1	0	1	0	1	0	0	0	2	1	1	1	0	0	0	1	0	0	0	0	0	0	2	1	0	0	1	1	0	0	0	0	0	0	0	4	4	0
GUT_GENOME111947	11	4	5	8	1	2	4	4	15	3	12	2	0	8	1	13	7	6	1	4	3	7	2	6	7	12	0	6	5	0	0	2	4	7	1	2	0	0	0	4	0	0	0	1	0	1	2	1	13
GUT_GENOME111977	24	12	15	15	1	1	13	2	5	3	2	2	0	1	3	10	10	6	3	5	2	16	0	3	4	20	0	5	5	0	0	0	2	5	2	1	0	0	0	2	0	0	0	2	0	14	5	6	11
GUT_GENOME112022	14	8	10	8	1	2	5	3	11	2	9	1	0	1	3	6	4	5	1	3	3	11	2	2	3	0	0	0	0	0	0	2	2	2	1	3	0	0	1	1	0	0	0	0	1	2	3	3	1
GUT_GENOME112028	8	4	7	3	1	0	3	1	5	3	2	2	0	2	0	4	6	3	3	1	1	11	0	1	3	17	0	6	4	1	0	1	0	3	0	0	0	0	0	2	0	0	0	1	1	15	3	1	10
GUT_GENOME112053	9	7	8	1	0	0	1	0	0	0	0	0	0	0	0	0	0	0	0	1	0	2	0	0	0	0	0	0	0	0	0	0	0	1	0	0	0	0	1	0	0	0	0	0	0	0	1	0	0
GUT_GENOME112054	12	7	8	6	1	1	4	2	3	0	3	0	0	3	0	6	2	3	1	1	2	9	0	1	2	2	0	0	0	0	0	0	2	3	5	0	0	0	1	1	0	0	0	0	0	5	6	4	3
GUT_GENOME112066	15	10	11	4	0	1	2	2	2	2	0	1	0	5	3	4	6	9	1	1	2	11	0	2	3	1	0	0	0	0	0	0	3	2	1	1	0	0	0	1	0	0	0	0	0	14	5	3	1
GUT_GENOME112210	48	22	24	27	2	4	17	8	29	11	18	10	5	16	5	24	19	15	12	10	6	45	21	7	10	37	0	16	13	2	0	2	5	17	47	4	0	1	1	3	0	0	1	3	0	20	14	15	43
GUT_GENOME112247	7	5	5	4	0	0	4	0	1	0	1	0	0	0	0	0	0	0	0	1	0	1	0	0	0	0	0	0	0	0	0	0	0	0	0	0	0	0	1	0	0	0	0	0	1	1	2	1	0
GUT_GENOME112300	15	9	14	7	1	1	5	3	10	4	6	3	0	6	3	12	11	8	1	3	2	14	2	2	3	19	0	6	4	0	0	0	3	3	2	1	0	0	0	1	0	0	0	0	0	16	5	5	18
GUT_GENOME112384	15	8	9	6	0	0	5	1	5	3	2	2	0	2	3	6	7	5	5	3	2	13	7	6	8	16	0	5	4	1	0	1	2	4	2	1	0	1	1	2	0	0	0	1	1	17	6	4	13
GUT_GENOME112399	16	8	8	7	1	0	6	2	7	2	5	2	0	2	2	7	6	4	5	3	2	19	2	3	4	18	0	7	5	0	0	0	3	2	1	1	0	0	1	1	0	0	0	1	1	16	6	4	13
GUT_GENOME112405	8	6	6	4	1	0	4	0	2	0	2	0	0	0	0	1	0	0	0	1	0	3	1	0	0	0	0	0	0	0	0	0	0	1	2	0	0	0	1	0	0	0	0	0	1	0	2	1	0
GUT_GENOME112417	15	8	9	5	1	0	4	2	6	2	4	1	0	2	3	8	6	4	5	2	2	11	4	3	4	19	0	6	5	0	0	0	2	2	1	0	0	0	1	1	0	0	0	4	1	2	4	5	12
GUT_GENOME112419	27	20	21	11	1	0	10	1	13	8	5	7	1	3	4	13	16	10	14	4	4	18	5	7	9	30	3	9	6	0	0	0	3	7	36	2	0	0	1	2	0	0	0	3	0	20	7	8	23
GUT_GENOME112422	12	6	7	11	1	0	6	0	11	3	8	2	0	1	3	9	6	6	7	4	2	8	17	4	4	11	1	4	3	0	0	0	2	4	4	2	0	0	0	0	0	0	0	2	0	14	5	4	7
GUT_GENOME112443	18	8	13	12	2	1	10	3	18	3	15	3	0	3	3	17	9	8	9	6	2	14	11	6	7	18	1	6	5	0	0	1	3	3	2	2	0	0	0	2	0	0	0	0	0	11	4	4	12
GUT_GENOME112478	13	9	13	5	1	0	4	0	8	0	8	0	0	1	3	8	7	7	5	4	2	12	9	4	5	19	0	2	4	1	0	1	2	8	5	0	0	1	0	2	0	0	1	1	0	16	5	5	10
GUT_GENOME112529	14	9	13	5	1	0	4	0	8	0	8	0	0	2	2	9	10	7	5	4	3	13	14	5	5	19	0	8	5	1	0	1	2	9	4	0	0	2	0	2	0	0	1	1	0	16	5	5	10
GUT_GENOME112554	18	10	14	10	1	3	6	4	12	5	7	4	0	4	3	9	6	7	2	3	4	20	0	3	4	2	0	6	4	0	0	0	2	5	7	2	0	0	0	1	1	0	0	0	1	16	7	4	3
GUT_GENOME112581	12	8	8	5	0	0	4	0	0	0	0	0	0	1	0	6	3	3	0	1	1	2	0	0	0	1	0	0	1	0	0	0	2	2	3	0	0	0	1	0	0	0	0	1	0	1	4	2	7
GUT_GENOME112667	20	11	13	5	1	0	4	0	21	2	19	1	2	5	3	12	6	6	6	3	5	16	3	5	6	22	2	7	4	0	0	1	2	3	5	3	0	2	1	1	2	0	1	4	0	19	6	4	19
GUT_GENOME112775	14	7	11	7	1	0	6	0	11	2	9	1	0	1	2	9	6	7	0	3	3	12	2	2	4	2	0	7	3	0	0	2	3	1	4	2	0	0	1	1	0	0	0	0	1	14	1	3	11
GUT_GENOME112780	15	8	9	4	1	0	3	0	9	3	6	2	0	0	3	10	7	5	1	3	3	11	3	2	3	1	0	0	1	0	0	0	2	3	2	1	0	0	1	1	0	0	0	0	0	1	4	4	0
GUT_GENOME112794	13	8	10	5	1	0	4	1	8	3	5	2	0	2	3	9	8	5	1	3	4	12	2	3	4	18	0	7	4	0	0	0	3	2	2	1	0	0	0	1	0	0	0	0	0	17	6	5	13
GUT_GENOME112856	43	26	28	30	3	5	13	4	33	5	28	5	4	16	4	17	7	8	3	9	9	56	8	6	13	7	0	3	13	2	0	5	3	13	57	7	0	0	1	4	0	0	9	1	0	50	20	15	56
GUT_GENOME112859	13	7	9	7	1	2	3	2	18	0	18	1	1	1	0	4	4	5	1	3	2	13	2	5	6	1	0	1	0	1	0	2	2	3	3	3	0	0	1	1	0	0	5	0	0	12	5	4	17
GUT_GENOME112873	7	3	5	3	1	0	3	0	14	1	13	2	1	2	0	3	3	4	1	2	0	9	0	2	2	0	0	1	0	0	0	1	1	3	3	3	0	0	1	0	0	0	5	0	0	10	4	5	14
GUT_GENOME112985	16	8	11	8	1	1	6	0	11	3	8	2	0	4	3	6	7	7	1	3	2	17	0	2	3	1	0	2	3	0	0	2	2	2	4	3	0	0	1	1	0	0	0	0	1	14	4	4	14
GUT_GENOME113005	13	9	12	5	1	0	4	0	8	0	8	0	0	1	3	10	9	9	0	3	0	12	10	4	5	5	0	7	4	1	0	2	3	8	4	1	0	0	0	2	0	0	1	0	0	18	7	5	10
GUT_GENOME113022	13	9	11	7	1	3	3	4	17	0	17	1	1	5	3	11	8	7	6	5	3	11	4	5	6	19	0	6	4	1	0	1	2	3	4	3	0	0	1	1	0	0	5	0	0	14	6	5	17
GUT_GENOME113023	10	5	6	5	1	0	4	0	6	0	6	1	0	1	0	11	8	8	5	5	0	16	2	2	3	1	0	5	3	0	0	1	2	3	2	2	0	0	1	1	0	0	5	0	0	14	4	3	14
GUT_GENOME113153	21	7	10	13	2	3	9	5	7	4	3	3	0	8	2	9	8	6	5	5	3	13	13	6	8	18	0	7	2	0	0	0	2	3	2	1	0	0	1	2	0	0	0	0	0	11	2	3	14
GUT_GENOME113156	13	8	9	7	1	0	6	1	11	2	9	1	0	4	4	9	7	8	6	3	4	13	0	8	9	0	0	0	0	1	0	2	2	6	7	2	0	0	0	2	0	0	0	0	0	6	5	3	3
GUT_GENOME113174	14	8	9	5	2	0	3	1	9	1	8	0	0	4	3	9	6	7	6	3	2	17	13	2	4	16	0	7	4	0	0	1	2	6	2	3	0	0	1	2	0	0	0	1	0	6	5	3	11
GUT_GENOME113180	20	11	13	14	2	3	10	4	10	3	7	2	2	12	3	11	6	7	9	4	3	13	12	8	9	26	1	7	4	1	0	1	2	3	4	1	0	0	1	1	0	0	0	0	0	15	6	7	15
GUT_GENOME113208	9	6	9	6	0	0	5	0	6	0	6	0	0	1	3	5	4	3	0	4	0	17	10	7	7	18	0	5	3	0	0	1	1	10	5	1	0	0	1	3	0	0	0	0	1	14	3	3	10
GUT_GENOME113217	20	12	13	9	1	4	3	6	22	5	17	5	1	10	6	16	8	8	5	4	9	15	18	5	6	20	0	7	3	1	0	2	3	3	20	3	0	0	2	1	0	0	0	0	0	14	7	5	22
GUT_GENOME113237	17	10	12	10	1	4	5	5	4	2	2	1	1	4	3	5	5	6	1	4	3	11	0	2	3	1	0	1	3	0	0	0	3	4	1	1	0	0	0	1	0	0	0	0	1	1	4	4	1
GUT_GENOME113272	15	11	11	6	1	2	3	3	7	2	5	1	0	1	4	9	5	7	1	3	3	9	2	2	3	19	0	6	2	0	0	0	2	2	2	1	0	0	1	1	0	0	0	0	1	17	6	3	18
GUT_GENOME113322	17	9	11	5	1	1	3	1	20	3	17	3	0	1	3	10	5	6	6	3	3	15	17	10	10	17	1	11	4	1	0	4	2	1	8	4	0	0	0	2	0	0	0	0	1	13	7	6	14
GUT_GENOME113426	17	10	12	5	1	0	3	1	19	3	16	2	1	3	3	9	8	6	5	3	2	15	15	5	6	17	0	4	3	1	0	1	2	3	1	2	0	0	1	1	0	0	0	0	0	13	6	4	16
GUT_GENOME113464	13	8	9	8	1	0	7	0	0	0	0	0	0	2	0	1	1	2	0	1	1	2	1	0	0	0	0	1	0	0	0	0	1	4	5	0	0	0	2	0	0	0	0	0	0	0	2	2	1
GUT_GENOME113468	19	8	11	9	1	5	3	8	8	3	5	2	1	17	3	9	6	7	9	3	1	10	15	4	4	18	0	10	4	1	0	1	2	7	5	2	0	1	0	1	0	0	0	0	1	17	5	6	11
GUT_GENOME113507	12	7	9	7	1	2	4	3	20	0	20	2	1	3	0	6	3	4	1	3	2	12	0	2	2	1	0	1	0	1	0	2	2	3	2	3	0	0	1	0	0	0	5	0	0	12	5	4	17
GUT_GENOME113527	14	9	10	4	1	0	3	1	18	0	18	1	1	4	3	11	7	6	5	3	2	15	13	5	6	13	0	5	3	0	0	1	2	3	3	4	0	0	1	1	0	0	0	0	0	13	6	5	17
GUT_GENOME113559	31	21	23	7	1	0	5	0	13	3	10	2	0	5	3	13	15	11	11	4	3	20	19	6	7	24	1	10	5	1	0	1	5	8	47	1	0	1	0	1	0	0	0	4	0	18	8	7	15
GUT_GENOME113571	11	5	5	4	1	1	2	2	3	2	1	2	0	1	0	6	4	5	3	0	1	3	2	0	0	11	0	0	4	0	0	0	2	0	0	1	0	0	0	0	0	0	1	0	1	16	4	3	8
GUT_GENOME113599	18	11	13	7	1	1	5	2	11	3	8	2	0	3	3	10	9	6	1	3	2	15	5	2	3	17	0	5	4	0	0	2	3	2	2	3	0	0	1	1	0	0	0	1	1	14	7	4	11
GUT_GENOME113610	18	10	14	13	1	2	10	4	20	3	17	3	0	8	3	15	9	8	8	4	2	14	11	6	7	17	1	7	6	0	0	1	3	3	1	2	0	0	0	2	0	0	0	0	0	13	8	5	12
GUT_GENOME113641	11	8	10	4	1	0	4	0	9	0	9	0	0	2	1	10	6	5	1	2	2	11	0	6	5	1	0	2	0	1	0	2	4	6	1	2	0	1	0	0	0	0	4	0	0	15	5	5	14
GUT_GENOME113646	8	6	8	4	1	0	3	0	15	0	15	1	0	1	2	1	0	1	0	2	0	3	2	2	1	13	0	0	9	0	0	0	0	6	3	0	0	2	0	1	0	0	0	2	0	13	4	4	18
GUT_GENOME113664	13	10	13	8	1	0	8	1	8	5	3	2	2	3	1	11	11	10	6	3	2	21	2	7	7	20	2	3	2	0	0	0	3	6	9	3	0	0	1	4	0	0	4	4	0	19	6	6	14
GUT_GENOME113687	11	6	6	4	0	1	2	1	3	0	3	1	0	2	0	3	1	1	0	0	2	5	0	2	3	1	0	0	0	0	0	1	1	3	3	0	1	0	0	1	0	0	1	0	0	1	3	3	1
GUT_GENOME113709	19	10	13	8	1	1	5	2	8	1	7	0	0	4	4	9	6	6	4	1	4	10	0	8	10	0	0	0	2	0	0	1	2	7	8	2	0	0	0	4	0	0	1	0	0	8	8	5	3
GUT_GENOME113797	17	10	11	12	1	2	9	3	6	4	2	3	0	6	3	13	10	9	5	4	2	17	0	3	5	20	0	5	5	0	0	0	3	4	7	1	0	0	1	2	1	0	0	0	0	15	6	5	16
GUT_GENOME113827	8	7	7	3	0	0	2	0	1	0	1	0	0	2	0	0	0	0	0	1	1	1	0	0	0	0	0	0	1	0	0	0	0	2	4	0	0	0	1	0	0	0	0	0	0	0	0	1	0
GUT_GENOME113868	18	10	13	8	1	4	3	5	21	1	20	3	1	8	3	12	9	9	6	3	3	13	18	5	6	24	0	6	3	1	0	2	3	2	6	3	0	0	1	1	0	0	0	0	0	16	5	5	23
GUT_GENOME113915	14	8	9	6	1	0	4	1	9	1	8	0	0	4	3	7	7	7	5	1	2	11	2	8	9	0	0	1	0	0	0	1	2	6	2	2	0	0	0	3	0	0	0	0	0	7	6	4	1
GUT_GENOME113961	8	6	8	4	1	0	3	0	10	0	10	1	0	1	3	1	2	2	0	2	0	2	2	2	1	19	0	0	6	0	0	0	0	5	3	0	0	1	0	1	0	0	0	3	0	13	4	4	10
GUT_GENOME114231	18	11	15	10	1	1	7	1	3	1	2	1	0	4	0	7	7	5	2	2	1	24	4	0	2	2	1	0	1	0	0	0	3	8	20	0	0	1	1	2	0	0	1	0	1	0	4	5	1
GUT_GENOME114245	17	9	13	8	1	1	6	2	10	4	6	3	0	3	3	8	8	9	1	4	2	11	2	2	3	18	0	6	4	0	0	0	2	3	1	1	0	0	1	1	0	0	0	0	1	16	5	3	15
GUT_GENOME114249	16	8	12	3	1	1	1	2	10	3	7	2	0	5	3	11	9	11	1	3	4	10	0	2	4	19	0	5	4	0	0	0	3	3	1	1	0	0	1	1	0	0	0	1	0	17	5	4	11
GUT_GENOME114313	7	3	3	6	0	0	5	0	8	2	6	1	0	2	2	8	8	6	2	3	1	8	2	2	3	17	0	6	4	0	0	1	3	3	1	1	0	0	0	1	0	0	0	0	1	10	4	4	11
GUT_GENOME114329	20	11	15	10	1	3	6	5	5	3	2	2	0	3	3	4	5	7	3	5	1	11	2	0	2	1	0	0	0	0	0	0	2	4	1	0	0	0	0	1	0	0	0	0	1	17	5	5	13
GUT_GENOME114436	13	7	8	6	1	0	4	1	8	1	7	0	0	4	3	7	6	6	4	1	2	10	1	8	9	1	0	0	0	0	0	1	2	6	3	2	0	0	0	3	0	0	0	0	0	6	5	4	2
GUT_GENOME114554	11	8	8	5	0	0	4	0	0	0	0	0	0	0	0	0	0	1	0	1	0	3	0	0	0	0	0	0	0	0	0	0	0	2	0	0	0	0	1	0	0	0	0	0	1	0	2	1	0
GUT_GENOME114555	18	10	12	6	1	0	5	0	8	4	4	3	0	3	3	7	9	6	6	3	3	11	12	7	8	24	1	6	4	1	0	1	3	5	9	1	0	0	0	1	0	0	0	0	0	17	7	4	13
GUT_GENOME114602	12	7	9	7	1	1	5	2	3	2	1	1	0	1	4	10	9	11	5	2	2	15	3	3	4	11	0	6	4	0	0	0	3	4	2	1	0	0	0	1	0	0	0	0	0	17	6	5	19
GUT_GENOME114679	16	11	13	4	1	0	3	1	22	0	22	2	1	10	3	12	11	8	5	3	3	15	15	5	6	28	0	5	3	1	0	2	3	3	6	3	0	0	1	1	0	0	5	0	0	15	7	5	20
GUT_GENOME114810	15	9	13	5	1	1	3	1	14	3	11	2	0	5	3	12	7	5	5	4	2	11	10	6	8	15	1	9	7	1	0	4	2	4	3	4	0	1	0	1	0	0	0	1	0	15	6	5	10
GUT_GENOME114832	16	8	9	5	1	0	4	0	6	2	4	1	0	2	3	10	7	10	6	0	2	10	1	2	3	16	0	7	4	1	0	1	4	5	1	1	0	1	0	1	0	0	0	0	1	17	7	6	12
GUT_GENOME114842	16	10	11	10	1	2	7	2	7	2	5	1	0	4	3	11	7	9	5	2	2	15	0	3	4	19	0	6	4	1	0	1	2	4	12	1	0	0	0	1	0	0	0	0	0	22	9	5	15
GUT_GENOME114863	13	4	6	6	1	1	4	3	5	3	2	2	0	1	3	8	5	7	3	1	1	8	3	2	3	14	0	7	5	0	0	0	2	2	0	1	0	0	1	1	0	0	0	1	1	18	4	5	10
GUT_GENOME114922	9	5	5	5	1	1	4	1	1	1	0	0	0	2	2	5	2	1	1	5	0	5	0	2	3	6	0	0	1	0	0	0	0	1	2	1	0	0	0	1	0	0	0	1	0	12	2	2	8
GUT_GENOME114974	18	7	10	8	1	1	6	1	5	3	2	2	0	1	2	7	6	3	2	6	1	15	0	3	4	16	0	5	4	0	0	0	2	3	3	1	0	0	0	2	0	0	0	1	0	14	5	6	8
GUT_GENOME115017	11	9	11	4	1	0	3	0	1	0	1	0	0	0	0	0	0	0	0	2	1	0	0	0	0	0	0	0	1	0	0	0	0	1	3	0	0	0	1	0	0	0	0	0	0	0	1	0	0
GUT_GENOME115127	15	8	10	10	1	2	4	2	17	3	14	3	1	4	0	10	7	6	5	1	5	15	13	5	6	19	0	4	3	1	0	1	2	4	6	2	0	0	1	1	0	0	0	0	0	13	6	5	17
GUT_GENOME115165	32	17	25	24	1	1	19	1	31	4	27	2	10	11	4	14	19	17	3	3	7	17	8	12	11	5	1	3	5	1	0	4	6	6	28	5	0	0	0	1	0	0	2	0	0	12	6	7	16
GUT_GENOME115210	18	12	13	6	1	2	3	3	19	0	19	1	1	4	3	12	9	9	6	3	2	12	16	5	6	17	0	5	4	1	0	2	3	3	2	4	0	0	1	1	0	0	0	0	0	15	6	5	19
GUT_GENOME115272	18	10	14	5	1	1	3	2	20	3	17	3	0	1	3	10	5	6	6	3	3	15	17	10	10	18	1	11	4	1	0	4	2	1	6	4	0	0	0	2	0	0	0	0	1	13	8	6	14
GUT_GENOME115340	13	9	9	7	0	0	6	0	1	0	1	0	0	1	0	6	3	3	0	1	1	1	0	0	0	0	0	0	0	0	0	0	2	3	2	0	0	0	1	0	0	0	0	0	1	3	2	1	2
GUT_GENOME115357	8	7	10	4	1	0	4	0	39	0	39	1	0	1	4	12	5	7	6	5	2	19	2	6	6	22	0	11	12	0	0	2	2	5	1	2	0	1	0	2	0	0	6	2	0	12	4	6	10
GUT_GENOME115359	14	8	9	6	1	0	4	1	8	1	7	0	0	4	3	7	7	8	4	1	2	9	2	8	9	1	0	1	0	0	0	1	2	6	3	2	0	0	0	2	0	0	0	0	0	5	5	4	1
GUT_GENOME115419	16	10	12	9	1	5	3	6	19	0	19	1	1	5	3	12	9	9	6	3	4	15	15	5	6	18	0	5	4	1	0	2	3	3	6	5	0	0	1	1	0	0	0	0	0	15	6	5	19
GUT_GENOME115421	12	9	8	4	1	0	2	0	1	0	1	0	1	1	0	4	3	0	0	1	2	1	0	0	1	0	0	0	0	0	0	0	0	1	5	0	0	0	1	0	0	0	0	0	1	0	2	4	5
GUT_GENOME115597	20	16	18	6	1	1	4	2	21	3	18	3	1	4	3	9	8	6	5	4	3	14	15	5	6	21	0	4	3	1	0	2	2	3	8	3	0	0	1	1	0	0	0	0	0	16	7	5	19
GUT_GENOME115654	18	12	13	7	1	1	4	1	5	0	5	0	0	0	0	3	0	1	0	1	2	14	0	1	1	2	0	0	0	0	0	0	1	6	2	0	0	0	1	0	0	0	0	0	0	0	4	3	1
GUT_GENOME115718	14	9	11	7	1	3	3	3	17	0	17	1	1	3	0	11	9	7	6	4	0	14	2	5	6	1	0	5	3	1	0	1	3	3	7	4	0	1	1	1	0	0	0	0	0	15	7	5	19
GUT_GENOME115723	13	7	9	7	1	0	6	1	5	0	5	0	0	3	0	6	7	5	0	5	3	11	0	2	3	1	0	0	0	0	0	0	4	4	10	0	0	0	0	1	0	0	0	0	1	1	3	3	0
GUT_GENOME115838	18	13	16	8	1	3	4	3	17	0	17	1	1	2	4	9	9	6	7	4	3	13	18	5	6	20	0	4	3	1	0	2	3	3	8	4	0	0	1	1	0	0	5	0	0	16	6	5	17
GUT_GENOME115910	21	10	14	7	1	1	5	0	8	2	6	1	1	2	3	7	13	6	5	4	3	13	2	3	3	22	1	6	4	0	0	0	3	2	1	1	0	0	0	1	0	0	0	2	0	15	7	5	15
GUT_GENOME115935	16	10	12	8	1	3	3	4	22	3	19	3	1	6	3	11	11	10	5	4	2	14	16	5	6	20	0	4	3	1	0	2	2	7	21	3	0	0	1	1	0	0	5	0	0	13	6	5	16
GUT_GENOME116069	22	13	15	10	1	2	7	2	10	3	7	2	0	4	4	10	8	6	1	4	3	13	2	3	4	19	0	7	4	0	0	2	3	3	3	4	0	0	0	2	0	0	0	0	0	16	6	4	16
GUT_GENOME116144	23	11	13	7	1	1	5	1	5	3	2	2	0	1	2	8	7	3	1	5	2	8	0	3	4	9	0	5	5	0	0	0	2	4	2	0	0	1	0	2	0	0	0	1	0	14	5	5	10
GUT_GENOME116219	18	10	12	8	1	2	5	4	4	2	2	1	0	2	4	8	5	8	1	3	3	12	0	1	1	1	0	1	3	0	0	0	3	4	4	1	0	0	0	0	0	0	0	0	0	1	7	4	2
GUT_GENOME116258	13	9	12	6	2	2	3	2	21	0	21	1	1	5	5	14	9	11	4	3	3	14	15	5	6	19	1	5	3	2	0	3	4	3	7	3	0	0	1	1	0	0	0	0	0	15	5	4	18
GUT_GENOME116282	14	7	11	7	1	1	3	1	20	0	20	1	2	5	3	6	8	6	2	2	2	16	2	5	6	1	0	2	1	1	0	2	2	4	39	3	0	0	1	1	0	0	8	0	0	20	6	4	17
GUT_GENOME116287	23	8	9	11	1	6	4	9	0	0	0	0	0	9	0	11	3	6	0	2	3	17	1	0	1	8	0	0	1	0	0	0	3	2	17	0	0	0	1	1	0	0	0	0	0	1	5	4	0
GUT_GENOME116311	26	14	17	6	1	0	5	0	17	6	11	5	0	3	3	10	14	8	6	3	4	14	15	5	6	25	0	10	8	1	0	6	2	10	29	1	0	0	0	1	0	0	0	0	0	18	6	4	18
GUT_GENOME116349	7	7	7	2	0	0	2	0	0	0	0	0	0	1	0	2	0	0	0	1	0	3	0	0	0	0	0	0	0	0	0	0	1	2	5	0	0	0	0	0	0	0	0	0	0	0	2	2	0
GUT_GENOME116471	17	12	12	4	0	0	3	0	0	0	0	0	0	1	0	7	3	3	0	1	1	1	0	0	0	0	0	0	0	0	0	0	2	3	1	0	0	0	1	0	0	0	0	0	1	0	2	2	1
GUT_GENOME116624	11	6	7	6	1	0	4	1	4	0	4	0	0	8	2	8	6	4	2	1	4	4	0	1	3	0	0	0	0	0	0	0	2	5	5	0	0	0	0	2	0	0	0	0	0	4	3	3	2
GUT_GENOME116636	17	9	11	8	0	1	6	1	18	1	17	2	2	1	3	9	14	9	10	3	2	12	19	4	6	20	4	8	5	1	0	1	2	10	3	1	0	0	1	3	0	0	0	0	1	14	5	8	1
GUT_GENOME116758	6	5	6	4	0	0	4	0	0	0	0	0	0	0	0	0	0	0	0	1	0	3	0	0	0	0	0	1	0	0	0	0	0	2	2	0	0	0	0	0	0	0	0	0	0	0	3	3	1
GUT_GENOME116762	12	10	10	6	0	1	3	1	1	0	1	0	0	4	0	3	0	0	0	2	4	5	0	1	1	3	0	0	0	0	0	0	0	8	20	0	0	0	2	0	0	0	0	0	0	0	1	4	8
GUT_GENOME116807	16	9	11	13	1	2	10	5	11	2	9	1	0	3	1	5	4	8	1	4	3	13	0	3	4	8	0	0	1	0	0	0	3	3	2	0	0	0	0	1	0	0	0	0	0	3	4	5	0
GUT_GENOME116897	22	16	19	7	1	2	4	3	25	0	25	4	1	7	3	9	8	6	5	3	3	15	15	5	6	18	1	4	3	2	0	3	2	3	13	3	0	0	1	1	0	0	5	0	0	19	7	5	25
GUT_GENOME116934	19	14	15	6	1	0	5	0	13	3	10	2	3	3	4	11	7	9	7	5	4	14	0	8	9	18	0	7	6	0	0	4	2	5	4	8	0	0	0	2	1	0	0	3	0	16	5	4	19
GUT_GENOME117118	10	7	7	5	2	0	4	1	11	0	11	0	0	3	3	7	4	6	5	1	2	11	3	2	4	0	0	0	0	0	0	1	2	5	4	2	0	0	0	2	0	0	0	1	0	6	5	5	12
GUT_GENOME117139	14	8	11	6	1	2	3	3	19	0	19	2	1	5	3	5	7	7	5	4	2	14	2	5	6	1	1	1	0	1	0	2	2	3	1	3	0	0	1	1	0	0	0	0	0	11	5	4	19
GUT_GENOME117154	26	16	19	10	2	3	6	4	7	2	5	2	0	3	3	11	7	5	8	4	0	17	1	5	7	2	0	7	5	1	0	1	3	9	5	1	0	0	1	2	0	0	0	0	1	20	6	5	15
GUT_GENOME117159	13	10	14	4	1	0	4	2	12	3	9	1	1	3	3	10	11	7	5	3	3	27	3	8	9	18	1	2	5	0	0	2	4	9	4	3	0	0	1	3	0	1	6	1	0	17	7	6	18
GUT_GENOME117166	21	10	12	23	2	10	12	12	23	11	12	6	1	2	3	14	9	8	10	6	2	17	0	8	10	19	2	9	6	2	0	2	4	6	1	3	0	2	1	2	0	0	0	2	1	15	7	6	14
GUT_GENOME117212	27	12	16	13	2	2	10	2	8	3	5	2	11	7	4	9	12	5	11	4	4	17	16	7	9	23	0	6	4	0	0	1	4	6	10	5	0	0	1	2	0	0	0	0	0	18	7	8	17
GUT_GENOME117244	16	9	12	10	1	1	8	3	7	3	4	2	2	3	3	10	8	7	6	4	3	13	2	3	4	21	0	6	4	0	0	0	2	3	2	1	0	0	0	1	0	0	0	0	1	17	5	4	21
GUT_GENOME117271	14	9	8	7	1	2	4	3	5	3	2	2	0	1	0	11	6	10	0	1	2	11	0	6	6	1	0	0	0	0	0	0	2	6	1	0	0	0	1	3	0	0	0	0	0	14	7	5	16
GUT_GENOME117334	7	4	7	7	1	2	4	3	6	5	1	4	0	0	2	8	7	6	3	2	2	8	4	1	3	8	0	5	4	0	0	0	3	0	0	0	0	0	0	1	0	0	0	1	0	10	1	2	10
GUT_GENOME117373	19	17	14	4	0	0	3	0	1	0	1	0	0	6	0	2	1	6	2	2	2	5	1	1	1	5	1	1	0	0	0	0	4	6	21	1	0	0	1	0	0	0	0	0	1	0	6	8	4
GUT_GENOME117452	16	8	9	8	1	0	6	1	11	2	9	2	0	6	3	7	7	7	4	2	2	14	2	9	10	1	0	0	0	0	0	1	2	8	6	2	0	0	0	3	0	0	0	0	0	7	6	5	7
GUT_GENOME117534	24	10	13	11	1	2	7	2	8	4	4	2	5	4	3	9	13	4	7	4	2	15	17	3	7	30	2	6	4	1	0	1	3	7	3	1	0	0	1	3	0	0	0	0	0	22	7	6	17
GUT_GENOME117585	10	8	8	4	2	0	3	0	1	0	1	1	0	0	0	2	0	0	0	1	0	0	0	1	1	1	1	0	1	0	0	0	0	3	2	0	0	0	1	0	0	0	0	0	0	0	2	2	0
GUT_GENOME117619	41	19	25	19	2	4	6	5	48	2	46	4	3	19	4	18	9	9	9	7	14	25	16	5	7	47	0	7	6	1	0	2	3	7	41	6	0	0	1	2	0	0	8	0	0	26	7	5	35
GUT_GENOME117621	20	10	12	10	2	3	6	4	6	3	3	2	1	5	3	8	13	7	10	4	2	10	13	8	9	24	0	7	4	1	0	1	3	4	5	1	0	0	1	1	0	0	1	2	0	15	4	6	20
GUT_GENOME117625	19	9	11	11	2	2	8	4	7	3	4	2	1	4	5	7	6	5	7	6	2	12	3	7	8	22	0	7	5	0	0	0	3	4	9	1	0	0	1	1	0	0	0	0	0	15	7	5	15
GUT_GENOME117633	10	7	7	5	0	0	4	0	1	0	1	0	0	0	0	0	0	0	0	2	0	3	0	0	0	0	0	1	0	0	0	0	0	3	1	0	0	0	1	0	0	0	0	0	1	0	3	2	0
GUT_GENOME117636	15	10	10	7	0	0	6	0	0	0	0	0	0	1	0	4	3	3	0	1	2	6	0	0	0	11	0	0	0	0	0	0	2	5	5	0	0	0	1	0	0	0	0	0	0	5	5	9	9
GUT_GENOME117640	9	8	6	3	0	0	2	0	0	0	0	0	0	1	0	1	0	0	0	1	0	0	1	0	0	0	0	0	1	0	0	0	0	1	0	0	0	0	0	0	0	0	0	0	0	0	3	3	0
GUT_GENOME117758	8	3	5	6	2	0	5	0	8	4	4	3	0	0	0	6	5	5	0	1	0	10	1	3	4	1	0	0	1	0	0	0	1	3	6	0	0	0	0	1	0	0	0	1	0	0	0	1	0
GUT_GENOME117761	19	10	13	8	2	3	4	4	6	3	3	2	1	6	2	10	6	5	9	4	3	14	16	7	9	23	0	7	5	1	0	1	4	7	6	1	0	0	1	2	0	0	0	0	0	20	6	4	14
GUT_GENOME117767	25	12	16	28	2	4	21	7	10	5	5	4	0	3	3	17	13	6	10	7	3	11	16	9	8	20	0	9	7	0	0	4	4	6	1	4	0	1	1	1	0	0	0	2	1	15	6	5	15
GUT_GENOME118058	19	12	14	10	1	4	5	5	22	3	19	3	1	3	3	10	10	7	5	3	3	13	15	5	6	25	0	4	4	1	0	2	2	4	3	3	0	0	1	1	0	0	0	0	0	11	5	4	16
GUT_GENOME118131	13	7	9	9	1	1	7	2	10	3	7	2	0	2	3	5	6	6	3	3	2	19	2	2	3	1	0	0	0	0	0	1	3	2	2	2	0	0	0	1	0	0	0	0	1	15	4	3	13
GUT_GENOME118144	12	8	8	6	0	2	3	2	3	0	3	1	0	1	0	2	1	1	1	0	0	4	0	2	1	2	0	0	0	0	0	1	1	1	3	0	0	0	0	0	0	0	2	2	0	0	3	3	1
GUT_GENOME118160	18	11	13	13	1	3	6	4	21	3	18	3	1	12	4	16	15	11	10	4	3	16	21	5	6	18	0	4	3	1	0	3	3	4	25	4	0	0	1	1	0	0	5	0	0	16	9	6	17
GUT_GENOME118188	9	5	7	6	1	0	3	0	7	1	6	1	0	0	1	4	4	4	0	4	2	2	0	2	4	9	0	5	4	0	0	0	2	4	2	0	0	1	0	1	0	0	0	2	0	12	4	3	7
GUT_GENOME118228	21	11	13	17	1	7	7	7	21	3	18	3	1	4	3	11	9	8	4	3	5	15	16	5	6	20	1	5	3	1	0	2	2	4	1	2	0	0	1	1	0	0	5	0	0	13	5	4	18
GUT_GENOME118235	8	6	9	4	1	0	4	0	8	0	8	0	1	0	0	6	3	2	1	3	0	11	0	1	2	0	0	0	0	0	0	1	3	4	2	2	0	0	0	1	0	0	2	0	0	15	3	3	12
GUT_GENOME118429	16	8	10	7	1	1	5	3	9	1	8	1	0	3	1	3	5	6	3	3	1	7	3	3	4	1	0	5	2	0	0	0	2	1	1	0	0	0	0	1	1	0	0	0	0	12	6	3	7
GUT_GENOME118842	13	9	12	5	1	0	4	0	8	0	8	0	0	1	3	10	9	9	0	3	0	12	10	4	5	5	0	7	4	0	0	1	3	7	2	1	0	0	0	2	0	0	1	0	0	19	7	5	10
GUT_GENOME119153	15	10	13	5	1	1	3	1	25	3	22	3	1	4	1	16	12	11	7	3	4	14	15	6	9	17	0	5	4	1	0	2	6	1	9	3	0	0	1	2	0	0	0	0	0	13	6	5	17
GUT_GENOME119190	22	11	14	11	1	1	9	1	5	3	2	2	0	3	3	10	8	6	1	5	4	16	0	3	4	17	0	5	4	0	0	0	2	4	2	1	0	0	0	2	0	0	0	1	0	14	5	6	11
GUT_GENOME119191	14	9	10	8	1	1	6	0	10	4	6	3	5	6	3	13	7	7	5	8	3	17	1	8	9	18	0	8	6	1	0	1	2	8	5	3	0	0	0	2	0	0	0	1	0	17	5	4	18
GUT_GENOME119503	16	10	13	7	1	1	5	3	6	3	3	2	0	3	2	9	9	6	6	4	4	16	13	3	4	18	0	6	5	0	0	0	2	4	3	1	0	0	0	1	0	0	0	3	1	17	5	4	19
GUT_GENOME119528	14	7	7	5	1	1	3	1	4	0	4	2	0	7	1	3	3	1	1	0	2	6	1	3	4	5	0	0	0	0	0	1	1	6	18	0	1	0	0	2	0	0	2	0	0	0	8	4	4
GUT_GENOME119616	21	10	13	12	1	1	10	2	5	3	2	2	0	3	3	11	9	7	2	5	2	16	0	3	4	17	0	5	6	0	0	0	3	5	3	1	0	0	0	2	0	0	0	1	0	14	5	6	11
GUT_GENOME119698	22	14	15	6	1	0	5	0	13	4	9	3	0	4	3	9	12	9	6	5	4	12	13	3	4	27	0	6	6	1	0	1	2	7	15	1	0	0	0	1	0	0	0	1	0	22	8	6	11
GUT_GENOME119700	43	23	30	21	2	4	15	6	10	5	5	4	0	15	4	16	14	9	7	6	7	16	16	7	9	25	1	9	5	0	0	0	5	5	7	1	0	0	1	2	0	0	0	1	1	16	4	8	19
GUT_GENOME119779	12	8	8	5	0	0	4	0	0	0	0	0	0	1	0	5	3	3	0	1	0	1	0	0	0	0	1	0	0	0	0	0	2	3	2	0	0	0	1	0	0	0	0	0	0	1	3	5	2
GUT_GENOME119839	9	8	7	5	2	0	4	0	1	0	1	0	0	0	0	0	0	0	0	1	0	0	0	0	0	0	0	0	0	0	0	0	0	2	0	0	0	0	1	0	0	0	0	0	0	0	2	2	0
GUT_GENOME119866	12	8	9	5	0	0	4	0	2	0	2	0	0	0	0	8	8	5	0	1	1	2	0	0	0	0	1	0	0	0	0	0	3	2	1	0	0	0	1	0	0	0	0	0	1	0	2	3	1
GUT_GENOME119949	22	11	14	17	1	1	15	2	8	3	5	2	0	2	3	9	9	4	2	7	3	19	0	3	4	17	0	5	8	0	0	0	2	3	2	1	0	1	0	2	0	0	1	1	0	15	5	7	10
GUT_GENOME119981	24	11	15	16	1	1	14	2	6	3	3	2	0	3	3	10	9	6	1	5	2	16	0	3	4	17	0	5	7	0	0	0	2	4	3	1	0	1	0	2	0	0	0	1	0	14	5	8	11
GUT_GENOME120040	21	10	13	10	2	1	8	3	7	3	4	2	0	8	3	11	11	8	6	4	2	15	0	8	10	22	0	7	5	1	0	1	3	2	3	1	0	0	1	2	0	0	0	1	0	16	4	6	13
GUT_GENOME120108	23	12	16	11	1	5	4	5	28	3	25	4	1	6	3	12	11	7	5	6	3	15	16	5	6	18	1	6	4	1	0	4	2	4	5	7	0	0	1	1	0	0	5	0	0	14	6	5	24
GUT_GENOME120305	21	11	14	11	1	1	9	1	5	3	2	2	0	2	3	10	8	6	1	6	2	16	0	3	4	17	0	5	6	0	0	0	2	3	3	1	0	1	0	2	0	0	0	1	0	14	5	6	11
GUT_GENOME120497	22	11	14	13	1	1	11	1	5	3	2	2	0	0	3	8	6	2	1	5	2	17	0	3	4	17	0	4	5	0	0	0	0	3	3	1	0	0	0	2	0	0	0	1	0	13	4	6	11
GUT_GENOME120564	22	12	13	12	2	2	9	3	8	5	3	4	0	2	3	8	11	6	6	4	5	16	15	3	4	24	0	6	5	1	0	1	5	6	17	2	0	0	1	1	1	0	0	0	0	17	8	11	16
[truncated: 2,646 more rows]
[truncated: 314 more columns]
